# Supplementary material for: An unexpected role of neutrophils in clearing apoptotic hepatocytes in vivo
Source: eLife. 2023 Sep 20;12:RP86591. doi: 10.7554/eLife.86591 (PMC10511239; doi:10.7554/eLife.86591)
Supplement: Figure 7—source data 1. [file elife-86591-fig7-data1.zip]

Archive with 6 entries (6 files):
- figure 7 source data 1/AIL patient 1.txt
- figure 7 source data 1/AIL patient 2.txt
- figure 7 source data 1/AIL patient 3.txt
- figure 7 source data 1/AIL patient 4.txt
- figure 7 source data 1/normal human 1.txt
- figure 7 source data 1/normal human 2.txt
