# Supplementary material for: An unexpected role of neutrophils in clearing apoptotic hepatocytes in vivo
Source: eLife. 2023 Sep 20;12:RP86591. doi: 10.7554/eLife.86591 (PMC10511239; doi:10.7554/eLife.86591)
Supplement: Figure 7—source data 1. [file elife-86591-fig7-data1.zip › figure 7 source data 1/AIL patient 1.txt]

TYPE	text	text	text	integer	text	float	float	text	integer	text	text	integer	integer	integer	integer	float	float	float	float	float	float	text	text	text	text	text	text	text	text	text	text	text	integer	integer	integer	text	integer	boolean
FEPARAMS	Protocol_Name	Protocol_date	Scan_ScannerName	Scan_NumChannels	Scan_Date	Scan_MicronsPerPixelX	Scan_MicronsPerPixelY	Scan_OriginalGUID	Scan_NumScanPass	Grid_Name	Grid_Date	Grid_NumSubGridRows	Grid_NumSubGridCols	Grid_NumRows	Grid_NumCols	Grid_RowSpacing	Grid_ColSpacing	Grid_OffsetX	Grid_OffsetY	Grid_NomSpotWidth	Grid_NomSpotHeight	Grid_GenomicBuild	FeatureExtractor_Barcode	FeatureExtractor_Sample	FeatureExtractor_ScanFileName	FeatureExtractor_ArrayName	FeatureExtractor_ScanFileGUID	FeatureExtractor_DesignFileName	FeatureExtractor_ExtractionTime	FeatureExtractor_UserName	FeatureExtractor_ComputerName	FeatureExtractor_Version	FeatureExtractor_IsXDRExtraction	FeatureExtractor_ColorMode	FeatureExtractor_QCReportType	DyeNorm_NormFilename	DyeNorm_NormNumProbes	Grid_IsGridFile
DATA	GE1_1200_Jun14 (Read Only)	16-Jun-2014 14:30	Agilent Technologies G5761A SG17409101	1	03-29-2019 09:31:50	3	3	2d8849c5-811a-40c7-9fae-26b944bf07a2	2	072363_D_F_20150612	12-Jun-2015 00:00	1	1	384	164	36.6617	31.745	0	18.3309	30	30	hg19:GRCh37:Feb2009	257236320045_2_1		D:\GE RNA\JZ201902181934\\SG17409101_257236320045_S001.tif	SG17409101_257236320045_S001	2d8849c5-811a-40c7-9fae-26b944bf07a2	072363_D_F_20150612.xml	29-Mar-2019 09:51:37	admin	DESKTOP-6Q13DMJ	12.0.3.2	0	0	0		0	0
*
TYPE	float	float	float	integer	integer	float	float	float	integer	float	float	float	integer	float	float	integer	integer	integer	integer	integer	float	float	float	integer	float	float	float	float	float	integer	integer	float	float	float	float	float	integer	float	float	float	float	integer	float	float	float	float	float	integer	float	float	float	float	float	float	float	integer	float	integer	float	float	float	float	integer	float	float	float	float	text	float	float	float	float	float	float	float	float	float	float	float	float	float	float	float	float	float	float	float	float	float	integer	integer	integer	integer	float	integer	text	integer	text	float	float	float	boolean	float	float	boolean	float	boolean	float	boolean	float	boolean	float	boolean	float	boolean	float	boolean	float	boolean	float	boolean	float	boolean
STATS	gDarkOffsetAverage	gDarkOffsetMedian	gDarkOffsetStdDev	gDarkOffsetNumPts	gSaturationValue	gAvgSig2BkgeQC	gAvgSig2BkgNegCtrl	gRatioSig2BkgeQC_NegCtrl	gNumSatFeat	gLocalBGInlierNetAve	gLocalBGInlierAve	gLocalBGInlierSDev	gLocalBGInlierNum	gGlobalBGInlierAve	gGlobalBGInlierSDev	gGlobalBGInlierNum	gNumFeatureNonUnifOL	gNumPopnOL	gNumNonUnifBGOL	gNumPopnBGOL	gOffsetUsed	gGlobalFeatInlierAve	gGlobalFeatInlierSDev	gGlobalFeatInlierNum	AnyColorPrcntFeatNonUnifOL	AnyColorPrcntBGNonUnifOL	AnyColorPrcntFeatPopnOL	AnyColorPrcntBGPopnOL	TotalPrcntFeatOL	gNumNegBGSubFeat	gNonCtrlNumNegFeatBGSubSig	gSpatialDetrendRMSFit	gSpatialDetrendRMSFilteredMinusFit	gSpatialDetrendSurfaceArea	gSpatialDetrendVolume	gSpatialDetrendAveFit	gNonCtrlNumSatFeat	gNonCtrl99PrcntNetSig	gNonCtrl50PrcntNetSig	gNonCtrl1PrcntNetSig	gNonCtrlMedPrcntCVBGSubSig	gCtrleQCNumSatFeat	gCtrleQC99PrcntNetSig	gCtrleQC50PrcntNetSig	gCtrleQC1PrcntNetSig	geQCMedPrcntCVBGSubSig	geQCSig2BkgLow2	gNegCtrlNumInliers	gNegCtrlAveNetSig	gNegCtrlSDevNetSig	gNegCtrlAveBGSubSig	gNegCtrlSDevBGSubSig	gAveNumPixOLLo	gAveNumPixOLHi	gPixCVofHighSignalFeat	gNumHighSignalFeat	AddErrorEstimateGreen	TotalNumFeatures	ROIHeight	ROIWidth	CentroidDiffX	CentroidDiffY	NumFoundFeat	MaxNonUnifEdges	MaxSpotNotFoundEdges	gMultDetrendRMSFit	gMultDetrendSurfaceAverage	eQCLowSigName2	eQCOneColorLogLowSignal	eQCOneColorLogLowSignalError	eQCOneColorLogHighSignal	eQCOneColorLinFitLogLowConc	eQCOneColorLinFitLogLowSignal	eQCOneColorLinFitLogHighConc	eQCOneColorLinFitLogHighSignal	eQCOneColorLinFitSlope	eQCOneColorLinFitIntercept	eQCOneColorLinFitRSQ	eQCOneColorSpikeDetectionLimit	gNonCtrl50PrcntBGSubSig	gCtrleQC50PrcntBGSubSig	gMedPrcntCVProcSignal	geQCMedPrcntCVProcSignal	gOutlierFlagger_Auto_FeatB_Term	gOutlierFlagger_Auto_FeatC_Term	gOutlierFlagger_Auto_BgndB_Term	gOutlierFlagger_Auto_BgndC_Term	OutlierFlagger_FeatChiSq	OutlierFlagger_BgndChiSq	GriddingStatus	IsGoodGrid	NumGeneNonUnifOL	TotalNumberOfReplicatedGenes	gPercentileIntensityProcessedSignal	ExtractionStatus	QCMetricResults	gNonCtrlNumWellAboveBG	ImageDepth	AFHold	gPMTVolts	GlassThickness	GridHasBeenOptimized	gNegCtrlSpread	Metric_IsGoodGrid	Metric_IsGoodGrid_IsInRange	Metric_AnyColorPrcntFeatNonUnifOL	Metric_AnyColorPrcntFeatNonUnifOL_IsInRange	Metric_gNegCtrlAveNetSig	Metric_gNegCtrlAveNetSig_IsInRange	Metric_gNegCtrlAveBGSubSig	Metric_gNegCtrlAveBGSubSig_IsInRange	Metric_gNegCtrlSDevBGSubSig	Metric_gNegCtrlSDevBGSubSig_IsInRange	Metric_gSpatialDetrendRMSFilteredMinusFit	Metric_gSpatialDetrendRMSFilteredMinusFit_IsInRange	Metric_gNonCntrlMedCVProcSignal	Metric_gNonCntrlMedCVProcSignal_IsInRange	Metric_gE1aMedCVProcSignal	Metric_gE1aMedCVProcSignal_IsInRange	Metric_absGE1E1aSlope	Metric_absGE1E1aSlope_IsInRange	Metric_DetectionLimit	Metric_DetectionLimit_IsInRange
DATA	10	10	0.772136	65536	779514	1.07524	0.879579	1.22245	0	18.4237	28.4237	1.56182	62740	28.4237	1.56182	62740	0	135	0	236	10	485.529	4558.49	62841	0	0	0.214367	0.374746	0	14407	13360	0.991232	1.29489	1.00004	2.64139	27.1763	0	8568.07	20.3659	13.7073	13.2238	0	30.7955	17.5455	13.1667	-1	0.992647	298	15.9479	1.4269	-1.22079	1.05477	0.111709	0.833968	0.0722035	658	1.29489	62976	3.75915	6.34859	0.920181	0.485318	34211	0	0.510417	0.104005	1.0061	(+)E1A_r60_3	0	0	0	0	0	0	0	0	0	0	-1	3.00127	0.25633	4.90751	-1	499.524	21.7549	81.7258	28.5243	2.30139	1.28569	0	1	0	58201	33.9345	1	ExtractionEvaluate	25052	20 Bit	0	364.747	994.536	0	3.71723	1	1	0	1	15.9479	1	-1.22079	1	1.05477	1	1.29489	1	4.90751	1	-1	0	0	0	-1	0
*
TYPE	integer	integer	integer	integer	integer	text	text	float	float	float	float	float	float	float	boolean	boolean	boolean	boolean	boolean	boolean	float	boolean	boolean	float	float
FEATURES	FeatureNum	Row	Col	SubTypeMask	ControlType	ProbeName	SystematicName	PositionX	PositionY	gProcessedSignal	gProcessedSigError	gMedianSignal	gBGMedianSignal	gBGPixSDev	gIsSaturated	gIsFeatNonUnifOL	gIsBGNonUnifOL	gIsFeatPopnOL	gIsBGPopnOL	IsManualFlag	gBGSubSignal	gIsPosAndSignif	gIsWellAboveBG	SpotExtentX	gBGMeanSignal
DATA	1	1	1	260	1	GE_BrightCorner	GE_BrightCorner	644.957	4347.06	1.307062e+005	1.307062e+004	115699	24	4.953329e+000	0	0	0	0	0	0	115728	1	1	28.1191	24.0911
DATA	2	1	2	66	1	DarkCorner	DarkCorner	666	4346.5	1.466762e+000	1.471024e+000	24	24	5.004748e+000	0	0	0	0	0	0	-1.63505	0	0	26.2212	24.4451
DATA	3	1	3	66	1	DarkCorner	DarkCorner	687	4346.5	1.474932e+000	1.479217e+000	24.5	25	5.075410e+000	0	0	0	0	0	0	-2.26684	0	0	30	25.0572
DATA	4	1	4	0	0	A_21_P0014386	A_21_P0014386	708.4	4346.59	4.233407e+000	1.546039e+000	30	25	5.034083e+000	0	0	0	0	0	0	3.68661	1	0	30	25.3082
DATA	5	1	5	0	0	A_33_P3396872	NM_001105533	729.5	4346.68	1.704864e+000	1.503623e+000	27	25	5.078619e+000	0	0	0	0	0	0	1.47773	1	0	30	25.2747
DATA	6	1	6	0	0	A_33_P3267760	ENST00000378463	750.6	4346.59	2.845541e+000	1.526918e+000	29	25	5.117551e+000	0	0	0	0	0	0	2.45617	1	0	27.501	25.4086
DATA	7	1	7	0	0	A_32_P194264	NM_001008708	771.776	4346.52	3.660006e+000	1.549669e+000	29	25	5.096203e+000	0	0	0	0	0	0	3.14732	1	0	30	25.4685
DATA	8	1	8	0	0	A_23_P153745	NM_006332	792.536	4346.71	8.971307e+003	8.971320e+002	7293.5	25	5.077526e+000	0	0	0	0	0	0	7688.62	1	1	25.3321	25.5706
DATA	9	1	9	0	0	A_33_P3352837	A_33_P3352837	814	4346.5	1.510968e+000	1.515357e+000	25	26	5.317393e+000	0	0	0	0	0	0	-0.617693	0	0	30	26.0355
DATA	10	1	10	0	0	A_21_P0011260	ENST00000618272	835.294	4346.5	6.678936e+000	1.659609e+000	32	26	5.278551e+000	0	0	0	0	0	0	5.69249	1	0	27.0811	26.1485
DATA	11	1	11	0	0	A_33_P3235816	ENST00000436258	856.4	4346.41	1.594177e+000	1.530886e+000	27.5	26	5.241671e+000	0	0	0	0	0	0	1.3558	1	0	27.501	26.1525
DATA	12	1	12	0	0	A_21_P0014180	ENST00000474396	877.6	4346.41	1.520931e+000	1.525350e+000	25.5	26	5.305277e+000	0	0	0	0	0	0	-0.268377	0	0	30	25.9379
DATA	13	1	13	0	0	A_24_P944991	NM_173829	898.776	4346.48	1.523203e+000	1.527628e+000	25	25	5.158487e+000	0	0	0	0	0	0	-0.565817	0	0	30	25.5866
DATA	14	1	14	0	0	A_21_P0006507	lnc-ARMCX4-1:1	920	4346.5	1.524940e+000	1.532570e+000	27	25	5.083189e+000	0	0	0	0	0	0	0.838129	0	0	30	25.4447
DATA	15	1	15	0	0	A_23_P208706	NM_138764	940.286	4346.71	2.438266e+002	2.443066e+001	232	25	5.073085e+000	0	0	0	0	0	0	206.271	1	1	24.8756	25.3638
DATA	16	1	16	0	0	A_33_P3388806	NM_001199327	962.224	4346.48	1.526885e+000	1.531321e+000	26	25	5.064844e+000	0	0	0	0	0	0	-0.188099	0	0	30	25.3481
DATA	17	1	17	0	0	A_33_P3324839	NM_006772	982.933	4346.24	6.472326e+000	1.662643e+000	32	25	5.130980e+000	0	0	0	0	0	0	5.47242	1	0	22.4545	25.4105
DATA	18	1	18	0	0	A_24_P333494	NM_018994	1004.37	4346.17	1.067762e+002	1.078687e+001	116	25	5.153254e+000	0	0	0	0	0	0	90.2921	1	1	24.8756	25.5548
DATA	19	1	19	0	0	A_22_P00006274	NR_109772	1025.79	4346.19	2.520196e+000	1.551307e+000	28	26	5.172148e+000	0	0	0	0	0	0	2.13196	1	0	30	25.7034
DATA	20	1	20	0	0	A_23_P161615	ENST00000534785	1047	4346.2	9.983826e+000	1.826664e+000	34	26	5.396265e+000	0	0	0	0	0	0	8.4514	1	1	28.1191	25.9686
DATA	21	1	21	0	0	A_33_P3384958	NM_014839	1068	4346.2	5.874241e+000	1.637292e+000	30	26	5.372708e+000	0	0	0	0	0	0	4.97715	1	0	28.1191	26.0931
DATA	22	1	22	0	0	A_22_P00018955	lnc-SOX11-1:1	1089.3	4346.1	1.522028e+000	1.527462e+000	27	26	5.077368e+000	0	0	0	0	0	0	0.471696	0	0	30	25.8098
DATA	23	1	23	0	0	A_22_P00009547	NR_126414	1110.44	4346.03	1.519866e+000	1.525114e+000	26	25	5.026776e+000	0	0	0	0	0	0	0.428029	0	0	30	25.6906
DATA	24	1	24	0	0	A_23_P218331	NM_001017916	1131.71	4346.23	1.552452e+002	1.559893e+001	157	26	5.038600e+000	0	0	0	0	0	0	132.092	1	1	27.0811	25.8338
DATA	25	1	25	0	0	A_33_P6455786	NM_058172	1152.23	4345.61	3.278527e+002	3.282043e+001	304	26	5.203553e+000	0	0	0	0	0	0	279.498	1	1	26.2212	26.0217
DATA	26	1	26	0	0	A_21_P0008705	lnc-POTEB-5:4	1173.83	4346	4.487625e+000	1.580918e+000	30	26	5.195959e+000	0	0	0	0	0	0	3.83339	1	0	28.1191	26.0195
DATA	27	1	27	0	0	A_22_P00016526	ENST00000547094	1195.17	4346	1.508078e+000	1.512460e+000	26	26	4.988491e+000	0	0	0	0	0	0	-0.545274	0	0	28.1191	25.786
DATA	28	1	28	0	0	A_33_P3235207	NM_018018	1216.37	4346	1.504412e+000	1.508783e+000	24	26	4.990510e+000	0	0	0	0	0	0	-1.91785	0	0	29.1201	25.7415
DATA	29	1	29	0	0	A_33_P3330991	XR_248772	1237.25	4346.58	3.670978e+001	3.967544e+000	58	26	4.980250e+000	0	0	0	0	0	0	31.5828	1	1	24.8756	25.7962
DATA	30	1	30	0	0	A_33_P3374299	NM_173561	1258.5	4346	1.496393e+000	1.500740e+000	24	26	5.287321e+000	0	0	0	0	0	0	-2.19834	0	0	30	26.0399
DATA	31	1	31	0	0	A_33_P3274701	AK024162	1279.62	4346	3.387833e+000	1.534242e+000	30	26	5.270014e+000	0	0	0	0	0	0	2.93168	1	0	29.1201	26.0647
DATA	32	1	32	0	0	A_23_P83436	NM_000285	1300.5	4346	3.216041e+002	3.219499e+001	283.5	26	5.256283e+000	0	0	0	0	0	0	279.145	1	1	25.3321	26.1866
DATA	33	1	33	0	0	A_33_P3243138	NM_182704	1322	4345.8	1.482643e+000	1.493620e+000	29	26	5.293873e+000	0	0	0	0	0	0	1.22777	0	0	30	26.2324
DATA	34	1	34	0	0	A_22_P00008018	ENST00000579045	1343.21	4345.81	1.477707e+000	1.483751e+000	27	26	5.297775e+000	0	0	0	0	0	0	0.62956	0	0	28.5237	26.2869
DATA	35	1	35	0	0	A_22_P00003937	ENST00000569945	1364.37	4346	1.472672e+000	1.477275e+000	27.5	26	5.368929e+000	0	0	0	0	0	0	0.271785	0	0	30	26.3229
DATA	36	1	36	0	1	ERCC-00109_120	DQ854998	1385.5	4345.94	1.467437e+000	1.473231e+000	26	26	5.350094e+000	0	0	0	0	0	0	0.590658	0	0	30	26.1782
DATA	37	1	37	0	0	A_33_P3293593	NM_152479	1406.5	4345.68	3.365195e+000	1.504424e+000	30	26	5.366175e+000	0	0	0	0	0	0	2.9718	1	0	27.0811	26.0926
DATA	38	1	38	0	0	A_22_P00008389	NM_001145545	1427.78	4345.52	1.495862e+000	1.468391e+000	29	26	5.379751e+000	0	0	0	0	0	0	1.32602	1	0	27.0811	26.1778
DATA	39	1	39	0	0	A_21_P0012208	lnc-C21orf58-1:1	1449	4345.5	4.769939e+000	1.531329e+000	33	26	5.349673e+000	0	0	0	0	0	0	4.24464	1	0	30	26.1229
DATA	40	1	40	0	0	A_23_P101084	NM_032598	1468.56	4345.32	5.651594e+000	1.556119e+000	32.5	26	5.303730e+000	0	0	0	0	0	0	5.04752	1	0	30	26.1576
DATA	41	1	41	0	0	A_23_P162120	NM_006185	1491	4345.25	1.977383e+001	2.448361e+000	45	26	5.110331e+000	0	0	0	0	0	0	17.735	1	1	23.4529	26.2357
DATA	42	1	42	0	0	A_24_P291426	NM_016316	1512	4345.5	1.571083e+001	2.129850e+000	40.5	26	5.101914e+000	0	0	0	0	0	0	14.1469	1	1	22.4545	26.2536
DATA	43	1	43	0	0	A_32_P99311	NM_181756	1533.6	4345.59	2.299102e+000	1.450409e+000	29	26	5.111532e+000	0	0	0	0	0	0	2.07887	1	0	30	26.3358
DATA	44	1	44	0	0	A_21_P0011409	TCONS_l2_00009502	1554.85	4345.5	9.463039e+000	1.711526e+000	35	26	5.078058e+000	0	0	0	0	0	0	8.59225	1	1	26.6546	26.2531
DATA	45	1	45	0	0	A_24_P198629	NM_001040616	1575.39	4345.78	3.114562e+001	3.423168e+000	55	26	5.254863e+000	0	0	0	0	0	0	28.3933	1	1	23.696	26.133
DATA	46	1	46	0	0	A_19_P00322925	ENST00000607519	1597.29	4345.69	9.706053e+000	1.715266e+000	36	26	5.219923e+000	0	0	0	0	0	0	8.88699	1	1	24.1747	26.1091
DATA	47	1	47	0	0	A_22_P00025188	ENST00000512831	1618.29	4345.5	1.404206e+000	1.408658e+000	26	26	5.201395e+000	0	0	0	0	0	0	0.29769	0	0	30	26.0452
DATA	48	1	48	0	0	A_23_P52610	NM_000107	1639.2	4345.5	2.350676e+002	2.354855e+001	245	26	5.288015e+000	0	0	0	0	0	0	217.048	1	1	25.7804	26.1928
DATA	49	1	49	0	0	A_22_P00004622	lnc-CST7-2:1	1660.6	4345.41	1.392322e+000	1.397156e+000	27.5	26	5.092151e+000	0	0	0	0	0	0	0.435332	0	0	27.501	26.4344
DATA	50	1	50	0	0	A_23_P2814	NM_005905	1681.78	4345.48	4.155197e+000	1.451204e+000	29	26	5.086992e+000	0	0	0	0	0	0	3.86965	1	0	30	26.4798
DATA	51	1	51	0	0	A_23_P140602	NM_001033088	1702.5	4345.27	6.679438e+001	6.821445e+000	90	26	5.098381e+000	0	0	0	0	0	0	62.4653	1	1	24.4106	26.2735
DATA	52	1	52	0	0	A_33_P3276112	lnc-CTD-2517M22.14.1-1:3	1724.07	4345.04	5.244422e+001	5.422598e+000	75	26	5.109128e+000	0	0	0	0	0	0	49.259	1	1	24.6442	26.2935
DATA	53	1	53	0	0	A_21_P0012896	TCONS_l2_00022830	1744.56	4345.65	3.206186e+001	3.487832e+000	55	26	5.106748e+000	0	0	0	0	0	0	30.2362	1	1	23.696	26.2237
DATA	54	1	54	0	0	A_22_P00010379	lnc-MYL12A-1:1	1766.44	4345.03	1.363070e+000	1.367030e+000	26.5	26	5.173843e+000	0	0	0	0	0	0	-0.620366	0	0	30	26.3349
DATA	55	1	55	0	0	A_23_P210939	NM_181468	1787.36	4345.22	7.911491e+002	7.912662e+001	768.5	26	5.140611e+000	0	0	0	0	0	0	752.491	1	1	26.8687	26.4676
DATA	56	1	56	0	0	A_24_P349039	NM_020754	1808.62	4345	5.378854e+000	1.458526e+000	31	26	5.152996e+000	0	0	0	0	0	0	5.13752	1	0	30	26.4328
DATA	57	1	57	0	0	A_24_P143686	NM_001080394	1828.87	4345.21	1.439103e+001	1.973488e+000	40	26	5.121259e+000	0	0	0	0	0	0	13.7993	1	1	22.9591	26.457
DATA	58	1	58	0	0	A_23_P115346	NM_006893	1850.6	4344.67	8.299894e+001	8.408121e+000	107.5	26	5.092196e+000	0	0	0	0	0	0	79.9236	1	1	25.7804	26.3187
DATA	59	1	59	0	0	A_22_P00010590	ENST00000553534	1872.37	4345	3.029064e+000	1.373029e+000	31	26	5.069505e+000	0	0	0	0	0	0	2.92885	1	0	30	26.2394
DATA	60	1	60	0	0	A_22_P00014892	ENST00000521326	1893.25	4344.61	7.813509e+001	7.926554e+000	102	26	5.064325e+000	0	0	0	0	0	0	75.8493	1	1	25.1049	26.1867
DATA	61	1	61	0	0	A_21_P0014148	XR_108599	1914.5	4345	1.324874e+000	1.328723e+000	27	26	5.109316e+000	0	0	0	0	0	0	-0.654876	0	0	30	26.302
DATA	62	1	62	0	0	A_21_P0012259	TCONS_l2_00017650	1935.62	4345	2.537766e+000	1.347726e+000	30	26	5.109435e+000	0	0	0	0	0	0	2.48269	1	0	30	26.3089
DATA	63	1	63	0	0	A_33_P3237393	NM_001300778	1956.83	4345	1.314778e+000	1.318938e+000	28	26	5.077863e+000	0	0	0	0	0	0	0.294133	0	0	30	26.3895
DATA	64	1	64	0	0	A_23_P251486	NM_006438	1978	4344.8	5.517860e+000	1.424853e+000	33.5	26	5.178679e+000	0	0	0	0	0	0	5.43897	1	0	30	26.2987
DATA	65	1	65	0	0	A_33_P3227880	NM_001197247	1998.5	4345	2.022024e+002	2.026257e+001	226	26	5.158374e+000	0	0	0	0	0	0	200.015	1	1	25.3321	26.2908
DATA	66	1	66	0	0	A_33_P3267305	NM_173595	2019.71	4345	2.436058e+002	2.439547e+001	256	26	5.122493e+000	0	0	0	0	0	0	241.836	1	1	27.2919	26.3705
DATA	67	1	67	0	0	A_22_P00017513	lnc-WDFY2-1:1	2040.54	4344.96	8.532022e+000	1.554883e+000	37	26	5.159217e+000	0	0	0	0	0	0	8.49924	1	1	24.8756	26.397
DATA	68	1	68	0	0	A_21_P0005768	NR_126028	2062.62	4345	1.352536e+000	1.302312e+000	29	26	5.396578e+000	0	0	0	0	0	0	1.35214	1	0	30	26.6764
DATA	69	1	69	0	0	A_21_P0013237	lnc-VKORC1L1-2:1	2083.79	4344.81	1.287215e+000	1.290955e+000	27.5	26	5.158560e+000	0	0	0	0	0	0	-0.942663	0	0	30	26.4749
DATA	70	1	70	0	0	A_21_P0003068	lnc-RP11-433C9.2.1-1:2	2105	4344.8	1.283051e+000	1.287703e+000	27	26	5.421793e+000	0	0	0	0	0	0	0.490892	0	0	30	26.6719
DATA	71	1	71	0	0	A_33_P3333642	ENST00000399003	2125.4	4344.42	1.624894e+002	1.629950e+001	196.5	26	5.125619e+000	0	0	0	0	0	0	164.014	1	1	24.4106	26.5152
DATA	72	1	72	0	0	A_24_P42557	NM_001018036	2147.4	4344.59	1.275111e+000	1.284231e+000	28	27	5.432895e+000	0	0	0	0	0	0	1.19296	0	0	30	26.7644
DATA	73	1	73	0	0	A_21_P0014207	XR_242321	2168.5	4344.68	1.271379e+000	1.279634e+000	29	27	5.428189e+000	0	0	0	0	0	0	1.09622	0	0	30	26.8363
DATA	74	1	74	0	0	A_22_P00021565	ENST00000531523	2189.2	4344.5	4.358048e+003	4.358066e+002	4343	27	5.509337e+000	0	0	0	0	0	0	4438.17	1	1	25.7804	26.8708
DATA	75	1	75	0	0	A_21_P0000102	NM_001190470	2210.39	4344.72	8.789835e+003	8.789844e+002	8782	27	5.506062e+000	0	0	0	0	0	0	8975.94	1	1	25.1049	26.8273
DATA	76	1	76	0	0	A_24_P401090	ENST00000442006	2232	4344.5	3.428155e+000	1.310259e+000	30	27	5.426947e+000	0	0	0	0	0	0	3.51023	1	0	26.2212	26.7981
DATA	77	1	77	0	0	A_21_P0003288	ENST00000479244	2253	4344.5	1.257792e+000	1.261446e+000	24	27	5.328873e+000	0	0	0	0	0	0	-2.82466	0	0	30	26.7507
DATA	78	1	78	0	0	A_24_P914625	NM_207406	2274.29	4344.5	1.254732e+000	1.258378e+000	27	27	5.090786e+000	0	0	0	0	0	0	-0.255677	0	0	30	26.6437
DATA	79	1	79	0	0	A_33_P3393543	AL831916	2295.5	4344.5	1.251832e+000	1.255469e+000	27	27	5.246639e+000	0	0	0	0	0	0	-0.415606	0	0	30	26.8733
DATA	80	1	80	0	0	A_22_P00025856	ENST00000414038	2316.71	4344.5	8.830345e+000	1.532653e+000	35.5	27	5.279278e+000	0	0	0	0	0	0	9.12771	1	1	27.0811	26.9989
DATA	81	1	81	0	0	A_23_P10559	NM_001080395	2336.97	4344.38	1.215205e+002	1.221619e+001	155	27	5.345918e+000	0	0	0	0	0	0	125.865	1	1	26.2212	27.1653
DATA	82	1	82	0	0	A_23_P109636	NM_015541	2358.59	4344.39	6.318466e+001	6.440475e+000	92	27	5.184261e+000	0	0	0	0	0	0	65.5756	1	1	24.4106	27.1299
DATA	83	1	83	0	0	A_22_P00011325	lnc-OST4-2:3	2379.58	4344.51	1.572086e+003	1.572136e+002	1658	27	5.202121e+000	0	0	0	0	0	0	1634.57	1	1	25.1049	27.2634
DATA	84	1	84	0	0	A_22_P00000881	NM_001010881	2401.22	4344.48	1.905422e+000	1.257692e+000	30	27	5.289475e+000	0	0	0	0	0	0	1.98469	1	0	27.0811	27.3292
DATA	85	1	85	0	0	A_24_P143301	NM_181337	2422.5	4344.32	6.208991e+000	1.387780e+000	33.5	27	5.446320e+000	0	0	0	0	0	0	6.47792	1	1	27.0811	27.2683
DATA	86	1	86	0	0	A_22_P00010333	ENST00000452888	2443.5	4344.32	3.087676e+000	1.277168e+000	30.5	27	5.516877e+000	0	0	0	0	0	0	3.22623	1	0	27.0811	27.0626
DATA	87	1	87	0	0	A_23_P215406	NM_018890	2464.67	4344.39	1.020890e+002	1.028364e+001	138	27	5.482910e+000	0	0	0	0	0	0	106.818	1	1	30	26.7776
DATA	88	1	88	0	0	A_22_P00011550	lnc-PCDH18-1:4	2486	4344.2	1.232388e+000	1.235968e+000	28	26	5.232389e+000	0	0	0	0	0	0	-0.422211	0	0	30	26.5733
DATA	89	1	89	0	0	A_21_P0003096	lnc-IL5RA-3:1	2507	4344.2	1.230977e+000	1.234584e+000	27	27	5.505059e+000	0	0	0	0	0	0	0.0919808	0	0	30	26.8619
DATA	90	1	90	0	0	A_21_P0013738	TCONS_l2_00030040	2528.21	4344.19	3.821732e+000	1.291128e+000	30	27	5.434010e+000	0	0	0	0	0	0	4.01269	1	0	28.5237	26.9853
DATA	91	1	91	0	0	A_21_P0010286	lnc-PRDM15-1:1	2549.44	4344.03	2.782722e+000	1.263151e+000	29.5	27	5.372591e+000	0	0	0	0	0	0	2.9245	1	0	29.1201	27.0592
DATA	92	1	92	0	0	A_24_P336113	NM_012295	2570.47	4343.95	1.255019e+002	1.261043e+001	163	27	5.344434e+000	0	0	0	0	0	0	132.002	1	1	26.2212	27.1879
DATA	93	1	93	0	0	A_33_P3373991	ENST00000437095	2591.48	4343.8	6.994297e+000	1.415192e+000	37	27	5.367856e+000	0	0	0	0	0	0	7.36168	1	1	23.9365	27.2915
DATA	94	1	94	0	0	A_33_P3266619	ENST00000547602	2612.83	4344	1.226011e+000	1.230887e+000	28.5	27	5.125849e+000	0	0	0	0	0	0	0.598828	0	0	30	27.33
DATA	95	1	95	0	0	A_33_P3361412	NM_018420	2634	4344.2	1.225461e+000	1.229022e+000	27	27	5.155639e+000	0	0	0	0	0	0	-0.973697	0	0	30	27.4447
DATA	96	1	96	0	0	A_33_P3349927	ENST00000467220	2655.37	4344	1.225012e+000	1.230964e+000	27.5	27	5.173557e+000	0	0	0	0	0	0	0.808623	0	0	30	27.5767
DATA	97	1	97	0	0	A_22_P00023880	lnc-ANKMY2-1:1	2676.37	4344	1.224722e+000	1.228280e+000	26	27	5.231065e+000	0	0	0	0	0	0	-1.24897	0	0	30	27.4984
DATA	98	1	98	0	0	A_22_P00002594	lnc-C19orf54-1:1	2697.5	4344	3.716474e+000	1.283122e+000	33	27	5.269507e+000	0	0	0	0	0	0	3.91854	1	0	29.1201	27.3861
DATA	99	1	99	0	0	A_22_P00019357	lnc-UMPS-1:1	2718.62	4344	1.224535e+000	1.228093e+000	28	27	5.240028e+000	0	0	0	0	0	0	-0.0976731	0	0	29.1201	27.2798
DATA	100	1	100	0	0	A_22_P00009095	lnc-LHX2-2:1	2739.83	4344	1.224636e+000	1.230091e+000	28	27	5.235506e+000	0	0	0	0	0	0	0.719958	0	0	30	27.3134
DATA	101	1	101	0	0	A_24_P92952	NM_006015	2760.11	4343.71	5.854124e+001	5.981613e+000	89	27	5.188953e+000	0	0	0	0	0	0	61.7109	1	1	25.3321	27.4691
DATA	102	1	102	0	0	A_32_P132317	NM_001033045	2781.3	4343.97	4.098994e+001	4.279205e+000	71	27	5.163103e+000	0	0	0	0	0	0	43.1962	1	1	26.2212	27.6391
DATA	103	1	103	0	0	A_22_P00015375	ENST00000430650	2802.7	4343.82	1.136036e+001	1.673783e+000	41	28	5.483623e+000	0	0	0	0	0	0	11.9673	1	1	22.1978	27.8274
DATA	104	1	104	0	0	A_32_P120604	BC029857	2823.95	4343.68	1.102217e+002	1.109057e+001	144.5	28	5.493274e+000	0	0	0	0	0	0	116.056	1	1	27.0811	27.8733
DATA	105	1	105	0	0	A_23_P141044	NM_145271	2845.03	4343.63	3.530694e+002	3.532837e+001	400.5	27	5.172305e+000	0	0	0	0	0	0	371.549	1	1	26.4388	27.4604
DATA	106	1	106	0	0	A_33_P3250356	NM_001162530	2866.78	4343.52	2.446899e+000	1.255393e+000	30	27	5.199121e+000	0	0	0	0	0	0	2.57324	1	0	27.0811	27.3437
DATA	107	1	107	0	0	A_21_P0003248	lnc-C3orf30-4:2	2888	4343.5	1.228673e+000	1.232918e+000	28.5	27	5.462038e+000	0	0	0	0	0	0	0.428967	0	0	30	27.4016
DATA	108	1	108	0	0	A_23_P310295	ENST00000420826	2908.58	4343.51	8.800705e+001	8.886692e+000	117	27	5.308951e+000	0	0	0	0	0	0	92.4064	1	1	25.1049	27.3635
DATA	109	1	109	0	0	A_23_P429449	NM_033119	2930.4	4343.59	1.230843e+000	1.236693e+000	29	27	5.617263e+000	0	0	0	0	0	0	0.786366	0	0	30	27.711
DATA	110	1	110	0	0	A_24_P161581	NM_001145176	2950.82	4343.63	5.439129e+001	5.577710e+000	84	28	5.559076e+000	0	0	0	0	0	0	57.001	1	1	25.7804	27.8669
DATA	111	1	111	0	0	A_22_P00011282	NR_036678	2972.6	4343.59	1.233376e+000	1.236959e+000	28	28	5.263090e+000	0	0	0	0	0	0	-0.351488	0	0	30	27.7022
DATA	112	1	112	0	0	A_23_P121806	NM_021204	2993.18	4343.42	5.693478e+001	5.826584e+000	87	27	5.244306e+000	0	0	0	0	0	0	59.5366	1	1	25.7804	27.559
DATA	113	1	113	0	0	A_21_P0007692	XR_424331	3015	4343.52	1.160602e+001	1.698302e+000	40	27	5.287471e+000	0	0	0	0	0	0	12.1212	1	1	23.4529	27.5721
DATA	114	1	114	0	0	A_23_P207400	NM_007300	3036	4343.5	4.127208e+000	1.308214e+000	33	27	5.300529e+000	0	0	0	0	0	0	4.30504	1	0	26.2212	27.4896
DATA	115	1	115	0	0	A_21_P0009956	ENST00000428529	3057.29	4343.5	1.239453e+000	1.244087e+000	28	27	5.338331e+000	0	0	0	0	0	0	0.527916	0	0	30	27.3911
DATA	116	1	116	0	0	A_23_P203841	NM_013449	3077.93	4343.32	7.329013e+001	7.433955e+000	103	27	5.258406e+000	0	0	0	0	0	0	76.2461	1	1	26.0017	27.4589
DATA	117	1	117	0	0	A_22_P00012923	NR_121197	3099.04	4343.37	6.000750e+001	6.128838e+000	88.5	27	5.267255e+000	0	0	0	0	0	0	62.3392	1	1	25.5572	27.5326
DATA	118	1	118	0	0	A_23_P117928	NM_014952	3120.1	4343.6	1.692246e+002	1.696844e+001	205	28	5.509328e+000	0	0	0	0	0	0	175.54	1	1	26.2212	27.7282
DATA	119	1	119	0	0	A_21_P0007650	lnc-FAM101A-2:4	3142	4343.5	2.367225e+000	1.272444e+000	30	27	5.270719e+000	0	0	0	0	0	0	2.45179	1	0	26.2212	27.5384
DATA	120	1	120	0	0	A_23_P120845	NM_005080	3162.75	4343.39	2.928600e+003	2.928627e+002	3031	27	5.564727e+000	0	0	0	0	0	0	3028.71	1	1	25.1049	27.7242
DATA	121	1	121	0	0	A_22_P00010589	ENST00000555642	3184.33	4343.39	1.250447e+000	1.258175e+000	29	27	5.242268e+000	0	0	0	0	0	0	1.04727	0	0	30	27.5808
DATA	122	1	122	0	0	A_21_P0001417	lnc-ATF3-1:4	3205.5	4343.32	1.252411e+000	1.256050e+000	28	27	5.291124e+000	0	0	0	0	0	0	-0.521714	0	0	30	27.5506
DATA	123	1	123	0	0	A_23_P156708	NM_032470	3225.41	4343.39	1.650620e+002	1.655406e+001	196	27	5.584374e+000	0	0	0	0	0	0	169.91	1	1	24.4106	27.7199
DATA	124	1	124	0	0	A_23_P252023	NM_175698	3247.79	4343.19	1.256394e+000	1.260044e+000	27	27	5.293574e+000	0	0	0	0	0	0	-0.669775	0	0	30	27.494
DATA	125	1	125	0	0	A_21_P0001507	lnc-PPAP2B-4:1	3269	4343.2	1.778319e+000	1.274542e+000	29	27	5.567541e+000	0	0	0	0	0	0	1.82456	1	0	30	27.7858
DATA	126	1	126	0	0	A_21_P0012608	TCONS_l2_00020732	3290	4343.2	1.260422e+000	1.264084e+000	27	28	5.592499e+000	0	0	0	0	0	0	-0.458157	0	0	30	28.0365
DATA	127	1	127	0	0	A_33_P3357949	NM_004956	3311.37	4343	1.262410e+000	1.266080e+000	28.5	28	5.524999e+000	0	0	0	0	0	0	0.0260313	0	0	30	28.1473
DATA	128	1	128	0	0	A_22_P00000283	ENST00000563734	3332.44	4343.03	1.264398e+000	1.268072e+000	27.5	28	5.485176e+000	0	0	0	0	0	0	-1.42302	0	0	29.1201	28.2435
DATA	129	1	129	0	0	A_23_P255257	NM_015397	3352.86	4343.24	1.669048e+003	1.669096e+002	1660	28	5.491256e+000	0	0	0	0	0	0	1701.73	1	1	26.6546	28.2448
DATA	130	1	130	0	0	A_33_P3220445	NM_001001419	3374	4343.08	1.196641e+002	1.203381e+001	154	28	5.489640e+000	0	0	0	0	0	0	121.825	1	1	27.2919	28.2884
DATA	131	1	131	0	0	A_22_P00005226	NR_024149	3395.83	4343	1.270169e+000	1.277941e+000	29	28	5.528833e+000	0	0	0	0	0	0	1.0374	0	0	30	28.2947
DATA	132	1	132	0	0	A_33_P3295098	ENST00000289135	3417.17	4343	1.272020e+000	1.275715e+000	27.5	28	5.544228e+000	0	0	0	0	0	0	-0.646211	0	0	30	28.2765
DATA	133	1	133	0	0	A_22_P00014012	NR_110621	3438.37	4343	1.273795e+000	1.277495e+000	27	28	5.572613e+000	0	0	0	0	0	0	-0.279747	0	0	30	28.4003
DATA	134	1	134	0	0	A_23_P123672	NM_014290	3459.37	4343	6.126195e+001	6.258321e+000	94	28	5.623222e+000	0	0	0	0	0	0	62.0142	1	1	29.1201	28.6196
DATA	135	1	135	0	0	A_21_P0003616	lnc-LPHN3-3:1	3480.5	4343	1.277093e+000	1.282318e+000	28	28	5.586276e+000	0	0	0	0	0	0	0.629821	0	0	29.1201	28.7355
DATA	136	1	136	0	0	A_22_P00003128	lnc-C9orf131-1:1	3501.62	4343	2.278783e+000	1.302419e+000	30	28	5.601473e+000	0	0	0	0	0	0	2.30111	1	0	30	28.8434
DATA	137	1	137	0	0	A_33_P3259443	XR_109175	3522.79	4342.81	2.117954e+000	1.301052e+000	30	28	5.619619e+000	0	0	0	0	0	0	2.13643	1	0	30	28.81
DATA	138	1	138	0	0	A_22_P00025675	lnc-VCL-1:1	3544	4342.8	1.281281e+000	1.285505e+000	28	28	5.288836e+000	0	0	0	0	0	0	0.361808	0	0	28.1191	28.406
DATA	139	1	139	0	0	A_22_P00020019	ENST00000565401	3564.04	4343.09	6.325013e+001	6.454465e+000	91	28	5.561569e+000	0	0	0	0	0	0	63.6772	1	1	26.0017	28.4317
DATA	140	1	140	0	0	A_22_P00002331	ENST00000530102	3586.37	4342.87	1.607926e+000	1.297252e+000	30.5	28	5.646668e+000	0	0	0	0	0	0	1.61748	1	0	30	28.4326
DATA	141	1	141	0	0	A_33_P3254590	NR_033868	3607.5	4342.68	1.563545e+000	1.297533e+000	28	28	5.567608e+000	0	0	0	0	0	0	1.57182	1	0	30	28.3508
DATA	142	1	142	0	0	A_33_P3421163	NM_033285	3628.6	4342.59	3.716138e+001	3.933271e+000	65	28	5.323668e+000	0	0	0	0	0	0	37.3378	1	1	27.501	28.3229
DATA	143	1	143	0	0	A_24_P288915	ENST00000445752	3649.78	4342.52	5.957530e+000	1.420296e+000	35	29	5.679828e+000	0	0	0	0	0	0	5.98333	1	0	27.0811	28.7671
DATA	144	1	144	0	0	A_33_P3417950	NM_005858	3670.29	4342.71	6.958683e+002	6.959878e+001	732.5	29	5.583422e+000	0	0	0	0	0	0	698.651	1	1	24.8756	28.9687
DATA	145	1	145	0	0	A_33_P3241989	NM_001130715	3692	4342.5	1.918696e+000	1.304034e+000	31	29	5.687158e+000	0	0	0	0	0	0	1.92621	1	0	30	29.1164
DATA	146	1	146	0	0	A_33_P3414669	NM_183353	3712.29	4342.71	3.922322e+001	4.128972e+000	68	29	5.623671e+000	0	0	0	0	0	0	39.3756	1	1	24.8756	29.0367
DATA	147	1	147	0	0	A_33_P3252394	NM_006705	3734.4	4342.59	1.824641e+002	1.829193e+001	212	29	5.671315e+000	0	0	0	0	0	0	183.217	1	1	27.501	29.0325
DATA	148	1	148	0	0	A_23_P62377	NM_001039582	3755.71	4342.5	1.285301e+000	1.294974e+000	28	29	5.705265e+000	0	0	0	0	0	0	1.24438	0	0	30	29.0985
DATA	149	1	149	0	0	A_21_P0010441	lnc-KCNJ4-1:1	3776.85	4342.5	1.284556e+000	1.288288e+000	27	29	5.751578e+000	0	0	0	0	0	0	-0.114618	0	0	30	29.0323
DATA	150	1	150	0	0	A_33_P3763846	NM_001303252	3798	4342.5	1.283549e+000	1.292601e+000	28	29	5.726560e+000	0	0	0	0	0	0	1.17877	0	0	30	29.0189
DATA	151	1	151	0	0	A_21_P0012309	NR_002733	3819	4342.5	1.282280e+000	1.286005e+000	28	29	5.681445e+000	0	0	0	0	0	0	-0.0412756	0	0	30	29.0217
DATA	152	1	152	0	0	A_19_P00319917	NR_038956	3840.29	4342.5	4.423743e+000	1.358472e+000	31	29	5.626243e+000	0	0	0	0	0	0	4.45979	1	0	27.0811	29.0035
DATA	153	1	153	0	1	ERCC-00134_68	DQ516739	3861.4	4342.41	1.278811e+000	1.286850e+000	28	29	5.659264e+000	0	0	0	0	0	0	1.0642	0	0	30	29.078
DATA	154	1	154	0	0	A_33_P3381851	NM_181688	3881.48	4342.5	1.358615e+002	1.364636e+001	162.5	29	5.638227e+000	0	0	0	0	0	0	137.389	1	1	24.4106	29.0639
DATA	155	1	155	0	0	A_23_P71146	NM_006230	3902.5	4343.37	1.012670e+001	1.630892e+000	37	29	5.638576e+000	0	0	0	0	0	0	10.2573	1	1	30	29.1192
DATA	156	1	156	0	0	A_22_P00010187	ENST00000538640	3925	4342.5	2.477748e+000	1.298866e+000	29.5	29	5.615689e+000	0	0	0	0	0	0	2.51638	1	0	26.2212	29.0689
DATA	157	1	157	0	0	A_21_P0000259	NR_002565	3946	4342.5	2.379839e+001	2.698375e+000	52.5	29	5.694080e+000	0	0	0	0	0	0	24.2296	1	1	26.2212	29.0685
DATA	158	1	158	0	0	A_22_P00004353	ENST00000519306	3967.21	4342.19	1.264470e+000	1.268144e+000	26	29	5.686710e+000	0	0	0	0	0	0	-1.03722	0	0	30	29.003
DATA	159	1	159	0	0	A_21_P0001285	lnc-UTP11L-2:1	3988.44	4342.03	1.260460e+000	1.265739e+000	27	29	5.624781e+000	0	0	0	0	0	0	0.655049	0	0	30	28.9212
DATA	160	1	160	0	0	A_24_P930418	AK057533	4009.56	4342.03	1.793603e+000	1.272516e+000	28	29	5.631785e+000	0	0	0	0	0	0	1.84355	1	0	30	28.8534
DATA	161	1	161	0	0	A_22_P00016797	ENST00000555649	4030.62	4342	1.251472e+000	1.255108e+000	27	28	5.688512e+000	0	0	0	0	0	0	-0.177603	0	0	30	28.7882
DATA	162	1	162	66	1	DarkCorner	DarkCorner	4052	4342.2	1.246414e+000	1.250220e+000	28	28	5.673707e+000	0	0	0	0	0	0	0.222207	0	0	30	28.3123
DATA	163	1	163	260	1	GE_BrightCorner	GE_BrightCorner	4072.74	4342.37	1.175249e+005	1.175249e+004	122883	28	5.635954e+000	0	0	0	0	0	0	122265	1	1	26.6546	27.9201
DATA	164	1	164	260	1	GE_BrightCorner	GE_BrightCorner	4093.79	4342.16	1.181727e+005	1.181727e+004	124671	27	5.531333e+000	0	0	0	0	0	0	123537	1	1	27.0811	27.2338
DATA	165	2	1	260	1	GE_BrightCorner	GE_BrightCorner	655.286	4352.84	1.347522e+005	1.347522e+004	118587	24	4.997638e+000	0	0	0	0	0	0	118672	1	1	26.4388	24.4139
DATA	166	2	2	66	1	DarkCorner	DarkCorner	676.5	4352.68	1.474528e+000	1.478812e+000	22.5	25	5.196757e+000	0	0	0	0	0	0	-2.76861	0	0	30	24.9934
DATA	167	2	3	0	0	A_22_P00007653	lnc-HEXA-1:1	697.776	4352.52	3.805382e+000	1.534563e+000	30	25	5.067517e+000	0	0	0	0	0	0	3.31458	1	0	27.0811	25.352
DATA	168	2	4	0	0	A_21_P0007074	NR_120620	719	4352.5	1.489523e+000	1.493850e+000	25	25	5.040355e+000	0	0	0	0	0	0	-1.52184	0	0	30	25.4426
DATA	169	2	5	0	0	A_22_P00012683	lnc-QSOX2-1:10	740	4352.5	1.496023e+000	1.500369e+000	25	25	5.083163e+000	0	0	0	0	0	0	-0.378764	0	0	30	25.4761
DATA	170	2	6	0	0	A_21_P0011230	ENST00000606973	761.152	4352.5	1.501943e+000	1.506306e+000	25.5	25	5.144061e+000	0	0	0	0	0	0	-0.320397	0	0	30	25.595
DATA	171	2	7	0	0	A_33_P3589217	NM_001636	782.294	4352.5	8.017416e+002	8.018841e+001	707.5	25	5.045676e+000	0	0	0	0	0	0	686.791	1	1	27.0811	25.6053
DATA	172	2	8	0	0	A_33_P3231739	NM_017770	803.5	4352.5	1.511959e+000	1.516351e+000	25	26	5.325019e+000	0	0	0	0	0	0	-1.15464	0	0	27.9146	26.1102
DATA	173	2	9	0	0	A_33_P3223467	NM_025054	824.446	4352.59	6.977684e+001	7.141425e+000	82	26	5.052894e+000	0	0	0	0	0	0	59.4242	1	1	24.8756	26.1498
DATA	174	2	10	0	0	A_32_P57237	NM_000982	845.903	4352.4	4.982205e+004	4.982206e+003	42176	26	5.034174e+000	0	0	0	0	0	0	42332.4	1	1	26.2212	26.2196
DATA	175	2	11	0	0	A_21_P0010149	ENST00000415269	867	4352.5	1.522597e+000	1.527344e+000	26	26	5.049077e+000	0	0	0	0	0	0	0.266256	0	0	30	26.0901
DATA	176	2	12	0	0	A_22_P00011426	lnc-PAM-4:1	888.152	4352.5	1.525036e+000	1.531111e+000	27	26	5.298042e+000	0	0	0	0	0	0	0.600651	0	0	30	25.8311
DATA	177	2	13	0	0	A_33_P3342481	THC2723408	909.4	4352.41	1.526917e+000	1.531353e+000	26	25	5.164564e+000	0	0	0	0	0	0	-0.59642	0	0	30	25.6131
DATA	178	2	14	0	0	A_23_P114689	NM_017707	930.5	4352.32	2.031753e+000	1.546125e+000	29	25	5.090847e+000	0	0	0	0	0	0	1.7165	1	0	30	25.5155
DATA	179	2	15	0	0	A_33_P3877992	NR_038881	951.6	4352.41	1.529231e+000	1.534772e+000	28	25	5.043232e+000	0	0	0	0	0	0	0.490128	0	0	27.501	25.4858
DATA	180	2	16	0	0	A_22_P00023982	NR_126346	972.776	4352.48	1.529701e+000	1.534814e+000	27	25	5.053285e+000	0	0	0	0	0	0	0.382316	0	0	30	25.4772
DATA	181	2	17	0	0	A_33_P3381107	NM_001004478	994	4352.2	1.529570e+000	1.535188e+000	27	25	5.157207e+000	0	0	0	0	0	0	0.50687	0	0	28.1191	25.5962
DATA	182	2	18	0	0	A_22_P00015234	lnc-SPACA3-1:1	1015.21	4352.19	1.529114e+000	1.533677e+000	26	26	5.364317e+000	0	0	0	0	0	0	0.162712	0	0	30	25.9495
DATA	183	2	19	0	0	A_21_P0010897	TCONS_l2_00003715	1036.37	4352	1.528163e+000	1.532603e+000	26	26	5.443853e+000	0	0	0	0	0	0	-0.977819	0	0	30	26.123
DATA	184	2	20	0	0	A_32_P783	NM_000998	1057	4352	3.346173e+004	3.346173e+003	28014	26	5.424163e+000	0	0	0	0	0	0	28294.6	1	1	28.1191	26.2245
DATA	185	2	21	0	0	A_21_P0003351	ENST00000503465	1078.62	4352	2.183512e+000	1.545178e+000	29	26	5.151142e+000	0	0	0	0	0	0	1.84838	1	0	30	26.1274
DATA	186	2	22	0	0	A_21_P0012145	lnc-SPTLC3-2:1	1099.79	4352.29	1.083641e+001	1.873048e+000	35.5	26	5.141520e+000	0	0	0	0	0	0	9.18473	1	1	23.696	26.0676
DATA	187	2	23	0	0	A_21_P0009361	lnc-SDK2-5:1	1121	4352.2	8.093041e+000	1.726739e+000	34	26	5.232717e+000	0	0	0	0	0	0	6.87036	1	1	28.1191	26.0959
DATA	188	2	24	0	0	A_21_P0008555	lnc-C15orf48-1:4	1142.17	4352	1.518145e+000	1.522555e+000	24	26	5.177464e+000	0	0	0	0	0	0	-2.01398	0	0	30	26.124
DATA	189	2	25	0	0	A_23_P76218	NM_053283	1163.37	4352	1.515127e+000	1.519529e+000	26	26	5.031024e+000	0	0	0	0	0	0	-0.550826	0	0	30	26.0785
DATA	190	2	26	0	0	A_22_P00012147	ENST00000512941	1184.5	4352	4.411959e+000	1.579105e+000	30	26	5.192101e+000	0	0	0	0	0	0	3.76793	1	0	29.1201	26.1065
DATA	191	2	27	0	0	A_23_P120812	NM_020070	1205.62	4352	9.171056e+000	1.768937e+000	34.5	26	5.196803e+000	0	0	0	0	0	0	7.85091	1	1	29.1201	26.0743
DATA	192	2	28	0	0	A_23_P29204	NM_016498	1226.62	4352	1.166886e+002	1.176600e+001	119	26	5.222848e+000	0	0	0	0	0	0	100.145	1	1	30	26.0713
DATA	193	2	29	0	0	A_33_P3281066	NM_001098402	1248	4351.8	2.374656e+002	2.379417e+001	232	26	5.231661e+000	0	0	0	0	0	0	204.367	1	1	28.1191	26.1402
DATA	194	2	30	0	0	A_23_P73637	NM_031273	1269.32	4351.6	1.227306e+001	1.938260e+000	37	26	5.267282e+000	0	0	0	0	0	0	10.5935	1	1	23.696	26.1485
DATA	195	2	31	0	0	A_23_P146497	NM_014811	1290.37	4352	1.491461e+000	1.502992e+000	29	26	5.243497e+000	0	0	0	0	0	0	1.27189	0	0	29.1201	26.2984
DATA	196	2	32	0	0	A_33_P3339197	A_33_P3339197	1311.44	4351.97	2.069722e+000	1.505372e+000	28	26	5.291980e+000	0	0	0	0	0	0	1.7974	1	0	30	26.3384
DATA	197	2	33	0	0	A_21_P0009396	lnc-SEPT9-1:3	1332.56	4351.97	5.360884e+000	1.579906e+000	31	26	5.314725e+000	0	0	0	0	0	0	4.6709	1	0	29.1201	26.3408
DATA	198	2	34	0	0	A_23_P116898	NM_000014	1353.79	4351.81	1.476749e+000	1.481039e+000	26	26	5.110415e+000	0	0	0	0	0	0	-0.0841693	0	0	30	26.3955
DATA	199	2	35	0	0	A_24_P254965	NM_018486	1375.12	4351.65	2.767605e+001	3.136469e+000	49	26	5.364394e+000	0	0	0	0	0	0	24.2845	1	1	23.9365	26.3097
DATA	200	2	36	0	0	A_33_P3240951	NM_001280544	1396	4351.5	1.500682e+000	1.478051e+000	27	26	5.188571e+000	0	0	0	0	0	0	1.32155	1	0	30	26.2049
DATA	201	2	37	0	0	A_33_P3376302	DA144211	1416.41	4350.93	6.917053e+000	1.764913e+000	32	26	5.411163e+000	0	0	0	0	0	0	6.11389	1	0	30	26.279
DATA	202	2	38	0	0	A_24_P168760	NM_004286	1438.14	4351.71	2.802795e+002	2.806592e+001	268	26	5.150956e+000	0	0	0	0	0	0	248.677	1	1	25.7804	26.1792
DATA	203	2	39	0	0	A_22_P00021003	lnc-HDAC9-2:1	1459.6	4351.59	1.449453e+000	1.459745e+000	27	26	5.180992e+000	0	0	0	0	0	0	1.18563	0	0	30	26.2036
DATA	204	2	40	0	0	A_33_P3383606	NM_001135914	1480.37	4351.83	5.006089e+002	5.008183e+001	480	26	5.119667e+000	0	0	0	0	0	0	447.656	1	1	24.8756	26.3158
DATA	205	2	41	0	0	A_22_P00008257	lnc-IRX1-2:1	1502	4351.5	1.437862e+000	1.444429e+000	26	26	5.152476e+000	0	0	0	0	0	0	0.745843	0	0	30	26.3973
DATA	206	2	42	0	0	A_19_P00802154	NM_001144769	1523	4351.5	3.859418e+000	1.487153e+000	30.5	26	5.154339e+000	0	0	0	0	0	0	3.47969	1	0	26.2212	26.4204
DATA	207	2	43	0	0	A_19_P00315810	ENST00000455068	1544.6	4351.38	9.594261e+001	9.700263e+000	110	26	5.113792e+000	0	0	0	0	0	0	86.8702	1	1	24.4106	26.4178
DATA	208	2	44	0	0	A_23_P253074	NM_018068	1565.29	4351.5	2.719637e+000	1.450053e+000	28	26	5.126197e+000	0	0	0	0	0	0	2.4725	1	0	30	26.3377
DATA	209	2	45	0	0	A_21_P0009282	lnc-TMEM235-1:1	1586.6	4351.41	1.414172e+000	1.418280e+000	26	26	5.207596e+000	0	0	0	0	0	0	-0.816592	0	0	30	26.2079
DATA	210	2	46	1028	1	(+)E1A_r60_a22	E1A_r60_a22	1607.85	4351.89	9.501107e+000	1.702180e+000	36	26	5.265228e+000	0	0	0	0	0	0	8.71101	1	1	24.4106	26.1755
DATA	211	2	47	0	0	A_32_P181527	NM_001025357	1629	4351.5	1.402206e+000	1.406280e+000	27	26	5.182140e+000	0	0	0	0	0	0	-0.875572	0	0	30	26.1548
DATA	212	2	48	0	0	A_21_P0002371	lnc-SH3BP4-3:1	1650	4351.5	1.396278e+000	1.400335e+000	25	26	5.110955e+000	0	0	0	0	0	0	-1.33241	0	0	30	26.4496
DATA	213	2	49	0	0	A_22_P00015397	lnc-SRP54-1:1	1670.5	4351.5	5.276066e+002	5.277909e+001	501	26	5.077607e+000	0	0	0	0	0	0	489.904	1	1	24.4106	26.6104
DATA	214	2	50	0	0	A_23_P104583	NM_020441	1692.3	4351.6	2.211280e+001	2.611036e+000	47.5	26	5.092184e+000	0	0	0	0	0	0	20.623	1	1	24.8756	26.4866
DATA	215	2	51	0	0	A_22_P00005058	lnc-DENND1A-4:1	1714.22	4351.25	1.387766e+001	1.958707e+000	40	26	5.075493e+000	0	0	0	0	0	0	13.0005	1	1	24.4106	26.3998
DATA	216	2	52	0	0	A_23_P118392	NM_016084	1734.13	4351	9.630075e+001	9.727982e+000	113	26	5.055988e+000	0	0	0	1	0	0	90.5783	1	1	27.2919	26.3018
DATA	217	2	53	0	0	A_21_P0001995	ENST00000457371	1755.55	4351.08	4.237934e+001	4.454124e+000	67	26	5.152120e+000	0	0	0	0	0	0	40.0321	1	1	27.2919	26.4493
DATA	218	2	54	0	0	A_21_P0010606	ENST00000602765	1777	4351.2	1.604498e+000	1.374389e+000	29	26	5.196181e+000	0	0	0	0	0	0	1.5221	1	0	28.1191	26.3869
DATA	219	2	55	0	0	A_24_P76879	NM_003309	1797.9	4351.33	6.423647e+002	6.425086e+001	602	27	5.463230e+000	0	0	0	0	0	0	611.893	1	1	27.0811	26.8651
DATA	220	2	56	0	0	A_22_P00008551	ENST00000423466	1819.37	4351	1.349703e+000	1.353751e+000	28	26	5.147135e+000	0	0	0	0	0	0	0.177412	0	0	30	26.5751
DATA	221	2	57	0	0	A_23_P37914	NM_052944	1840.5	4351	4.621405e+000	1.425097e+000	31	26	5.101271e+000	0	0	0	0	0	0	4.43906	1	0	30	26.4359
DATA	222	2	58	0	1	ERCC-00162_107	DQ516750	1861.62	4351	1.338735e+000	1.343006e+000	27	26	5.062667e+000	0	0	0	0	0	0	0.308948	0	0	29.1201	26.4166
DATA	223	2	59	0	0	A_23_P137532	NM_000302	1882.36	4350.93	3.232483e+001	3.498205e+000	54	26	5.050950e+000	0	0	0	0	0	0	31.2987	1	1	26.0017	26.3083
DATA	224	2	60	0	0	A_21_P0006321	lnc-PTGES2-1:5	1903.83	4351	1.657802e+000	1.342266e+000	30	26	5.048644e+000	0	0	0	0	0	0	1.61163	1	0	30	26.2735
DATA	225	2	61	0	0	A_21_P0012840	XR_425907	1925.17	4351	1.322914e+000	1.327531e+000	28	26	5.128533e+000	0	0	0	0	0	0	0.442198	0	0	30	26.3898
DATA	226	2	62	0	0	A_33_P3240607	AK125870	1946.37	4351	1.317837e+000	1.322615e+000	28	26	5.107840e+000	0	0	0	0	0	0	0.490765	0	0	30	26.3803
DATA	227	2	63	0	0	A_33_P3329467	NM_016086	1967.15	4350.74	2.754449e+002	2.757595e+001	292	26	5.114834e+000	0	0	0	0	0	0	270.871	1	1	26.6546	26.4974
DATA	228	2	64	0	0	A_22_P00015696	ENST00000553983	1988.56	4350.97	6.516302e+000	1.464786e+000	33	26	5.426609e+000	0	0	0	0	0	0	6.43202	1	0	29.1201	26.6625
DATA	229	2	65	0	0	A_21_P0012155	ENST00000427691	2009.62	4351	8.485979e+000	1.558439e+000	35	26	5.143258e+000	0	0	0	0	0	0	8.40648	1	1	29.1201	26.4853
DATA	230	2	66	0	0	A_33_P3265394	ENST00000538098	2031	4350.8	3.234922e+000	1.342022e+000	31	26	5.111941e+000	0	0	0	0	0	0	3.21615	1	0	30	26.4705
DATA	231	2	67	0	0	A_19_P00318883	NR_038361	2052	4350.8	2.080122e+001	2.451871e+000	49	26	5.426811e+000	0	0	0	0	0	0	20.7517	1	1	28.1191	26.7577
DATA	232	2	68	0	0	A_21_P0005058	ENST00000430672	2072.71	4350.77	1.913530e+001	2.309816e+000	49	27	5.405712e+000	0	0	0	0	0	0	19.153	1	1	25.1049	26.8388
DATA	233	2	69	0	0	A_21_P0002697	NR_034088	2094.5	4350.68	3.127125e+000	1.326701e+000	30.5	27	5.391155e+000	0	0	0	0	0	0	3.14064	1	0	27.0811	26.7831
DATA	234	2	70	0	0	A_23_P118246	NM_016095	2115.5	4350.68	6.077541e+000	1.421691e+000	33.5	27	5.433242e+000	0	0	0	0	0	0	6.12319	1	0	30	26.7951
DATA	235	2	71	0	0	A_21_P0004924	lnc-RFPL4B-4:1	2136.67	4350.61	1.277545e+000	1.281256e+000	27	27	5.379560e+000	0	0	0	0	0	0	-0.0924292	0	0	30	26.8054
DATA	236	2	72	0	0	A_22_P00023983	ENST00000428006	2158	4350.5	1.273677e+000	1.277378e+000	23	27	5.438291e+000	0	0	0	0	0	0	-3.13262	0	0	30	26.9265
DATA	237	2	73	0	0	A_33_P3251332	NM_015473	2179	4350.5	3.129753e+000	1.311594e+000	31.5	27	5.460188e+000	0	0	0	0	0	0	3.18181	1	0	26.2212	26.9815
DATA	238	2	74	0	0	A_33_P3423585	NM_001080534	2200.22	4350.52	2.935432e+000	1.303617e+000	31	27	5.535757e+000	0	0	0	0	0	0	2.99264	1	0	27.0811	27.0671
DATA	239	2	75	0	0	A_33_P3403399	NM_018242	2221.4	4350.59	7.017396e+000	1.448111e+000	34	27	5.437211e+000	0	0	0	0	0	0	7.17345	1	1	27.501	26.957
DATA	240	2	76	0	0	A_23_P39402	NM_198867	2241.88	4350.55	1.126581e+001	1.692852e+000	37.5	27	5.364896e+000	0	0	0	0	0	0	11.5452	1	1	23.696	26.9209
DATA	241	2	77	0	0	A_23_P37702	NM_003294	2263.28	4350.51	4.277782e+000	1.330999e+000	32	27	5.223841e+000	0	0	0	0	0	0	4.39491	1	0	23.4529	26.9572
DATA	242	2	78	0	0	A_23_P213014	NM_001001290	2284.11	4351.02	8.503218e+000	1.517992e+000	36	27	5.298788e+000	0	0	0	0	0	0	8.75622	1	1	23.696	26.9419
DATA	243	2	79	0	0	A_23_P321261	NM_002396	2305.66	4350.5	1.485039e+002	1.490328e+001	180.5	27	5.219103e+000	0	0	0	0	0	0	153.279	1	1	25.3321	27.0079
DATA	244	2	80	0	0	A_23_P115842	NM_018237	2326.42	4350.65	1.411884e+002	1.417424e+001	178	27	5.375784e+000	0	0	0	0	0	0	146.034	1	1	25.1049	27.1684
DATA	245	2	81	0	0	A_22_P00012632	lnc-PTX4-2:1	2348.4	4350.41	3.058126e+000	1.286158e+000	31.5	27	5.163227e+000	0	0	0	0	0	0	3.1698	1	0	30	27.1644
DATA	246	2	82	0	0	A_23_P102364	NM_019850	2369.5	4350.32	1.243273e+000	1.247730e+000	26.5	27	5.169418e+000	0	0	0	0	0	0	0.476625	0	0	27.0811	27.2699
DATA	247	2	83	0	0	A_23_P315451	NM_199180	2390.6	4350.41	1.603728e+000	1.254948e+000	28	27	5.287203e+000	0	0	0	0	0	0	1.66845	1	0	30	27.4075
DATA	248	2	84	0	0	A_33_P3210379	NM_052863	2411.85	4350.5	5.075220e+004	5.075220e+003	53301	27	5.297499e+000	0	0	0	0	0	0	52889.4	1	1	26.6546	27.417
DATA	249	2	85	0	0	A_22_P00010339	lnc-MYBPH-2:1	2433	4350.5	3.163057e+000	1.280315e+000	31	27	5.503989e+000	0	0	0	0	0	0	3.30141	1	0	30	27.3123
DATA	250	2	86	0	0	A_33_P3827416	AK024156	2453.5	4350.5	1.896653e+004	1.896654e+003	19858	27	5.523494e+000	0	0	0	0	0	0	19823.9	1	1	24.4106	27.0271
DATA	251	2	87	0	0	A_22_P00017072	lnc-TUFM-2:1	2475.44	4350.03	1.233568e+000	1.239484e+000	28	27	5.484333e+000	0	0	0	0	0	0	0.795407	0	0	30	26.8018
DATA	252	2	88	0	0	A_21_P0006214	lnc-DEC1-2:1	2496.5	4350.06	1.590290e+000	1.245858e+000	28	27	5.476330e+000	0	0	0	0	0	0	1.66651	1	0	30	26.8382
DATA	253	2	89	0	0	A_22_P00009258	ENST00000432495	2517.62	4350	3.705724e+000	1.288745e+000	33	27	5.434339e+000	0	0	0	0	0	0	3.88759	1	0	29.1201	27.0732
DATA	254	2	90	0	0	A_33_P3417985	NM_001005489	2538.7	4350.1	1.229555e+000	1.234283e+000	28	27	5.393147e+000	0	0	0	0	0	0	0.560911	0	0	30	27.2301
DATA	255	2	91	0	0	A_23_P98350	NM_001165	2559.66	4350.02	4.911172e+002	4.912717e+001	545	27	5.321474e+000	0	0	0	0	0	0	516.158	1	1	25.7804	27.1921
DATA	256	2	92	0	0	A_21_P0012541	NR_104116	2581.17	4350	5.211643e+000	1.336909e+000	33	27	5.144530e+000	0	0	0	0	0	0	5.48151	1	0	28.1191	27.1781
DATA	257	2	93	0	0	A_23_P61580	NM_182543	2600.52	4351.07	1.236712e+001	1.744597e+000	39	27	5.134401e+000	0	0	0	0	0	0	13.0142	1	1	17.9125	27.3369
DATA	258	2	94	0	0	A_23_P119943	NM_000597	2623.83	4350.04	2.124052e+001	2.454355e+000	48	27	5.102203e+000	0	0	0	0	0	0	22.3659	1	1	24.8756	27.6088
DATA	259	2	95	0	0	A_23_P102937	NM_006936	2644.06	4350.03	3.361988e+002	3.364235e+001	383	27	5.411359e+000	0	0	0	0	0	0	354.146	1	1	27.501	27.8124
DATA	260	2	96	0	0	A_24_P944827	NM_006395	2664.86	4349.78	1.041202e+001	1.610683e+000	39	28	5.465968e+000	0	0	0	0	0	0	10.9711	1	1	23.9365	27.8917
DATA	261	2	97	0	0	A_21_P0001769	ENST00000420828	2687	4349.8	1.225116e+000	1.228675e+000	27	27	5.260027e+000	0	0	0	0	0	0	-1.10802	0	0	30	27.5596
DATA	262	2	98	0	0	A_23_P101461	NM_030818	2707.78	4350.11	6.794931e+002	6.796041e+001	718	27	5.266532e+000	0	0	0	0	0	0	716.146	1	1	27.501	27.3836
DATA	263	2	99	0	0	A_22_P00004711	ENST00000548955	2729.37	4350	3.873096e+000	1.288261e+000	31	27	5.167562e+000	0	0	0	0	0	0	4.08188	1	0	29.1201	27.3807
DATA	264	2	100	0	0	A_21_P0006900	lnc-GOLGA7B-2:1	2750.44	4349.97	2.608468e+000	1.256218e+000	30	27	5.222335e+000	0	0	0	0	0	0	2.74868	1	0	30	27.5035
DATA	265	2	101	0	0	A_22_P00009827	ENST00000572343	2771.43	4349.9	1.028574e+001	1.602727e+000	39	27	5.136378e+000	0	0	0	0	0	0	10.836	1	1	21.4095	27.6131
DATA	266	2	102	0	0	A_21_P0004606	lnc-QKI-2:2	2792.79	4349.81	1.758477e+000	1.242069e+000	30	28	5.469536e+000	0	0	0	0	0	0	1.85192	1	0	30	27.9192
DATA	267	2	103	0	0	A_22_P00002868	NR_026783	2814	4349.8	1.226545e+000	1.230108e+000	28	28	5.504007e+000	0	0	0	0	0	0	-0.511969	0	0	30	28.0146
DATA	268	2	104	0	0	A_32_P223777	NM_002184	2835	4349.5	3.813678e+001	4.007351e+000	67.5	28	5.483772e+000	0	0	0	0	0	0	40.1247	1	1	26.2212	27.8915
DATA	269	2	105	0	0	A_33_P3244269	A_33_P3244269	2856.33	4349.61	1.130212e+001	1.671546e+000	39	27	5.223407e+000	0	0	0	0	0	0	11.8835	1	1	27.2919	27.4307
DATA	270	2	106	0	0	A_22_P00001571	lnc-ARL4A-2:1	2877.5	4349.68	1.228868e+000	1.232859e+000	29	27	5.221860e+000	0	0	0	0	0	0	0.33835	0	0	30	27.3303
DATA	271	2	107	0	0	A_32_P55241	NM_001007538	2898.5	4349.68	1.923890e+000	1.248344e+000	30.5	27	5.268294e+000	0	0	0	0	0	0	2.01976	1	0	30	27.4734
DATA	272	2	108	0	0	A_21_P0000766	NR_038328	2918.54	4349.5	3.493861e+001	3.705527e+000	66.5	27	5.616472e+000	0	0	0	0	0	0	36.6493	1	1	23.9365	27.7405
DATA	273	2	109	0	0	A_33_P3247919	A_33_P3247919	2940.94	4349.17	1.147572e+001	1.686367e+000	38.5	28	5.614115e+000	0	0	0	0	0	0	12.0256	1	1	20.591	27.8678
DATA	274	2	110	0	0	A_21_P0007475	lnc-SPATA19-1:2	2962	4349.5	1.814700e+000	1.250250e+000	30	28	5.556139e+000	0	0	0	0	0	0	1.89961	1	0	30	27.9841
DATA	275	2	111	0	0	A_22_P00003178	ENST00000447524	2983.15	4349.5	1.234809e+000	1.238396e+000	26	28	5.243562e+000	0	0	0	0	0	0	-2.05787	0	0	30	27.8076
DATA	276	2	112	0	0	A_23_P29975	NM_018302	3004.29	4349.5	1.236276e+000	1.243276e+000	29	28	5.268623e+000	0	0	0	0	0	0	0.960803	0	0	30	27.6554
DATA	277	2	113	0	0	A_33_P3305885	NM_006648	3025.5	4349.5	1.237828e+000	1.241652e+000	27.5	28	5.296299e+000	0	0	0	0	0	0	0.248163	0	0	27.9146	27.7257
DATA	278	2	114	0	0	A_21_P0006535	lnc-AKAP4-1:1	3046.71	4349.5	1.372102e+000	1.250607e+000	28	27	5.301756e+000	0	0	0	0	0	0	1.42932	1	0	30	27.5154
DATA	279	2	115	0	0	A_22_P00023281	NR_110090	3067.73	4349.47	1.427727e+001	1.894146e+000	43	28	5.507188e+000	0	0	0	0	0	0	14.8525	1	1	25.7804	27.7645
DATA	280	2	116	0	0	A_22_P00001741	NM_001144936	3089.14	4348.72	7.637837e+000	1.461824e+000	35	27	5.261543e+000	0	0	0	0	0	0	7.93487	1	1	30	27.5555
DATA	281	2	117	0	0	A_21_P0004866	NR_026775	3110.22	4349.48	1.575533e+001	2.010143e+000	44.5	28	5.440673e+000	0	0	0	0	0	0	16.3428	1	1	27.0811	27.7195
DATA	282	2	118	0	0	A_33_P3397763	NM_003811	3131.19	4349.5	2.488593e+001	2.784982e+000	53	28	5.488491e+000	0	0	0	0	0	0	25.7753	1	1	25.3321	27.7853
DATA	283	2	119	0	0	A_22_P00012133	NR_034081	3152.5	4349.32	1.252570e+000	1.258372e+000	29	28	5.539844e+000	0	0	0	0	0	0	1.29536	1	0	27.0811	27.7757
DATA	284	2	120	0	0	A_21_P0007107	ENST00000427247	3173.6	4349.41	1.250464e+000	1.255138e+000	29.5	28	5.513551e+000	0	0	0	0	0	0	0.527922	0	0	27.501	27.9374
DATA	285	2	121	0	0	A_22_P00018241	NR_120454	3194.79	4349.19	4.365898e+000	1.329775e+000	32	28	5.545637e+000	0	0	0	0	0	0	4.50087	1	0	28.5237	27.8469
DATA	286	2	122	0	0	A_33_P3272189	NM_032718	3216	4349.2	3.955495e+001	4.150751e+000	67	27	5.571522e+000	0	0	0	0	0	0	40.712	1	1	28.1191	27.8243
DATA	287	2	123	0	0	A_22_P00017887	ENST00000523317	3237.21	4349.19	1.256490e+000	1.260140e+000	27	28	5.559186e+000	0	0	0	0	0	0	-0.798873	0	0	30	27.8497
DATA	288	2	124	0	0	A_24_P61772	ENST00000261651	3258.37	4349	1.330857e+000	1.269158e+000	29	28	5.525758e+000	0	0	0	0	0	0	1.36537	1	0	30	27.8388
DATA	289	2	125	0	0	A_22_P00009100	NR_110541	3278.7	4349.09	2.811339e+001	3.082487e+000	55	28	5.548287e+000	0	0	0	0	0	0	28.7969	1	1	24.6442	27.9796
DATA	290	2	126	0	0	A_23_P375354	NM_005422	3300.62	4349	1.262602e+000	1.266333e+000	27	28	5.544048e+000	0	0	0	0	0	0	0.128246	0	0	30	28.1665
DATA	291	2	127	0	0	A_33_P3362321	NM_201555	3320.82	4349.13	8.701681e+000	1.538066e+000	37	28	5.535637e+000	0	0	0	0	0	0	8.88449	1	1	24.8756	28.3553
DATA	292	2	128	0	0	A_23_P171366	NM_004651	3343	4349.2	1.416858e+002	1.422542e+001	168.5	28	5.488269e+000	0	0	0	0	0	0	144.419	1	1	30	28.4275
DATA	293	2	129	0	0	A_23_P110504	NM_030782	3363.49	4349.14	1.290251e+002	1.296509e+001	156	28	5.530703e+000	0	0	0	0	0	0	131.316	1	1	25.7804	28.346
DATA	294	2	130	0	0	A_22_P00009713	lnc-MCCC2-2:2	3385.37	4349	1.270609e+000	1.274300e+000	27	28	5.481001e+000	0	0	0	0	0	0	-0.183333	0	0	30	28.4477
DATA	295	2	131	0	0	A_21_P0014007	AK098413	3406.5	4349	1.272509e+000	1.279787e+000	28.5	28	5.517832e+000	0	0	0	0	0	0	0.970787	0	0	30	28.3733
DATA	296	2	132	0	0	A_32_P148538	NM_014839	3427.62	4349	1.274351e+000	1.278054e+000	27	28	5.589535e+000	0	0	0	0	0	0	-0.249631	0	0	30	28.4231
DATA	297	2	133	0	0	A_21_P0011760	TCONS_l2_00013208	3448.62	4349	1.672839e+000	1.290711e+000	30	28	5.622540e+000	0	0	0	0	0	0	1.69253	1	0	30	28.7334
DATA	298	2	134	0	0	A_23_P101960	NM_006887	3469.41	4349.12	3.159111e+003	3.159137e+002	3065	29	5.562294e+000	0	0	0	0	0	0	3192.04	1	1	25.7804	28.9091
DATA	299	2	135	0	1	ERCC-00128_189	DQ459428	3491	4348.8	4.407909e+000	1.356706e+000	33	29	5.615866e+000	0	0	0	0	0	0	4.44841	1	0	30	28.9721
DATA	300	2	136	0	0	A_21_P0000989	NR_125940	3511.36	4348.95	2.328576e+001	2.659415e+000	51	29	5.603366e+000	0	0	0	0	0	0	23.4722	1	1	26.0017	28.9616
DATA	301	2	137	0	0	A_33_P3382412	NM_001277120	3532.43	4349.08	1.711663e+001	2.140964e+000	42	28	5.604542e+000	0	0	0	0	0	0	17.2343	1	1	24.4106	28.7483
DATA	302	2	138	0	0	A_23_P207632	NM_174953	3553.79	4348.74	2.190798e+002	2.194577e+001	241	28	5.608504e+000	0	0	0	0	0	0	220.377	1	1	26.0017	28.6805
DATA	303	2	139	0	0	A_22_P00010537	NR_120487	3575.67	4348.61	1.284698e+000	1.290935e+000	28.5	28	5.646671e+000	0	0	0	0	0	0	0.807829	0	0	30	28.5757
DATA	304	2	140	0	0	A_22_P00016091	lnc-THOC1-1:1	3597	4348.5	1.285684e+000	1.294058e+000	27.5	28	5.582512e+000	0	0	0	0	0	0	1.09934	0	0	30	28.409
DATA	305	2	141	0	0	A_23_P1863	NM_001005323	3618	4348.5	1.286533e+000	1.290270e+000	26	28	5.338884e+000	0	0	0	0	0	0	-1.93944	0	0	30	28.3949
DATA	306	2	142	0	0	A_23_P126623	NM_002631	3638.29	4348.71	4.072441e+002	4.074487e+001	430	28	5.704539e+000	0	0	0	0	0	0	408.471	1	1	24.8756	28.747
DATA	307	2	143	66	-1	3xSLv1	3xSLv1	3660.4	4348.59	1.287763e+000	1.291504e+000	26	29	5.620676e+000	0	0	0	0	0	0	-1.46112	0	0	27.501	28.9721
DATA	308	2	144	0	0	A_22_P00002581	ENST00000581170	3681.6	4348.59	1.288083e+000	1.291826e+000	27	29	5.600597e+000	0	0	0	0	0	0	-0.0195255	0	0	30	29.2113
DATA	309	2	145	0	0	A_21_P0005046	lnc-HACE1-4:1	3702.71	4348.5	1.288171e+000	1.291913e+000	26	29	5.643352e+000	0	0	0	0	0	0	-1.83991	0	0	27.0811	29.1906
DATA	310	2	146	0	0	A_33_P3373273	NM_005073	3724	4348.5	1.288071e+000	1.293991e+000	29	29	5.627474e+000	0	0	0	0	0	0	0.752251	0	0	26.2212	29.184
DATA	311	2	147	0	0	A_33_P3397418	NM_020119	3744.38	4348.6	7.287944e+002	7.289089e+001	735	29	5.675144e+000	0	0	0	0	0	0	730.688	1	1	25.3321	29.1295
DATA	312	2	148	0	0	A_21_P0008949	ENST00000571340	3765.23	4348.91	1.940230e+001	2.330541e+000	46	29	5.765536e+000	0	0	0	0	0	0	19.4594	1	1	21.9382	29.1578
DATA	313	2	149	0	0	A_23_P112026	NM_002164	3787.37	4348.58	1.028584e+001	1.649969e+000	37	29	5.753343e+000	0	0	0	0	0	0	10.3239	1	1	22.9591	29.2033
DATA	314	2	150	0	0	A_21_P0014887	NR_045215	3808.6	4348.41	1.956173e+000	1.303720e+000	29	29	5.712919e+000	0	0	0	0	0	0	1.96517	1	0	30	29.0874
DATA	315	2	151	0	0	A_22_P00017445	NR_046711	3829.71	4348.5	1.306621e+000	1.294237e+000	28	29	5.644384e+000	0	0	0	0	0	0	1.314	1	0	30	29.1123
DATA	316	2	152	0	0	A_23_P79911	NM_006814	3850.29	4348.71	4.395986e+002	4.397867e+001	467	29	5.628370e+000	0	0	0	0	0	0	442.606	1	1	24.8756	29.1137
DATA	317	2	153	0	0	A_22_P00011501	ENST00000547089	3872	4348.5	1.280271e+000	1.283990e+000	27	29	5.651398e+000	0	0	0	0	0	0	-1.0465	0	0	30	29.23
DATA	318	2	154	0	0	A_22_P00025696	lnc-CTD-2117L12.1.1-1:1	3893.22	4348.48	2.736948e+000	1.310581e+000	31	29	5.635754e+000	0	0	0	0	0	0	2.76516	1	0	30	29.2001
DATA	319	2	155	0	0	A_21_P0007656	lnc-TMEM132B-3:6	3914.5	4348.32	1.275275e+000	1.282925e+000	29	29	5.633760e+000	0	0	0	0	0	0	1.01786	0	0	30	29.1886
DATA	320	2	156	0	0	A_24_P58308	ENST00000594193	3935.5	4348.06	2.059946e+004	2.059946e+003	20900	29	5.656347e+000	0	0	0	0	0	0	20905.8	1	1	29.1201	29.2204
DATA	321	2	157	0	1	ERCC-00007_60	EF011068	3955.86	4348.54	2.133053e+002	2.136848e+001	243	29	5.676803e+000	0	0	0	0	0	0	216.984	1	1	25.7804	29.1549
DATA	322	2	158	0	0	A_23_P126416	NM_005424	3977.79	4348.19	1.265294e+000	1.269953e+000	29	29	5.626965e+000	0	0	0	0	0	0	0.5098	0	0	30	29.0146
DATA	323	2	159	0	0	A_21_P0003949	ENST00000515086	3999	4348.2	1.261230e+000	1.267951e+000	29	29	5.624463e+000	0	0	0	0	0	0	0.900776	0	0	30	29.1075
DATA	324	2	160	0	0	A_32_P396186	NM_014818	4020.3	4348.1	6.649469e+000	1.425006e+000	34	29	5.672010e+000	0	0	0	0	0	0	6.8317	1	1	28.3221	28.9419
DATA	325	2	161	0	0	A_33_P3292874	ENST00000595897	4041.37	4348	4.253869e+000	1.325567e+000	33	28	5.709078e+000	0	0	0	0	0	0	4.38749	1	0	30	28.6678
DATA	326	2	162	66	1	DarkCorner	DarkCorner	4062.5	4348	1.246565e+000	1.250187e+000	25	28	5.747661e+000	0	0	0	0	0	0	-1.1234	0	0	29.1201	28.3417
DATA	327	2	163	66	1	DarkCorner	DarkCorner	4083.62	4348	1.240890e+000	1.244495e+000	26	27	5.629028e+000	0	0	0	0	0	0	-1.48273	0	0	29.1201	27.6726
DATA	328	2	164	260	1	GE_BrightCorner	GE_BrightCorner	4104.62	4348	1.165233e+005	1.165233e+004	121681	27	5.414510e+000	0	0	0	0	0	0	121838	1	1	29.1201	26.8984
DATA	329	3	1	66	1	DarkCorner	DarkCorner	644.625	4359	1.465174e+000	1.470429e+000	26	24	4.965089e+000	0	0	0	0	0	0	0.477309	0	0	29.1201	24.3104
DATA	330	3	2	66	1	DarkCorner	DarkCorner	666	4358.8	1.473929e+000	1.478211e+000	24	25	5.180190e+000	0	0	0	0	0	0	-1.97984	0	0	28.1191	24.8785
DATA	331	3	3	0	0	A_23_P147199	NR_024565	686.803	4359.11	1.040243e+002	1.050809e+001	116.5	25	5.108324e+000	0	0	0	0	0	0	90.6222	1	1	26.8687	25.432
DATA	332	3	4	0	0	A_23_P81399	NM_003900	708.421	4359	1.866621e+002	1.872590e+001	185	25	5.108773e+000	0	0	0	0	0	0	161.789	1	1	25.7804	25.6461
DATA	333	3	5	0	0	A_22_P00010650	ENST00000563278	728.794	4358.9	2.523313e+001	2.935746e+000	46	25	5.059915e+000	0	0	0	0	0	0	21.7756	1	1	27.2919	25.5561
DATA	334	3	6	0	0	A_33_P3248602	NM_001293798	750.182	4359.25	1.235972e+002	1.245125e+001	136	25	5.125757e+000	0	0	0	0	0	0	106.204	1	1	24.6442	25.704
DATA	335	3	7	0	0	A_22_P00024904	ENST00000547515	771.792	4358.81	1.508022e+000	1.512403e+000	26	25	5.134367e+000	0	0	0	0	0	0	-1.56415	0	0	30	25.698
DATA	336	3	8	0	0	A_19_P00322966	NR_015353	791.978	4359.02	9.555126e+000	1.793057e+000	35	26	5.326488e+000	0	0	0	0	0	0	8.1548	1	1	22.7082	26.0598
DATA	337	3	9	0	0	A_23_P99785	NM_024643	814	4358.8	1.517271e+000	1.521679e+000	24	26	5.093557e+000	0	0	0	0	0	0	-2.57534	0	0	30	26.3273
DATA	338	3	10	0	0	A_33_P3267651	NM_014648	835.333	4358.61	3.219245e+001	3.562351e+000	53	26	5.021429e+000	0	0	0	0	0	0	27.328	1	1	27.2919	26.3668
DATA	339	3	11	0	0	A_24_P376787	NM_032752	856.5	4358.68	3.264688e+001	3.604840e+000	52	26	4.986834e+000	0	0	0	0	0	0	27.6551	1	1	27.0811	26.3255
DATA	340	3	12	0	0	A_24_P392925	NM_001014985	877.469	4358.04	1.667962e+001	2.264044e+000	41.5	26	5.129242e+000	0	0	0	0	0	0	14.1078	1	1	23.2073	26.123
DATA	341	3	13	0	0	A_33_P3797820	ENST00000439559	898.776	4358.52	1.528864e+000	1.537007e+000	27	26	5.314902e+000	0	0	0	0	0	0	0.900253	0	0	30	25.9051
DATA	342	3	14	0	0	A_22_P00008478	ENST00000540533	919.7	4358.45	1.100951e+001	1.888881e+000	35	26	5.124345e+000	0	0	0	0	0	0	9.28826	1	1	21.1402	25.6591
DATA	343	3	15	0	0	A_33_P3230137	NM_001039211	941	4358.5	1.531534e+000	1.540513e+000	26	26	5.111873e+000	0	0	0	0	0	0	0.995086	0	0	26.2212	25.6779
DATA	344	3	16	0	0	A_33_P3252598	NM_001033018	962.294	4358.5	2.884761e+000	1.563444e+000	29.5	26	5.074967e+000	0	0	0	0	0	0	2.43099	1	0	27.0811	25.638
DATA	345	3	17	0	0	A_33_P3313250	NM_001004477	983.4	4358.59	1.532329e+000	1.540825e+000	27.5	26	5.077469e+000	0	0	0	0	0	0	0.940023	0	0	30	25.6372
DATA	346	3	18	0	1	ERCC-00053_71	ERCC-00053_71	1004.6	4358.41	1.531956e+000	1.536407e+000	24	26	5.142886e+000	0	0	0	0	0	0	-1.72698	0	0	30	25.7198
DATA	347	3	19	0	0	A_23_P388993	NM_033390	1025.71	4358.5	1.531262e+000	1.535711e+000	24	26	5.455616e+000	0	0	0	0	0	0	-0.820726	0	0	30	26.1904
DATA	348	3	20	0	1	ERCC-00165_60	DQ668363	1047	4358.5	1.530113e+000	1.534559e+000	23.5	26	5.272755e+000	0	0	0	0	0	0	-2.52502	0	0	26.2212	26.3062
DATA	349	3	21	0	0	A_23_P256632	NM_005023	1068	4358.5	9.115379e+000	1.530520e+000	32	26	5.228393e+000	0	0	0	0	0	0	7.69941	1	1	30	26.2875
DATA	350	3	22	0	0	A_23_P22364	NM_000844	1087.71	4358.23	2.886650e+000	1.576060e+000	27.5	26	5.166745e+000	0	0	0	0	0	0	2.44122	1	0	30	26.2356
DATA	351	3	23	0	0	A_33_P3412317	A_33_P3412317	1110.23	4358.45	1.247289e+001	1.973091e+000	35.5	26	5.178089e+000	0	0	0	0	0	0	10.5642	1	1	23.4529	26.1534
DATA	352	3	24	0	0	A_23_P154708	NM_017545	1131.5	4358.32	1.521758e+000	1.527881e+000	28.5	26	5.083986e+000	0	0	0	0	0	0	0.611614	0	0	30	26.1721
DATA	353	3	25	0	0	A_21_P0008147	lnc-EPSTI1-3:1	1152.67	4358.39	1.568519e+000	1.531327e+000	28.5	26	5.104573e+000	0	0	0	0	0	0	1.33335	1	0	27.2919	26.207
DATA	354	3	26	0	0	A_22_P00004664	XR_433192	1174	4358.2	1.515549e+000	1.524238e+000	28	26	5.074004e+000	0	0	0	0	0	0	0.973143	0	0	30	26.2169
DATA	355	3	27	0	0	A_22_P00000647	NR_120491	1195	4358.2	1.512068e+000	1.516461e+000	23	26	5.031384e+000	0	0	0	0	0	0	-2.69133	0	0	28.1191	26.1605
DATA	356	3	28	0	0	A_22_P00020384	NM_001202547	1215.91	4357.62	1.663541e+002	1.670403e+001	173	26	5.178484e+000	0	0	0	0	0	0	142.416	1	1	27.0811	26.1488
DATA	357	3	29	0	0	A_32_P210252	NM_000983	1236.94	4358.11	5.641855e+003	5.641875e+002	4769	26	5.016145e+000	0	0	0	0	0	0	4842.35	1	1	27.2919	26.1172
DATA	358	3	30	0	0	A_22_P00002385	ENST00000401043	1258.56	4358.03	1.499944e+000	1.504301e+000	26	26	5.230094e+000	0	0	0	0	0	0	-1.05707	0	0	30	26.2882
DATA	359	3	31	0	0	A_23_P110288	NM_024751	1279.62	4358	2.953113e+000	1.528623e+000	30	26	5.047298e+000	0	0	0	0	0	0	2.5496	1	0	29.1201	26.2535
DATA	360	3	32	0	0	A_33_P3356371	AK127766	1300.97	4358.4	9.406129e+000	1.766461e+000	34	26	5.075949e+000	0	0	0	0	0	0	8.146	1	1	26.4388	26.3237
DATA	361	3	33	0	0	A_33_P3359285	A_33_P3359285	1322	4358.2	1.485985e+000	1.491889e+000	26	26	5.255975e+000	0	0	0	0	0	0	0.597712	0	0	30	26.3692
DATA	362	3	34	0	0	A_22_P00009857	lnc-METTL22-2:2	1343.37	4358	1.480848e+000	1.492220e+000	28	26	5.101379e+000	0	0	0	0	0	0	1.26499	0	0	30	26.3586
DATA	363	3	35	0	0	A_32_P224850	XR_425464	1364.22	4357.87	1.134150e+002	1.143765e+001	126.5	26	5.162656e+000	0	0	0	0	0	0	99.2302	1	1	24.6442	26.4401
DATA	364	3	36	0	0	A_19_P00321739	NR_121614	1385.5	4358	1.470381e+000	1.474652e+000	27	26	5.187972e+000	0	0	0	0	0	0	-1.36032	0	0	30	26.4499
DATA	365	3	37	0	0	A_33_P3256033	NM_005188	1406.41	4357.88	5.077619e+001	5.285908e+000	71	26	5.279059e+000	0	0	0	0	0	0	44.7515	1	1	25.7804	26.3317
DATA	366	3	38	0	0	A_21_P0009051	lnc-TK2-4:3	1427.62	4358	1.459412e+000	1.463658e+000	27	26	5.181145e+000	0	0	0	0	0	0	0.0375457	0	0	30	26.3105
DATA	367	3	39	0	0	A_21_P0001804	XR_249063	1449	4357.8	1.453647e+000	1.457870e+000	26	26	5.187254e+000	0	0	0	0	0	0	-0.419933	0	0	30	26.2633
DATA	368	3	40	0	0	A_23_P110167	NM_002413	1470.19	4357.61	8.661175e+001	8.782051e+000	103	26	5.149208e+000	0	0	0	0	0	0	77.2372	1	1	27.0811	26.3539
DATA	369	3	41	0	0	A_21_P0010069	lnc-RP11-93B14.6.1-4:1	1491.37	4358	3.137080e+000	1.479921e+000	30	26	5.129381e+000	0	0	0	0	0	0	2.80869	1	0	30	26.4622
DATA	370	3	42	0	0	A_33_P3378161	AK126015	1512.44	4357.97	2.748558e+000	1.466399e+000	29	26	5.094247e+000	0	0	0	0	0	0	2.47089	1	0	30	26.5618
DATA	371	3	43	0	0	A_22_P00017159	lnc-UBE3C-1:1	1533.31	4357.53	6.511824e+000	1.575345e+000	33	26	5.076968e+000	0	0	0	0	0	0	5.87825	1	0	25.3321	26.6106
DATA	372	3	44	0	0	A_24_P66932	NR_033244	1554.78	4357.52	1.424247e+000	1.428385e+000	27	26	5.144530e+000	0	0	0	0	0	0	-0.452668	0	0	30	26.4594
DATA	373	3	45	0	0	A_21_P0014800	NR_123723	1576	4357.5	2.625244e+000	1.446375e+000	28.5	26	5.076697e+000	0	0	0	0	0	0	2.38999	1	0	26.2212	26.2824
DATA	374	3	46	0	0	A_33_P3389342	NM_212481	1596.93	4357.5	1.335846e+002	1.343334e+001	152	26	5.014217e+000	0	0	0	0	0	0	122.126	1	1	25.7804	26.1406
DATA	375	3	47	0	0	A_24_P133905	NM_005064	1618.22	4357.52	2.808854e+000	1.438018e+000	29	26	5.255966e+000	0	0	0	0	0	0	2.57897	1	0	27.0811	26.2582
DATA	376	3	48	0	0	A_24_P943894	NM_152753	1639.4	4357.59	1.400226e+000	1.405398e+000	28	26	5.041636e+000	0	0	0	0	0	0	0.513629	0	0	27.501	26.3092
DATA	377	3	49	0	0	A_22_P00015322	ENST00000421326	1660.6	4357.59	1.394214e+000	1.398325e+000	26	26	5.065351e+000	0	0	0	0	0	0	0.12043	0	0	27.501	26.5862
DATA	378	3	50	0	0	A_33_P3247659	NM_001110503	1680.05	4357.61	2.873400e+001	3.193148e+000	53.5	27	5.312882e+000	0	0	0	0	0	0	26.715	1	1	21.1402	26.8415
DATA	379	3	51	0	0	A_33_P3401482	AK125943	1703	4357.5	1.382255e+000	1.386271e+000	27	26	5.082868e+000	0	0	0	0	0	0	-1.04153	0	0	30	26.4854
DATA	380	3	52	0	1	ERCC-00062_278	ERCC-00062_278	1723.93	4357.52	3.268646e+001	3.548181e+000	55.5	26	5.102049e+000	0	0	0	1	0	0	30.6614	1	1	25.7804	26.4221
DATA	381	3	53	0	0	A_23_P320739	NM_002397	1744.71	4357.59	5.091081e+001	5.273402e+000	73	26	5.125946e+000	0	0	0	0	0	0	47.957	1	1	25.3321	26.3958
DATA	382	3	54	0	0	A_23_P109034	NM_002999	1766.09	4357.36	2.427385e+001	2.786689e+000	49.5	26	5.225936e+000	0	0	0	0	0	0	22.9643	1	1	24.4106	26.542
DATA	383	3	55	0	0	A_23_P95302	NM_181578	1787.6	4357.41	4.509081e+001	4.710549e+000	71	27	5.510532e+000	0	0	0	0	0	0	42.8412	1	1	27.501	26.9183
DATA	384	3	56	0	1	ETG10_13482	ETG10_13482	1808.78	4357.48	1.353266e+000	1.361767e+000	29	27	5.468012e+000	0	0	0	0	0	0	1.06338	0	0	30	26.9976
DATA	385	3	57	0	0	A_23_P149200	NM_001255	1829.48	4357.14	2.281051e+001	2.651450e+000	49	26	5.121872e+000	0	0	0	0	0	0	21.8525	1	1	25.3321	26.6189
DATA	386	3	58	0	0	A_23_P202860	NM_024514	1850.86	4357.29	1.728622e+002	1.733856e+001	187	26	5.049583e+000	0	0	0	0	0	0	166.288	1	1	25.7804	26.5002
DATA	387	3	59	0	0	A_23_P78134	NM_001014764	1872	4357.3	3.933342e+002	3.935626e+001	397	26	5.076361e+000	0	0	0	0	0	0	379.911	1	1	26.2212	26.4908
DATA	388	3	60	0	0	A_22_P00000279	lnc-AC008394.1-1:1	1893.5	4357.32	1.331336e+000	1.335664e+000	28	26	5.065275e+000	0	0	0	0	0	0	0.339683	0	0	30	26.3509
DATA	389	3	61	0	0	A_23_P314584	NM_004635	1914.13	4356.85	5.733369e+002	5.734911e+001	572	26	5.027438e+000	0	0	0	0	0	0	558.189	1	1	27.2919	26.3833
DATA	390	3	62	0	0	A_21_P0010380	ENST00000450365	1935.5	4356.64	8.072796e+000	1.551391e+000	34.5	26	5.119415e+000	0	0	0	0	0	0	7.89051	1	1	21.9382	26.502
DATA	391	3	63	0	0	A_21_P0008952	lnc-SETD6-4:1	1957	4357.2	1.819780e+000	1.332217e+000	29	26	5.056232e+000	0	0	0	0	0	0	1.78553	1	0	28.1191	26.556
DATA	392	3	64	0	0	A_23_P160729	NM_006594	1978	4357.2	5.058719e+001	5.226798e+000	71	26	5.100055e+000	0	0	0	0	0	0	49.8201	1	1	28.1191	26.568
DATA	393	3	65	0	0	A_33_P3388491	NM_001040125	1998.77	4357.3	1.100731e+005	1.100731e+004	108404	26	5.400327e+000	0	0	0	0	0	0	108795	1	1	28.1191	26.7955
DATA	394	3	66	0	0	A_21_P0011926	TCONS_l2_00014653	2020.09	4357.19	1.231267e+001	1.794429e+000	39	26	5.389306e+000	0	0	0	0	0	0	12.214	1	1	24.6442	26.7654
DATA	395	3	67	0	0	A_23_P131866	NM_198433	2041.5	4357	3.496911e+000	1.346897e+000	30.5	26	5.422870e+000	0	0	0	0	0	0	3.48127	1	0	30	26.8115
DATA	396	3	68	0	0	A_24_P251221	NM_006243	2062.1	4357.34	1.339661e+002	1.345919e+001	162	27	5.417301e+000	0	0	0	0	0	0	133.81	1	1	26.2212	26.9767
DATA	397	3	69	0	0	A_22_P00023694	lnc-TGFB3-1:2	2083.62	4357	1.067974e+001	2.266969e+000	34.5	27	5.364520e+000	0	0	0	0	0	0	10.7038	1	1	29.1201	26.9026
DATA	398	3	70	0	0	A_32_P61495	NM_052929	2105	4356.8	1.283997e+000	1.287727e+000	27	27	5.400941e+000	0	0	0	0	0	0	-0.203786	0	0	30	26.8437
DATA	399	3	71	0	0	A_33_P3381186	NM_145913	2126.37	4357	1.279927e+000	1.283646e+000	26	27	5.405737e+000	0	0	0	0	0	0	-1.156	0	0	30	26.9019
DATA	400	3	72	0	1	ERCC-00067_104	DQ883653	2147.37	4357	2.793437e+000	1.309890e+000	29	27	5.436993e+000	0	0	0	0	0	0	2.82647	1	0	30	26.9863
DATA	401	3	73	0	0	A_21_P0014344	XR_424802	2168.5	4357	1.272288e+000	1.277152e+000	28	27	5.502600e+000	0	0	0	0	0	0	0.553934	0	0	30	27.1647
DATA	402	3	74	0	0	A_19_P00321556	NR_104645	2189.62	4357	1.540284e+000	1.281641e+000	29	27	5.547603e+000	0	0	0	0	0	0	1.56757	1	0	30	27.1899
DATA	403	3	75	0	0	A_22_P00008912	NR_120430	2210.79	4356.81	3.383037e+001	3.613156e+000	61	27	5.490618e+000	0	0	0	0	0	0	34.5249	1	1	28.5237	27.1609
DATA	404	3	76	0	0	A_24_P11061	NM_153478	2232	4356.8	1.261817e+000	1.268112e+000	29	27	5.390048e+000	0	0	0	0	0	0	0.835028	0	0	30	27.0815
DATA	405	3	77	0	0	A_21_P0004306	lnc-IGIP-1:1	2253	4356.8	3.520380e+000	1.310471e+000	31	27	5.260627e+000	0	0	0	0	0	0	3.61127	1	0	28.1191	27.03
DATA	406	3	78	0	0	A_22_P00014322	lnc-SERPINB8-3:1	2274.3	4356.9	1.255580e+000	1.263632e+000	30	27	5.215736e+000	0	0	0	0	0	0	1.08389	0	0	30	26.9791
DATA	407	3	79	0	0	A_22_P00009971	lnc-MKI67IP-6:1	2295.5	4356.68	1.252659e+000	1.256298e+000	27	27	5.279177e+000	0	0	0	0	0	0	-1.19759	0	0	30	27.1204
DATA	408	3	80	0	0	A_23_P148327	NM_005183	2316.5	4356.68	1.336152e+001	1.832131e+000	40	27	5.278608e+000	0	0	0	0	0	0	13.8021	1	1	27.0811	27.2084
DATA	409	3	81	0	0	A_33_P3240492	NM_032439	2337.78	4356.52	4.341258e+000	1.324109e+000	31	27	5.155133e+000	0	0	0	0	0	0	4.49387	1	0	27.0811	27.1908
DATA	410	3	82	0	0	A_23_P416212	NM_033194	2358.6	4356.16	1.448593e+001	1.912355e+000	44	27	5.188591e+000	0	0	0	0	0	0	15.0246	1	1	21.9382	27.234
DATA	411	3	83	0	0	A_33_P3395513	AK124504	2380	4356.5	3.856677e+000	1.304466e+000	30.5	27	5.236983e+000	0	0	0	0	0	0	4.00753	1	0	26.2212	27.5123
DATA	412	3	84	0	0	A_22_P00021489	lnc-ATP11B-4:1	2401.29	4356.5	3.137954e+000	1.282941e+000	31	27	5.578980e+000	0	0	0	0	0	0	3.2664	1	0	27.0811	27.7559
DATA	413	3	85	0	0	A_33_P3377911	ENST00000432045	2422.4	4356.59	1.482988e+001	1.934358e+000	42.5	27	5.570879e+000	0	0	0	0	0	0	15.4618	1	1	27.501	27.6228
DATA	414	3	86	0	0	A_22_P00017015	lnc-TTC35-3:1	2443.6	4356.59	1.236511e+000	1.240167e+000	28	27	5.536474e+000	0	0	0	0	0	0	0.131824	0	0	27.501	27.3126
DATA	415	3	87	0	0	A_21_P0012638	TCONS_l2_00020917	2464.71	4356.5	1.712792e+000	1.250177e+000	30.5	27	5.502851e+000	0	0	0	0	0	0	1.79094	1	0	27.0811	26.9333
DATA	416	3	88	0	0	A_33_P3280700	NM_024980	2486	4356.5	1.233231e+000	1.237863e+000	28	27	5.469233e+000	0	0	0	0	0	0	0.533459	0	0	30	26.8671
DATA	417	3	89	0	0	A_23_P74059	NM_006172	2507	4356.5	1.231829e+000	1.236155e+000	27	27	5.479701e+000	0	0	0	0	0	0	0.450363	0	0	30	26.9901
DATA	418	3	90	0	0	A_21_P0010652	TCONS_l2_00001506	2528.22	4356.48	1.230558e+000	1.238970e+000	29	27	5.390113e+000	0	0	0	0	0	0	1.14759	0	0	30	27.1723
DATA	419	3	91	0	0	A_23_P106145	ENST00000555069	2548.8	4356.32	9.947209e+001	1.002334e+001	133	27	5.179052e+000	0	0	0	0	0	0	104.463	1	1	25.3321	27.2478
DATA	420	3	92	0	0	A_23_P253389	NM_003040	2570.5	4356.32	6.377002e+000	1.387281e+000	34	27	5.118589e+000	0	0	0	0	0	0	6.7024	1	1	27.0811	27.2871
DATA	421	3	93	1028	1	(+)E1A_r60_a22	E1A_r60_a22	2591.58	4356.35	1.964921e+001	2.318784e+000	48	27	5.163116e+000	0	0	0	1	0	0	20.6658	1	1	25.5572	27.3962
DATA	422	3	94	0	0	A_33_P3400643	NR_038382	2612.33	4356.33	1.345682e+001	1.823467e+000	43	28	5.439629e+000	0	0	0	0	0	0	14.1608	1	1	23.9365	27.8411
DATA	423	3	95	0	0	A_22_P00003386	XR_242548	2634.2	4356	6.831154e+000	1.406898e+000	34	28	5.442611e+000	0	0	0	0	0	0	7.19199	1	1	30	27.9693
DATA	424	3	96	0	0	A_22_P00008847	ENST00000440545	2655.21	4356.19	2.477868e+000	1.254253e+000	30	28	5.494721e+000	0	0	0	0	0	0	2.60959	1	0	30	27.9181
DATA	425	3	97	0	0	A_33_P6471080	NR_104625	2676.44	4356.03	1.263061e+000	1.235721e+000	29	28	5.526921e+000	0	0	0	0	0	0	1.33051	1	0	29.1201	27.9089
DATA	426	3	98	0	0	A_22_P00024177	ENST00000416593	2697.56	4356.03	1.683862e+000	1.240594e+000	29.5	27	5.638508e+000	0	0	0	0	0	0	1.77398	1	0	29.1201	27.8011
DATA	427	3	99	0	0	A_33_P3247629	NM_015509	2717.22	4356.45	3.574380e+001	3.779811e+000	64.5	27	5.228810e+000	0	0	0	0	0	0	37.6559	1	1	23.9365	27.4217
DATA	428	3	100	0	0	A_22_P00009666	NR_126356	2740	4356.2	1.225694e+000	1.229272e+000	28.5	27	5.199889e+000	0	0	0	0	0	0	0.0678904	0	0	30	27.4844
DATA	429	3	101	0	0	A_33_P3315679	NM_005511	2761	4356.2	1.812899e+000	1.242804e+000	30	27	5.156279e+000	0	0	0	0	0	0	1.9093	1	0	30	27.6222
DATA	430	3	102	0	0	A_23_P135722	NM_001729	2782.37	4356	1.226318e+000	1.229881e+000	26.5	28	5.161657e+000	0	0	0	0	0	0	-0.576859	0	0	30	27.6981
DATA	431	3	103	0	0	A_23_P112950	NM_018179	2802.36	4355.75	1.209397e+002	1.215639e+001	157	28	5.529429e+000	0	0	0	0	0	0	127.286	1	1	25.1049	28.0643
DATA	432	3	104	0	0	A_32_P743184	NM_199286	2824.5	4356	1.227443e+000	1.231630e+000	28	28	5.525447e+000	0	0	0	0	0	0	0.411226	0	0	30	28.0935
DATA	433	3	105	0	0	A_23_P132738	NM_017541	2845.62	4356	2.520007e+000	1.257264e+000	31	28	5.542281e+000	0	0	0	0	0	0	2.64919	1	0	29.1201	27.8286
DATA	434	3	106	0	0	A_24_P250499	NM_021215	2866.62	4356	1.325143e+002	1.330864e+001	169	27	5.238550e+000	0	0	0	0	0	0	139.211	1	1	29.1201	27.417
DATA	435	3	107	0	0	A_22_P00013837	NR_046547	2887.15	4356.61	8.308701e+000	1.487314e+000	36.5	27	5.533615e+000	0	0	0	0	0	0	8.72156	1	1	21.6755	27.6855
DATA	436	3	108	0	0	A_22_P00011976	ENST00000445072	2909.37	4356	1.231083e+000	1.239942e+000	28.5	27	5.289132e+000	0	0	0	0	0	0	1.19905	0	0	30	27.4551
DATA	437	3	109	0	0	A_22_P00006228	ENST00000445883	2930.37	4356	5.705943e+000	1.361192e+000	34	28	5.651676e+000	0	0	0	0	0	0	5.97866	1	0	30	27.9719
DATA	438	3	110	0	0	A_22_P00008870	NR_046687	2951.44	4355.97	1.233506e+000	1.241875e+000	29	28	5.551158e+000	0	0	0	0	0	0	1.14	0	0	29.1201	28.0666
DATA	439	3	111	0	0	A_21_P0010703	lnc-C1orf177-2:2	2972.56	4355.97	1.234866e+000	1.238454e+000	26	28	5.538384e+000	0	0	0	0	0	0	-0.854467	0	0	30	28.1173
DATA	440	3	112	0	0	A_33_P3333900	AK096041	2993.79	4355.81	1.426844e+000	1.248077e+000	30	28	5.505967e+000	0	0	0	0	0	0	1.49014	1	0	28.5237	28.0384
DATA	441	3	113	0	0	A_21_P0001333	lnc-PKN2-2:2	3015	4355.8	1.237840e+000	1.242113e+000	28	28	5.245028e+000	0	0	0	0	0	0	0.427607	0	0	30	27.7561
DATA	442	3	114	0	0	A_33_P3370692	ENST00000498134	3036	4355.5	1.239404e+000	1.243005e+000	28	28	5.270910e+000	0	0	0	0	0	0	-0.411778	0	0	30	27.6457
DATA	443	3	115	0	0	A_23_P10121	NM_003012	3057.33	4355.61	3.581255e+000	1.295220e+000	31	28	5.548358e+000	0	0	0	0	0	0	3.7256	1	0	27.2919	27.7913
DATA	444	3	116	0	0	A_21_P0012390	TCONS_l2_00018851	3078.5	4355.68	1.242885e+000	1.246496e+000	26	28	5.477946e+000	0	0	0	0	0	0	-0.539418	0	0	30	27.8331
DATA	445	3	117	0	0	A_22_P00025959	NM_005401	3099.6	4355.59	1.244686e+000	1.248303e+000	27	28	5.429034e+000	0	0	0	0	0	0	-0.362467	0	0	30	27.7713
DATA	446	3	118	0	0	A_33_P3342720	NM_173201	3120.78	4355.52	7.395240e+000	1.452528e+000	36	28	5.511874e+000	0	0	0	0	0	0	7.65975	1	1	27.0811	27.9196
DATA	447	3	119	0	1	ERCC-00123_60	DQ516782	3142	4355.5	1.248484e+000	1.253709e+000	28	28	5.539902e+000	0	0	0	0	0	0	0.654445	0	0	30	27.8343
DATA	448	3	120	0	0	A_22_P00012472	lnc-PRR25-2:1	3163	4355.5	1.250440e+000	1.254073e+000	28	28	5.552441e+000	0	0	0	0	0	0	-0.186084	0	0	30	27.9969
DATA	449	3	121	0	1	ERCC-00012_90	ERCC-00012_90	3184.29	4355.5	1.252462e+000	1.256936e+000	29	28	5.512815e+000	0	0	0	0	0	0	0.472243	0	0	30	28.0043
DATA	450	3	122	0	0	A_22_P00019621	lnc-C1QTNF5-1:1	3204.11	4356.13	1.024218e+001	1.622310e+000	39	28	5.552235e+000	0	0	0	0	0	0	10.5415	1	1	21.1402	27.936
DATA	451	3	123	0	0	A_24_P930741	NM_001099439	3226.6	4355.41	1.256551e+000	1.260202e+000	24	28	5.536777e+000	0	0	0	0	0	0	-3.92531	0	0	27.501	27.8748
DATA	452	3	124	0	0	A_23_P117852	NM_014736	3246.77	4355.19	4.455404e+001	4.630729e+000	74	28	5.552919e+000	0	0	0	0	0	0	45.7098	1	1	24.4106	27.9594
DATA	453	3	125	0	0	A_33_P3418571	A_33_P3418571	3269	4355.5	1.260746e+000	1.264409e+000	27	28	5.559093e+000	0	0	0	0	0	0	-0.0462721	0	0	26.2212	27.9499
DATA	454	3	126	0	0	A_24_P94319	NM_152607	3290	4355.5	5.715937e+000	1.389503e+000	34	28	5.561979e+000	0	0	0	0	0	0	5.84412	1	0	30	28.1808
DATA	455	3	127	0	0	A_22_P00013314	ENST00000548457	3311.22	4355.48	2.646772e+000	1.295902e+000	31	28	5.237164e+000	0	0	0	0	0	0	2.70166	1	0	30	28.4207
DATA	456	3	128	0	0	A_33_P3576853	NR_037857	3332.5	4355.32	1.266960e+000	1.270641e+000	27.5	28	5.276831e+000	0	0	0	0	0	0	-0.0667798	0	0	27.0811	28.4926
DATA	457	3	129	0	0	A_23_P67992	NM_006333	3352.27	4355.35	1.658961e+002	1.663834e+001	198	29	5.303010e+000	0	0	0	0	0	0	168.807	1	1	24.6442	28.5493
DATA	458	3	130	0	0	A_24_P26554	NM_020408	3373.52	4355.25	1.993619e+001	2.366231e+000	50	28	5.546942e+000	0	0	0	0	0	0	20.254	1	1	24.4106	28.5645
DATA	459	3	131	0	0	A_22_P00001302	ENST00000531798	3396	4355.2	1.272963e+000	1.276661e+000	25	28	5.497202e+000	0	0	0	0	0	0	-2.23046	0	0	30	28.513
DATA	460	3	132	0	0	A_33_P3366141	AK094244	3417	4355.2	3.202714e+000	1.318073e+000	31	28	5.524764e+000	0	0	0	0	0	0	3.2436	1	0	30	28.4349
DATA	461	3	133	0	0	A_23_P431939	NM_001531	3437.41	4355.22	4.237286e+001	4.426505e+000	72.5	28	5.660517e+000	0	0	0	0	0	0	42.8534	1	1	25.7804	28.6767
DATA	462	3	134	0	0	A_22_P00021042	lnc-GABPA-4:2	3459.44	4355.03	1.278477e+000	1.282195e+000	29	29	5.580003e+000	0	0	0	0	0	0	0.0293254	0	0	29.1201	28.8872
DATA	463	3	135	0	0	A_23_P115346	NM_006893	3479.1	4354.98	8.794342e+001	8.887548e+000	114	29	5.579528e+000	0	0	0	0	0	0	88.7054	1	1	23.696	29.0706
DATA	464	3	136	0	0	A_33_P3339173	NM_001130440	3500.56	4355.13	7.033656e+001	7.150154e+000	96	29	5.599628e+000	0	0	0	0	0	0	70.8531	1	1	25.1049	29.0922
DATA	465	3	137	66	-1	3xSLv1	3xSLv1	3522.83	4355	1.283286e+000	1.287532e+000	27	29	5.622558e+000	0	0	0	0	0	0	0.36729	0	0	30	29.0343
DATA	466	3	138	0	0	A_23_P140821	NM_016948	3544	4355.2	1.358103e+001	1.872056e+000	40	29	5.547021e+000	0	0	0	0	0	0	13.6487	1	1	30	28.919
DATA	467	3	139	0	0	A_33_P3244623	NR_001580	3565.37	4355	1.285964e+000	1.289700e+000	27	28	5.601442e+000	0	0	0	0	0	0	-0.313562	0	0	30	28.7249
DATA	468	3	140	0	1	ERCC-00042_60	DQ516783	3586.37	4355	1.287088e+000	1.290828e+000	28	28	5.741909e+000	0	0	0	0	0	0	-0.0678498	0	0	30	28.5587
DATA	469	3	141	0	0	A_32_P44775	NM_182505	3606.52	4354.86	5.192056e+001	5.350328e+000	79.5	28	5.339042e+000	0	0	0	0	0	0	52.0477	1	1	23.9365	28.3885
DATA	470	3	142	0	0	A_33_P3347241	NR_046228	3628.62	4355	3.875846e+000	1.349498e+000	31	28	5.687166e+000	0	0	0	0	0	0	3.8826	1	0	29.1201	28.6694
DATA	471	3	143	0	0	A_21_P0001187	ENST00000414590	3649.62	4355	1.289547e+000	1.298044e+000	28.5	29	5.734731e+000	0	0	0	0	0	0	1.11081	0	0	30	28.9771
DATA	472	3	144	0	0	A_33_P3287897	A_33_P3287897	3671	4354.8	1.289958e+000	1.293706e+000	27	29	5.587922e+000	0	0	0	0	0	0	-1.78865	0	0	28.1191	29.2663
DATA	473	3	145	0	0	A_21_P0003021	XR_427400	3692.21	4354.81	1.290234e+000	1.293982e+000	25	29	5.614057e+000	0	0	0	0	0	0	-2.21654	0	0	30	29.3995
DATA	474	3	146	0	0	A_24_P282108	NM_015113	3712.33	4355	2.701425e+002	2.704523e+001	296	29	5.590688e+000	0	0	0	0	0	0	270.305	1	1	26.4388	29.3034
DATA	475	3	147	0	0	A_21_P0008462	lnc-ABCD4-1:1	3734.44	4354.97	1.290196e+000	1.293945e+000	27	29	5.641663e+000	0	0	0	0	0	0	-1.45706	0	0	29.1201	29.1952
DATA	476	3	148	0	0	A_21_P0009724	lnc-IGFL1-1:1	3756.42	4354.48	8.370673e+000	1.540604e+000	35.5	29	5.718480e+000	0	0	0	0	0	0	8.3806	1	1	30	29.2296
DATA	477	3	149	0	0	A_21_P0004225	lnc-MTRR-4:1	3776.78	4354.52	1.289004e+000	1.293874e+000	28	29	5.905500e+000	0	0	0	0	0	0	0.540426	0	0	30	29.4222
DATA	478	3	150	0	0	A_22_P00017277	lnc-URB1-1:1	3798	4354.5	1.848195e+000	1.304987e+000	30	29	5.764529e+000	0	0	0	0	0	0	1.85257	1	0	30	29.2344
DATA	479	3	151	0	0	A_24_P144377	NM_014015	3818.41	4354.61	8.873565e+001	8.966949e+000	116	29	5.654907e+000	0	0	0	0	0	0	89.0209	1	1	24.4106	29.151
DATA	480	3	152	0	0	A_23_P316637	NM_178463	3840.29	4354.5	1.285456e+000	1.289191e+000	27	29	5.582504e+000	0	0	0	0	0	0	-0.049443	0	0	27.0811	29.1809
DATA	481	3	153	0	0	A_33_P3289960	NR_033376	3861.4	4354.59	1.283736e+000	1.289788e+000	28.5	29	5.611381e+000	0	0	0	0	0	0	0.778166	0	0	30	29.36
DATA	482	3	154	0	0	A_23_P159406	NM_003125	3882.6	4354.59	3.466789e+000	1.331316e+000	30.5	29	5.635475e+000	0	0	0	0	0	0	3.49243	1	0	30	29.3765
DATA	483	3	155	0	0	A_33_P3235048	NM_001146162	3903.78	4354.52	1.279240e+000	1.282957e+000	25	29	5.679826e+000	0	0	0	0	0	0	-2.12756	0	0	30	29.2812
DATA	484	3	156	0	0	A_21_P0008109	lnc-FARP1-1:2	3925	4354.5	5.271287e+000	1.384477e+000	33	29	5.626622e+000	0	0	0	0	0	0	5.33179	1	0	26.2212	29.2903
DATA	485	3	157	0	0	A_21_P0008318	lnc-BRMS1L-3:3	3946	4354.5	1.273435e+000	1.277134e+000	24	29	5.656358e+000	0	0	0	0	0	0	-2.84808	0	0	26.2212	29.2243
DATA	486	3	158	0	0	A_19_P00316985	NR_121612	3967.29	4354.5	1.269972e+000	1.275352e+000	27.5	29	5.671769e+000	0	0	0	0	0	0	0.667427	0	0	30	29.2265
DATA	487	3	159	0	0	A_33_P3821494	ENST00000008876	3988.4	4354.41	1.266129e+000	1.269807e+000	27	29	5.643145e+000	0	0	0	0	0	0	-0.962589	0	0	27.501	29.1719
DATA	488	3	160	0	0	A_33_P3407429	THC2643552	4009.6	4354.41	1.833014e+000	1.278792e+000	29	29	5.659910e+000	0	0	0	0	0	0	1.87546	1	0	30	29.1291
DATA	489	3	161	0	0	A_23_P133424	NM_006930	4029.8	4354.5	1.725635e+003	1.725681e+002	1781	29	5.678490e+000	0	0	0	0	0	0	1771.69	1	1	25.7804	29.0752
DATA	490	3	162	0	0	A_33_P3355926	NR_034083	4052	4354.5	1.861611e+000	1.269702e+000	29	28	5.735828e+000	0	0	0	0	0	0	1.91929	1	0	30	28.6796
DATA	491	3	163	66	1	DarkCorner	DarkCorner	4073	4354.5	1.638435e+000	1.261274e+000	29	28	5.637935e+000	0	0	0	0	0	0	1.69648	1	0	30	28.1227
DATA	492	3	164	66	1	DarkCorner	DarkCorner	4094.22	4354.48	1.241089e+000	1.244695e+000	26	27	5.432405e+000	0	0	0	0	0	0	-0.468493	0	0	27.0811	27.2827
DATA	493	4	1	66	1	DarkCorner	DarkCorner	655.438	4364.97	1.984804e+000	1.490724e+000	27	24	4.988155e+000	0	0	0	0	0	0	1.73955	1	0	29.1201	24.6632
DATA	494	4	2	0	0	A_21_P0014516	NR_121618	676.562	4364.97	1.481544e+000	1.485849e+000	25	25	5.105044e+000	0	0	0	0	0	0	-1.78399	0	0	29.1201	25.1907
DATA	495	4	3	0	0	A_33_P3402071	A_33_P3402071	697.625	4365	1.034600e+001	1.816911e+000	35.5	26	5.360626e+000	0	0	0	0	0	0	8.96972	1	1	29.1201	25.908
DATA	496	4	4	0	0	A_22_P00024945	lnc-BMP4-2:1	719	4364.8	1.496279e+000	1.500627e+000	26.5	26	5.316667e+000	0	0	0	0	0	0	-0.65509	0	0	28.1191	25.9843
DATA	497	4	5	0	0	A_33_P3336514	ENST00000552123	739.607	4365.16	5.142895e+001	5.359172e+000	70	26	5.306262e+000	0	0	0	0	0	0	44.1874	1	1	26.2212	25.9985
DATA	498	4	6	0	0	A_21_P0002845	lnc-ULK4-6:1	761.208	4364.81	1.508471e+000	1.512854e+000	25	26	5.336820e+000	0	0	0	0	0	0	-1.64886	0	0	28.5237	25.9713
DATA	499	4	7	0	0	A_23_P142013	NM_020196	781.327	4364.69	2.094313e+001	2.586446e+000	45	26	5.338968e+000	0	0	0	0	0	0	17.868	1	1	24.8756	26.0159
DATA	500	4	8	0	0	A_23_P166993	NM_004441	803.5	4364.68	2.405438e+000	1.541446e+000	28.5	26	5.164410e+000	0	0	0	0	0	0	2.04575	1	0	30	26.3677
DATA	501	4	9	0	0	A_23_P163235	NM_001015001	824.667	4364.61	1.522105e+000	1.526527e+000	25	26	5.024641e+000	0	0	0	0	0	0	-1.3214	0	0	30	26.4884
DATA	502	4	10	0	0	A_23_P350617	NM_175737	846	4364.5	1.852702e+001	2.402741e+000	40	26	4.951340e+000	0	0	0	0	0	0	15.6809	1	1	26.2212	26.5599
DATA	503	4	11	0	0	A_21_P0012575	TCONS_l2_00020442	867	4364.5	1.528320e+000	1.532760e+000	24.5	26	5.029551e+000	0	0	0	0	0	0	-1.13474	0	0	30	26.4097
DATA	504	4	12	0	0	A_21_P0004478	XR_425942	887.825	4364.63	2.911312e+001	3.291244e+000	52	26	5.064749e+000	0	0	0	0	0	0	24.5575	1	1	25.7804	26.1887
DATA	505	4	13	0	0	A_33_P3338559	NM_005610	908.767	4364.6	2.895629e+002	2.899705e+001	258.5	26	5.141240e+000	0	0	0	0	0	0	243.971	1	1	25.7804	25.8077
DATA	506	4	14	0	0	A_24_P332926	NM_014884	930.5	4364.5	6.156668e+001	6.345901e+000	75	26	5.165278e+000	0	0	0	0	0	0	51.83	1	1	30	25.725
DATA	507	4	15	0	0	A_33_P3419567	NM_001136566	951.706	4364.5	1.534478e+000	1.538954e+000	27	26	5.371513e+000	0	0	0	0	0	0	0.0631256	0	0	30	25.9094
DATA	508	4	16	0	0	A_33_P3308764	NR_033824	972.848	4364.5	1.534788e+000	1.543208e+000	27	26	4.999498e+000	0	0	0	0	0	0	0.929584	0	0	30	25.6993
DATA	509	4	17	0	1	ERCC-00077_121	ERCC-00077_121	994	4364.5	1.534643e+000	1.539113e+000	26	26	5.329934e+000	0	0	0	0	0	0	0.0490509	0	0	30	26.002
DATA	510	4	18	0	0	A_33_P3325758	lnc-SPATC1-1:2	1015.15	4364.5	1.534062e+000	1.538518e+000	26	26	5.387425e+000	0	0	0	0	0	0	-1.13544	0	0	30	26.1188
DATA	511	4	19	0	0	A_21_P0001688	lnc-PTGFR-1:1	1036.29	4364.5	1.951293e+000	1.549848e+000	27	26	5.326230e+000	0	0	0	0	0	0	1.64338	1	0	30	26.3427
DATA	512	4	20	66	-1	3xSLv1	3xSLv1	1057.5	4364.32	1.531590e+000	1.536040e+000	25.5	26	5.277977e+000	0	0	0	0	0	0	-1.02889	0	0	30	26.4214
DATA	513	4	21	0	0	A_19_P00802587	ENST00000435044	1078.51	4364.89	1.101181e+002	1.111821e+001	121	26	5.165559e+000	0	0	0	0	0	0	92.9253	1	1	25.3321	26.2925
DATA	514	4	22	0	0	A_23_P364567	NM_052995	1099.78	4364.48	6.699184e+000	1.672212e+000	32	26	5.148311e+000	0	0	0	0	0	0	5.66178	1	0	27.0811	26.365
DATA	515	4	23	0	0	A_24_P942030	NM_003762	1120.79	4364.51	1.015463e+001	1.836055e+000	36	26	5.080134e+000	0	0	0	0	0	0	8.596	1	1	23.4529	26.273
DATA	516	4	24	0	0	A_22_P00025312	lnc-KBTBD3-1:2	1141.89	4364.84	9.816039e+002	9.817227e+001	863	26	5.105030e+000	0	0	0	0	0	0	832.415	1	1	24.6442	26.2709
DATA	517	4	25	0	0	A_23_P157007	NM_014020	1162.71	4364.27	2.523527e+002	2.528123e+001	239	26	5.163157e+000	0	0	0	0	0	0	214.459	1	1	27.0811	26.2708
DATA	518	4	26	0	0	A_33_P3268838	NM_001288819	1184.44	4364.03	1.515693e+000	1.520097e+000	26	26	5.019287e+000	0	0	0	0	0	0	-0.373449	0	0	30	26.2418
DATA	519	4	27	0	0	A_19_P00318404	NR_038826	1205	4364	5.107757e+002	5.110007e+001	448	26	4.995654e+000	0	0	0	0	0	0	436.139	1	1	28.1191	26.2013
DATA	520	4	28	0	0	A_24_P686965	NM_001103161	1226.62	4364	7.307054e+001	7.461937e+000	91	26	4.953768e+000	0	0	0	0	0	0	62.5603	1	1	29.1201	26.1547
DATA	521	4	29	0	0	A_22_P00021375	ENST00000451118	1248	4364.2	1.503873e+000	1.508723e+000	27	26	5.039860e+000	0	0	0	0	0	0	0.326969	0	0	28.1191	26.1805
DATA	522	4	30	0	0	A_22_P00001752	lnc-ATOH8-2:9	1269.17	4364	1.499389e+000	1.505887e+000	27	26	5.053383e+000	0	0	0	0	0	0	0.691354	0	0	30	26.2714
DATA	523	4	31	0	0	A_33_P3379004	AK130723	1290.29	4364.46	2.577829e+001	2.982096e+000	50	26	5.083377e+000	0	0	0	0	0	0	22.2648	1	1	25.7804	26.3705
DATA	524	4	32	0	0	A_23_P408473	NM_032450	1310.71	4364.11	3.405959e+001	3.719408e+000	58	26	5.069778e+000	0	0	0	0	0	0	29.5111	1	1	25.3321	26.3452
DATA	525	4	33	0	0	A_22_P00022416	XR_425157	1332.62	4364	1.650564e+000	1.498372e+000	28	26	5.096809e+000	0	0	0	0	0	0	1.43515	1	0	30	26.3507
DATA	526	4	34	0	0	A_22_P00006933	lnc-GATAD2B-1:1	1353.62	4364	1.479817e+000	1.484135e+000	27	26	5.103977e+000	0	0	0	0	0	0	0.0651949	0	0	30	26.4019
DATA	527	4	35	0	0	A_21_P0003909	lnc-RP11-487E13.1.1-1:3	1375	4363.8	6.647765e+000	1.621251e+000	33	26	5.170401e+000	0	0	0	0	0	0	5.82146	1	0	28.1191	26.4703
DATA	528	4	36	0	0	A_21_P0007524	lnc-GABARAPL1-1:1	1396	4363.8	3.935460e+000	1.524934e+000	29.5	26	5.498569e+000	0	0	0	0	0	0	3.45895	1	0	30	26.7359
DATA	529	4	37	0	0	A_23_P200579	NM_007352	1416.57	4364.06	6.959485e+000	1.624537e+000	34.5	26	5.326964e+000	0	0	0	0	0	0	6.13917	1	0	30	26.501
DATA	530	4	38	0	0	A_22_P00011105	lnc-NUDT16-1:1	1438.44	4363.97	1.457796e+000	1.462031e+000	25	26	5.182697e+000	0	0	0	0	0	0	-0.666637	0	0	30	26.3441
DATA	531	4	39	0	0	A_22_P00024708	lnc-SRD5A3-2:1	1459.56	4363.97	1.452051e+000	1.458234e+000	28	26	5.167904e+000	0	0	0	0	0	0	0.67278	0	0	30	26.3124
DATA	532	4	40	0	0	A_21_P0012909	TCONS_l2_00022934	1480.7	4363.9	4.451043e+000	1.397375e+000	30	26	5.128505e+000	0	0	0	0	0	0	3.97378	1	0	30	26.421
DATA	533	4	41	0	0	A_21_P0005464	lnc-FTSJ2-1:1	1502	4363.8	2.464682e+000	1.465316e+000	30	26	5.077848e+000	0	0	0	0	0	0	2.20951	1	0	30	26.5242
DATA	534	4	42	0	0	A_22_P00020711	ENST00000533591	1523	4363.5	1.434296e+000	1.444517e+000	28	27	5.057543e+000	0	0	0	0	0	0	1.18928	0	0	30	26.685
DATA	535	4	43	0	0	A_22_P00018728	XR_245804	1544.22	4363.52	1.428291e+000	1.432440e+000	26	26	5.115633e+000	0	0	0	0	0	0	-0.256404	0	0	30	26.6115
DATA	536	4	44	0	0	A_23_P16652	NM_152791	1564.53	4363.07	4.499803e+000	1.495854e+000	30	26	5.119839e+000	0	0	0	0	0	0	4.08446	1	0	30	26.4396
DATA	537	4	45	0	0	A_24_P696761	NM_001001552	1586.5	4363.68	1.416264e+000	1.420379e+000	25	26	5.037896e+000	0	0	0	0	0	0	-1.3187	0	0	30	26.3179
DATA	538	4	46	0	0	A_22_P00018850	NR_110805	1607.71	4363.5	1.946423e+000	1.427599e+000	28.5	26	5.065075e+000	0	0	0	0	0	0	1.78213	1	0	30	26.2216
DATA	539	4	47	0	0	A_21_P0001607	lnc-UCHL5-1:1	1629	4363.5	1.503081e+000	1.416160e+000	29	26	5.027323e+000	0	0	0	0	0	0	1.38218	1	0	30	26.2633
DATA	540	4	48	0	0	A_23_P47904	NM_033124	1649.3	4364.02	2.922183e+001	3.241286e+000	52	26	5.070297e+000	0	0	0	0	0	0	26.9813	1	1	22.7082	26.4978
DATA	541	4	49	0	0	A_21_P0003741	lnc-PHOX2B-2:2	1671.15	4363.5	1.392065e+000	1.396109e+000	24.5	27	5.331293e+000	0	0	0	0	0	0	-2.68009	0	0	30	26.9477
DATA	542	4	50	0	0	A_23_P50710	NM_001082	1692.29	4363.5	4.893215e+000	1.473709e+000	31.5	27	5.343035e+000	0	0	0	0	0	0	4.55807	1	0	27.0811	26.9114
DATA	543	4	51	0	0	A_24_P213120	NM_001136486	1713.72	4363	1.389673e+001	1.961279e+000	40	26	5.103915e+000	0	0	0	0	0	0	13.0021	1	1	24.4106	26.4543
DATA	544	4	52	0	0	A_23_P52336	NM_170744	1734.09	4363.07	2.728241e+001	3.056628e+000	51	26	5.084443e+000	0	0	0	0	0	0	25.6317	1	1	24.6442	26.3737
DATA	545	4	53	0	0	A_33_P6570282	NR_027418	1755.73	4363.47	1.520223e+002	1.526404e+001	168.5	26	5.249007e+000	0	0	0	0	0	0	143.445	1	1	25.7804	26.619
DATA	546	4	54	0	0	A_24_P314585	ENST00000338270	1777	4363.5	1.362518e+000	1.370829e+000	28	27	5.548313e+000	0	0	0	0	0	0	1.03442	0	0	30	27.0526
DATA	547	4	55	0	0	A_21_P0003983	ENST00000511054	1798.15	4363.5	8.633255e+000	1.611491e+000	36	27	5.463206e+000	0	0	0	0	0	0	8.21558	1	1	30	27.1225
DATA	548	4	56	0	0	A_21_P0000504	NR_023344	1818.68	4363.22	2.941095e+001	3.238296e+000	55	27	5.439844e+000	0	0	0	0	0	0	28.1025	1	1	20.591	27.0044
DATA	549	4	57	0	0	A_33_P3351622	ENST00000376301	1840.5	4363.32	5.355304e+000	1.451799e+000	30.5	26	5.124924e+000	0	0	0	0	0	0	5.13892	1	0	30	26.5655
DATA	550	4	58	0	0	A_33_P3251108	NM_001190992	1861.5	4363.32	7.466162e+000	1.537407e+000	34	26	5.135775e+000	0	0	0	0	0	0	7.19367	1	1	30	26.5025
DATA	551	4	59	0	0	A_33_P3332547	NM_001197113	1882.79	4363.19	1.863092e+000	1.351377e+000	28	26	5.072790e+000	0	0	0	0	0	0	1.80243	1	0	28.5237	26.3895
DATA	552	4	60	0	0	A_19_P00322850	NR_104664	1904	4363.2	1.329271e+000	1.334538e+000	28	26	5.049854e+000	0	0	0	0	0	0	0.594641	0	0	30	26.3875
DATA	553	4	61	0	0	A_22_P00018897	ENST00000453798	1925	4363.2	2.305277e+000	1.370214e+000	28	26	5.090867e+000	0	0	0	0	0	0	2.2479	1	0	30	26.463
DATA	554	4	62	0	0	A_21_P0010369	ENST00000453866	1946.37	4363	1.318924e+000	1.327491e+000	28	27	5.348369e+000	0	0	0	0	0	0	1.09667	0	0	30	26.7819
DATA	555	4	63	0	0	A_32_P155364	NM_000971	1967.93	4363.28	1.397685e+004	1.397685e+003	13439	26.5	5.326913e+000	0	0	0	0	0	0	13735.2	1	1	26.2212	26.8625
DATA	556	4	64	0	0	A_23_P125233	NM_001299	1988.56	4363.03	3.881306e+001	4.097340e+000	62.5	26	5.482912e+000	0	0	0	0	0	0	38.2812	1	1	29.1201	26.8574
DATA	557	4	65	0	0	A_33_P3337034	NM_003913	2009.62	4363	8.621526e+001	8.720201e+000	108	27	5.430237e+000	0	0	0	0	0	0	85.343	1	1	29.1201	26.8766
DATA	558	4	66	0	0	A_33_P3217470	NR_110391	2031.59	4363.28	3.788247e+000	1.357255e+000	30	27	5.434911e+000	0	0	0	0	0	0	3.76376	1	0	30	26.9287
DATA	559	4	67	0	0	A_23_P424051	NM_145282	2052.17	4363	1.295131e+000	1.298893e+000	27	27	5.455807e+000	0	0	0	0	0	0	-0.624815	0	0	30	27.0951
DATA	560	4	68	0	0	A_23_P368393	NM_001005526	2072.55	4363.36	2.113097e+002	2.117060e+001	238.5	27	5.398991e+000	0	0	0	0	0	0	211.345	1	1	25.3321	26.9177
DATA	561	4	69	0	0	A_21_P0008780	lnc-VPS33B-2:1	2094.44	4362.97	1.286497e+000	1.290234e+000	26.5	27	5.416451e+000	0	0	0	0	0	0	-0.975323	0	0	30	26.8736
DATA	562	4	70	0	0	A_21_P0001376	lnc-TTC24-1:1	2115.56	4362.97	1.282382e+000	1.286107e+000	26.5	27	5.463648e+000	0	0	0	0	0	0	-1.58443	0	0	30	27.0082
DATA	563	4	71	0	0	A_22_P00009207	ENST00000429878	2136.62	4363	1.278415e+000	1.282248e+000	28	27	5.450012e+000	0	0	0	0	0	0	0.176642	0	0	30	26.9889
DATA	564	4	72	0	0	A_21_P0012654	XR_251551	2157.14	4363.12	1.353153e+002	1.359178e+001	166	27	5.482458e+000	0	0	0	0	0	0	137.062	1	1	25.1049	27.2328
DATA	565	4	73	0	0	A_21_P0014033	ENST00000575066	2179	4362.8	5.061829e+000	1.371366e+000	31	27	5.603595e+000	0	0	0	0	0	0	5.1427	1	0	28.1191	27.3165
DATA	566	4	74	0	0	A_21_P0011354	TCONS_l2_00008932	2200.57	4362.76	1.530480e+003	1.530533e+002	1587	27	5.285071e+000	0	0	0	0	0	0	1559.39	1	1	26.6546	27.1337
DATA	567	4	75	0	0	A_23_P427703	NR_001447	2221.2	4363.11	1.561885e+003	1.561937e+002	1633	27	5.491683e+000	0	0	0	0	0	0	1595.56	1	1	26.8687	27.2042
DATA	568	4	76	0	0	A_33_P3224505	AK126083	2242.56	4362.97	1.260574e+000	1.265943e+000	27.5	27	5.312783e+000	0	0	0	0	0	0	0.673209	0	0	30	27.1301
DATA	569	4	77	0	0	A_22_P00015881	ENST00000477014	2263.67	4362.61	1.257433e+000	1.261086e+000	26	27	5.239138e+000	0	0	0	0	0	0	-1.06701	0	0	27.2919	27.0695
DATA	570	4	78	0	0	A_22_P00003249	NR_104332	2285	4362.5	1.723971e+000	1.269824e+000	28	27	5.138302e+000	0	0	0	0	0	0	1.77443	1	0	26.2212	27.0256
DATA	571	4	79	0	0	A_21_P0003575	ENST00000508998	2306	4362.5	1.251612e+000	1.255249e+000	27	27	5.324737e+000	0	0	0	0	0	0	-0.203209	0	0	30	27.2504
DATA	572	4	80	0	0	A_22_P00021451	ENST00000515614	2326.85	4362.67	1.069287e+001	1.646935e+000	38	27	5.174235e+000	0	0	0	0	0	0	11.0539	1	1	30	27.1796
DATA	573	4	81	0	0	A_23_P61447	NM_004453	2348.02	4362.33	2.985305e+001	3.236457e+000	57	27	5.201335e+000	0	0	0	0	0	0	30.9241	1	1	26.2212	27.2413
DATA	574	4	82	0	0	A_24_P355967	NM_000621	2369.6	4362.59	1.244006e+000	1.247620e+000	26	27	5.243730e+000	0	0	0	0	0	0	-1.5634	0	0	30	27.3938
DATA	575	4	83	0	0	A_32_P86245	NM_018100	2390.71	4362.5	1.621949e+000	1.255900e+000	28.5	27	5.237974e+000	0	0	0	0	0	0	1.68643	1	0	30	27.5998
DATA	576	4	84	0	0	A_22_P00013240	NR_103862	2412	4362.5	4.791129e+000	1.332404e+000	32	28	5.567095e+000	0	0	0	0	0	0	4.99001	1	0	30	27.8096
DATA	577	4	85	0	0	A_24_P291401	NM_001031738	2432.2	4362.38	1.174485e+001	1.708962e+000	39.5	27	5.595867e+000	0	0	0	0	0	0	12.2507	1	1	23.9365	27.6255
DATA	578	4	86	0	0	A_22_P00009974	NR_040710	2454.15	4362.5	1.663451e+000	1.250687e+000	29.5	27	5.551597e+000	0	0	0	0	0	0	1.73768	1	0	26.6546	27.22
DATA	579	4	87	0	0	A_21_P0005615	NR_125820	2475.29	4362.5	1.234354e+000	1.243623e+000	29	27	5.467337e+000	0	0	0	0	0	0	1.24214	0	0	30	26.9205
DATA	580	4	88	0	0	A_23_P19115	NM_018094	2495.16	4362.63	1.310069e+001	1.801480e+000	40	27	5.509634e+000	0	0	0	0	0	0	13.7188	1	1	21.1402	26.9694
DATA	581	4	89	0	0	A_23_P35045	NM_001025598	2517.5	4362.5	2.567056e+002	2.570026e+001	294	27	5.420273e+000	0	0	0	0	0	0	269.128	1	1	26.2212	26.9892
DATA	582	4	90	0	0	A_24_P227585	NM_018559	2538.83	4362.47	3.761692e+001	3.958899e+000	67.5	27	5.156898e+000	0	0	0	0	0	0	39.4757	1	1	25.7804	27.2665
DATA	583	4	91	0	0	A_22_P00002974	lnc-C6orf118-1:2	2559.96	4362.29	5.494331e+001	5.630954e+000	87	27	5.311989e+000	0	0	0	0	0	0	57.7075	1	1	25.3321	27.2691
DATA	584	4	92	0	0	A_22_P00019241	NR_046621	2581.15	4362.5	5.260022e+000	1.339574e+000	33.5	27	5.111493e+000	0	0	0	0	0	0	5.52862	1	0	30	27.3217
DATA	585	4	93	0	0	A_33_P3339070	NR_024475	2602.4	4362.41	1.227655e+000	1.232366e+000	28.5	27	5.499014e+000	0	0	0	0	0	0	0.558328	0	0	30	27.809
DATA	586	4	94	0	0	A_22_P00017436	NR_121184	2623.61	4361.59	7.827883e+000	1.458435e+000	35	28	5.534476e+000	0	0	0	0	0	0	8.23713	1	1	24.4106	27.929
DATA	587	4	95	0	0	A_24_P190541	NM_018963	2644.19	4362.32	1.378816e+002	1.384293e+001	174	28	5.508437e+000	0	0	0	0	0	0	145.138	1	1	26.0017	27.9641
DATA	588	4	96	0	0	A_33_P3268174	NM_152903	2665.79	4362.19	3.923372e+000	1.290869e+000	32	27	5.447066e+000	0	0	0	0	0	0	4.13103	1	0	28.5237	27.9144
DATA	589	4	97	0	0	A_33_P3286739	XM_006719890	2687	4362.2	1.226049e+000	1.229611e+000	27.5	28	5.569998e+000	0	0	0	0	0	0	-0.405111	0	0	30	27.8809
DATA	590	4	98	0	0	A_24_P167984	NM_015251	2707.7	4362.17	8.712024e+001	8.798361e+000	119	27	5.582441e+000	0	0	0	0	0	0	91.75	1	1	26.4388	27.8109
DATA	591	4	99	0	0	A_19_P00321124	NR_120641	2729.37	4362	1.226055e+000	1.229728e+000	27	27	5.161173e+000	0	0	0	0	0	0	0.174135	0	0	30	27.5209
DATA	592	4	100	0	0	A_32_P206497	ENST00000492679	2750.5	4362	1.226261e+000	1.229824e+000	27	27	5.151269e+000	0	0	0	0	0	0	-0.591344	0	0	30	27.5729
DATA	593	4	101	0	0	A_33_P3351745	NM_024070	2770.57	4362.23	2.229693e+002	2.233084e+001	258.5	28	5.425133e+000	0	0	0	0	0	0	234.703	1	1	26.0017	27.9927
DATA	594	4	102	0	0	A_24_P404840	NM_000166	2792.62	4362	4.379240e+000	1.306212e+000	33	28	5.504444e+000	0	0	0	0	0	0	4.60798	1	0	30	27.9947
DATA	595	4	103	66	-1	3xSLv1	3xSLv1	2813.83	4362	1.227631e+000	1.231198e+000	25	28	5.469433e+000	0	0	0	0	0	0	-3.33363	0	0	30	28.1805
DATA	596	4	104	0	0	A_22_P00011458	ENST00000416507	2835.17	4362	1.228338e+000	1.231906e+000	26	28	5.485640e+000	0	0	0	0	0	0	-1.49427	0	0	30	28.0274
DATA	597	4	105	0	0	A_23_P68942	NM_000967	2856.37	4362	2.488571e+004	2.488572e+003	25945.5	28	5.510993e+000	0	0	0	0	0	0	26140.7	1	1	29.1201	27.7506
DATA	598	4	106	0	0	A_22_P00010253	lnc-MTERF-5:1	2878.72	4361.1	6.062046e+000	1.374528e+000	34	27	5.204416e+000	0	0	0	0	0	0	6.36309	1	0	30	27.438
DATA	599	4	107	0	0	A_22_P00009379	ENST00000518103	2898.56	4361.97	1.231112e+000	1.235420e+000	28	27	5.600348e+000	0	0	0	0	0	0	0.445862	0	0	30	27.761
DATA	600	4	108	0	0	A_22_P00000755	ENST00000443714	2918.5	4362.77	5.918468e+000	1.370251e+000	36	28	5.643776e+000	0	0	0	0	0	0	6.20126	1	0	30	27.844
DATA	601	4	109	0	0	A_33_P3360227	DC397705	2940.68	4361.92	6.382992e+000	1.392029e+000	34	28	5.668634e+000	0	0	0	0	0	0	6.6814	1	1	24.1747	28.0514
DATA	602	4	110	0	0	A_22_P00012831	lnc-RASA1-3:20	2961.69	4361.82	1.962529e+001	2.320583e+000	48	28	5.546509e+000	0	0	0	0	0	0	20.5209	1	1	23.9365	28.1323
DATA	603	4	111	0	0	A_33_P3380311	NM_000489	2983.21	4361.81	2.472520e+000	1.264250e+000	32	28	5.501961e+000	0	0	0	0	0	0	2.58231	1	0	30	28.2202
DATA	604	4	112	0	0	A_24_P79054	NM_000660	3003.54	4361.7	6.475717e+002	6.476907e+001	689.5	28	5.495574e+000	0	0	0	0	0	0	675.538	1	1	25.3321	27.9795
DATA	605	4	113	0	0	A_23_P88630	NM_000057	3024.25	4361.7	3.031820e+001	3.276677e+000	57	28	5.265800e+000	0	0	0	0	0	0	31.5877	1	1	22.4545	27.7382
DATA	606	4	114	0	0	A_23_P379475	NM_014762	3046.67	4361.61	3.879210e+000	1.303672e+000	30	28	5.522288e+000	0	0	0	0	0	0	4.0359	1	0	30	27.8419
DATA	607	4	115	0	0	A_24_P154868	NM_005588	3068.1	4360.65	5.704695e+000	1.370632e+000	34	28	5.502984e+000	0	0	0	0	0	0	5.92725	1	0	18.5412	27.926
DATA	608	4	116	0	0	A_24_P921321	NM_002843	3088.4	4361.62	1.183438e+002	1.190001e+001	151	28	5.387437e+000	0	0	0	0	0	0	122.776	1	1	24.4106	27.8097
DATA	609	4	117	0	0	A_23_P10785	NM_145206	3109.75	4361.61	2.164304e+002	2.167911e+001	242.5	28	5.454778e+000	0	0	0	0	0	0	224.196	1	1	25.1049	27.8966
DATA	610	4	118	0	0	A_21_P0006004	ENST00000449144	3131.29	4361.5	1.248369e+000	1.251996e+000	27	28	5.551273e+000	0	0	0	0	0	0	-0.113392	0	0	30	27.9941
DATA	611	4	119	0	0	A_21_P0011770	NR_110718	3152.33	4361.6	5.095626e+002	5.097169e+001	547	28	5.585193e+000	0	0	0	0	0	0	526.186	1	1	24.8756	28.0768
DATA	612	4	120	0	0	A_21_P0003363	ENST00000511634	3173.71	4361.5	1.252379e+000	1.256018e+000	28	28	5.529560e+000	0	0	0	0	0	0	-0.692165	0	0	30	28.018
DATA	613	4	121	0	0	A_24_P126139	NM_016370	3195	4361.5	1.254450e+000	1.258095e+000	27	28	5.561526e+000	0	0	0	0	0	0	-0.764476	0	0	30	28.0442
DATA	614	4	122	0	0	A_33_P3293519	NR_022010	3216	4361.5	1.256521e+000	1.260171e+000	26.5	28	5.537644e+000	0	0	0	0	0	0	-1.32275	0	0	30	27.9928
DATA	615	4	123	0	0	A_22_P00001595	lnc-ARNTL-1:1	3237.15	4361.5	4.089063e+001	4.279463e+000	72	28	5.569714e+000	0	0	0	0	0	0	41.947	1	1	26.6546	28.0082
DATA	616	4	124	0	0	A_21_P0009686	lnc-OR10H5-2:3	3258.4	4361.41	1.260743e+000	1.264406e+000	24	28	5.600420e+000	0	0	0	0	0	0	-3.39869	0	0	30	27.9022
DATA	617	4	125	0	0	A_21_P0002073	ENST00000422600	3278.79	4361.28	1.514408e+003	1.514461e+002	1544.5	28	5.533816e+000	0	0	0	0	0	0	1548.43	1	1	25.3321	28.0331
DATA	618	4	126	0	0	A_22_P00009732	lnc-MCU-1:1	3300.6	4361.41	1.264984e+000	1.268659e+000	25	28	5.323304e+000	0	0	0	0	0	0	-0.905116	0	0	30	28.3654
DATA	619	4	127	0	0	A_33_P3244818	NM_198467	3321	4361.18	2.536965e+001	2.837388e+000	54	28	5.608573e+000	0	0	0	0	0	0	25.8535	1	1	25.3321	28.5941
DATA	620	4	128	0	0	A_21_P0001944	ENST00000428474	3343	4361.2	6.104558e+001	6.235846e+000	90	29	5.313892e+000	0	0	0	0	0	0	62.1028	1	1	28.1191	28.6081
DATA	621	4	129	0	0	A_22_P00013937	ENST00000438837	3364	4361.2	2.006312e+000	1.290598e+000	31	29	5.557744e+000	0	0	0	0	0	0	2.03776	1	0	28.1191	28.6365
DATA	622	4	130	0	0	A_24_P129632	NM_004747	3385.11	4361.08	9.880733e+000	1.614559e+000	39	28	5.296099e+000	0	0	0	0	0	0	10.0198	1	1	27.0811	28.4909
DATA	623	4	131	0	0	A_21_P0009560	lnc-TCF4-1:3	3406.44	4361.03	1.275205e+000	1.278910e+000	27	28	5.314453e+000	0	0	0	0	0	0	-0.43546	0	0	30	28.4181
DATA	624	4	132	0	0	A_23_P122041	NM_002715	3426.77	4361.34	2.820167e+002	2.823074e+001	310	28	5.663178e+000	0	0	0	0	0	0	285.111	1	1	26.2212	28.7087
DATA	625	4	133	0	0	A_33_P3407751	AK126029	3448.62	4361	1.278980e+000	1.282696e+000	26	29	5.646948e+000	0	0	0	0	0	0	-2.46256	0	0	29.1201	28.8976
DATA	626	4	134	0	0	A_21_P0000753	NR_038289	3470	4361.2	1.130914e+001	1.711447e+000	39	29	5.566071e+000	0	0	0	0	0	0	11.4001	1	1	28.1191	29.0793
DATA	627	4	135	0	0	A_23_P311192	NM_178324	3491.17	4361	1.059990e+001	1.666712e+000	38	29	5.618618e+000	0	0	0	0	0	0	10.6714	1	1	28.1191	29.1753
DATA	628	4	136	0	0	A_21_P0005021	NR_038989	3512.37	4361	5.340787e+000	1.394182e+000	33	29	5.640010e+000	0	0	0	0	0	0	5.37008	1	0	30	29.1678
DATA	629	4	137	0	0	A_24_P50950	ENST00000492980	3532.57	4361.21	3.764975e+001	3.979621e+000	65	29	5.583548e+000	0	0	0	0	0	0	37.8125	1	1	24.8756	29.121
DATA	630	4	138	0	0	A_22_P00010075	lnc-MPHOSPH8-1:1	3554.62	4361	1.286971e+000	1.291621e+000	27	29	5.582850e+000	0	0	0	0	0	0	0.486615	0	0	30	28.9219
DATA	631	4	139	0	0	A_33_P3366575	NM_018698	3574.13	4361.51	1.720208e+001	2.151373e+000	43.5	28	5.678235e+000	0	0	0	0	0	0	17.2404	1	1	25.7804	28.6458
DATA	632	4	140	0	0	A_23_P388301	BC040859	3597	4360.8	1.289274e+000	1.293020e+000	26	28	5.691570e+000	0	0	0	0	0	0	-1.41035	0	0	30	28.6181
DATA	633	4	141	0	0	A_23_P90895	NM_152994	3617.19	4361.56	2.044951e+001	2.420057e+000	46	28	5.662884e+000	0	0	0	0	0	0	20.4611	1	1	23.696	28.6047
DATA	634	4	142	0	1	ERCC-00077_121	ERCC-00077_121	3639.37	4361	1.291078e+000	1.294829e+000	27	29	5.693455e+000	0	0	0	0	0	0	-0.443941	0	0	30	28.7436
DATA	635	4	143	0	0	A_23_P42507	NM_139126	3659.71	4361	1.211410e+002	1.218317e+001	145	29	5.694069e+000	0	0	0	0	0	0	121.091	1	1	27.2919	29.1348
DATA	636	4	144	0	0	A_23_P31224	NM_178273	3680.5	4361	2.672927e+002	2.676067e+001	296	29	5.591333e+000	0	0	0	0	0	0	267.096	1	1	25.3321	29.3106
DATA	637	4	145	0	0	A_22_P00012484	ENST00000526206	3702.79	4360.81	1.292269e+000	1.296023e+000	26	29	5.566912e+000	0	0	0	0	0	0	-1.99186	0	0	28.5237	29.3614
DATA	638	4	146	0	0	A_22_P00023531	ENST00000510203	3724	4360.5	1.292171e+000	1.296169e+000	27	29	5.604870e+000	0	0	0	0	0	0	0.25145	0	0	30	29.1645
DATA	639	4	147	0	0	A_23_P107693	NM_017652	3744.37	4360.83	6.237869e+001	6.371042e+000	89	29	5.679512e+000	0	0	0	0	0	0	62.3338	1	1	24.8756	29.2465
DATA	640	4	148	0	0	A_33_P3320152	NM_003094	3765.15	4360.87	1.128293e+002	1.135704e+001	138	29	5.971000e+000	0	0	0	0	0	0	112.786	1	1	24.4106	29.3573
DATA	641	4	149	0	0	A_22_P00015171	ENST00000449761	3787.4	4360.59	2.644072e+000	1.321268e+000	29.5	29	5.772629e+000	0	0	0	0	0	0	2.64479	1	0	30	29.2316
DATA	642	4	150	0	0	A_22_P00015990	NM_001287491	3807.86	4360.59	2.738293e+001	3.028470e+000	53.5	29	5.686008e+000	0	0	0	0	0	0	27.4105	1	1	17.9125	29.2309
DATA	643	4	151	0	0	A_33_P3223208	NM_016122	3828.96	4360.64	3.575384e+001	3.801784e+000	63	29	5.608655e+000	0	0	0	0	0	0	35.8239	1	1	24.8756	29.1332
DATA	644	4	152	0	0	A_33_P3346937	NM_001278471	3850.16	4360.62	5.544411e+001	5.692684e+000	81.5	29	5.514091e+000	0	0	0	0	0	0	55.6199	1	1	23.9365	29.213
DATA	645	4	153	0	0	A_22_P00020853	lnc-DBT-3:1	3872	4360.5	1.285099e+000	1.288832e+000	27	29	5.304633e+000	0	0	0	0	0	0	-1.10138	0	0	30	29.2263
DATA	646	4	154	0	0	A_33_P3301095	A_33_P3301095	3892.19	4360.61	2.242105e+002	2.245795e+001	249	29	5.831422e+000	0	0	0	0	0	0	225.62	1	1	25.1049	29.5695
DATA	647	4	155	0	0	A_33_P3337049	NM_001118886	3914.29	4360.5	1.280415e+000	1.284135e+000	26	29	5.610912e+000	0	0	0	0	0	0	-0.582467	0	0	27.0811	29.4135
DATA	648	4	156	0	0	A_23_P55319	NM_004475	3934.29	4360.71	9.425473e+002	9.426344e+001	947	29	5.642232e+000	0	0	0	0	0	0	952.372	1	1	24.8756	29.35
DATA	649	4	157	0	0	A_32_P928190	NR_046245	3956.71	4360.5	1.274344e+000	1.278046e+000	26	29	5.707240e+000	0	0	0	0	0	0	-0.837627	0	0	30	29.2811
DATA	650	4	158	0	1	ERCC-00075_180	ERCC-00075_180	3977.85	4360.5	1.270772e+000	1.274464e+000	26	29	5.685382e+000	0	0	0	0	0	0	-0.208198	0	0	30	29.3946
DATA	651	4	159	0	0	A_23_P100632	NM_001002033	3998.41	4360.39	2.048531e+003	2.048570e+002	2055	29	5.611809e+000	0	0	0	0	0	0	2087.75	1	1	24.4106	29.2625
DATA	652	4	160	0	0	A_23_P52974	NM_005142	4020.15	4360.5	1.262477e+000	1.266145e+000	28	29	5.661279e+000	0	0	0	0	0	0	-0.00609998	0	0	26.6546	29.2499
DATA	653	4	161	0	0	A_32_P221	NM_144602	4041.4	4360.41	2.457895e+000	1.285048e+000	30	29	5.688478e+000	0	0	0	0	0	0	2.52331	1	0	27.501	29.0441
DATA	654	4	162	0	0	A_23_P103070	NM_003405	4061.9	4360.6	1.080032e+002	1.087315e+001	131.5	29	5.777753e+000	0	0	0	0	0	0	111.312	1	1	25.7804	28.652
DATA	655	4	163	66	1	DarkCorner	DarkCorner	4083.63	4360.13	1.246808e+000	1.250430e+000	25	28	5.603399e+000	0	0	0	0	0	0	-1.96076	0	0	30	27.7063
DATA	656	4	164	66	1	DarkCorner	DarkCorner	4104.79	4360.19	1.240822e+000	1.244879e+000	27	27	5.378529e+000	0	0	0	0	0	0	0.348999	0	0	30	26.941
DATA	657	5	1	66	1	DarkCorner	DarkCorner	644.792	4371.19	1.472236e+000	1.478673e+000	27	24	4.948479e+000	0	0	0	0	0	0	0.700577	0	0	28.5237	24.5552
DATA	658	5	2	0	0	A_23_P79628	NM_014614	665.81	4371.27	7.741084e+001	7.882270e+000	91	25	5.233262e+000	0	0	0	0	0	0	67.4921	1	1	27.0811	25.0792
DATA	659	5	3	0	0	A_22_P00018186	ENST00000520192	687.208	4371.19	1.488934e+000	1.493259e+000	26	25.5	5.338754e+000	0	0	0	0	0	0	-0.238966	0	0	30	25.779
DATA	660	5	4	0	0	A_23_P2474	NM_016319	708.295	4371.16	2.327023e+001	2.768890e+000	49	26	5.394646e+000	0	0	0	0	0	0	20.0806	1	1	26.6546	26.0935
DATA	661	5	5	0	0	A_33_P3211473	NM_015024	728.933	4371.27	3.572339e+002	3.575517e+001	320	26	5.296673e+000	0	0	0	0	0	0	306.919	1	1	26.4388	25.8835
DATA	662	5	6	0	0	A_22_P00011599	lnc-PCGF2-1:1	750.235	4371.18	1.758232e+001	2.319758e+000	40	26	5.356033e+000	0	0	0	0	0	0	15.0453	1	1	24.4106	25.9357
DATA	663	5	7	0	0	A_23_P106859	NM_006067	771.262	4371.22	2.025855e+002	2.031539e+001	201.5	26	5.288637e+000	0	0	0	0	0	0	172.734	1	1	27.0811	26.1172
DATA	664	5	8	0	0	A_21_P0000368	NR_003033	792.551	4371.02	1.485443e+001	2.127773e+000	39	26	5.153141e+000	0	0	0	0	0	0	12.6259	1	1	23.2073	26.2051
DATA	665	5	9	0	0	A_33_P3424462	NM_001139459	813.695	4370.64	6.109411e+001	6.297470e+000	77	27	5.333349e+000	0	0	0	0	0	0	51.791	1	1	25.7804	26.8252
DATA	666	5	10	0	0	A_23_P122775	NM_032730	834.944	4370.69	2.087180e+001	2.588596e+000	44	26	4.914314e+000	0	0	0	0	0	0	17.6509	1	1	24.8756	26.651
DATA	667	5	11	0	0	A_21_P0010553	TCONS_l2_00000562	856	4370.46	1.589579e+001	1.957459e+000	40	26	4.922843e+000	0	0	0	0	0	0	13.4168	1	1	30	26.5803
DATA	668	5	12	0	0	A_33_P3236416	NM_001004334	877.456	4370.75	2.885010e+001	3.268817e+000	49	26	5.049141e+000	0	0	0	0	0	0	24.3082	1	1	25.3321	26.3955
DATA	669	5	13	0	0	A_23_P126248	NM_019062	898.625	4371	1.534480e+000	1.538938e+000	25.5	26	5.243508e+000	0	0	0	0	0	0	-0.614747	0	0	29.1201	26.0911
DATA	670	5	14	0	0	A_33_P3404566	A_33_P3404566	920	4370.8	1.658654e+000	1.549233e+000	28	25	5.159386e+000	0	0	0	0	0	0	1.39436	1	0	30	25.6292
DATA	671	5	15	0	0	A_24_P152983	ENST00000445363	940.5	4371	6.275657e+003	6.275675e+002	5287.5	26	5.471301e+000	0	0	0	0	0	0	5272.19	1	1	25.3321	25.9389
DATA	672	5	16	0	0	A_33_P3377346	NR_036481	962.208	4370.81	1.537303e+000	1.541770e+000	25	26	5.288848e+000	0	0	0	0	0	0	-2.02612	0	0	30	25.9009
DATA	673	5	17	0	0	A_33_P3355649	AK128759	983.5	4370.68	1.537265e+000	1.541731e+000	24	26	4.983090e+000	0	0	0	0	0	0	-1.62585	0	0	30	25.7157
DATA	674	5	18	0	0	A_33_P3378772	NM_173611	1004.3	4370.85	1.262913e+001	1.992683e+000	37	26	5.082054e+000	0	0	0	0	0	0	10.6096	1	1	22.7082	25.7135
DATA	675	5	19	0	0	A_33_P3353941	NM_005026	1025.75	4370.61	5.726312e+001	5.929883e+000	75	26	5.423741e+000	0	0	0	0	0	0	48.1363	1	1	25.1049	26.2926
DATA	676	5	20	0	0	A_21_P0006662	NR_026794	1047	4370.5	1.534634e+000	1.539099e+000	27	27	5.309018e+000	0	0	0	0	0	0	0.0362882	0	0	30	26.5917
DATA	677	5	21	0	0	A_33_P3402526	NM_018590	1067.9	4370.6	1.654187e+002	1.661317e+001	170	26	5.243981e+000	0	0	0	0	0	0	139.318	1	1	26.2212	26.5646
DATA	678	5	22	0	0	A_24_P274640	NM_001042490	1089.04	4370.63	7.193174e+001	7.355229e+000	86	26	5.129914e+000	0	0	0	0	0	0	60.6617	1	1	25.5572	26.3953
DATA	679	5	23	0	0	A_23_P6546	NM_020461	1110.25	4370.61	6.363098e+001	6.545173e+000	80.5	26	5.055820e+000	0	0	0	0	0	0	53.7457	1	1	25.1049	26.3996
DATA	680	5	24	0	0	A_22_P00008336	ENST00000555299	1131.6	4370.59	6.134741e+000	1.648683e+000	31	26	5.098749e+000	0	0	0	0	0	0	5.19104	1	0	30	26.3074
DATA	681	5	25	0	0	A_23_P105138	NM_001752	1152.17	4370.46	2.091842e+002	2.097410e+001	203	26	5.124057e+000	0	0	0	0	0	0	177.354	1	1	26.4388	26.1677
DATA	682	5	26	0	0	A_24_P162979	NM_024933	1174	4370.5	5.110861e+000	1.607274e+000	31.5	26	5.110688e+000	0	0	0	0	0	0	4.34296	1	0	30	26.3739
DATA	683	5	27	0	0	A_22_P00007208	NR_029508	1195	4370.5	1.515837e+000	1.520241e+000	24.5	26	4.979926e+000	0	0	0	0	0	0	-1.8973	0	0	30	26.4339
DATA	684	5	28	0	0	A_22_P00004881	lnc-CYS1-3:1	1216.22	4370.48	1.511928e+000	1.516320e+000	25	26	5.006573e+000	0	0	0	0	0	0	-0.796458	0	0	30	26.313
DATA	685	5	29	0	0	A_24_P15325	AJ301560	1237.4	4370.41	1.507766e+000	1.512147e+000	26	26	5.007498e+000	0	0	0	0	0	0	-0.609726	0	0	30	26.1178
DATA	686	5	30	0	0	A_22_P00015216	ENST00000538693	1258.5	4370.32	1.503383e+000	1.507763e+000	26	26	5.057550e+000	0	0	0	0	0	0	0.0534034	0	0	30	26.2259
DATA	687	5	31	0	0	A_21_P0001390	lnc-CEP350-1:1	1279.6	4370.41	1.498834e+000	1.503189e+000	26.5	26	5.056872e+000	0	0	0	0	0	0	-0.705783	0	0	30	26.3926
DATA	688	5	32	0	0	A_23_P26976	NM_001267	1301.08	4369.5	1.222369e+001	1.707125e+000	34	26	5.082478e+000	0	0	0	0	0	0	10.5657	1	1	30	26.3829
DATA	689	5	33	0	0	A_33_P3392907	AK125720	1322	4370.5	1.489082e+000	1.495683e+000	28	26	5.088661e+000	0	0	0	0	0	0	0.715007	0	0	30	26.4708
DATA	690	5	34	0	0	A_22_P00025271	ENST00000514385	1343.21	4370.19	1.483860e+000	1.488171e+000	25.5	26	5.015623e+000	0	0	0	0	0	0	-0.141282	0	0	30	26.2792
DATA	691	5	35	0	0	A_24_P39639	NM_058219	1364.06	4370.03	1.444191e+002	1.451785e+001	152	26	5.161645e+000	0	0	0	0	0	0	126.109	1	1	27.0811	26.5663
DATA	692	5	36	0	0	A_22_P00004155	ENST00000420905	1386.56	4370.05	1.854231e+001	2.406914e+000	43.5	27	5.551356e+000	0	0	0	0	0	0	16.2548	1	1	22.1978	26.7792
DATA	693	5	37	0	0	A_21_P0005503	lnc-SBDS-2:2	1406.78	4369.51	1.620617e+002	1.627285e+001	170	26	5.308751e+000	0	0	0	0	0	0	142.593	1	1	26.4388	26.5436
DATA	694	5	38	0	0	A_22_P00023392	NR_105000	1428.39	4369.74	2.797043e+001	3.157915e+000	50.5	26	5.238238e+000	0	0	0	0	0	0	24.7068	1	1	20.8674	26.4434
DATA	695	5	39	0	1	ERCC-00081_60	DQ854991	1449	4370.2	1.456180e+000	1.461182e+000	28	26	5.266036e+000	0	0	0	0	0	0	0.420772	0	0	30	26.3815
DATA	696	5	40	0	0	A_22_P00002274	lnc-C10orf31-5:1	1470.5	4369.83	1.821187e+001	2.330658e+000	42.5	26	5.141206e+000	0	0	0	0	0	0	16.2147	1	1	25.3321	26.3303
DATA	697	5	41	0	0	A_33_P3365760	NM_012108	1491.37	4370	1.444376e+000	1.450198e+000	26.5	26	5.088092e+000	0	0	0	0	0	0	0.61356	0	0	30	26.5431
DATA	698	5	42	0	0	A_23_P393645	NM_139025	1512.43	4369.98	1.904189e+001	2.388947e+000	43	26	5.091842e+000	0	0	0	0	0	0	17.092	1	1	26.2212	26.506
DATA	699	5	43	0	0	A_22_P00024466	ENST00000434493	1533.62	4370	1.432413e+000	1.436574e+000	25.5	27	5.071866e+000	0	0	0	0	0	0	-1.76107	0	0	30	26.751
DATA	700	5	44	0	0	A_33_P3238493	NM_014974	1554.62	4370	1.872538e+000	1.442756e+000	28	26	5.150728e+000	0	0	0	0	0	0	1.69496	1	0	30	26.6242
DATA	701	5	45	0	0	A_32_P104746	NM_020972	1575.53	4370.16	9.522257e+001	9.628227e+000	106.5	26	5.164036e+000	0	0	0	0	0	0	86.5551	1	1	25.7804	26.3546
DATA	702	5	46	0	0	A_21_P0005011	lnc-MBOAT1-1:1	1597	4369.8	1.414201e+000	1.418309e+000	26	26	5.051359e+000	0	0	0	0	0	0	-1.30274	0	0	30	26.1887
DATA	703	5	47	0	0	A_24_P50028	NM_017516	1618.37	4370	1.408078e+000	1.412169e+000	28	26	5.014747e+000	0	0	0	0	0	0	-0.0982064	0	0	30	26.1915
DATA	704	5	48	0	0	A_21_P0013162	NR_034115	1639.44	4369.97	3.431921e+000	1.447366e+000	31	26	5.076804e+000	0	0	0	0	0	0	3.16052	1	0	30	26.372
DATA	705	5	49	0	0	A_21_P0008084	lnc-IRG1-1:1	1660.14	4369.76	1.029987e+001	1.686551e+000	37.5	27	5.332502e+000	0	0	0	0	0	0	9.52586	1	1	20.8674	26.9025
DATA	706	5	50	0	0	A_21_P0006746	lnc-CUL2-1:2	1681.79	4369.81	1.389872e+000	1.393910e+000	26	27	5.371254e+000	0	0	0	0	0	0	-0.66811	0	0	30	27.0746
DATA	707	5	51	0	0	A_33_P3366266	lnc-TRIM29-1:2	1703	4369.8	1.383847e+000	1.387868e+000	27.5	26	5.246975e+000	0	0	0	0	0	0	-0.352423	0	0	30	26.8153
DATA	708	5	52	0	0	A_22_P00009556	lnc-MAP3K6-1:1	1723.09	4370.74	1.552891e+001	2.078993e+000	42	26	5.169808e+000	0	0	0	0	0	0	14.547	1	1	19.7386	26.4763
DATA	709	5	53	0	0	A_24_P118938	NM_001256798	1745.02	4369.25	2.605768e+001	2.946746e+000	52	26	5.236416e+000	0	0	0	0	0	0	24.5223	1	1	24.8756	26.4379
DATA	710	5	54	0	0	A_23_P364324	NM_152701	1766.5	4369.68	1.366078e+000	1.370373e+000	27.5	27	5.518094e+000	0	0	0	0	0	0	0.282494	0	0	27.0811	26.9593
DATA	711	5	55	0	0	A_21_P0003486	lnc-PPP3CA-2:1	1787.6	4369.59	5.059334e+000	1.455032e+000	32	27	5.274352e+000	0	0	0	0	0	0	4.80216	1	0	27.501	27.2664
DATA	712	5	56	0	0	A_23_P10077	NM_020376	1808.73	4369.53	3.507280e+002	3.509910e+001	366.5	27	5.525867e+000	0	0	0	0	0	0	334.307	1	1	25.7804	27.2608
DATA	713	5	57	0	0	A_21_P0001397	lnc-TSEN15-1:1	1829.93	4369.4	1.138498e+001	1.768125e+000	37.5	27	5.420409e+000	0	0	0	0	0	0	10.8976	1	1	30	26.8277
DATA	714	5	58	0	0	A_33_P3221353	NM_001009814	1850.68	4369.37	2.086118e+001	2.483382e+000	47	26	5.175252e+000	0	0	0	0	0	0	20.0493	1	1	25.1049	26.4733
DATA	715	5	59	0	0	A_22_P00000214	ENST00000378526	1872.22	4369.52	2.517880e+000	1.365171e+000	29	26	5.409105e+000	0	0	0	0	0	0	2.42995	1	0	27.0811	26.6996
DATA	716	5	60	0	0	A_33_P3327642	NM_001039775	1893.29	4369.5	4.697772e+000	1.416538e+000	31	26	5.096988e+000	0	0	0	0	0	0	4.55196	1	0	27.0811	26.4645
DATA	717	5	61	0	0	A_24_P329487	NM_174911	1914.16	4368.98	1.719599e+001	2.174593e+000	42.5	26	5.078613e+000	0	0	0	0	0	0	16.7282	1	1	24.8756	26.437
DATA	718	5	62	0	0	A_23_P315206	NM_004059	1935.71	4369.5	9.566736e+000	1.634967e+000	36	26	5.069736e+000	0	0	0	0	0	0	9.34332	1	1	30	26.4477
DATA	719	5	63	0	0	A_33_P3212525	ENST00000394455	1957	4369.5	1.938977e+000	1.334896e+000	29	26	5.307555e+000	0	0	0	0	0	0	1.90103	1	0	26.2212	26.7989
DATA	720	5	64	0	0	A_21_P0014784	ENST00000456856	1978	4369.5	1.234744e+001	1.804421e+000	39	27	5.430936e+000	0	0	0	0	0	0	12.1512	1	1	26.2212	26.9459
DATA	721	5	65	1028	1	(+)E1A_r60_a107	E1A_r60_a107	1999.22	4369.48	1.634924e+001	2.095597e+000	41	27	5.548457e+000	0	0	0	1	0	0	16.1492	1	1	30	27.0007
DATA	722	5	66	0	0	A_21_P0004412	lnc-ZNF366-6:1	2020.4	4369.41	2.450233e+001	2.776650e+000	50.5	27	5.506763e+000	0	0	0	0	0	0	24.2903	1	1	27.501	26.9967
DATA	723	5	67	0	0	A_22_P00012804	lnc-RAP1GDS1-1:1	2041.5	4369.32	1.297824e+000	1.306686e+000	28	27	5.517043e+000	0	0	0	0	0	0	1.1465	0	0	27.0811	27.1498
DATA	724	5	68	0	0	A_19_P00808461	NM_001007094	2061.92	4369.44	9.687097e+001	9.773576e+000	129	27	5.512760e+000	0	0	0	0	0	0	96.6929	1	1	26.2212	27.1301
DATA	725	5	69	0	0	A_22_P00004055	lnc-CHST2-4:1	2084	4369.2	1.288979e+000	1.334158e+000	27	27	5.437565e+000	0	0	0	0	0	0	0.329986	0	0	28.1191	27.0155
DATA	726	5	70	0	0	A_21_P0009137	ENST00000563931	2105	4369.2	1.284810e+000	1.288542e+000	26	27	5.464330e+000	0	0	0	0	0	0	-1.89234	0	0	30	27.0721
DATA	727	5	71	0	0	A_23_P168306	NM_003931	2125.37	4368.78	2.690594e+001	2.981521e+000	55	27	5.407344e+000	0	0	0	0	0	0	27.1217	1	1	25.7804	27.027
DATA	728	5	72	0	0	A_33_P3257627	ENST00000367272	2147.06	4367.98	3.347869e+001	3.584400e+000	60	27	5.464163e+000	0	0	0	0	0	0	33.8549	1	1	22.7082	27.1603
DATA	729	5	73	0	0	A_21_P0004881	lnc-TSPO2-1:1	2168.5	4369	1.273016e+000	1.276714e+000	28	27	5.618847e+000	0	0	0	0	0	0	-0.488477	0	0	29.1201	27.2847
DATA	730	5	74	0	0	A_23_P411723	NM_002655	2189.62	4369	4.662624e+001	4.833297e+000	71	27	5.604480e+000	0	0	0	0	0	0	47.4256	1	1	29.1201	27.2051
DATA	731	5	75	0	0	A_23_P91943	NM_000882	2210.62	4369	4.945444e+000	1.362502e+000	31	27	5.536734e+000	0	0	0	0	0	0	5.04404	1	0	29.1201	27.3188
DATA	732	5	76	0	0	A_33_P3238052	NM_013300	2232	4369.2	2.994550e+001	3.251243e+000	56	27	5.219112e+000	0	0	0	0	0	0	30.6242	1	1	28.1191	27.1779
DATA	733	5	77	0	0	A_33_P3267195	NR_122107	2252.57	4369.57	2.541701e+001	2.838243e+000	51	27	5.348445e+000	0	0	0	0	0	0	26.0571	1	1	24.8756	27.1541
DATA	734	5	78	0	0	A_24_P68631	NM_175065	2273.8	4368.89	1.110123e+003	1.110195e+002	1180	27	5.055260e+000	0	0	0	0	0	0	1140.9	1	1	26.8687	27.1075
DATA	735	5	79	0	0	A_32_P488818	NM_182592	2295.5	4369	1.253337e+000	1.256978e+000	26	27	5.097532e+000	0	0	0	0	0	0	-0.723354	0	0	30	27.1748
DATA	736	5	80	0	0	A_23_P139250	NM_001005180	2316.32	4369.29	9.211377e+000	1.556175e+000	36	27	5.130396e+000	0	0	0	0	0	0	9.50973	1	1	30	27.1951
DATA	737	5	81	0	0	A_22_P00001666	lnc-ASH2L-1:1	2337.62	4369	4.984208e+000	1.347208e+000	31.5	27	5.229274e+000	0	0	0	0	0	0	5.15654	1	0	29.1201	27.2335
DATA	738	5	82	0	0	A_21_P0009969	lnc-ARFGEF2-2:7	2359.09	4369.18	1.359810e+001	1.846454e+000	41	27	5.292792e+000	0	0	0	0	0	0	14.0963	1	1	22.1978	27.2755
DATA	739	5	83	0	1	ETG08_142674	ETG08_142674	2380	4368.8	1.243208e+000	1.247014e+000	27	27	5.621912e+000	0	0	0	0	0	0	0.228895	0	0	30	27.8115
DATA	740	5	84	0	0	A_33_P3366102	NM_001172428	2400.87	4368.51	4.259210e+001	4.437350e+000	68.5	28	5.584190e+000	0	0	0	0	0	0	44.3107	1	1	26.2212	27.9565
DATA	741	5	85	0	0	A_33_P3402350	ENST00000433816	2422.44	4368.97	1.395924e+000	1.250458e+000	29	28	5.531139e+000	0	0	0	0	0	0	1.45462	1	0	30	27.7784
DATA	742	5	86	0	0	A_22_P00008664	ENST00000556430	2443.56	4368.97	1.839738e+000	1.254351e+000	29	27	5.565570e+000	0	0	0	0	0	0	1.91996	1	0	30	27.5133
DATA	743	5	87	0	0	A_22_P00007173	lnc-GNLY-1:1	2464.67	4368.61	3.083353e+000	1.276852e+000	32	27	5.521030e+000	0	0	0	0	0	0	3.22228	1	0	27.2919	27.068
DATA	744	5	88	0	0	A_22_P00004583	ENST00000454253	2486	4368.5	1.233904e+000	1.237489e+000	27	27	5.576405e+000	0	0	0	0	0	0	-0.404963	0	0	30	26.8847
DATA	745	5	89	0	0	A_33_P3290573	NM_017633	2506.62	4368.66	6.681377e+001	6.794763e+000	100	27	5.431950e+000	0	0	0	0	0	0	69.9903	1	1	24.6442	26.9666
DATA	746	5	90	0	0	A_22_P00000995	NR_123718	2528.22	4368.52	2.803110e+000	1.266247e+000	32	27	5.319583e+000	0	0	0	0	0	0	2.93945	1	0	30	27.2814
DATA	747	5	91	0	0	A_21_P0010951	XR_252776	2548.84	4368.63	2.285505e+001	2.597245e+000	52.5	27	5.132880e+000	0	0	0	0	0	0	23.9876	1	1	23.696	27.3097
DATA	748	5	92	0	0	A_22_P00003229	lnc-CACNG5-1:1	2570.07	4368.31	6.554410e+001	6.669333e+000	97	27	5.169484e+000	0	0	0	0	0	0	68.8472	1	1	26.0017	27.2622
DATA	749	5	93	0	0	A_23_P163306	NM_032866	2591.15	4368.92	1.558653e+001	1.986751e+000	45	27	5.107751e+000	0	0	0	0	0	0	16.3824	1	1	26.4388	27.4398
DATA	750	5	94	0	0	A_21_P0007087	lnc-C10orf137-1:4	2613	4368.5	4.313297e+000	1.304628e+000	32	27	5.589988e+000	0	0	0	0	0	0	4.5362	1	0	26.2212	27.851
DATA	751	5	95	0	0	A_21_P0010687	TCONS_l2_00001952	2634	4368.5	1.227173e+000	1.233468e+000	28.5	27	5.525875e+000	0	0	0	0	0	0	0.862991	0	0	30	27.8318
DATA	752	5	96	0	0	A_23_P145146	NM_002598	2654.93	4368.32	2.110334e+002	2.113917e+001	244	28	5.477407e+000	0	0	0	0	0	0	222.105	1	1	26.0017	27.8608
DATA	753	5	97	0	0	A_22_P00007583	lnc-HDAC9-3:1	2676.4	4368.41	1.226531e+000	1.230094e+000	27	28	5.458810e+000	0	0	0	0	0	0	-1.33819	0	0	30	28.0145
DATA	754	5	98	0	0	A_23_P412577	NM_173505	2697.6	4368.41	1.226419e+000	1.231828e+000	29	27	5.650488e+000	0	0	0	0	0	0	0.709656	0	0	30	27.7355
DATA	755	5	99	0	0	A_24_P230514	lnc-ATG7-1:1	2718.71	4368.5	1.226448e+000	1.230011e+000	25.5	27	5.219927e+000	0	0	0	0	0	0	-0.847046	0	0	27.0811	27.5997
DATA	756	5	100	0	0	A_24_P296457	NM_000294	2739.09	4368.49	1.169008e+001	1.697018e+000	40.5	27	5.186810e+000	0	0	0	0	0	0	12.3052	1	1	22.4545	27.5821
DATA	757	5	101	0	0	A_32_P129214	NR_109786	2761	4368.5	3.457929e+000	1.278120e+000	32	28	5.191943e+000	0	0	0	0	0	0	3.63902	1	0	30	27.6629
DATA	758	5	102	0	0	A_33_P3424328	NM_001257357	2782.22	4368.48	1.227302e+000	1.231312e+000	28	28	5.432128e+000	0	0	0	0	0	0	0.348076	0	0	30	28.0138
DATA	759	5	103	0	0	A_22_P00007982	NR_027455	2803.37	4368.13	2.506180e+000	1.256625e+000	31	28	5.533445e+000	0	0	0	0	0	0	2.63544	1	0	30	28.194
DATA	760	5	104	0	0	A_24_P413470	NM_005427	2824.5	4368.06	7.664944e+000	1.451006e+000	35	28	5.464614e+000	0	0	0	0	0	0	8.05602	1	1	30	28.0995
DATA	761	5	105	0	0	A_21_P0010625	TCONS_l2_00001282	2845.62	4368	3.699029e+000	1.287104e+000	33	28	5.425652e+000	0	0	0	0	0	0	3.88532	1	0	29.1201	27.8482
DATA	762	5	106	0	0	A_22_P00008772	lnc-KIF1C-2:1	2866.79	4368.19	1.709852e+001	2.108470e+000	45	28	5.482122e+000	0	0	0	0	0	0	17.9464	1	1	28.5237	27.7556
DATA	763	5	107	0	0	A_23_P122563	NM_014260	2886.96	4368.13	1.641133e+001	2.053708e+000	46	28	5.493208e+000	0	0	0	0	0	0	17.2119	1	1	22.7082	27.7758
DATA	764	5	108	0	0	A_33_P3211968	lnc-TCL1B-2:4	2909.37	4368	1.232250e+000	1.240923e+000	30	28	5.632185e+000	0	0	0	0	0	0	1.17684	0	0	30	27.9365
DATA	765	5	109	0	0	A_33_P3268863	NM_001271983	2930.5	4367.55	6.523578e+000	1.398480e+000	33	28	5.648116e+000	0	0	0	0	0	0	6.82887	1	1	30	28.0062
DATA	766	5	110	0	0	A_22_P00020715	ENST00000555490	2951.5	4368	1.234765e+000	1.242055e+000	28	28	5.599971e+000	0	0	0	0	0	0	1.00218	0	0	30	28.1424
DATA	767	5	111	0	0	A_24_P334130	NM_054034	2972.62	4368	1.236170e+000	1.239761e+000	27	28	5.531735e+000	0	0	0	0	0	0	-1.12125	0	0	30	28.3031
DATA	768	5	112	0	0	A_23_P27606	NM_004843	2993.82	4367.57	1.348390e+002	1.354091e+001	168.5	28	5.546659e+000	0	0	0	0	0	0	140.67	1	1	25.7804	28.2127
DATA	769	5	113	0	0	A_33_P3390013	NM_006988	3015	4367.8	1.239234e+000	1.242834e+000	25	28	5.217151e+000	0	0	0	0	0	0	-2.52406	0	0	30	27.7397
DATA	770	5	114	0	0	A_21_P0013442	ENST00000446187	3036.17	4368	2.438376e+000	1.268190e+000	31	28	5.274586e+000	0	0	0	0	0	0	2.53705	1	0	28.1191	27.666
DATA	771	5	115	0	0	A_22_P00014356	lnc-SERTAD2-4:1	3057.37	4368	1.351607e+001	1.838491e+000	42.5	28	5.543125e+000	0	0	0	0	0	0	14.0433	1	1	29.1201	27.8459
DATA	772	5	116	0	0	A_33_P3267543	BC048256	3078.44	4367.97	2.566111e+000	1.274190e+000	30	28	5.438605e+000	0	0	0	0	0	0	2.66235	1	0	30	27.9842
DATA	773	5	117	0	0	A_33_P3392867	NM_006239	3099.56	4367.97	1.246340e+000	1.249961e+000	27	28	5.441470e+000	0	0	0	0	0	0	-1.32206	0	0	29.1201	27.8403
DATA	774	5	118	0	0	A_22_P00014762	lnc-SLC35F5-8:1	3120.79	4367.81	4.102571e+000	1.317395e+000	32	28	5.484533e+000	0	0	0	0	0	0	4.24351	1	0	30	27.9091
DATA	775	5	119	0	0	A_23_P121120	NM_023915	3142	4367.8	1.250250e+000	1.254969e+000	29	28	5.541662e+000	0	0	0	0	0	0	0.539181	0	0	30	27.9493
DATA	776	5	120	0	0	A_21_P0008238	lnc-AL445989.1-19:4	3163	4367.8	1.252268e+000	1.258315e+000	28	28	5.572428e+000	0	0	0	0	0	0	0.802459	0	0	30	28.0183
DATA	777	5	121	1028	1	(+)E1A_r60_a135	E1A_r60_a135	3184.33	4367.61	1.254331e+000	1.257975e+000	27	28	5.582608e+000	0	0	0	0	0	0	-0.654007	0	0	30	28.0929
DATA	778	5	122	0	0	A_33_P3361758	NM_152647	3205.5	4367.68	1.256447e+000	1.262154e+000	29	28	5.532871e+000	0	0	0	0	0	0	0.740098	0	0	30	28.1345
DATA	779	5	123	0	0	A_21_P0003082	lnc-HES1-2:4	3226.5	4367.68	1.258563e+000	1.262219e+000	26.5	28	5.596238e+000	0	0	0	0	0	0	-0.918982	0	0	30	27.9852
DATA	780	5	124	0	0	A_23_P209269	NM_001033557	3246.93	4367.73	3.407897e+002	3.410241e+001	357.5	28	5.522229e+000	0	0	0	0	0	0	349.033	1	1	26.0017	27.9023
DATA	781	5	125	0	0	A_22_P00012249	ENST00000411431	3269	4367.5	1.262863e+000	1.266532e+000	27	28	5.548079e+000	0	0	0	0	0	0	-0.420102	0	0	26.2212	27.9341
DATA	782	5	126	0	0	A_22_P00010106	lnc-MRGPRD-1:1	3290	4367.5	1.265010e+000	1.268685e+000	28	28	5.544164e+000	0	0	0	0	0	0	-0.299439	0	0	30	28.0941
DATA	783	5	127	0	0	A_33_P3335895	NM_001242376	3311.22	4367.52	2.584559e+000	1.296876e+000	30	28	5.604356e+000	0	0	0	0	0	0	2.63343	1	0	30	28.5234
DATA	784	5	128	0	0	A_24_P73599	NM_172217	3331.96	4367.06	3.061550e+001	3.315617e+000	59	28	5.615893e+000	0	0	0	0	0	0	31.1449	1	1	22.7082	28.6603
DATA	785	5	129	0	0	A_23_P135690	ENST00000589138	3353.6	4367.59	3.796381e+004	3.796382e+003	38101	29	5.590918e+000	0	0	0	0	0	0	38551.3	1	1	27.501	28.7102
DATA	786	5	130	0	1	ERCC-00136_67	EF011063	3374.71	4367.5	1.273536e+000	1.278671e+000	30	29	5.530754e+000	0	0	0	0	0	0	0.614139	0	0	30	28.6793
DATA	787	5	131	0	0	A_19_P00803124	TCONS_l2_00019680	3396	4367.5	2.233636e+000	1.298659e+000	30	28	5.309963e+000	0	0	0	0	0	0	2.26085	1	0	30	28.4241
DATA	788	5	132	0	0	A_24_P257511	NM_001713	3417	4367.5	1.598255e+000	1.291229e+000	29.5	28	5.286746e+000	0	0	0	0	0	0	1.61521	1	0	30	28.4905
DATA	789	5	133	0	0	A_23_P120776	NM_005984	3437.44	4367.47	1.085967e+002	1.093522e+001	135	29	5.614100e+000	0	0	0	0	0	0	109.588	1	1	24.4106	28.9386
DATA	790	5	134	0	0	A_22_P00011670	NR_026805	3458.66	4367.5	8.888984e+002	8.889913e+001	913	29	5.667182e+000	0	0	0	0	0	0	895.694	1	1	25.3321	29.1264
DATA	791	5	135	0	0	A_32_P751535	ENST00000440227	3479.49	4367.38	2.054826e+003	2.054867e+002	1964.5	29	5.643449e+000	0	0	0	0	0	0	2067.73	1	1	24.4106	29.2282
DATA	792	5	136	0	0	A_22_P00012040	lnc-PLEKHB1-1:1	3500.95	4368.02	6.797448e+000	1.456989e+000	34	29	5.641576e+000	0	0	0	0	0	0	6.83008	1	1	22.4545	29.2601
DATA	793	5	137	0	0	A_22_P00015054	lnc-SNPH-1:1	3523	4367.5	7.422174e+000	1.488504e+000	34.5	29	5.594072e+000	0	0	0	0	0	0	7.44885	1	1	30	29.1438
DATA	794	5	138	0	0	A_24_P320880	NM_022133	3544	4367.2	1.821379e+000	1.304439e+000	30	29	5.546185e+000	0	0	0	0	0	0	1.82594	1	0	30	29.1523
DATA	795	5	139	0	0	A_23_P325075	NM_003800	3564.75	4367.07	2.500636e+001	2.815129e+000	50	28	5.579480e+000	0	0	0	0	0	0	25.0436	1	1	25.1049	28.806
DATA	796	5	140	0	0	A_33_P3217393	NM_001024736	3586.44	4367.03	3.260048e+000	1.334648e+000	31	28	5.759413e+000	0	0	0	0	0	0	3.26174	1	0	30	28.5337
DATA	797	5	141	0	0	A_23_P111737	NM_005856	3607.56	4367.03	1.291550e+000	1.295303e+000	27	28	5.365655e+000	0	0	0	0	0	0	-1.46103	0	0	29.1201	28.3536
DATA	798	5	142	0	0	A_19_P00318091	lnc-SNX10-2:6	3628.62	4367	1.292461e+000	1.296216e+000	26	28	5.810221e+000	0	0	0	0	0	0	-1.13252	0	0	30	28.6652
DATA	799	5	143	0	0	A_22_P00013019	ENST00000557715	3649.62	4367	1.293209e+000	1.298604e+000	27.5	29	5.713166e+000	0	0	0	0	0	0	0.65104	0	0	29.1201	28.9367
DATA	800	5	144	0	0	A_22_P00021235	ENST00000565771	3671	4367.2	1.801649e+000	1.310054e+000	28.5	29	5.634017e+000	0	0	0	0	0	0	1.79788	1	0	28.1191	29.2613
DATA	801	5	145	0	0	A_23_P107116	NM_007148	3691.15	4367	2.359423e+001	2.692849e+000	48	29	5.467934e+000	0	0	0	0	0	0	23.5395	1	1	22.7082	29.3147
DATA	802	5	146	0	0	A_22_P00008425	ENST00000291478	3713.37	4367	1.294325e+000	1.299980e+000	28	29	5.624645e+000	0	0	0	0	0	0	0.70002	0	0	30	29.2383
DATA	803	5	147	0	0	A_24_P132039	NM_004290	3734.5	4367	5.033111e+000	1.392194e+000	31	29	5.630259e+000	0	0	0	0	0	0	5.02095	1	0	30	29.2268
DATA	804	5	148	0	0	A_21_P0008791	ENST00000611265	3755.62	4367	8.456575e+000	1.548958e+000	36	29	5.786404e+000	0	0	0	0	0	0	8.43801	1	1	30	29.1711
DATA	805	5	149	0	0	A_21_P0003150	lnc-CBLB-7:11	3776.62	4367	1.293453e+000	1.301153e+000	28.5	29	5.778808e+000	0	0	0	0	0	0	1.01035	0	0	30	29.1125
DATA	806	5	150	0	0	A_21_P0013601	TCONS_l2_00029054	3798	4366.8	6.934872e+000	1.470173e+000	35	29	5.769198e+000	0	0	0	0	0	0	6.92716	1	1	30	29.205
DATA	807	5	151	0	0	A_33_P3668049	NM_001288758	3818.43	4366.81	9.752980e+000	1.621429e+000	38	29	5.675675e+000	0	0	0	0	0	0	9.74984	1	1	20.3108	29.1016
DATA	808	5	152	0	0	A_21_P0007103	lnc-MBL2-2:5	3840.37	4367	1.290230e+000	1.299086e+000	27	29	5.663088e+000	0	0	0	0	0	0	1.15173	0	0	30	29.1074
DATA	809	5	153	0	0	A_33_P3378707	NR_027053	3860.63	4367.42	2.296984e+001	2.635687e+000	51	29	5.576697e+000	0	0	0	0	0	0	23.0113	1	1	22.9591	29.2991
DATA	810	5	154	0	0	A_23_P127522	NM_145014	3882.56	4366.97	4.105479e+000	1.354094e+000	31	29	5.578902e+000	0	0	0	0	0	0	4.11991	1	0	29.1201	29.4008
DATA	811	5	155	0	1	ERCC-00104_60	ERCC-00104_60	3903.61	4366.73	1.194748e+001	1.756791e+000	40	29	5.689489e+000	0	0	0	1	0	0	12.0116	1	1	30	29.5619
DATA	812	5	156	0	0	A_23_P210619	NM_016407	3925	4366.5	3.658624e+002	3.660881e+001	405.5	29	5.644212e+000	0	0	0	0	0	0	368.614	1	1	26.2212	29.5485
DATA	813	5	157	0	0	A_23_P66813	NM_016538	3945.31	4366.5	2.482996e+002	2.486305e+001	283	29	5.619445e+000	0	0	0	0	0	0	250.725	1	1	24.4106	29.3955
DATA	814	5	158	0	0	A_33_P3406530	ENST00000432430	3967.33	4366.61	2.278894e+000	1.299082e+000	28	29	5.644115e+000	0	0	0	0	0	0	2.30732	1	0	30	29.3802
DATA	815	5	159	0	0	A_33_P3297305	NM_032213	3988.5	4366.68	2.524224e+000	1.299986e+000	30.5	29	5.678350e+000	0	0	0	0	0	0	2.56312	1	0	27.0811	29.5352
DATA	816	5	160	0	0	A_21_P0003783	ENST00000504755	4009.6	4366.59	1.267425e+000	1.272517e+000	28	29	5.784619e+000	0	0	0	0	0	0	0.61016	0	0	30	29.4848
DATA	817	5	161	0	0	A_23_P204847	NM_002298	4030.1	4366.6	9.252775e+003	9.252784e+002	9245	29	5.613617e+000	0	0	0	0	0	0	9458.31	1	1	26.2212	29.2606
DATA	818	5	162	0	0	A_23_P167005	NM_014373	4051.19	4366.61	1.635547e+002	1.640407e+001	193	29	5.594983e+000	0	0	0	0	0	0	167.834	1	1	25.1049	28.8781
DATA	819	5	163	0	0	A_22_P00023751	lnc-A1CF-3:1	4073	4366.5	4.508401e+000	1.334774e+000	32	28	5.634525e+000	0	0	0	0	0	0	4.64678	1	0	30	28.0225
DATA	820	5	164	66	1	DarkCorner	DarkCorner	4094.29	4366.5	1.246905e+000	1.250527e+000	27	27	5.425274e+000	0	0	0	0	0	0	-0.669647	0	0	30	27.1919
DATA	821	6	1	0	0	A_21_P0007266	lnc-ENDOD1-1:3	656.361	4377	3.522040e+000	1.370109e+000	30	25	5.150646e+000	0	0	0	0	0	0	3.07203	1	0	30	24.9987
DATA	822	6	2	0	0	A_22_P00009741	lnc-MDH1B-2:1	676.111	4377.76	1.697828e+001	2.260719e+000	41	25	5.358692e+000	0	0	0	0	0	0	14.7281	1	1	22.4545	25.5125
DATA	823	6	3	0	0	A_33_P3222451	NM_001278160	697.625	4377	1.495736e+000	1.500081e+000	25	26	5.385608e+000	0	0	0	0	0	0	-1.53241	0	0	29.1201	25.9903
DATA	824	6	4	0	0	A_23_P500741	NM_005187	718.826	4377	4.732722e+001	4.966881e+000	66	26	5.319039e+000	0	0	0	0	0	0	40.6642	1	1	28.1191	25.9822
DATA	825	6	5	0	0	A_23_P404162	NM_014707	740.174	4377	1.509060e+000	1.513445e+000	24.5	25	5.175658e+000	0	0	0	0	0	0	-1.80373	0	0	28.1191	25.798
DATA	826	6	6	0	0	A_21_P0014322	XR_243378	761.375	4377	1.514738e+000	1.314863e+000	27	26	5.237008e+000	0	0	0	0	0	0	0.805554	0	0	29.1201	26.0282
DATA	827	6	7	0	0	A_32_P88349	XR_426840	782.151	4377.58	1.831089e+003	1.831153e+002	1568	26	5.231601e+000	0	0	0	0	0	0	1555.41	1	1	24.8756	26.3616
DATA	828	6	8	0	0	A_23_P169017	NM_018661	803.562	4376.97	1.524186e+000	1.528614e+000	25	27	5.103738e+000	0	0	0	0	0	0	-0.496157	0	0	30	26.5389
DATA	829	6	9	0	0	A_22_P00010168	NR_121609	824.625	4377	3.319639e+000	1.568018e+000	28	27	4.716544e+000	0	0	0	0	0	0	2.80499	1	0	30	26.7649
DATA	830	6	10	0	0	A_33_P3233099	NM_015320	845.919	4376.51	1.516724e+001	2.158332e+000	40.5	26	4.742129e+000	0	0	0	0	0	0	12.7901	1	1	20.591	26.5882
DATA	831	6	11	0	0	A_23_P136817	NM_014708	866.864	4377.2	1.708851e+001	2.299433e+000	42	26	4.892739e+000	0	0	0	0	0	0	14.382	1	1	26.4388	26.5377
DATA	832	6	12	0	0	A_22_P00025394	lnc-ANKRD6-1:1	888.208	4376.81	1.536140e+000	1.541798e+000	26	26	5.114909e+000	0	0	0	0	0	0	0.510036	0	0	30	26.1905
DATA	833	6	13	0	0	A_22_P00023351	ENST00000447206	908.623	4377.28	4.073531e+001	4.355766e+000	60.5	25	5.201389e+000	0	0	0	0	0	0	34.1982	1	1	24.8756	25.6572
DATA	834	6	14	0	0	A_22_P00004026	ENST00000424219	930.5	4376.94	1.538991e+000	1.544155e+000	26	25	5.530841e+000	0	0	0	0	0	0	0.38792	0	0	29.1201	25.7771
DATA	835	6	15	0	0	A_23_P92967	NM_004531	951.6	4376.59	2.479624e+001	2.921023e+000	48	25	5.353476e+000	0	0	0	0	0	0	20.7961	1	1	30	25.7879
DATA	836	6	16	0	0	A_22_P00000694	ENST00000553791	972.735	4377.06	1.282481e+001	2.007422e+000	37	26	4.928965e+000	0	0	0	0	0	0	10.7533	1	1	19.7386	25.7317
DATA	837	6	17	0	0	A_33_P3258003	NM_152788	994	4376.5	1.539372e+000	1.543908e+000	27.5	25	4.998870e+000	0	0	0	0	0	0	0.117046	0	0	30	25.613
DATA	838	6	18	0	0	A_33_P3349774	NM_144703	1015.15	4376.5	1.538663e+000	1.546475e+000	27.5	26	5.341720e+000	0	0	0	0	0	0	0.852553	0	0	30	26.081
DATA	839	6	19	0	0	A_23_P114307	NM_002565	1036.4	4376.59	1.537562e+000	1.542029e+000	23	27	5.322362e+000	0	0	0	0	0	0	-3.50228	0	0	30	26.5767
DATA	840	6	20	0	0	A_33_P3320643	NR_026555	1057.5	4376.68	2.047170e+000	1.393578e+000	28	27	5.382561e+000	0	0	0	0	0	0	1.72075	1	0	30	26.8053
DATA	841	6	21	0	0	A_21_P0009805	lnc-KCNN4-1:1	1078.71	4376.5	2.923213e+000	1.566073e+000	27	26	5.120973e+000	0	0	0	0	0	0	2.46027	1	0	30	26.5472
DATA	842	6	22	0	0	A_22_P00021651	lnc-HNRNPAB-3:1	1099.85	4376.5	1.531821e+000	1.536272e+000	26	26	5.098617e+000	0	0	0	0	0	0	0.0121195	0	0	30	26.4596
DATA	843	6	23	0	0	A_21_P0010627	TCONS_l2_00001297	1121	4376.5	1.529204e+000	1.533647e+000	24	26	5.146526e+000	0	0	0	0	0	0	-1.85497	0	0	30	26.5143
DATA	844	6	24	0	0	A_21_P0009696	lnc-AC011467.1-1:1	1142	4376.5	1.897044e+000	1.542428e+000	27.5	26	5.121989e+000	0	0	0	0	0	0	1.60478	1	0	30	26.2927
DATA	845	6	25	0	0	A_22_P00002738	lnc-C20orf96-3:1	1162.65	4376.73	2.066912e+001	2.570159e+000	44	26	4.970853e+000	0	0	0	0	0	0	17.5204	1	1	23.696	26.3055
DATA	846	6	26	0	0	A_21_P0003693	lnc-F11-3:1	1184.4	4376.41	1.519450e+000	1.526778e+000	27	26	5.061036e+000	0	0	0	0	0	0	0.801152	0	0	30	26.4822
DATA	847	6	27	0	0	A_22_P00012448	lnc-PRPF18-3:1	1205.6	4376.41	1.515626e+000	1.522460e+000	27	26	5.071788e+000	0	0	0	0	0	0	0.732459	0	0	30	26.6008
DATA	848	6	28	0	0	A_22_P00003522	ENST00000577546	1226.78	4376.48	1.511568e+000	1.515959e+000	24	26	5.040526e+000	0	0	0	0	0	0	-1.89719	0	0	30	26.2562
DATA	849	6	29	0	0	A_21_P0013799	TCONS_l2_00030391	1248	4376.5	1.507247e+000	1.511626e+000	23	26	5.320207e+000	0	0	0	0	0	0	-4.08013	0	0	30	26.3378
DATA	850	6	30	0	0	A_23_P153441	NM_013312	1268.52	4376.24	1.470844e+001	2.105916e+000	40	26	5.075868e+000	0	0	0	0	0	0	12.637	1	1	17.9125	26.4533
DATA	851	6	31	0	0	A_22_P00009984	lnc-MKRN2-AS1-1:1	1290.36	4376.6	7.329683e+000	1.671602e+000	31	26	5.056742e+000	0	0	0	0	0	0	6.3176	1	0	30	26.3892
DATA	852	6	32	0	0	A_21_P0000933	NR_125954	1311.44	4376.03	1.062228e+001	2.056185e+000	34	26	5.120937e+000	0	0	0	0	0	0	9.18654	1	1	30	26.3952
DATA	853	6	33	0	0	A_33_P3408983	NM_001127511	1332.39	4376.19	9.544767e+001	9.660712e+000	103	26	5.085202e+000	0	0	0	0	0	0	82.8249	1	1	25.7804	26.3658
DATA	854	6	34	0	0	A_24_P3140	NM_014497	1353.44	4376.67	9.454947e+001	9.571180e+000	103	26	5.289137e+000	0	0	0	0	0	0	82.3292	1	1	25.5572	26.2933
DATA	855	6	35	0	0	A_22_P00012385	lnc-PRKAA2-7:2	1375	4376.2	7.606109e+001	7.749041e+000	91	27	5.593814e+000	0	0	0	0	0	0	66.482	1	1	28.1191	27.0124
DATA	856	6	36	0	0	A_23_P57137	NM_018347	1396.07	4376.22	5.128366e+001	5.336528e+000	71	27	5.602967e+000	0	0	0	0	0	0	44.9929	1	1	25.7804	26.9829
DATA	857	6	37	0	0	A_23_P351168	NM_145174	1417.37	4376	1.465927e+000	1.472423e+000	27	26	5.388038e+000	0	0	0	0	0	0	0.714606	0	0	30	26.5488
DATA	858	6	38	0	0	A_23_P16523	NM_004864	1438.14	4376.49	1.606014e+001	2.173566e+000	40	26	5.247993e+000	0	0	0	0	0	0	14.199	1	1	25.7804	26.4753
DATA	859	6	39	0	0	A_21_P0006590	NR_046502	1459.56	4376.03	1.573995e+000	1.467065e+000	27.5	26	5.246684e+000	0	0	0	0	0	0	1.39734	1	0	30	26.2637
DATA	860	6	40	0	0	A_32_P195065	NM_004263	1480.12	4376.76	5.925070e+000	1.569128e+000	33	26	5.089943e+000	0	0	0	0	0	0	5.28048	1	0	30	26.3808
DATA	861	6	41	0	0	A_23_P18055	NR_024615	1501.83	4376	6.652964e+000	1.592319e+000	33	26	5.104576e+000	0	0	0	0	0	0	5.95496	1	0	30	26.5625
DATA	862	6	42	0	0	A_22_P00017455	NR_110166	1523.09	4375.9	4.265872e+000	1.352537e+000	31	26	5.067442e+000	0	0	0	0	0	0	3.83448	1	0	30	26.6004
DATA	863	6	43	0	0	A_33_P3386965	NM_145167	1544.37	4376	3.340852e+000	1.472855e+000	30	27	5.148401e+000	0	0	0	0	0	0	3.01579	1	0	29.1201	26.8087
DATA	864	6	44	0	0	A_23_P304511	NM_032347	1565.44	4375.97	5.540338e+000	1.532054e+000	32	26	5.082371e+000	0	0	0	0	0	0	5.02261	1	0	29.1201	26.4655
DATA	865	6	45	0	0	A_22_P00003701	ENST00000563855	1586.56	4375.97	1.418122e+000	1.422682e+000	27	26	5.162112e+000	0	0	0	0	0	0	0.321945	0	0	29.1201	26.2867
DATA	866	6	46	0	0	A_24_P187056	NR_046228	1607.62	4376	1.796252e+000	1.427476e+000	28	26	4.916048e+000	0	0	0	0	0	0	1.64247	1	0	30	26.2125
DATA	867	6	47	0	0	A_22_P00018871	NR_125785	1629	4375.8	1.405814e+000	1.409899e+000	27	26	5.026589e+000	0	0	0	0	0	0	-0.200973	0	0	30	26.3324
DATA	868	6	48	0	1	ERCC-00158_78	DQ516795	1649.39	4375.94	2.580435e+000	1.427526e+000	29	26	5.110265e+000	0	0	0	0	0	0	2.37989	1	0	19.1492	26.5524
DATA	869	6	49	0	0	A_33_P3301040	NM_001282558	1671.82	4376.71	2.443810e+001	2.815241e+000	49	27	5.422788e+000	0	0	0	0	0	0	22.6417	1	1	24.1747	26.8579
DATA	870	6	50	0	0	A_23_P110005	NM_032316	1691.86	4375.63	5.073777e+001	5.261194e+000	73	27	5.370371e+000	0	0	0	0	0	0	47.2069	1	1	25.7804	27.0967
DATA	871	6	51	0	0	A_33_P3314500	NM_005961	1712.72	4375.74	3.153343e+001	3.444419e+000	58	26	5.266831e+000	0	0	0	0	0	0	29.4648	1	1	24.4106	26.823
DATA	872	6	52	0	0	A_23_P315789	NM_000538	1734.35	4375.4	1.793897e+001	2.263069e+000	43	26	5.234149e+000	0	0	0	0	0	0	16.837	1	1	24.8756	26.3731
DATA	873	6	53	0	0	A_24_P393461	NM_138740	1755.75	4375.82	9.151875e+001	9.254394e+000	116	27	5.475547e+000	0	0	0	0	0	0	86.2696	1	1	26.0017	26.7459
DATA	874	6	54	0	0	A_23_P377819	NM_001039465	1777.2	4375.5	3.037260e+003	3.037290e+002	2829.5	27	5.412676e+000	0	0	0	0	0	0	2875.59	1	1	25.7804	27.4272
DATA	875	6	55	0	0	A_22_P00003237	ENST00000460586	1798.15	4375.5	4.515664e+000	1.434856e+000	31	27	5.348868e+000	0	0	0	0	0	0	4.29334	1	0	30	27.392
DATA	876	6	56	0	0	A_23_P314798	NM_144622	1818	4375.93	2.497778e+001	2.842408e+000	51	27	5.239841e+000	0	0	0	0	0	0	23.8415	1	1	18.2295	26.7304
DATA	877	6	57	0	0	A_21_P0009497	lnc-SOCS6-4:1	1840.5	4375.5	3.725584e+000	1.401004e+000	32	26	5.238341e+000	0	0	0	0	0	0	3.57202	1	0	30	26.4424
DATA	878	6	58	0	0	A_33_P3547141	AF130053	1861.71	4375.5	3.854327e+000	1.399124e+000	30	26	5.111345e+000	0	0	0	0	0	0	3.71077	1	0	27.0811	26.5585
DATA	879	6	59	0	0	A_21_P0003577	lnc-CPEB2-7:1	1882.85	4375.5	1.335643e+000	1.340038e+000	27.5	26	5.437765e+000	0	0	0	0	0	0	0.359211	0	0	30	26.6954
DATA	880	6	60	0	0	A_23_P202496	NM_022451	1903.93	4375.32	1.331892e+001	1.885183e+000	40	26	4.996283e+000	0	0	0	0	0	0	12.9269	1	1	26.0017	26.3922
DATA	881	6	61	0	0	A_33_P3380642	AK027833	1925	4375.5	1.325079e+000	1.331091e+000	28.5	26	5.022238e+000	0	0	0	0	0	0	0.739075	0	0	30	26.1866
DATA	882	6	62	0	0	A_32_P47754	NM_001286233	1946.35	4375.31	8.139516e+002	8.140592e+001	802	26	4.995912e+000	0	0	0	0	0	0	796.233	1	1	26.2212	26.3532
DATA	883	6	63	0	0	A_24_P286527	NM_022777	1967.69	4375.3	2.995684e+001	3.273055e+000	56	27	5.401116e+000	0	0	0	0	0	0	29.4178	1	1	26.2212	27.0039
DATA	884	6	64	0	1	ERCC-00171_229	ERCC-00171_229	1988.6	4375.41	1.309953e+000	1.316150e+000	27	27	5.522170e+000	0	0	0	0	0	0	0.781697	0	0	30	27.0813
DATA	885	6	65	0	0	A_33_P3359763	ENST00000466317	2009.36	4375	1.425658e+001	1.935464e+000	42	27	5.546605e+000	0	0	0	0	0	0	14.1028	1	1	30	26.9933
DATA	886	6	66	0	0	A_23_P40025	NM_014764	2030.59	4375.39	1.279227e+004	1.279228e+003	12473	27	5.508494e+000	0	0	0	0	0	0	12699.7	1	1	24.4106	27.2812
DATA	887	6	67	0	0	A_21_P0013783	TCONS_l2_00030302	2052	4375.2	2.018500e+000	1.315293e+000	28	27	5.536185e+000	0	0	0	0	0	0	2.01102	1	0	30	27.1885
DATA	888	6	68	0	0	A_23_P126363	NM_021794	2073.12	4375.28	3.455409e+000	1.340595e+000	28	27	5.425342e+000	0	0	0	0	0	0	3.45433	1	0	16.5837	27.2088
DATA	889	6	69	0	0	A_21_P0000905	NR_040246	2094.44	4375.03	1.287220e+000	1.291618e+000	27	27	5.512649e+000	0	0	0	0	0	0	0.413782	0	0	30	27.0438
DATA	890	6	70	0	0	A_23_P322043	NM_015327	2114.93	4375.14	1.148006e+002	1.155197e+001	144	27	5.377559e+000	0	0	0	0	0	0	115.51	1	1	26.4388	27.0468
DATA	891	6	71	0	0	A_22_P00011795	lnc-PGM3-1:1	2136.18	4375.29	1.506705e+001	1.978892e+000	42.5	27	5.401314e+000	0	0	0	0	0	0	15.2078	1	1	24.1747	27.2261
DATA	892	6	72	0	0	A_21_P0008819	lnc-GOLGA8J-2:2	2157.3	4375.03	2.934939e+001	3.201525e+000	55	27	5.405271e+000	0	0	0	0	0	0	29.7136	1	1	18.8476	27.2774
DATA	893	6	73	0	0	A_23_P13899	NM_002046	2178.74	4375.54	3.016496e+003	3.016523e+002	3092	27	5.710751e+000	0	0	0	0	0	0	3062.94	1	1	25.1049	27.3199
DATA	894	6	74	0	0	A_22_P00014097	lnc-SAT2-1:1	2200.37	4375	1.789145e+000	1.284086e+000	30	27	5.906224e+000	0	0	0	0	0	0	1.82197	1	0	30	27.4482
DATA	895	6	75	0	0	A_23_P90079	NM_001080821	2221.37	4375	1.264471e+000	1.272586e+000	28	27	5.557077e+000	0	0	0	0	0	0	1.08471	0	0	30	27.5918
DATA	896	6	76	0	0	A_23_P369471	NM_178431	2242.56	4374.97	1.261179e+000	1.268090e+000	28.5	27	5.394645e+000	0	0	0	0	0	0	0.928454	0	0	30	27.1417
DATA	897	6	77	0	0	A_23_P6615	NM_001871	2263.62	4375	5.708204e+000	1.384829e+000	32	27	5.111698e+000	0	0	0	0	0	0	5.85832	1	0	29.1201	27.1699
DATA	898	6	78	0	1	ETG05_66023	ETG05_66023	2285	4374.8	4.719171e+000	1.344235e+000	33.5	27	5.057860e+000	0	0	0	0	0	0	4.85496	1	0	28.1191	27.1238
DATA	899	6	79	66	-1	3xSLv1	3xSLv1	2306	4374.8	1.252213e+000	1.255851e+000	26	27	5.171268e+000	0	0	0	0	0	0	-1.68304	0	0	30	27.2214
DATA	900	6	80	0	1	ERCC-00040_174	DQ883661	2327.37	4375	3.682632e+000	1.306129e+000	32	27	5.130754e+000	0	0	0	0	0	0	3.80534	1	0	30	27.0584
DATA	901	6	81	0	0	A_23_P46412	NM_001130413	2348.44	4374.97	1.224433e+001	1.750215e+000	39	27	5.221588e+000	0	0	0	0	0	0	12.6779	1	1	29.1201	27.2408
DATA	902	6	82	0	0	A_23_P73848	NR_125733	2369.56	4374.97	1.244604e+000	1.248220e+000	26	27	5.352740e+000	0	0	0	0	0	0	-0.88853	0	0	29.1201	27.3886
DATA	903	6	83	0	0	A_23_P170888	NM_001039350	2390.7	4374.9	1.270512e+000	1.252442e+000	28	28	5.770348e+000	0	0	0	0	0	0	1.32039	1	0	30	27.9922
DATA	904	6	84	0	0	A_21_P0014185	AF090910	2412	4374.8	1.240275e+000	1.249505e+000	28	28	5.668170e+000	0	0	0	0	0	0	1.23304	0	0	30	27.9007
DATA	905	6	85	0	0	A_22_P00021891	lnc-CDYL2-3:1	2433	4374.5	1.238350e+000	1.242497e+000	28	28	5.665202e+000	0	0	0	0	0	0	0.385123	0	0	30	27.8042
DATA	906	6	86	0	0	A_33_P3333554	ENST00000613959	2454.22	4374.52	1.236570e+000	1.241103e+000	27.5	27	5.559102e+000	0	0	0	0	0	0	0.504371	0	0	27.0811	27.1323
DATA	907	6	87	0	0	A_24_P38143	NM_017651	2475.4	4374.59	5.694572e+000	1.363177e+000	33.5	27	5.634285e+000	0	0	0	0	0	0	5.95369	1	0	27.501	26.934
DATA	908	6	88	0	0	A_33_P3355014	NM_182526	2495.62	4374.34	7.482367e+001	7.583947e+000	104	26.5	5.548147e+000	0	0	0	0	0	0	78.3186	1	1	24.8756	26.8361
DATA	909	6	89	0	0	A_19_P00318189	NR_038889	2516.68	4374.59	5.636462e+001	5.770346e+000	81.5	27	5.104250e+000	0	0	0	0	0	0	59.0602	1	1	21.6755	26.7938
DATA	910	6	90	0	0	A_23_P74205	AF090941	2538.85	4374.5	5.140630e+000	1.337302e+000	32.5	27	5.019898e+000	0	0	0	0	0	0	5.39189	1	0	26.6546	27.1456
DATA	911	6	91	0	0	A_21_P0008422	lnc-MBIP-1:1	2560	4374.5	8.979245e+000	1.525727e+000	39	27	5.103184e+000	0	0	0	0	0	0	9.42599	1	1	26.2212	27.4756
DATA	912	6	92	0	0	A_21_P0003965	ENST00000511758	2581.02	4374.47	2.376374e+001	2.677044e+000	53	27	5.129420e+000	0	0	0	0	0	0	24.9638	1	1	25.3321	27.3418
DATA	913	6	93	0	0	A_23_P94795	NM_003213	2602.29	4374.5	1.479933e+000	1.240762e+000	29	27	5.141133e+000	0	0	0	0	0	0	1.5556	1	0	30	27.4368
DATA	914	6	94	0	0	A_33_P3252141	NM_019022	2623.35	4374.5	8.319603e+001	8.410227e+000	109	27.5	5.555036e+000	0	0	0	0	0	0	87.4918	1	1	26.6546	27.9294
DATA	915	6	95	0	0	A_23_P43119	NM_033126	2644.71	4374.5	1.227296e+000	1.230862e+000	28	27	5.199060e+000	0	0	0	0	0	0	-0.493426	0	0	30	27.4836
DATA	916	6	96	0	0	A_33_P3299525	NM_001029859	2665.85	4374.5	4.492614e+000	1.310000e+000	32	28	5.446327e+000	0	0	0	0	0	0	4.72751	1	0	30	27.8167
DATA	917	6	97	0	0	A_22_P00006071	NR_038373	2687	4374.5	1.408552e+000	1.238422e+000	30	28	5.582858e+000	0	0	0	0	0	0	1.4824	1	0	30	27.9115
DATA	918	6	98	0	0	A_24_P143324	NM_031914	2708	4374.5	1.226790e+000	1.230355e+000	26	27	5.265913e+000	0	0	0	0	0	0	-1.61063	0	0	30	27.4468
DATA	919	6	99	0	0	A_22_P00014599	lnc-SLC15A1-1:1	2729.4	4374.41	2.847926e+002	2.850583e+001	323	27	5.167651e+000	0	0	0	0	0	0	299.707	1	1	27.501	27.5743
DATA	920	6	100	0	0	A_21_P0006628	NR_120621	2750.5	4374.32	2.301568e+000	1.252020e+000	31	27	5.081941e+000	0	0	0	0	0	0	2.42165	1	0	30	27.411
DATA	921	6	101	0	0	A_33_P3397061	NR_024378	2771.56	4374.03	1.227461e+000	1.231027e+000	27	28	5.406854e+000	0	0	0	0	0	0	-1.41697	0	0	30	27.9342
DATA	922	6	102	0	0	A_32_P2452	NM_175861	2792.58	4374.36	8.242708e+000	1.481926e+000	37	28	5.578745e+000	0	0	0	0	0	0	8.66675	1	1	27.0811	28.1703
DATA	923	6	103	0	0	A_22_P00016635	lnc-TOR3A-1:1	2814	4374.2	1.228580e+000	1.232149e+000	27	28	5.646285e+000	0	0	0	0	0	0	-0.964601	0	0	30	28.0548
DATA	924	6	104	0	0	A_22_P00023529	lnc-PFKP-4:1	2834.33	4374.47	6.956949e+001	7.065346e+000	103	28	5.456971e+000	0	0	0	0	0	0	73.0691	1	1	25.7804	28.0689
DATA	925	6	105	0	0	A_24_P136124	ENST00000623513	2856.07	4374.11	8.951740e+000	1.524273e+000	36	27	5.356191e+000	0	0	0	0	0	0	9.39558	1	1	30	27.6667
DATA	926	6	106	0	0	A_32_P416161	NM_212559	2877.3	4373.93	3.181300e+001	3.412492e+000	61	28	5.510952e+000	0	0	0	0	0	0	33.3645	1	1	26.2212	27.8238
DATA	927	6	107	0	0	A_33_P3359832	A_33_P3359832	2898.56	4374.03	1.708382e+000	1.247523e+000	29	28	5.596032e+000	0	0	0	0	0	0	1.79012	1	0	30	27.688
DATA	928	6	108	0	0	A_21_P0013534	NR_027424	2919.62	4374	1.233365e+000	1.237191e+000	28.5	28	5.663158e+000	0	0	0	0	0	0	0.256604	0	0	30	27.9538
DATA	929	6	109	0	0	A_23_P148150	NM_015456	2940.46	4374.25	9.703340e+001	9.782026e+000	127	28	5.592058e+000	0	0	0	0	0	0	101.473	1	1	25.3321	28.0878
DATA	930	6	110	0	0	A_22_P00016050	ENST00000424257	2962.17	4374	1.647339e+000	1.250535e+000	29	28	5.538266e+000	0	0	0	0	0	0	1.72077	1	0	30	28.2919
DATA	931	6	111	0	0	A_23_P94338	NM_006209	2983.37	4374	1.237526e+000	1.242737e+000	28	28	5.605083e+000	0	0	0	0	0	0	0.661008	0	0	29.1201	28.3737
DATA	932	6	112	0	0	A_22_P00016432	lnc-TMEM35-1:1	3004.44	4373.97	1.601024e+000	1.252953e+000	30	28	5.483730e+000	0	0	0	0	0	0	1.66829	1	0	29.1201	28.0934
DATA	933	6	113	0	0	A_19_P00811348	lnc-SNURF-1:3	3025.56	4373.97	3.898857e+000	1.303985e+000	32	28	5.235875e+000	0	0	0	0	0	0	4.05727	1	0	29.1201	27.599
DATA	934	6	114	0	0	A_23_P434809	NM_002964	3046.62	4374	2.864468e+004	2.864469e+003	29867.5	28	5.470492e+000	0	0	0	0	0	0	29767.2	1	1	29.1201	27.7486
DATA	935	6	115	0	0	A_33_P3318960	NM_001301131	3067.5	4374.5	2.525429e+002	2.528511e+001	275	28	5.447543e+000	0	0	0	0	0	0	262.052	1	1	24.4106	27.8074
DATA	936	6	116	0	0	A_21_P0010487	NR_120328	3089	4373.8	1.246108e+000	1.249728e+000	26	28	5.475375e+000	0	0	0	0	0	0	-2.41482	0	0	30	28.0929
DATA	937	6	117	0	0	A_32_P29806	NM_003805	3109.18	4374	5.674302e+001	5.810697e+000	85	28	5.433645e+000	0	0	0	0	0	0	58.7057	1	1	21.1402	27.8642
DATA	938	6	118	0	0	A_23_P212258	NM_000893	3131.44	4373.97	1.250065e+000	1.253697e+000	27	28	5.532377e+000	0	0	0	0	0	0	-0.937619	0	0	30	27.9582
DATA	939	6	119	0	0	A_23_P1352	NM_003015	3152.5	4373.68	1.252058e+000	1.255695e+000	28	28	5.528067e+000	0	0	0	0	0	0	-0.972079	0	0	30	28.0468
DATA	940	6	120	0	0	A_24_P941376	NM_015428	3173.6	4373.59	2.565217e+000	1.283660e+000	30	28	5.566487e+000	0	0	0	0	0	0	2.64093	1	0	30	28.0976
DATA	941	6	121	0	0	A_33_P3338047	NM_001098537	3195	4373.5	1.256257e+000	1.260741e+000	28.5	28	5.459267e+000	0	0	0	0	0	0	0.471521	0	0	30	28.1157
DATA	942	6	122	0	0	A_33_P3326904	AK125166	3215.5	4373.5	2.562290e+002	2.565396e+001	282	27	5.143613e+000	0	0	0	0	0	0	262.908	1	1	24.4106	27.6991
DATA	943	6	123	0	0	A_33_P3367301	NM_152219	3237.15	4373.5	1.260565e+000	1.266375e+000	28	27	5.517816e+000	0	0	0	0	0	0	0.755049	0	0	26.6546	27.7916
DATA	944	6	124	0	0	A_22_P00008789	lnc-KIF7-1:1	3258.4	4373.59	1.262778e+000	1.266447e+000	25	27	5.595880e+000	0	0	0	0	0	0	-2.77125	0	0	30	27.7591
DATA	945	6	125	0	0	A_33_P3271301	NM_181492	3279.06	4373.38	9.767512e+000	1.601031e+000	37	27.5	5.463939e+000	0	0	0	0	0	0	9.97023	1	1	24.8756	27.8436
DATA	946	6	126	0	0	A_22_P00005190	lnc-DISP2-2:1	3299.53	4373.33	4.862089e+000	1.360534e+000	31	28	5.559055e+000	0	0	0	0	0	0	4.9547	1	0	30	28.2682
DATA	947	6	127	0	0	A_33_P3384942	A_33_P3384942	3321.85	4373.5	1.269347e+000	1.273035e+000	28	28	5.628276e+000	0	0	0	0	0	0	-0.105227	0	0	30	28.6286
DATA	948	6	128	0	0	A_22_P00019624	lnc-MFSD7-1:1	3343	4373.5	1.437402e+000	1.283289e+000	28	29	5.651344e+000	0	0	0	0	0	0	1.45958	1	0	26.2212	28.8257
DATA	949	6	129	0	0	A_24_P59236	NM_001007089	3364.15	4373.5	1.273666e+000	1.278810e+000	29.5	29	5.593032e+000	0	0	0	0	0	0	0.615799	0	0	26.6546	28.676
DATA	950	6	130	0	0	A_23_P112412	NM_017746	3384.63	4373.02	3.320894e+001	3.558793e+000	62.5	28	5.427450e+000	0	0	0	0	0	0	33.6131	1	1	23.4529	28.7112
DATA	951	6	131	0	0	A_22_P00024215	ENST00000533812	3406.19	4373.65	7.679040e+000	1.494014e+000	35	28	5.216961e+000	0	0	0	0	0	0	7.75892	1	1	30	28.5247
DATA	952	6	132	0	0	A_23_P388379	NM_207303	3427.6	4373.41	1.279840e+000	1.284261e+000	28	28	5.468471e+000	0	0	0	0	0	0	0.428378	0	0	27.501	28.7467
DATA	953	6	133	0	0	A_22_P00017595	ENST00000558920	3448.78	4373.48	3.258387e+000	1.326182e+000	31	29	5.685576e+000	0	0	0	0	0	0	3.28212	1	0	27.0811	29.1134
DATA	954	6	134	0	0	A_33_P3404525	ENST00000573596	3470	4373.5	7.007639e+000	1.465786e+000	35	29	5.778771e+000	0	0	0	0	0	0	7.0483	1	1	26.2212	29.1532
DATA	955	6	135	0	0	A_21_P0007503	lnc-RNFT2-1:1	3491	4373.5	3.113885e+000	1.326281e+000	30	29	5.631635e+000	0	0	0	0	0	0	3.12762	1	0	30	29.206
DATA	956	6	136	0	0	A_21_P0008890	ENST00000432973	3512.61	4373.19	1.205315e+001	1.766108e+000	38	29	5.617072e+000	0	0	0	0	0	0	12.0907	1	1	25.7804	29.1325
DATA	957	6	137	0	0	A_33_P3302613	XM_005261736	3533.44	4373.03	1.288657e+000	1.293147e+000	27.5	29	5.566221e+000	0	0	0	0	0	0	0.440094	0	0	30	29.1164
DATA	958	6	138	0	0	A_33_P3266898	NM_001941	3554.56	4373.03	1.290127e+000	1.293875e+000	24	29	5.520282e+000	0	0	0	0	0	0	-3.68676	0	0	29.1201	28.9654
DATA	959	6	139	0	0	A_23_P311144	NM_144978	3575.7	4373.1	2.281943e+000	1.315188e+000	29	28	5.605193e+000	0	0	0	0	0	0	2.28133	1	0	30	28.6246
DATA	960	6	140	0	0	A_22_P00018277	ENST00000568729	3597	4373.2	1.292729e+000	1.299220e+000	29	28	5.606233e+000	0	0	0	0	0	0	0.841612	0	0	30	28.3993
DATA	961	6	141	0	0	A_24_P304723	NM_000942	3617.44	4373.55	3.407551e+002	3.410021e+001	359.5	28	5.724952e+000	0	0	0	0	0	0	340.044	1	1	24.4106	28.3389
DATA	962	6	142	0	0	A_24_P408457	NM_000262	3638.55	4372.81	2.176769e+001	2.534537e+000	48.5	28	5.808027e+000	0	0	0	0	0	0	21.7108	1	1	24.8756	28.6406
DATA	963	6	143	0	0	A_23_P360179	NM_032442	3659.46	4373.67	5.282499e+001	5.439932e+000	80	29	5.644886e+000	0	0	0	0	0	0	52.6477	1	1	23.696	29.0736
DATA	964	6	144	0	0	A_24_P125335	NM_005408	3681.56	4373.03	1.295851e+000	1.299616e+000	25	29	5.592484e+000	0	0	0	0	0	0	-1.95768	0	0	30	29.3579
DATA	965	6	145	0	0	A_21_P0005202	NR_108064	3702.62	4373	1.296164e+000	1.306348e+000	29.5	29	5.484218e+000	0	0	0	0	0	0	1.28837	0	0	29.1201	29.1579
DATA	966	6	146	0	0	A_33_P3236686	AF461897	3723.83	4373	1.296273e+000	1.300039e+000	27	29	5.627935e+000	0	0	0	0	0	0	-0.691456	0	0	30	29.1778
DATA	967	6	147	0	0	A_33_P3337599	NM_006904	3745	4372.8	2.708582e+000	1.327774e+000	31	29	5.729942e+000	0	0	0	0	0	0	2.69824	1	0	30	29.194
DATA	968	6	148	0	0	A_23_P122775	NM_032730	3765.14	4373.05	1.759458e+001	2.187386e+000	44.5	29	5.833670e+000	0	0	0	0	0	0	17.5308	1	1	21.9382	29.0938
DATA	969	6	149	0	0	A_23_P171095	NM_001145073	3787.44	4372.97	1.295175e+000	1.302405e+000	28	28	5.772657e+000	0	0	0	0	0	0	0.946777	0	0	30	28.863
DATA	970	6	150	0	0	A_22_P00011598	ENST00000479098	3808.56	4372.97	8.024582e+000	1.526073e+000	36	29	5.835457e+000	0	0	0	0	0	0	8.005	1	1	29.1201	29.0404
DATA	971	6	151	0	0	A_33_P3285570	DA194689	3829.62	4373	1.293160e+000	1.296926e+000	28.5	29	5.603313e+000	0	0	0	0	0	0	0.0476137	0	0	29.1201	28.876
DATA	972	6	152	0	0	A_21_P0011972	TCONS_l2_00014951	3851	4372.8	2.322227e+000	1.316026e+000	31	29	5.572372e+000	0	0	0	0	0	0	2.32136	1	0	30	29.161
DATA	973	6	153	0	1	ERCC-00154_60	DQ854997	3872	4372.8	1.289882e+000	1.293630e+000	26	29	5.522260e+000	0	0	0	0	0	0	-1.09039	0	0	30	29.2143
DATA	974	6	154	0	0	A_21_P0004858	lnc-BTN3A2-1:1	3892.06	4372.53	1.939986e+001	2.330598e+000	45	29	5.523183e+000	0	0	0	0	0	0	19.4498	1	1	20.3108	29.3382
DATA	975	6	155	0	0	A_21_P0000255	NR_002561	3914.5	4372.68	6.533137e+001	6.659099e+000	93	30	5.669029e+000	0	0	0	0	0	0	65.6262	1	1	27.0811	29.6847
DATA	976	6	156	0	0	A_33_P3378777	NR_026642	3935.5	4372.68	1.282616e+000	1.288628e+000	28.5	29	5.661569e+000	0	0	0	0	0	0	0.772351	0	0	27.0811	29.5206
DATA	977	6	157	0	0	A_23_P200780	NM_003243	3956.07	4372.53	3.955742e+001	4.158684e+000	67	29	5.869960e+000	0	0	0	0	0	0	39.916	1	1	25.3321	29.4895
DATA	978	6	158	0	0	A_22_P00013890	ENST00000570314	3977.88	4372.73	6.012074e+000	1.413949e+000	34	29	5.916077e+000	0	0	0	0	0	0	6.08314	1	0	30	29.6337
DATA	979	6	159	0	1	ERCC-00054_84	DQ516731	3999	4372.5	1.272117e+000	1.276294e+000	28	29	5.791002e+000	0	0	0	0	0	0	0.355539	0	0	30	29.5106
DATA	980	6	160	0	0	A_21_P0012751	ENST00000514475	4020.15	4372.5	1.267877e+000	1.271560e+000	28	29	5.519008e+000	0	0	0	0	0	0	-0.539103	0	0	26.6546	29.436
DATA	981	6	161	0	0	A_21_P0013514	TCONS_l2_00028188	4041.29	4372.5	8.070660e+000	1.502133e+000	35	29	5.777577e+000	0	0	0	0	0	0	8.24895	1	1	27.0811	29.2292
DATA	982	6	162	66	-1	3xSLv1	3xSLv1	4062.29	4372.32	4.819188e+000	1.350690e+000	31	29	5.919072e+000	0	0	0	1	0	0	4.94561	1	0	30	28.8478
DATA	983	6	163	0	0	A_33_P3251065	ENST00000602090	4083.71	4372.5	1.252668e+000	1.256307e+000	27	27	5.576447e+000	0	0	0	0	0	0	-0.374401	0	0	30	27.5999
DATA	984	6	164	66	1	DarkCorner	DarkCorner	4104.85	4372.5	1.246752e+000	1.250375e+000	25	27	5.345959e+000	0	0	0	0	0	0	-2.77434	0	0	30	26.7805
DATA	985	7	1	0	0	A_23_P421175	NM_198488	644.114	4383.34	9.253573e+000	1.748012e+000	34	25	5.214958e+000	0	0	0	0	0	0	8.07988	1	1	30	24.8899
DATA	986	7	2	0	0	A_24_P392480	ENST00000322217	666	4383.5	1.073692e+001	1.730339e+000	34.5	25	5.056773e+000	0	0	0	0	0	0	9.31875	1	1	26.2212	25.2384
DATA	987	7	3	0	0	A_33_P6817399	NR_038080	686.596	4384.26	1.944719e+001	2.456030e+000	43	26	5.429042e+000	0	0	0	0	0	0	16.7874	1	1	23.2073	25.9263
DATA	988	7	4	0	0	A_33_P3356220	NM_001165937	708.5	4383.5	3.506465e+004	3.506465e+003	30148	26	5.244525e+000	0	0	0	0	0	0	30126.4	1	1	27.9146	26.0367
DATA	989	7	5	0	0	A_32_P32391	NR_002171	728.733	4383.8	4.850319e+001	5.081001e+000	64	25	5.371786e+000	0	0	0	0	0	0	41.4948	1	1	26.0017	25.8531
DATA	990	7	6	0	0	A_23_P117683	NM_016400	750.097	4383.4	2.825530e+002	2.829612e+001	256	25	5.083044e+000	0	0	0	0	0	0	240.801	1	1	26.2212	25.7544
DATA	991	7	7	0	0	A_23_P318860	NM_005161	771.792	4383.19	5.963066e+000	1.637215e+000	31	26	5.390229e+000	0	0	0	0	0	0	5.0641	1	0	28.5237	26.2738
DATA	992	7	8	0	0	A_23_P118158	NM_006043	793	4383.2	1.064556e+001	1.863479e+000	35.5	27	5.249438e+000	0	0	0	0	0	0	9.01284	1	1	28.1191	26.655
DATA	993	7	9	0	0	A_33_P3808371	AL833480	813.933	4383.03	1.260280e+002	1.269575e+001	133	27	5.345052e+000	0	0	0	0	0	0	106.423	1	1	26.4388	27.0346
DATA	994	7	10	0	0	A_33_P3340180	NM_001190214	835.375	4383	2.801431e+000	1.562307e+000	28	27	4.752005e+000	0	0	0	0	0	0	2.36017	1	0	30	26.6547
DATA	995	7	11	0	0	A_24_P299210	ENST00000262676	856.438	4383.03	1.535463e+000	1.539924e+000	25	27	5.215110e+000	0	0	0	0	0	0	-1.07131	0	0	30	26.8167
DATA	996	7	12	0	0	A_21_P0011171	TCONS_l2_00007050	877.625	4383	1.537835e+000	1.543426e+000	26.5	26	4.994696e+000	0	0	0	0	0	0	0.494339	0	0	30	26.3241
DATA	997	7	13	0	0	A_22_P00002041	lnc-BHLHE41-2:12	898.625	4383	1.539669e+000	1.544142e+000	26	25	5.138549e+000	0	0	0	0	0	0	-0.268187	0	0	30	25.6967
DATA	998	7	14	0	0	A_23_P35293	NM_005268	920	4383.2	1.541096e+000	1.545573e+000	23.5	25	5.523420e+000	0	0	0	0	0	0	-2.7329	0	0	30	25.6274
DATA	999	7	15	0	0	A_33_P3311711	A_33_P3311711	941.174	4383	1.541841e+000	1.546320e+000	24	25	5.147450e+000	0	0	0	0	0	0	-1.59746	0	0	30	25.312
DATA	1000	7	16	0	0	A_33_P3319126	NM_175710	961.893	4383.05	3.561829e+001	3.883151e+000	56	25	5.050967e+000	0	0	0	0	0	0	29.8198	1	1	25.7804	25.46
DATA	1001	7	17	0	0	A_19_P00322533	NR_110453	983.5	4383	2.473616e+000	1.566205e+000	28	25	5.015722e+000	0	0	0	0	0	0	2.07111	1	0	30	25.4584
DATA	1002	7	18	0	0	A_33_P3403237	NM_001144995	1004.56	4382.97	1.541498e+000	1.545976e+000	26	26	5.006157e+000	0	0	0	0	0	0	-0.345417	0	0	30	25.6296
DATA	1003	7	19	0	0	A_33_P3372397	AK130111	1025.49	4382.88	1.475759e+001	2.136535e+000	38.5	26	5.186727e+000	0	0	0	0	0	0	12.3689	1	1	25.7804	26.3917
DATA	1004	7	20	0	0	A_23_P37127	NM_004496	1047.85	4382.26	2.352709e+000	1.561091e+000	27.5	27	5.420517e+000	0	0	0	0	0	0	1.97407	1	0	30	26.9256
DATA	1005	7	21	0	0	A_33_P3292208	ENST00000421282	1068	4382.8	1.537270e+000	1.541736e+000	25	27	5.427439e+000	0	0	0	0	0	0	-1.41921	0	0	30	26.6912
DATA	1006	7	22	0	0	A_22_P00020059	lnc-NDUFV1-1:1	1089.3	4382.9	1.535132e+000	1.539592e+000	25	26	5.321177e+000	0	0	0	0	0	0	-0.719674	0	0	30	26.6431
DATA	1007	7	23	0	0	A_33_P3248231	XR_171099	1110.44	4382.97	1.532645e+000	1.537098e+000	24	27	5.412290e+000	0	0	0	0	0	0	-2.0116	0	0	30	26.8917
DATA	1008	7	24	0	0	A_33_P3351693	ENST00000531371	1131.56	4382.97	1.529802e+000	1.534246e+000	27	27	5.130158e+000	0	0	0	0	0	0	-0.722464	0	0	30	26.7476
DATA	1009	7	25	0	0	A_33_P3355703	NR_126498	1152.67	4382.61	1.526537e+000	1.530972e+000	27	26	4.964187e+000	0	0	0	0	0	0	-0.979941	0	0	30	26.2767
DATA	1010	7	26	0	0	A_21_P0014609	THC2641466	1174	4382.5	2.361088e+000	1.545582e+000	27	26	5.091414e+000	0	0	0	0	0	0	2.00162	1	0	30	26.54
DATA	1011	7	27	0	0	A_21_P0002654	lnc-TRMT61B-4:1	1195	4382.5	1.858923e+000	1.535015e+000	28	26	5.142228e+000	0	0	0	0	0	0	1.57976	1	0	30	26.6571
DATA	1012	7	28	0	0	A_23_P254181	NR_034104	1216.22	4382.52	2.372247e+000	1.538100e+000	28	26	5.144897e+000	0	0	0	0	0	0	2.02133	1	0	30	26.5405
DATA	1013	7	29	0	0	A_33_P3418209	NM_004791	1237.4	4382.59	5.249243e+000	1.603782e+000	30	26	5.026806e+000	0	0	0	0	0	0	4.48529	1	0	27.501	26.1787
DATA	1014	7	30	0	0	A_21_P0008596	lnc-C15orf2-2:14	1258.6	4382.59	2.540421e+000	1.532148e+000	28	26	5.093805e+000	0	0	0	0	0	0	2.17717	1	0	30	26.2133
DATA	1015	7	31	0	0	A_21_P0005654	XR_246645	1279.71	4382.5	1.501859e+000	1.506455e+000	27.5	26	5.125770e+000	0	0	0	0	0	0	0.227797	0	0	30	26.3848
DATA	1016	7	32	0	0	A_22_P00001548	NR_120415	1301	4382.5	2.545377e+000	1.522710e+000	29	26	5.148518e+000	0	0	0	0	0	0	2.19545	1	0	30	26.4667
DATA	1017	7	33	0	0	A_23_P99771	NM_006029	1322.14	4382.16	4.374349e+002	4.376907e+001	401	26	5.182203e+000	0	0	0	0	0	0	378.6	1	1	25.1049	26.2163
DATA	1018	7	34	0	0	A_23_P65157	NM_005694	1343.42	4382.35	2.946644e+002	2.950413e+001	275	26	5.321673e+000	0	0	0	0	0	0	255.928	1	1	25.5572	26.2859
DATA	1019	7	35	0	0	A_23_P48816	NM_004212	1364.29	4382.5	1.481279e+000	1.487117e+000	27	27	5.239063e+000	0	0	0	0	0	0	0.588611	0	0	27.0811	26.5109
DATA	1020	7	36	0	0	A_33_P3274189	A_33_P3274189	1385.5	4382.32	9.851326e+000	1.777883e+000	34	27	5.777130e+000	0	0	0	0	0	0	8.61923	1	1	27.0811	27.2561
DATA	1021	7	37	0	0	A_22_P00013593	lnc-RP11-503N18.3.1-3:1	1406.6	4382.41	1.470095e+000	1.474366e+000	24.5	27	5.663005e+000	0	0	0	0	0	0	-2.0242	0	0	30	26.8621
DATA	1022	7	38	0	0	A_22_P00020442	lnc-RMND5A-1:2	1427.85	4382.5	4.458726e+000	1.534781e+000	30.5	26.5	5.548381e+000	0	0	0	0	0	0	3.93138	1	0	30	26.8757
DATA	1023	7	39	0	0	A_23_P21673	NM_017794	1448.47	4382.53	5.523019e+001	5.713471e+000	75	26	5.253635e+000	0	0	0	0	0	0	48.8879	1	1	24.4106	26.4074
DATA	1024	7	40	0	0	A_32_P78101	NM_032880	1470.15	4382.5	1.452561e+000	1.457555e+000	26.5	26	5.175730e+000	0	0	0	0	0	0	0.422234	0	0	30	26.2801
DATA	1025	7	41	0	0	A_24_P124973	NM_138704	1490.93	4382.27	6.005532e+001	6.178296e+000	81	26	4.904076e+000	0	0	0	0	0	0	53.6002	1	1	26.0017	26.236
DATA	1026	7	42	0	0	A_33_P3311056	NM_004168	1512.34	4382.02	1.225204e+003	1.225289e+002	1075.5	26	4.989401e+000	0	0	0	0	0	0	1098.19	1	1	25.7804	26.4457
DATA	1027	7	43	0	0	A_23_P122815	NM_001219	1532.66	4382.14	5.460915e+001	5.647279e+000	75	26	5.188440e+000	0	0	0	0	0	0	49.147	1	1	25.7804	26.6232
DATA	1028	7	44	0	0	A_22_P00001117	XR_244692	1554.79	4382.19	1.909435e+000	1.445058e+000	29.5	26	5.161795e+000	0	0	0	0	0	0	1.72615	1	0	30	26.5039
DATA	1029	7	45	0	0	A_23_P91619	NM_002415	1575.8	4382.5	6.051029e+003	6.051046e+002	5334.5	26	5.357011e+000	0	0	0	0	0	0	5493.52	1	1	25.7804	26.7464
DATA	1030	7	46	0	0	A_21_P0010254	lnc-UMODL1-1:2	1597	4382.2	1.415960e+000	1.420073e+000	25	26	4.981495e+000	0	0	0	0	0	0	-1.68922	0	0	30	26.2547
DATA	1031	7	47	0	0	A_21_P0012606	NR_121639	1618.37	4382	1.409708e+000	1.413804e+000	23.5	26	4.942937e+000	0	0	0	0	0	0	-2.63742	0	0	30	26.2504
DATA	1032	7	48	0	0	A_24_P102895	NM_015023	1639.19	4382.39	6.744480e+001	6.889838e+000	87	26	5.055015e+000	0	0	0	0	0	0	62.0364	1	1	25.7804	26.3783
DATA	1033	7	49	0	0	A_33_P3358851	A_33_P3358851	1660.82	4382	9.878512e+000	1.714613e+000	34	26	5.269422e+000	0	0	0	0	0	0	9.12745	1	1	30	26.4638
DATA	1034	7	50	0	0	A_33_P3290249	NM_001004690	1681.27	4382.23	2.435761e+001	2.807221e+000	50	27	5.352326e+000	0	0	0	0	0	0	22.6008	1	1	26.8687	27.0525
DATA	1035	7	51	0	0	A_22_P00022405	ENST00000448740	1702.83	4382	2.361893e+000	1.409253e+000	29	27	5.420007e+000	0	0	0	0	0	0	2.20136	1	0	30	27.1188
DATA	1036	7	52	0	0	A_23_P120822	NM_016327	1723.94	4381.85	7.117409e+001	7.250583e+000	91.5	26	5.388357e+000	0	0	0	0	0	0	66.6267	1	1	27.7085	26.6262
DATA	1037	7	53	0	0	A_22_P00014426	lnc-SGSH-1:1	1745.06	4382.04	2.903769e+001	3.213853e+000	54	26	5.298313e+000	0	0	0	0	0	0	27.3001	1	1	24.6442	26.3279
DATA	1038	7	54	0	0	A_23_P54205	NM_017926	1766.44	4381.97	4.616799e+000	1.446936e+000	31	27	5.414558e+000	0	0	0	0	0	0	4.35954	1	0	29.1201	27.1373
DATA	1039	7	55	0	0	A_22_P00016512	ENST00000443479	1787.56	4381.97	1.361491e+000	1.365446e+000	27	27	5.396431e+000	0	0	0	0	0	0	-1.1626	0	0	29.1201	27.4763
DATA	1040	7	56	0	0	A_22_P00018797	ENST00000414598	1808.7	4381.9	1.387188e+001	1.942405e+000	40	27	5.371862e+000	0	0	0	0	0	0	13.2112	1	1	30	27.2702
DATA	1041	7	57	0	0	A_21_P0011950	ENST00000451884	1830	4381.8	1.482823e+001	2.007929e+000	43.5	26	5.252380e+000	0	0	0	0	0	0	14.1821	1	1	28.1191	26.5204
DATA	1042	7	58	0	0	A_23_P167497	NM_001962	1851	4381.8	1.755388e+000	1.359680e+000	28	26	5.208544e+000	0	0	0	0	0	0	1.68585	1	0	30	26.2734
DATA	1043	7	59	0	0	A_33_P3311353	NM_175741	1872.21	4381.81	1.338861e+000	1.342791e+000	28	27	5.140368e+000	0	0	0	0	0	0	0.100041	0	0	30	26.5557
DATA	1044	7	60	0	0	A_22_P00000656	lnc-ACTG1-1:1	1892.98	4381.65	6.203502e+000	1.474268e+000	31	26	5.066731e+000	0	0	0	0	0	0	6.00635	1	0	24.1747	26.4907
DATA	1045	7	61	0	0	A_33_P3424489	ENST00000390305	1914.5	4381.68	8.460989e+000	1.577980e+000	34.5	26	4.941040e+000	0	0	0	0	0	0	8.22548	1	1	27.0811	26.235
DATA	1046	7	62	0	0	A_23_P315122	NM_004097	1935.96	4381.37	1.411474e+002	1.417695e+001	168.5	26	4.919748e+000	0	0	0	0	0	0	137.77	1	1	25.5572	26.2777
DATA	1047	7	63	0	0	A_33_P3262475	ENST00000474333	1957	4381.5	1.317732e+000	1.321672e+000	27	26	5.443078e+000	0	0	0	0	0	0	0.168413	0	0	30	26.8233
DATA	1048	7	64	0	0	A_21_P0006867	lnc-C10orf136-1:11	1978	4381.5	4.212780e+000	1.382351e+000	32	27	5.854140e+000	0	0	0	0	0	0	4.14334	1	0	30	27.1605
DATA	1049	7	65	0	0	A_22_P00021123	lnc-CHAC1-2:1	1999.22	4381.52	2.496925e+000	1.335249e+000	31	27	5.703249e+000	0	0	0	0	0	0	2.46494	1	0	27.0811	27.2868
DATA	1050	7	66	0	0	A_23_P143374	NM_025176	2020.29	4381.5	6.818366e+001	6.942495e+000	93.5	27	5.762667e+000	0	0	0	0	0	0	67.5546	1	1	27.0811	27.4089
DATA	1051	7	67	0	0	A_33_P3220113	NM_001202473	2041.5	4381.5	2.643172e+000	1.328858e+000	30	27	5.580657e+000	0	0	0	0	0	0	2.62813	1	0	27.9146	27.2239
DATA	1052	7	68	0	0	A_22_P00008722	lnc-KIAA1609-1:1	2062.71	4381.5	2.580645e+000	1.323200e+000	31	27	5.465101e+000	0	0	0	0	0	0	2.57488	1	0	30	27.137
DATA	1053	7	69	0	0	A_24_P203298	NM_178827	2084	4381.5	2.422118e+000	1.315875e+000	29	27	5.372776e+000	0	0	0	0	0	0	2.42493	1	0	30	27.1509
DATA	1054	7	70	0	0	A_22_P00013658	ENST00000519248	2105	4381.5	1.285453e+000	1.289187e+000	25	27	5.216418e+000	0	0	0	0	0	0	-2.61791	0	0	30	26.9368
DATA	1055	7	71	0	0	A_21_P0005160	lnc-CCHCR1-1:4	2126.15	4381.5	1.281368e+000	1.285405e+000	28	27	5.378752e+000	0	0	0	0	0	0	0.286175	0	0	30	26.9854
DATA	1056	7	72	0	0	A_22_P00018405	NR_110260	2146.17	4381.83	2.242075e+001	2.582397e+000	51	27	5.584956e+000	0	0	0	0	0	0	22.6576	1	1	21.6755	27.3139
DATA	1057	7	73	0	1	ERCC-00097_63	ERCC-00097_63	2168.5	4381.32	1.273606e+000	1.277306e+000	26	27	5.794250e+000	0	0	0	0	0	0	-0.0421757	0	0	27.0811	27.324
DATA	1058	7	74	0	0	A_21_P0012859	ENST00000507373	2189.6	4381.41	1.696880e+000	1.284904e+000	29	27	5.962075e+000	0	0	0	0	0	0	1.72518	1	0	27.501	27.6563
DATA	1059	7	75	0	0	A_23_P23719	NM_007259	2210.21	4381.17	1.854721e+001	2.247980e+000	45	27	5.852233e+000	0	0	0	0	0	0	18.9077	1	1	23.4529	27.6515
DATA	1060	7	76	0	0	A_33_P3413384	A_33_P3413384	2232	4381.2	2.178564e+000	1.285326e+000	30	27	5.502175e+000	0	0	0	0	0	0	2.227	1	0	30	27.4145
DATA	1061	7	77	0	0	A_33_P3212909	NM_033400	2253.21	4381.19	1.259835e+000	1.265704e+000	29	27	5.368174e+000	0	0	0	0	0	0	0.766023	0	0	28.5237	27.1353
DATA	1062	7	78	0	0	A_21_P0002570	lnc-RNF144A-3:1	2274.37	4381	1.339744e+001	1.839443e+000	42	27	5.131363e+000	0	0	0	0	0	0	13.764	1	1	30	27.1288
DATA	1063	7	79	0	0	A_33_P3407013	XM_005249745	2295.44	4381.03	1.212682e+001	1.746970e+000	38.5	27	5.132502e+000	0	0	0	0	0	0	12.4874	1	1	29.1201	27.0838
DATA	1064	7	80	0	0	A_24_P201531	NM_001655	2316.62	4381	7.617741e+001	7.720382e+000	99.5	27	5.108556e+000	0	0	0	0	0	0	78.6162	1	1	30	26.9567
DATA	1065	7	81	0	0	A_21_P0002423	lnc-HNRPLL-1:1	2337.62	4381	1.248494e+000	1.253929e+000	28	27	5.436674e+000	0	0	0	0	0	0	0.696067	0	0	29.1201	27.0015
DATA	1066	7	82	0	0	A_24_P136211	ENST00000460876	2359	4381.2	1.338349e+004	1.338349e+003	13775	27	5.402123e+000	0	0	0	0	0	0	13868.2	1	1	28.1191	27.1711
DATA	1067	7	83	0	0	A_21_P0003226	lnc-TRAK1-1:1	2379.54	4380.94	1.731431e+001	2.133965e+000	46	27	5.794310e+000	0	0	0	0	0	0	17.9738	1	1	24.1747	27.7908
DATA	1068	7	84	0	0	A_21_P0004921	XR_426101	2400.85	4380.87	9.132234e+001	9.216735e+000	123	28	5.791099e+000	0	0	0	0	0	0	94.9671	1	1	24.4106	28.0739
DATA	1069	7	85	0	0	A_21_P0007218	ENST00000463943	2421.2	4380.88	7.210957e+001	7.317349e+000	101	27	5.818242e+000	0	0	0	0	0	0	75.1043	1	1	24.1747	27.8123
DATA	1070	7	86	0	0	A_33_P3276856	NM_001198542	2443.62	4381	1.237698e+000	1.241294e+000	27	27	5.758788e+000	0	0	0	0	0	0	-1.40121	0	0	30	27.4022
DATA	1071	7	87	0	0	A_23_P115137	NM_006402	2463.65	4380.76	8.219442e+002	8.220377e+001	855	27	5.720361e+000	0	0	0	0	0	0	858.558	1	1	26.6546	27.123
DATA	1072	7	88	0	0	A_24_P383581	NM_205767	2485.29	4380.87	2.909684e+002	2.912317e+001	320	27	5.671110e+000	0	0	0	0	0	0	304.319	1	1	25.3321	26.9412
DATA	1073	7	89	0	0	A_24_P169386	ENST00000610442	2507	4380.8	3.774018e+000	1.292951e+000	32	27	5.429590e+000	0	0	0	0	0	0	3.95178	1	0	30	26.9623
DATA	1074	7	90	0	0	A_23_P121686	NM_004757	2527.8	4380.89	4.085799e+002	4.087666e+001	450	27	5.300449e+000	0	0	0	0	0	0	428.249	1	1	26.8687	27.1258
DATA	1075	7	91	0	0	A_23_P205216	NM_006649	2548.75	4380.89	1.571017e+001	1.997916e+000	42	27	4.584144e+000	0	0	0	0	0	0	16.481	1	1	21.9382	27.0129
DATA	1076	7	92	0	0	A_23_P170534	NM_004479	2570.9	4380.82	2.925748e+001	3.175077e+000	57	27	5.104598e+000	0	0	0	0	0	0	30.7178	1	1	26.8687	27.5248
DATA	1077	7	93	0	0	A_33_P3230841	NM_001003892	2591.79	4380.81	2.302147e+000	1.253860e+000	29	27	5.142993e+000	0	0	0	0	0	0	2.4186	1	0	30	27.2791
DATA	1078	7	94	0	0	A_33_P3317998	NM_001040433	2613	4380.5	1.228306e+000	1.232077e+000	27	27	5.109671e+000	0	0	0	0	0	0	0.234741	0	0	30	27.2492
DATA	1079	7	95	0	0	A_33_P3393331	NM_152599	2634	4380.5	1.227801e+000	1.231542e+000	27.5	27	5.269175e+000	0	0	0	0	0	0	0.217707	0	0	30	27.2684
DATA	1080	7	96	0	0	A_21_P0000856	NR_038974	2654.86	4380.16	1.214240e+001	1.729078e+000	40	27	5.238396e+000	0	0	0	0	0	0	12.7728	1	1	25.1049	27.2576
DATA	1081	7	97	0	0	A_23_P111811	NM_019071	2675.73	4380.53	4.741445e+002	4.743042e+001	526	27	5.593033e+000	0	0	0	0	0	0	498.844	1	1	25.7804	27.7714
DATA	1082	7	98	0	0	A_33_P3407384	ENST00000373413	2697.6	4380.59	1.907609e+000	1.245385e+000	29	27	5.184779e+000	0	0	0	0	0	0	2.00713	1	0	30	27.5885
DATA	1083	7	99	0	0	A_33_P3381097	NM_001005324	2718.71	4380.5	1.227168e+000	1.230733e+000	27	27	5.190091e+000	0	0	0	0	0	0	-0.00312622	0	0	27.0811	27.4273
DATA	1084	7	100	0	0	A_23_P113523	NM_012227	2739.66	4380.5	1.321183e+003	1.321241e+002	1365.5	27	5.032638e+000	0	0	0	0	0	0	1389.85	1	1	25.3321	27.4142
DATA	1085	7	101	0	1	ERCC-00028_121	ERCC-00028_121	2761	4380.5	1.227664e+000	1.232880e+000	29.5	27	5.185492e+000	0	0	0	0	0	0	0.670452	0	0	26.2212	27.4296
DATA	1086	7	102	0	0	A_22_P00011766	NR_038284	2782.15	4380.5	1.228106e+000	1.235691e+000	28	28	5.555147e+000	0	0	0	0	0	0	1.04668	0	0	30	27.9588
DATA	1087	7	103	0	0	A_23_P61466	NM_174941	2803.29	4380.5	1.228674e+000	1.232480e+000	29	28	5.735318e+000	0	0	0	0	0	0	0.2535	0	0	30	28.358
DATA	1088	7	104	0	0	A_33_P3464438	ENST00000619530	2824.6	4380.41	1.229366e+000	1.232937e+000	27.5	28	5.418079e+000	0	0	0	0	0	0	-0.674802	0	0	30	27.8554
DATA	1089	7	105	0	0	A_32_P151366	NM_012241	2844.61	4380.47	3.725645e+001	3.924598e+000	67	28	5.366470e+000	0	0	0	0	0	0	39.1041	1	1	24.4106	27.7225
DATA	1090	7	106	0	0	A_33_P3401169	ENST00000331828	2865.81	4380.36	3.448109e+001	3.662480e+000	62.5	28	5.430824e+000	0	0	0	0	0	0	36.1642	1	1	21.9382	27.7109
DATA	1091	7	107	0	0	A_33_P3337831	ENST00000366579	2888	4380.5	1.791806e+000	1.248653e+000	29.5	27	5.222245e+000	0	0	0	0	0	0	1.87759	1	0	30	27.1886
DATA	1092	7	108	0	0	A_24_P874052	lnc-IDS-2:1	2909.22	4380.48	1.233303e+000	1.241478e+000	29	27	5.566133e+000	0	0	0	0	0	0	1.11685	0	0	30	27.6106
DATA	1093	7	109	0	0	A_23_P17354	NM_024034	2930.4	4380.41	1.234555e+000	1.238141e+000	27	27	5.588617e+000	0	0	0	0	0	0	-0.871128	0	0	27.501	27.7302
DATA	1094	7	110	0	0	A_33_P3210223	ENST00000375948	2951.5	4380.32	7.871580e+000	1.468317e+000	35	28	5.668923e+000	0	0	0	0	0	0	8.22342	1	1	30	28.0772
DATA	1095	7	111	0	0	A_33_P3410806	NM_182848	2972.63	4380.13	1.237334e+000	1.240989e+000	28	28	5.601884e+000	0	0	0	0	0	0	0.127393	0	0	30	28.407
DATA	1096	7	112	0	0	A_32_P72940	NM_007209	2993.27	4380	2.924371e+003	2.924398e+002	3110.5	28	5.226934e+000	0	0	0	0	0	0	3047.86	1	1	26.0017	27.9925
DATA	1097	7	113	0	0	A_21_P0003339	ENST00000514401	3015	4380.2	1.240523e+000	1.244127e+000	26	27	5.260237e+000	0	0	0	0	0	0	-1.56957	0	0	30	27.563
DATA	1098	7	114	0	0	A_23_P91619	NM_002415	3036.03	4380.42	6.451326e+003	6.451338e+002	6609.5	28	5.530236e+000	0	0	0	0	0	0	6705.23	1	1	26.2212	27.8478
DATA	1099	7	115	1028	1	(+)E1A_r60_3	E1A_r60_3	3057.37	4380	1.117373e+001	1.674844e+000	37	28	5.453850e+000	0	0	0	1	0	0	11.597	1	1	29.1201	27.6726
DATA	1100	7	116	0	0	A_22_P00014754	ENST00000424612	3078.5	4380	1.245878e+000	1.250234e+000	29	28	5.568237e+000	0	0	0	0	0	0	0.444561	0	0	30	27.8672
DATA	1101	7	117	0	0	A_23_P83634	NM_001139	3099.62	4380	3.475574e+000	1.298798e+000	32	28	5.531186e+000	0	0	0	0	0	0	3.59628	1	0	30	27.8289
DATA	1102	7	118	0	0	A_32_P48825	NM_080747	3120.28	4379.84	1.231546e+002	1.237907e+001	161	27	5.475760e+000	0	0	0	0	0	0	127.235	1	1	25.7804	27.7635
DATA	1103	7	119	0	0	A_21_P0000014	NM_001146096	3141.83	4380	2.774956e+000	1.285772e+000	32	28	5.563463e+000	0	0	0	0	0	0	2.86209	1	0	28.1191	27.8645
DATA	1104	7	120	0	0	A_23_P373799	NM_020943	3163.11	4379.92	3.187289e+001	3.426413e+000	63	28	5.581488e+000	0	0	0	0	0	0	32.8187	1	1	24.4106	28.1672
DATA	1105	7	121	0	0	A_33_P3255544	NM_001280801	3183.36	4380.25	4.929855e+002	4.931464e+001	520	28	5.646010e+000	0	0	0	0	0	0	506.772	1	1	25.1049	28.196
DATA	1106	7	122	0	0	A_21_P0006216	lnc-PAPPA-3:1	3205.44	4379.97	1.258245e+000	1.262048e+000	28	27	5.459292e+000	0	0	0	0	0	0	0.197665	0	0	29.1201	27.8062
DATA	1107	7	123	0	0	A_33_P3391090	AK094921	3226.56	4379.97	2.674291e+000	1.292081e+000	29	27	5.198131e+000	0	0	0	0	0	0	2.73943	1	0	30	27.4603
DATA	1108	7	124	0	0	A_21_P0005761	lnc-ZNF572-1:7	3247.62	4380	1.262654e+000	1.266322e+000	27	27	5.439687e+000	0	0	0	0	0	0	-0.500586	0	0	30	27.3338
DATA	1109	7	125	0	0	A_22_P00022877	lnc-IL15RA-1:1	3269	4379.8	3.613324e+001	3.829535e+000	63	28	5.555579e+000	0	0	0	0	0	0	36.8835	1	1	30	27.9926
DATA	1110	7	126	0	0	A_32_P141969	ENST00000394480	3290	4379.8	1.267097e+000	1.270778e+000	27	28	5.412592e+000	0	0	0	0	0	0	-0.375721	0	0	30	28.0862
DATA	1111	7	127	0	0	A_33_P3777584	NM_032861	3310.3	4379.57	1.924740e+001	2.307567e+000	47.5	28	5.535185e+000	0	0	0	0	0	0	19.5801	1	1	24.6442	28.205
DATA	1112	7	128	0	0	A_21_P0005231	ENST00000436266	3333.8	4379.12	1.469872e+000	1.283724e+000	29	29	5.716140e+000	0	0	0	0	0	0	1.49248	1	0	30	28.6727
DATA	1113	7	129	0	0	A_22_P00021224	lnc-PARN-7:2	3353.5	4379.68	5.001622e+000	1.371859e+000	32.5	28	5.648420e+000	0	0	0	0	0	0	5.06998	1	0	30	28.6517
DATA	1114	7	130	0	0	A_22_P00014842	lnc-SLC48A1-1:4	3374.67	4379.61	6.741605e+000	1.446328e+000	34	28	5.292755e+000	0	0	0	0	0	0	6.82218	1	1	30	28.3741
DATA	1115	7	131	0	0	A_33_P3260964	NR_024441	3396	4379.5	1.278020e+000	1.282759e+000	28	28	5.239902e+000	0	0	0	0	0	0	0.518144	0	0	30	28.4292
DATA	1116	7	132	0	0	A_22_P00010262	NR_126000	3417	4379.5	1.280088e+000	1.283807e+000	26	29	5.275935e+000	0	0	0	0	0	0	-0.848685	0	0	30	28.8631
DATA	1117	7	133	0	0	A_33_P3339212	NM_004237	3438.22	4379.52	1.013016e+001	1.636951e+000	38	29	5.468827e+000	0	0	0	0	0	0	10.2014	1	1	30	29.0512
DATA	1118	7	134	0	0	A_23_P146811	NM_030793	3459.4	4379.59	2.406979e+001	2.729844e+000	52.5	29	5.687829e+000	0	0	0	0	0	0	24.2018	1	1	27.501	29.2266
DATA	1119	7	135	0	0	A_33_P3235004	NM_001256012	3480.6	4379.59	2.294362e+000	1.309966e+000	31	29	5.720012e+000	0	0	0	0	0	0	2.30357	1	0	30	29.0258
DATA	1120	7	136	0	0	A_23_P89249	NM_001005862	3501.11	4379.54	4.194200e+001	4.388526e+000	70	29	5.614185e+000	0	0	0	1	0	0	42.0539	1	1	25.1049	29.0855
DATA	1121	7	137	0	0	A_22_P00003766	ENST00000615852	3521.24	4379.76	4.672005e+001	4.847658e+000	73	28	5.495437e+000	0	0	0	0	0	0	46.784	1	1	24.4106	28.9041
DATA	1122	7	138	0	0	A_24_P287473	NM_021818	3543.19	4379.42	5.074571e+001	5.237126e+000	79	28	5.424441e+000	0	0	0	0	0	0	50.7536	1	1	23.696	28.7133
DATA	1123	7	139	0	1	ETG09_35454	ETG09_35454	3565.15	4379.5	1.292477e+000	1.296232e+000	28	28	5.271296e+000	0	0	0	0	0	0	-0.66283	0	0	30	28.5175
DATA	1124	7	140	0	0	A_23_P359214	NR_033957	3586.4	4379.41	1.293786e+000	1.297612e+000	27.5	28	5.608533e+000	0	0	0	0	0	0	0.131862	0	0	30	28.591
DATA	1125	7	141	0	0	A_24_P10226	NM_024966	3607.5	4379.32	3.148472e+000	1.336320e+000	30	28	5.760192e+000	0	0	0	0	0	0	3.13924	1	0	27.0811	28.0476
DATA	1126	7	142	0	0	A_21_P0003632	lnc-RAP1GDS1-3:4	3627.73	4379.47	1.692944e+002	1.697926e+001	192	28	5.731210e+000	0	0	0	0	0	0	168.665	1	1	25.7804	28.2096
DATA	1127	7	143	0	1	ERCC-00051_60	DQ516740	3650	4379.5	1.296869e+000	1.300637e+000	26	28.5	5.579510e+000	0	0	0	0	0	0	-1.16543	0	0	26.2212	28.6695
DATA	1128	7	144	0	0	A_21_P0012863	ENST00000511707	3671	4379.5	1.297536e+000	1.301306e+000	27	29	5.568570e+000	0	0	0	0	0	0	-1.06735	0	0	30	28.8561
DATA	1129	7	145	0	0	A_21_P0012529	NR_110123	3692.22	4379.48	1.298009e+000	1.301780e+000	27	29	5.504163e+000	0	0	0	0	0	0	-0.402947	0	0	30	29.0352
DATA	1130	7	146	0	0	A_23_P34741	NM_015871	3712.3	4379.23	1.425953e+002	1.431885e+001	164	29	5.520231e+000	0	0	0	0	0	0	141.821	1	1	26.4388	29.0256
DATA	1131	7	147	0	0	A_21_P0006087	ENST00000436671	3734.5	4379.06	1.298195e+000	1.301967e+000	28	28	5.339914e+000	0	0	0	0	0	0	-0.291601	0	0	30	28.4336
DATA	1132	7	148	0	0	A_33_P3260322	NM_033334	3755.62	4379	2.841463e+001	3.125460e+000	56	28	5.757771e+000	0	0	0	0	0	0	28.2647	1	1	30	28.8113
DATA	1133	7	149	0	0	A_22_P00007180	lnc-GNS-1:1	3776.79	4379.19	3.083705e+000	1.337433e+000	30.5	28	5.346861e+000	0	0	0	0	0	0	3.06829	1	0	30	28.4868
DATA	1134	7	150	0	0	A_23_P45970	NM_017850	3797.24	4378.84	2.684112e+001	2.982625e+000	50.5	28	5.669976e+000	0	0	0	0	0	0	26.7231	1	1	24.1747	28.4705
DATA	1135	7	151	0	0	A_33_P3223495	ENST00000602645	3818.45	4379.7	1.689229e+001	2.131522e+000	44	28	5.795695e+000	0	0	0	0	0	0	16.8265	1	1	23.696	28.5096
DATA	1136	7	152	0	0	A_23_P148584	NM_144658	3840.37	4379	3.179525e+002	3.182175e+001	344	29	5.590308e+000	0	0	0	0	0	0	317.089	1	1	29.1201	28.7224
DATA	1137	7	153	0	0	A_23_P419795	NM_030962	3861.5	4379	2.102284e+001	2.470116e+000	49	29	5.453105e+000	0	0	0	0	0	0	20.9908	1	1	30	28.9943
DATA	1138	7	154	0	0	A_21_P0008739	lnc-MYEF2-3:1	3882.62	4379	1.291262e+000	1.295013e+000	28	29	5.551011e+000	0	0	0	0	0	0	-1.36575	0	0	30	29.0424
DATA	1139	7	155	0	0	A_22_P00010873	lnc-NPAS3-1:1	3903.62	4379	1.678155e+001	2.118408e+000	41	30	5.564268e+000	0	0	0	0	0	0	16.8081	1	1	29.1201	29.6971
DATA	1140	7	156	0	0	A_33_P3332135	NM_001143804	3924.52	4379.21	3.089923e+004	3.089923e+003	30593	29	5.807933e+000	0	0	0	0	0	0	31005.9	1	1	27.9146	29.5964
DATA	1141	7	157	0	0	A_22_P00002641	lnc-C1orf186-1:2	3946.17	4379	1.283689e+000	1.288704e+000	27	29	5.814788e+000	0	0	0	0	0	0	0.578907	0	0	30	29.5271
DATA	1142	7	158	0	0	A_32_P196115	NM_145115	3966.39	4378.32	1.017318e+001	1.638205e+000	37	29	5.824503e+000	0	0	0	0	0	0	10.2591	1	1	24.8756	29.4963
DATA	1143	7	159	0	0	A_22_P00010273	ENST00000564469	3988.44	4378.97	1.276853e+000	1.280563e+000	26	29	5.695329e+000	0	0	0	0	0	0	-1.70626	0	0	30	29.2573
DATA	1144	7	160	0	0	A_22_P00014526	NR_046728	4009.56	4378.97	1.272871e+000	1.276569e+000	28	29	5.779800e+000	0	0	0	0	0	0	-0.019985	0	0	30	29.3781
DATA	1145	7	161	0	0	A_22_P00009450	lnc-MAB21L1-1:1	4030.79	4378.81	1.268395e+000	1.272080e+000	26	29	5.749971e+000	0	0	0	0	0	0	-0.645936	0	0	30	29.4165
DATA	1146	7	162	0	0	A_21_P0010679	TCONS_l2_00001843	4052	4378.8	2.076831e+001	2.432931e+000	48.5	29	5.936159e+000	0	0	0	0	0	0	21.2213	1	1	28.1191	29.1509
DATA	1147	7	163	0	0	A_33_P3294002	NM_017436	4072.35	4378.6	2.992266e+001	3.247558e+000	57	28	5.786043e+000	0	0	0	0	0	0	30.6993	1	1	25.1049	28.1204
DATA	1148	7	164	0	0	A_21_P0006492	lnc-MAOA-2:1	4094.33	4378.61	1.252618e+000	1.256257e+000	27	27	5.406197e+000	0	0	0	0	0	0	-0.569404	0	0	30	27.0945
DATA	1149	8	1	0	0	A_21_P0008407	ENST00000554526	655.5	4389.32	1.675859e+001	2.243067e+000	40	25	5.028727e+000	0	0	0	0	0	0	14.5552	1	1	27.0811	25.16
DATA	1150	8	2	0	1	ERCC-00012_90	ERCC-00012_90	676.5	4389.32	2.005955e+000	1.512400e+000	28	25	5.248575e+000	0	0	0	0	0	0	1.73278	1	0	30	25.5429
DATA	1151	8	3	0	0	A_23_P106998	NM_016070	697.667	4389.39	1.479560e+001	2.111610e+000	39	26	5.160298e+000	0	0	0	0	0	0	12.7167	1	1	27.2919	25.8927
DATA	1152	8	4	0	0	A_21_P0010520	ENST00000544155	719	4389.5	4.414739e+000	1.576612e+000	31	26	5.592104e+000	0	0	0	0	0	0	3.77698	1	0	26.2212	26.2592
DATA	1153	8	5	0	0	A_32_P131367	NM_007282	740	4389.2	5.965162e+001	6.155661e+000	76	25	5.409224e+000	0	0	0	0	0	0	50.8327	1	1	28.1191	25.7813
DATA	1154	8	6	0	0	A_22_P00015438	ENST00000555655	761.208	4389.19	2.166713e+000	1.540427e+000	27	26	5.342566e+000	0	0	0	0	0	0	1.83964	1	0	30	26.0217
DATA	1155	8	7	0	0	A_33_P3842770	XR_424064	781.667	4390.1	4.709155e+001	4.951570e+000	64	27	5.547440e+000	0	0	0	0	0	0	39.8467	1	1	21.6755	26.5593
DATA	1156	8	8	0	0	A_24_P406986	NM_199329	803.562	4389.03	5.040930e+000	1.614998e+000	30	27	5.512509e+000	0	0	0	0	0	0	4.25433	1	0	30	26.9068
DATA	1157	8	9	0	0	A_21_P0011917	TCONS_l2_00014569	824.625	4389	1.533564e+000	1.540429e+000	28	27	5.047709e+000	0	0	0	0	0	0	0.725199	0	0	30	26.9711
DATA	1158	8	10	0	0	A_23_P38446	NM_021137	845.839	4389.37	5.019542e+001	5.250864e+000	68	27	5.390409e+000	0	0	0	0	0	0	42.1693	1	1	26.4388	27.2701
DATA	1159	8	11	0	0	A_23_P313652	NM_178813	867	4389.2	1.539403e+000	1.543875e+000	24	26	4.865965e+000	0	0	0	0	0	0	-2.33064	0	0	30	26.4956
DATA	1160	8	12	0	0	A_23_P25019	NM_000946	887.839	4389.29	9.555096e+001	9.679348e+000	108.5	26	4.789218e+000	0	0	0	0	0	0	80.0345	1	1	26.6546	25.93
DATA	1161	8	13	0	0	A_24_P555510	NM_006197	908.904	4389.6	2.785338e+001	3.186399e+000	49.5	26	5.633914e+000	0	0	0	0	0	0	23.3054	1	1	24.4106	25.8911
DATA	1162	8	14	0	0	A_33_P3414137	NM_001145118	930.5	4389	1.543900e+000	1.548386e+000	26	25	5.393612e+000	0	0	0	0	0	0	-1.86293	0	0	30	25.3646
DATA	1163	8	15	0	0	A_22_P00008704	ENST00000567253	951.625	4389	1.544422e+000	1.548909e+000	25	25	5.108000e+000	0	0	0	0	0	0	-1.60467	0	0	30	25.3422
DATA	1164	8	16	0	0	A_33_P3832680	BC127791	972.826	4389	1.762855e+000	1.558959e+000	28	25	4.889161e+000	0	0	0	0	0	0	1.4737	1	0	30	25.4791
DATA	1165	8	17	0	0	A_33_P3214052	lnc-SHPRH-2:6	994	4388.8	1.902935e+000	1.560128e+000	27.5	26	5.070643e+000	0	0	0	0	0	0	1.5913	1	0	30	25.6
DATA	1166	8	18	0	0	A_33_P3312730	NM_177455	1015.3	4388.9	4.228788e+000	1.392806e+000	28	26	5.057211e+000	0	0	0	0	0	0	3.53812	1	0	28.3221	25.676
DATA	1167	8	19	0	0	A_21_P0013792	ENST00000417443	1036.7	4388.7	1.738747e+001	2.326874e+000	39	27	5.725985e+000	0	0	0	0	0	0	14.5603	1	1	26.6546	26.832
DATA	1168	8	20	0	0	A_21_P0008358	lnc-C14orf118-1:1	1057.56	4388.97	3.044057e+000	1.574477e+000	29	27	5.544979e+000	0	0	0	0	0	0	2.55166	1	0	29.1201	26.9577
DATA	1169	8	21	0	0	A_33_P3385870	NM_004354	1077.66	4389.2	1.905591e+001	2.451908e+000	39.5	27	5.331202e+000	0	0	0	0	0	0	15.9927	1	1	20.0267	26.968
DATA	1170	8	22	0	0	A_23_P111978	NM_001282534	1099.79	4388.81	1.535815e+000	1.540404e+000	27	27	5.308868e+000	0	0	0	0	0	0	0.165825	0	0	28.5237	26.8929
DATA	1171	8	23	0	0	A_22_P00003974	ENST00000556519	1121.1	4388.73	6.967277e+001	7.134901e+000	85	27	5.352458e+000	0	0	0	0	0	0	58.6795	1	1	26.0017	26.8568
DATA	1172	8	24	0	0	A_24_P401870	NM_207511	1142.15	4388.5	1.071621e+001	1.871530e+000	35	27	4.991675e+000	0	0	0	0	0	0	9.04375	1	1	26.6546	26.6387
DATA	1173	8	25	0	0	A_21_P0005815	lnc-DUSP26-1:1	1163.4	4388.59	1.526552e+000	1.532542e+000	28	26.5	4.943770e+000	0	0	0	0	0	0	0.583624	0	0	30	26.5547
DATA	1174	8	26	0	0	A_22_P00005815	lnc-EPHB6-1:1	1184.5	4388.68	1.522927e+000	1.527351e+000	25	27	5.167895e+000	0	0	0	0	0	0	-1.66967	0	0	27.0811	26.7147
DATA	1175	8	27	0	0	A_33_P3277407	NM_182931	1204.76	4388.78	4.586093e+001	4.832559e+000	63	27	5.159058e+000	0	0	0	0	0	0	38.9766	1	1	24.8756	26.5864
DATA	1176	8	28	0	0	A_22_P00019710	lnc-ADRB1-1:1	1226.85	4388.5	1.514754e+000	1.520251e+000	26.5	26	5.155285e+000	0	0	0	0	0	0	0.491998	0	0	30	26.4118
DATA	1177	8	29	0	0	A_22_P00015463	ENST00000434540	1248	4388.5	1.510332e+000	1.516428e+000	27	26	5.087967e+000	0	0	0	0	0	0	0.615063	0	0	30	26.285
DATA	1178	8	30	0	0	A_22_P00023197	lnc-HSPA4-1:2	1269	4388.5	3.246325e+000	1.544599e+000	30	26	5.225224e+000	0	0	0	0	0	0	2.78369	1	0	30	26.4418
DATA	1179	8	31	0	0	A_33_P3271930	NM_153824	1290.29	4388.5	7.777222e+000	1.694255e+000	34	27	5.480184e+000	0	0	0	0	0	0	6.69056	1	1	27.0811	26.8814
DATA	1180	8	32	0	0	A_22_P00006065	NR_125857	1311.4	4388.41	1.111767e+001	1.915592e+000	33.5	26	5.064109e+000	0	0	0	0	0	0	9.5965	1	1	30	26.4162
DATA	1181	8	33	0	0	A_22_P00020217	ENST00000425153	1332.6	4388.41	9.575466e+000	1.775296e+000	34.5	26	5.417414e+000	0	0	0	0	0	0	8.29423	1	1	30	26.3922
DATA	1182	8	34	0	0	A_22_P00007842	lnc-HRASLS-2:1	1353.78	4388.48	1.485232e+000	1.490125e+000	28	26	5.707370e+000	0	0	0	0	0	0	0.360708	0	0	30	26.384
DATA	1183	8	35	0	0	A_22_P00024979	ENST00000512927	1375	4388.5	1.479713e+000	1.484012e+000	26	26	5.451707e+000	0	0	0	0	0	0	-1.38562	0	0	30	26.4456
DATA	1184	8	36	0	0	A_21_P0012462	TCONS_l2_00019558	1396	4388.5	1.474121e+000	1.478404e+000	26.5	27	5.748738e+000	0	0	0	0	0	0	-0.750882	0	0	30	27.129
DATA	1185	8	37	0	0	A_33_P3533377	DA571583	1417.33	4388.39	1.468306e+000	1.472572e+000	26	27	5.690806e+000	0	0	0	0	0	0	-0.469455	0	0	30	27.0898
DATA	1186	8	38	0	0	A_23_P110492	NM_005885	1438.25	4388.61	1.277799e+002	1.286190e+001	131	26	5.498232e+000	0	0	0	0	0	0	112.803	1	1	25.1049	26.755
DATA	1187	8	39	0	0	A_33_P3327470	THC2606816	1459.52	4387.38	2.441040e+001	2.844662e+000	49	26	5.091315e+000	0	0	0	0	0	0	21.6406	1	1	25.3321	26.5468
DATA	1188	8	40	0	0	A_21_P0013018	TCONS_l2_00024063	1480.79	4388.19	1.450494e+000	1.454708e+000	27	26	5.211445e+000	0	0	0	0	0	0	-0.0189286	0	0	30	26.5729
DATA	1189	8	41	0	0	A_23_P202602	NM_007190	1502	4388.2	1.417125e+001	2.026504e+000	40	26	4.947113e+000	0	0	0	0	0	0	12.6675	1	1	30	26.5119
DATA	1190	8	42	0	0	A_33_P3362326	CR936682	1523	4388.2	3.100361e+001	3.419520e+000	54	27	5.086094e+000	0	0	0	0	0	0	27.8306	1	1	28.1191	26.813
DATA	1191	8	43	0	0	A_24_P349616	NM_001076683	1544	4388.43	2.039279e+001	2.494394e+000	44	26	5.569575e+000	0	0	0	0	0	0	18.3834	1	1	25.3321	26.8011
DATA	1192	8	44	0	0	A_33_P3283813	NM_001172813	1565.44	4388.03	1.425958e+000	1.430101e+000	26.5	26	5.383366e+000	0	0	0	0	0	0	-0.612097	0	0	29.1201	26.8712
DATA	1193	8	45	0	0	A_22_P00003805	lnc-CDKN2A-1:1	1586.56	4388.03	1.419777e+000	1.424138e+000	26.5	26	5.086557e+000	0	0	0	0	0	0	0.235897	0	0	29.1201	26.3324
DATA	1194	8	46	0	0	A_22_P00018817	NM_001005176	1608.23	4388.45	2.473401e+001	2.850837e+000	50	26	5.337865e+000	0	0	0	0	0	0	22.5932	1	1	27.2919	26.6565
DATA	1195	8	47	0	0	A_23_P435941	NM_138352	1628.76	4388.8	2.288584e+001	2.688910e+000	47	26	4.994582e+000	0	0	0	0	0	0	20.9937	1	1	24.1747	26.4676
DATA	1196	8	48	0	0	A_21_P0009654	ENST00000593980	1649.6	4388.73	1.040290e+001	1.748599e+000	38.5	27	5.469735e+000	0	0	0	0	0	0	9.58432	1	1	21.1402	27.0054
DATA	1197	8	49	0	0	A_23_P342053	NM_032626	1670.66	4388.02	1.133633e+002	1.142236e+001	135	27	5.491427e+000	0	0	0	0	0	0	104.907	1	1	25.7804	27.0201
DATA	1198	8	50	0	0	A_22_P00018444	ENST00000512464	1692.37	4388	1.388927e+000	1.392962e+000	26.5	27	5.265719e+000	0	0	0	0	0	0	-0.536942	0	0	30	27.1864
DATA	1199	8	51	0	0	A_32_P191503	NR_026999	1713.76	4387.79	1.282463e+002	1.289939e+001	145	27	5.257902e+000	0	0	0	0	0	0	119.749	1	1	27.0811	26.9977
DATA	1200	8	52	0	0	A_21_P0005037	XR_426066	1734.07	4387.95	7.401250e+001	7.528987e+000	96	26	5.570912e+000	0	0	0	0	0	0	69.3983	1	1	26.8687	26.6165
DATA	1201	8	53	0	0	A_33_P3344264	NM_020175	1756.03	4388.24	2.324301e+002	2.328363e+001	243	27	5.168124e+000	0	0	0	0	0	0	218.922	1	1	27.2919	27.148
DATA	1202	8	54	0	0	A_23_P9056	NM_014781	1776.73	4388.1	1.954491e+002	1.959280e+001	212	27	5.383895e+000	0	0	0	0	0	0	184.872	1	1	26.6546	27.2732
DATA	1203	8	55	0	0	A_22_P00013415	NR_015430	1798.2	4387.98	2.990144e+001	3.286154e+000	59	27	5.532131e+000	0	0	0	0	0	0	28.4067	1	1	25.5572	27.4874
DATA	1204	8	56	0	0	A_23_P58482	NM_002406	1819	4388.23	1.532360e+003	1.532420e+002	1472	27	5.375073e+000	0	0	0	0	0	0	1461.84	1	1	26.8687	27.3333
DATA	1205	8	57	0	0	A_23_P78563	NM_024292	1840	4387.7	2.070400e+003	2.070444e+002	1991	27	5.764189e+000	0	0	0	0	0	0	1983.43	1	1	26.2212	26.938
DATA	1206	8	58	0	0	A_23_P210131	ENST00000619511	1861.79	4387.86	1.156870e+002	1.164673e+001	135	26	5.166810e+000	0	0	0	0	0	0	111.302	1	1	25.1049	26.4373
DATA	1207	8	59	0	0	A_33_P3416649	A_33_P3416649	1882.85	4387.5	1.336514e+000	1.342344e+000	28	26	4.925874e+000	0	0	0	0	0	0	0.69824	0	0	30	26.4489
DATA	1208	8	60	0	0	A_23_P8801	NM_000777	1904	4387.5	1.331122e+000	1.334989e+000	25	26	4.875386e+000	0	0	0	0	0	0	-1.89457	0	0	30	26.0748
DATA	1209	8	61	0	0	A_24_P62367	NM_004746	1925.15	4387.5	1.325835e+000	1.329687e+000	27	26	4.991635e+000	0	0	0	0	0	0	-0.846194	0	0	30	26.3204
DATA	1210	8	62	0	0	A_21_P0002965	lnc-SYNPR-1:1	1946.29	4387.5	1.927613e+000	1.338450e+000	29	26	4.945240e+000	0	0	0	0	0	0	1.88453	1	0	27.0811	26.2649
DATA	1211	8	63	0	0	A_21_P0000420	NR_003216	1967.4	4387.59	1.315612e+000	1.319500e+000	26	27	5.791380e+000	0	0	0	0	0	0	0.129393	0	0	30	27.2293
DATA	1212	8	64	0	0	A_33_P3284533	ENST00000390440	1988.71	4387.5	4.083505e+000	1.376403e+000	31.5	27	6.030933e+000	0	0	0	0	0	0	4.0228	1	0	27.0811	27.3079
DATA	1213	8	65	0	0	A_33_P3213419	AK054946	2009	4387.5	3.313347e+002	3.315935e+001	354.5	28	5.992744e+000	0	0	0	0	0	0	327.566	1	1	25.3321	27.6925
DATA	1214	8	66	0	0	A_22_P00001551	lnc-ARID1B-1:1	2031	4387.5	1.301108e+000	1.304888e+000	27	27	5.779556e+000	0	0	0	0	0	0	-0.570732	0	0	26.2212	27.3396
DATA	1215	8	67	0	1	ERCC-00061_161	DQ459426	2052	4387.5	1.296572e+000	1.300339e+000	26.5	27	5.347495e+000	0	0	0	0	0	0	-0.0438168	0	0	30	27.0424
DATA	1216	8	68	0	0	A_33_P3220090	NM_001076781	2073.29	4387.5	3.718481e+000	1.348155e+000	30	27	5.408439e+000	0	0	0	0	0	0	3.71571	1	0	30	27.0076
DATA	1217	8	69	0	0	A_21_P0002911	ENST00000460993	2094.4	4387.41	2.845441e+000	1.322524e+000	31.5	27	5.459345e+000	0	0	0	0	0	0	2.8528	1	0	30	26.8965
DATA	1218	8	70	0	0	A_33_P3388192	NM_144594	2114.5	4387.71	1.862807e+001	2.264495e+000	47	27	5.193253e+000	0	0	0	0	0	0	18.7337	1	1	23.9365	26.8689
DATA	1219	8	71	0	0	A_23_P19134	NM_032119	2136.78	4387.48	1.802149e+000	1.295919e+000	28	27	5.572977e+000	0	0	0	0	0	0	1.81839	1	0	30	27.1318
DATA	1220	8	72	0	0	A_21_P0001548	lnc-TGFBR3-1:1	2157.42	4388.25	1.499740e+001	1.971416e+000	43	27	5.676564e+000	0	0	0	0	0	0	15.1772	1	1	20.0267	27.1821
DATA	1221	8	73	0	0	A_22_P00007562	lnc-HBEGF-1:1	2179	4387.5	2.261355e+000	1.295588e+000	30	27	6.092531e+000	0	0	0	0	0	0	2.29538	1	0	30	27.6822
DATA	1222	8	74	0	0	A_22_P00025517	ENST00000425505	2200.21	4387.19	4.725696e+000	1.357020e+000	32	28	5.737114e+000	0	0	0	0	0	0	4.81045	1	0	28.5237	27.8104
DATA	1223	8	75	0	0	A_21_P0012500	ENST00000514145	2221.44	4387.03	1.264930e+000	1.268605e+000	26	28	5.793471e+000	0	0	0	0	0	0	-0.580227	0	0	30	27.7184
DATA	1224	8	76	0	0	A_21_P0013106	TCONS_l2_00024960	2242.56	4387.03	1.261639e+000	1.265304e+000	27	27	5.584028e+000	0	0	0	0	0	0	-1.43231	0	0	30	27.4776
DATA	1225	8	77	0	0	A_33_P3251148	NM_001256530	2263.11	4387.68	7.290644e+003	7.290655e+002	7515	27	5.402123e+000	0	0	0	0	0	0	7479.13	1	1	25.7804	27.4733
DATA	1226	8	78	0	0	A_23_P67646	NM_014364	2284.69	4387.15	1.143231e+001	1.700735e+000	38.5	27	5.301229e+000	0	0	0	0	0	0	11.7566	1	1	17.2609	27.0457
DATA	1227	8	79	0	0	A_32_P20367	NM_001011	2305.52	4387.65	9.703562e+003	9.703570e+002	9724	27	5.138311e+000	0	0	0	0	0	0	10001	1	1	24.4106	27.1554
DATA	1228	8	80	0	0	A_22_P00016869	NR_110102	2326.8	4387.11	5.423624e+001	5.566626e+000	82	27	5.501648e+000	0	0	0	0	0	0	56.0207	1	1	26.8687	27.0298
DATA	1229	8	81	0	0	A_21_P0005709	lnc-NKAIN3-1:1	2348.37	4387	4.004678e+000	1.313579e+000	32	26	5.682074e+000	0	0	0	0	0	0	4.14503	1	0	29.1201	26.6347
DATA	1230	8	82	0	0	A_33_P3384652	AK294708	2369.5	4387	5.317310e+000	1.357161e+000	32	27	5.748824e+000	0	0	0	0	0	0	5.51419	1	0	29.1201	27.2561
DATA	1231	8	83	0	0	A_21_P0001590	lnc-PIGM-3:1	2390.62	4387	1.359108e+000	1.253813e+000	29	27	5.816207e+000	0	0	0	0	0	0	1.41196	1	0	30	27.7046
DATA	1232	8	84	0	0	A_21_P0005740	lnc-SPAG1-2:1	2411.83	4387	1.240733e+000	1.244338e+000	27	28	5.607529e+000	0	0	0	0	0	0	-0.61881	0	0	28.1191	28.0693
DATA	1233	8	85	0	0	A_33_P3270742	THC2492043	2433	4386.8	1.238802e+000	1.242401e+000	26	27	5.842378e+000	0	0	0	0	0	0	-1.05867	0	0	30	27.8095
DATA	1234	8	86	0	0	A_23_P46429	NM_001554	2454.37	4387	1.237021e+000	1.240615e+000	26	27	5.840661e+000	0	0	0	0	0	0	-2.13937	0	0	29.1201	27.4777
DATA	1235	8	87	0	0	A_21_P0005147	lnc-FAM120B-3:1	2475.44	4386.97	1.624453e+001	2.043030e+000	45	27	5.637196e+000	0	0	0	0	0	0	16.9773	1	1	30	27.4988
DATA	1236	8	88	0	0	A_21_P0006611	lnc-PFKP-11:1	2496.56	4386.97	1.389335e+001	1.860577e+000	42	27	5.474173e+000	0	0	0	0	0	0	14.5373	1	1	29.1201	27.3359
DATA	1237	8	89	0	0	A_33_P3408221	NR_026952	2517.6	4386.82	1.893762e+002	1.897792e+001	222	27	5.060931e+000	0	0	0	0	0	0	198.364	1	1	26.4388	26.7939
DATA	1238	8	90	0	0	A_23_P331092	NM_152571	2538.73	4387	1.501171e+002	1.506243e+001	188	27	4.575865e+000	0	0	0	0	0	0	157.389	1	1	26.0017	27.0797
DATA	1239	8	91	0	0	A_22_P00003118	NR_121579	2559.35	4387	7.958555e+000	1.468440e+000	35	27	4.988479e+000	0	0	0	0	0	0	8.3508	1	1	25.3321	27.4059
DATA	1240	8	92	0	0	A_33_P3261869	NM_001286680	2580.41	4386.84	3.557246e+001	3.764940e+000	63.5	28	5.165736e+000	0	0	0	0	0	0	37.3521	1	1	23.9365	27.7035
DATA	1241	8	93	0	0	A_33_P3361771	NM_003292	2602.4	4386.59	5.565739e+000	1.352285e+000	34	27	4.991784e+000	0	0	0	0	0	0	5.84779	1	0	27.501	27.2005
DATA	1242	8	94	0	0	A_21_P0010395	lnc-GNAZ-1:1	2623.5	4386.68	1.523944e+000	1.241260e+000	28	27	5.230318e+000	0	0	0	0	0	0	1.60191	1	0	30	27.2487
DATA	1243	8	95	0	0	A_22_P00016827	lnc-TRIP4-2:1	2644.6	4386.59	1.227870e+000	1.232411e+000	29	27	5.165263e+000	0	0	0	0	0	0	0.514927	0	0	30	27.2128
DATA	1244	8	96	0	0	A_33_P3351999	THC2642375	2665.85	4386.5	1.227580e+000	1.236906e+000	29	27	5.327586e+000	0	0	0	0	0	0	1.25407	0	0	30	27.4316
DATA	1245	8	97	0	0	A_23_P118516	NM_016078	2686.04	4386.58	5.586171e+001	5.720200e+000	85.5	27	5.557096e+000	0	0	0	0	0	0	58.7607	1	1	24.6442	27.1403
DATA	1246	8	98	0	0	A_33_P3333089	ENST00000619172	2708	4386.5	1.227427e+000	1.231863e+000	28	27	5.504652e+000	0	0	0	0	0	0	0.486922	0	0	30	27.757
DATA	1247	8	99	0	0	A_23_P215505	NM_012294	2729.29	4386.5	1.227556e+000	1.231123e+000	28	27	5.211464e+000	0	0	0	0	0	0	-0.573331	0	0	27.0811	27.4026
DATA	1248	8	100	0	0	A_21_P0011789	TCONS_l2_00013434	2750.5	4386.5	1.227819e+000	1.232751e+000	28	27	5.089323e+000	0	0	0	0	0	0	0.609716	0	0	27.9146	27.3409
DATA	1249	8	101	0	0	A_33_P3364811	NM_002838	2770.59	4386.39	7.793916e+002	7.794890e+001	834	27	5.448666e+000	0	0	0	0	0	0	819.344	1	1	24.4106	27.6275
DATA	1250	8	102	0	0	A_21_P0005410	lnc-ZKSCAN1-1:6	2792.85	4386.5	1.638165e+000	1.243146e+000	29	28	5.737619e+000	0	0	0	0	0	0	1.72137	1	0	30	27.955
DATA	1251	8	103	0	0	A_21_P0006035	ENST00000450399	2814	4386.5	4.766737e+000	1.321891e+000	32	27	5.573983e+000	0	0	0	0	0	0	5.0062	1	0	30	27.8295
DATA	1252	8	104	0	0	A_33_P3220410	BX107671	2835	4386.5	2.400735e+000	1.256861e+000	30.5	27	5.447216e+000	0	0	0	0	0	0	2.51977	1	0	30	27.5159
DATA	1253	8	105	1028	1	(+)E1A_r60_1	E1A_r60_1	2856.29	4386.5	9.014354e+000	1.528680e+000	38	27	5.057100e+000	0	0	0	1	0	0	9.45445	1	1	27.0811	27.2494
DATA	1254	8	106	0	0	A_22_P00023760	ENST00000425194	2877.14	4386.23	1.843783e+001	2.219508e+000	45	27	5.140013e+000	0	0	0	0	0	0	19.3228	1	1	22.1978	27.3894
DATA	1255	8	107	0	0	A_22_P00007614	lnc-HEBP1-1:1	2898.5	4386.32	1.240992e+000	1.242934e+000	29	27	5.640789e+000	0	0	0	0	0	0	1.29936	1	0	27.0811	27.3211
DATA	1256	8	108	0	0	A_22_P00009914	lnc-MGMT-4:1	2919.67	4386.39	2.564528e+000	1.264240e+000	30	27	5.549931e+000	0	0	0	0	0	0	2.68248	1	0	30	27.1743
DATA	1257	8	109	0	0	A_22_P00006710	NM_001129895	2940.57	4386.64	6.824044e+003	6.824056e+002	7091	28	5.571210e+000	0	0	0	0	0	0	7130.22	1	1	23.696	27.9518
DATA	1258	8	110	0	0	A_33_P3292650	NM_207407	2962	4386.2	1.237110e+000	1.240704e+000	25	28	5.685069e+000	0	0	0	0	0	0	-2.24817	0	0	28.1191	28.0902
DATA	1259	8	111	0	0	A_22_P00013801	lnc-RP4-604K5.1.1-3:1	2983.3	4386.1	1.238634e+000	1.242232e+000	26	28	5.524039e+000	0	0	0	0	0	0	-2.24914	0	0	28.3221	28.3237
DATA	1260	8	112	0	0	A_22_P00002070	ENST00000560376	3003.47	4386.51	8.917659e+001	9.003982e+000	119	28	5.602823e+000	0	0	0	0	0	0	92.8391	1	1	22.4545	28.1051
DATA	1261	8	113	0	0	A_21_P0004352	lnc-IRX4-2:1	3025.56	4386.03	1.241935e+000	1.246022e+000	28.5	28	5.232779e+000	0	0	0	0	0	0	0.359302	0	0	29.1201	28.1282
DATA	1262	8	114	0	0	A_23_P386888	NM_005577	3046.62	4386	1.572344e+001	2.007004e+000	42	27	5.136244e+000	0	0	0	0	0	0	16.3232	1	1	29.1201	27.5887
DATA	1263	8	115	0	0	A_24_P461238	NR_027066	3067.58	4386.97	2.506063e+000	1.274146e+000	29	28	5.673993e+000	0	0	0	0	0	0	2.59761	1	0	30	28.0029
DATA	1264	8	116	0	1	ERCC-00104_60	ERCC-00104_60	3089.17	4386	1.247505e+000	1.251487e+000	28	28	5.753956e+000	0	0	0	0	0	0	0.309613	0	0	30	28.0737
DATA	1265	8	117	0	0	A_22_P00003829	ENST00000563079	3110.37	4386	1.249500e+000	1.253185e+000	29.5	27	5.576790e+000	0	0	0	0	0	0	0.121722	0	0	29.1201	27.7583
DATA	1266	8	118	0	0	A_33_P3380992	NM_001080538	3131.37	4386	2.220499e+000	1.274659e+000	30.5	27	5.191566e+000	0	0	0	0	0	0	2.29077	1	0	30	27.495
DATA	1267	8	119	0	0	A_33_P3399911	A_33_P3399911	3152.5	4386	4.632817e+000	1.339912e+000	33	27	5.457906e+000	0	0	0	0	0	0	4.77144	1	0	29.1201	27.7891
DATA	1268	8	120	0	0	A_23_P117424	NM_025230	3172.6	4385.89	1.275832e+002	1.282032e+001	156	28	5.463404e+000	0	0	0	0	0	0	131.189	1	1	22.7082	28.3036
DATA	1269	8	121	0	0	A_33_P3267380	NM_172244	3195	4385.8	1.257956e+000	1.261611e+000	26	28	5.565178e+000	0	0	0	0	0	0	-2.25572	0	0	30	28.285
DATA	1270	8	122	0	0	A_23_P119907	NM_018089	3215.34	4385.75	1.819481e+001	2.215300e+000	48	27	5.461724e+000	0	0	0	1	0	0	18.6433	1	1	25.1049	27.5799
DATA	1271	8	123	0	0	A_33_P3398091	NM_001130031	3235.32	4386.27	1.033346e+001	1.634137e+000	38	27	5.194483e+000	0	0	0	0	0	0	10.5698	1	1	20.591	27.2494
DATA	1272	8	124	0	0	A_33_P3335935	NM_144570	3258.44	4385.97	1.264698e+000	1.268372e+000	25.5	27	5.464495e+000	0	0	0	0	0	0	-2.35595	0	0	30	27.4132
DATA	1273	8	125	0	0	A_23_P11224	NM_173470	3278.41	4385.88	7.700357e+002	7.701405e+001	754	28	5.496270e+000	0	0	0	0	0	0	784.815	1	1	25.7804	27.939
DATA	1274	8	126	0	0	A_33_P3296582	NM_024590	3299.88	4385.29	1.706664e+001	2.128974e+000	47	28	5.427946e+000	0	0	0	0	0	0	17.3639	1	1	24.1747	28.0072
DATA	1275	8	127	0	0	A_22_P00022030	NR_110796	3321.85	4385.5	7.855432e+000	1.497663e+000	36.5	28	5.657316e+000	0	0	0	0	0	0	7.97728	1	1	26.6546	28.047
DATA	1276	8	128	0	0	A_33_P3321564	A_33_P3321564	3343	4385.5	1.747290e+000	1.289264e+000	29	28	5.488527e+000	0	0	0	0	0	0	1.77126	1	0	30	28.2721
DATA	1277	8	129	0	0	A_21_P0002153	lnc-ACP1-6:1	3364.15	4385.5	1.275891e+000	1.279598e+000	27.5	27	5.447895e+000	0	0	0	0	0	0	-0.68908	0	0	26.6546	28.2743
DATA	1278	8	130	0	0	A_32_P496893	NM_001014830	3385.4	4385.59	2.130977e+000	1.299413e+000	30	28	5.418132e+000	0	0	0	0	0	0	2.15271	1	0	30	28.8321
DATA	1279	8	131	0	0	A_33_P3305243	ENST00000373903	3405.78	4385.65	1.123268e+001	1.705919e+000	39	28	5.219271e+000	0	0	0	0	0	0	11.3288	1	1	25.1049	28.4146
DATA	1280	8	132	0	0	A_22_P00002025	lnc-BEST4-1:1	3427.71	4385.5	2.521158e+000	1.310540e+000	30	28	5.161305e+000	0	0	0	0	0	0	2.53847	1	0	30	28.6206
DATA	1281	8	133	0	0	A_23_P1145	NM_018109	3448.11	4385.64	5.642800e+001	5.787944e+000	84	29	5.589845e+000	0	0	0	0	0	0	56.7274	1	1	26.0017	29.1544
DATA	1282	8	134	0	0	A_22_P00021084	lnc-KANSL3-1:1	3469.75	4385.64	1.305287e+002	1.311646e+001	162	29	5.647813e+000	0	0	0	0	0	0	131.016	1	1	25.1049	29.2804
DATA	1283	8	135	0	0	A_23_P258493	NM_005573	3490.5	4385.73	1.000584e+002	1.008890e+001	126.5	29	5.606064e+000	0	0	0	0	0	0	100.287	1	1	24.4106	28.9229
DATA	1284	8	136	0	1	ETG04_27747	ETG04_27747	3512.29	4385.5	2.182330e+000	1.312019e+000	29	28	5.097785e+000	0	0	0	0	0	0	2.18427	1	0	30	28.3959
DATA	1285	8	137	0	0	A_23_P120710	NM_003316	3532.37	4385.83	1.446753e+002	1.452541e+001	170.5	28	5.061363e+000	0	0	0	0	0	0	144.616	1	1	24.8756	28.4
DATA	1286	8	138	0	0	A_23_P163161	NM_020195	3553.71	4385.57	1.541905e+002	1.547350e+001	186.5	28	5.119171e+000	0	0	0	0	0	0	153.946	1	1	25.3321	28.3115
DATA	1287	8	139	0	0	A_21_P0002189	lnc-SLC4A1AP-1:8	3575.78	4385.48	1.294679e+000	1.298440e+000	28	28	5.684449e+000	0	0	0	0	0	0	-0.597204	0	0	30	28.7068
DATA	1288	8	140	0	0	A_22_P00003573	lnc-CCT7-1:1	3597	4385.5	1.295990e+000	1.300685e+000	28	28	5.899436e+000	0	0	0	0	0	0	0.489999	0	0	30	28.2609
DATA	1289	8	141	0	0	A_22_P00016698	lnc-TRAF3IP2-1:1	3618	4385.5	1.297132e+000	1.304296e+000	28.5	28	5.818595e+000	0	0	0	0	0	0	0.936156	0	0	30	28.0276
DATA	1290	8	142	0	0	A_21_P0000859	NR_038980	3639.33	4385.39	1.298099e+000	1.303160e+000	28	28	5.721474e+000	0	0	0	0	0	0	0.576401	0	0	30	28.1933
DATA	1291	8	143	0	0	A_23_P110811	NM_001867	3659.66	4385.5	6.988177e+003	6.988189e+002	6752.5	28	5.463531e+000	0	0	0	0	0	0	6946.37	1	1	25.3321	28.1659
DATA	1292	8	144	0	0	A_21_P0007822	lnc-EIF2S3L.1-2:1	3680.58	4385.66	6.518903e+000	1.457297e+000	34	29	5.654357e+000	0	0	0	0	0	0	6.47654	1	1	30	28.8564
DATA	1293	8	145	0	0	A_24_P181672	NM_001009905	3702.79	4385.19	1.183211e+001	1.760558e+000	39	29	5.275748e+000	0	0	0	0	0	0	11.7524	1	1	30	28.4965
DATA	1294	8	146	0	0	A_23_P144020	NM_175613	3724	4385.2	3.166650e+000	1.341794e+000	31	28	5.266743e+000	0	0	0	0	0	0	3.14479	1	0	30	28.3852
DATA	1295	8	147	0	0	A_33_P3267769	NM_001001914	3745	4385.2	1.300101e+000	1.303878e+000	23.5	28	5.607041e+000	0	0	0	0	0	0	-3.56754	0	0	28.1191	28.4429
DATA	1296	8	148	0	0	A_33_P3282840	NM_001030001	3765.36	4385.25	4.330501e+002	4.332463e+001	448	28	5.572786e+000	0	0	0	0	0	0	430.14	1	1	25.1049	28.3318
DATA	1297	8	149	0	0	A_21_P0009753	ENST00000590677	3787.44	4385.03	8.038953e+000	1.531079e+000	34	28	5.519338e+000	0	0	0	0	0	0	7.98859	1	1	30	28.2916
DATA	1298	8	150	0	0	A_21_P0005753	lnc-UTP23-2:1	3808.56	4385.03	1.298511e+000	1.302283e+000	27	28	5.744402e+000	0	0	0	0	0	0	-0.729897	0	0	30	27.9571
DATA	1299	8	151	0	0	A_23_P83073	NM_032558	3829.62	4385	3.258337e+001	3.508553e+000	58	28	5.596932e+000	0	0	0	0	0	0	32.4248	1	1	29.1201	28.6451
DATA	1300	8	152	0	0	A_23_P62605	NM_000975	3850.23	4385.11	3.766069e+004	3.766069e+003	36652	29	5.626180e+000	0	0	0	0	0	0	37513.8	1	1	26.8687	28.9696
DATA	1301	8	153	0	0	A_33_P3345011	NM_178525	3872.17	4385	1.294453e+000	1.298213e+000	29	29	5.709065e+000	0	0	0	0	0	0	-0.0782061	0	0	30	29.2925
DATA	1302	8	154	0	0	A_33_P3349840	ENST00000437531	3892.54	4385.25	7.856322e+001	7.962568e+000	104	29	5.547769e+000	0	0	0	0	0	0	78.471	1	1	25.3321	29.4464
DATA	1303	8	155	0	0	A_24_P548060	ENST00000419499	3914.37	4385	1.296975e+001	1.832064e+000	40.5	30	5.775427e+000	0	0	0	0	0	0	12.9792	1	1	29.1201	29.8963
DATA	1304	8	156	0	0	A_23_P256455	NM_002947	3934.26	4384.89	2.529771e+002	2.533065e+001	280.5	30	5.789741e+000	0	0	0	0	0	0	253.655	1	1	26.8687	29.8649
DATA	1305	8	157	0	0	A_22_P00007771	lnc-HNRNPA1-1:1	3956.62	4385	1.284585e+000	1.288317e+000	26	29	5.783317e+000	0	0	0	0	0	0	-0.618421	0	0	30	29.6391
DATA	1306	8	158	0	0	A_22_P00016768	XR_251845	3978	4384.8	1.281104e+000	1.284826e+000	25	29	5.750327e+000	0	0	0	0	0	0	-1.29315	0	0	30	29.1502
DATA	1307	8	159	0	0	A_22_P00016720	lnc-TRAPPC4-1:1	3999	4384.8	1.277387e+000	1.281098e+000	27.5	29	5.663132e+000	0	0	0	0	0	0	-0.523825	0	0	30	29.059
DATA	1308	8	160	0	0	A_23_P436618	NM_000810	4020.21	4384.81	1.273244e+000	1.278613e+000	27.5	29	5.643170e+000	0	0	0	0	0	0	0.662463	0	0	30	29.262
DATA	1309	8	161	0	0	A_33_P3345210	NM_001164407	4041.37	4384.87	1.711405e+000	1.283876e+000	28	29	5.727303e+000	0	0	0	0	0	0	1.74163	1	0	30	29.0904
DATA	1310	8	162	0	0	A_22_P00002244	XR_424156	4062.07	4384.81	1.365020e+002	1.370893e+001	161	28	5.764231e+000	0	0	0	0	0	0	139.449	1	1	25.5572	28.4866
DATA	1311	8	163	0	0	A_23_P69941	NR_027706	4083.6	4384.59	1.258285e+000	1.261940e+000	25	27	5.174206e+000	0	0	0	0	0	0	-1.81142	0	0	30	27.2132
DATA	1312	8	164	0	0	A_19_P00810982	lnc-MACROD1-1:1	4103.82	4384.58	4.287783e+001	4.468058e+000	71.5	26	5.341408e+000	0	0	0	0	0	0	44.1926	1	1	25.7804	26.695
DATA	1313	9	1	0	0	A_23_P392076	NM_014574	645	4395.5	6.010968e+000	1.606594e+000	30.5	25	5.074130e+000	0	0	0	0	0	0	5.22419	1	0	26.2212	25.0758
DATA	1314	9	2	0	0	A_22_P00003761	lnc-CDIPT-1:7	665.407	4395.81	2.142891e+001	2.614708e+000	45	25	5.020270e+000	0	0	0	0	0	0	18.5205	1	1	25.1049	25.474
DATA	1315	9	3	0	0	A_22_P00003103	NR_033838	687.152	4395.5	1.501718e+000	1.507331e+000	27	26	5.772848e+000	0	0	0	0	0	0	0.527696	0	0	30	26.2195
DATA	1316	9	4	0	0	A_21_P0011474	NM_001005735	708.294	4395.5	5.960597e+000	1.626355e+000	32	26	5.761512e+000	0	0	0	0	0	0	5.10071	1	0	30	26.8182
DATA	1317	9	5	0	0	A_23_P217178	NM_005462	729.5	4395.5	1.515259e+000	1.527196e+000	27	26	5.947560e+000	0	0	0	0	0	0	1.29111	0	0	30	26.6695
DATA	1318	9	6	0	0	A_33_P3311646	A_33_P3311646	750	4395.7	2.142071e+003	2.142125e+002	1851.5	27	5.680310e+000	0	0	0	0	0	0	1818.38	1	1	26.2212	27.0823
DATA	1319	9	7	0	0	A_21_P0012698	TCONS_l2_00021455	771.848	4395.5	4.762837e+000	1.603051e+000	31	27	5.330419e+000	0	0	0	0	0	0	4.02921	1	0	30	26.6236
DATA	1320	9	8	0	0	A_22_P00016696	lnc-TRA2A-1:1	792.862	4395.26	2.485787e+002	2.490522e+001	235	27	5.617988e+000	0	0	0	0	0	0	209.684	1	1	25.5572	27.0498
DATA	1321	9	9	0	0	A_24_P32935	NM_000803	812.469	4395.62	9.727786e+000	1.560055e+000	35	27	5.605478e+000	0	0	0	0	0	0	8.18509	1	1	30	27.3846
DATA	1322	9	10	0	0	A_22_P00022068	ENST00000440455	835.4	4395.41	1.538071e+000	1.542540e+000	24	27	4.949635e+000	0	0	0	0	0	0	-1.73037	0	0	30	27.1731
DATA	1323	9	11	0	0	A_24_P140608	NM_001945	856.5	4395.32	8.334244e+000	1.541872e+000	32.5	27	4.923471e+000	0	0	0	0	0	0	6.98373	1	1	27.0811	26.9208
DATA	1324	9	12	0	0	A_33_P3373885	ENST00000416045	877.6	4395.41	1.543103e+000	1.547586e+000	24.5	26	4.955161e+000	0	0	0	0	0	0	-1.03148	0	0	27.501	26.3559
DATA	1325	9	13	0	0	A_23_P115762	NM_007265	897.897	4395.4	1.671686e+002	1.678849e+001	163	26	5.192645e+000	0	0	0	0	0	0	139.724	1	1	25.7804	26
DATA	1326	9	14	0	0	A_23_P169887	NM_001521	919.379	4395.5	8.469775e+001	8.610528e+000	97.5	25	5.798838e+000	0	0	0	0	0	0	70.7343	1	1	25.3321	25.7843
DATA	1327	9	15	0	1	ERCC-00043_129	ERCC-00043_129	941	4395.2	1.546628e+000	1.551121e+000	26	26	5.644532e+000	0	0	0	0	0	0	-0.473569	0	0	30	26.0261
DATA	1328	9	16	0	0	A_22_P00016682	lnc-TPR-1:1	962.375	4395	1.546772e+000	1.551266e+000	25	25	5.440339e+000	0	0	0	0	0	0	-0.149561	0	0	30	25.8178
DATA	1329	9	17	0	0	A_22_P00005013	lnc-DDX20-2:3	983.438	4395.03	1.546538e+000	1.557829e+000	28	26	5.371788e+000	0	0	0	0	0	0	1.21364	0	0	30	26.2984
DATA	1330	9	18	0	0	A_22_P00012139	NM_032940	1004.61	4395.04	3.033269e+001	3.406507e+000	52.5	26	5.586752e+000	0	0	0	0	0	0	25.3348	1	1	24.4106	26.2023
DATA	1331	9	19	0	0	A_33_P3321263	ENST00000328113	1025.62	4395	1.544733e+000	1.549221e+000	25	27	5.862449e+000	0	0	0	0	0	0	-1.67958	0	0	30	27.1859
DATA	1332	9	20	0	0	A_22_P00010716	ENST00000510360	1046.88	4394.54	1.495362e+001	2.151970e+000	38.5	27	5.957131e+000	0	0	0	0	0	0	12.5124	1	1	21.6755	26.9691
DATA	1333	9	21	0	0	A_33_P3268989	THC2581013	1068.17	4395	3.399729e+001	3.734639e+000	55	27	5.620892e+000	0	0	0	0	0	0	28.4798	1	1	28.1191	27.093
DATA	1334	9	22	0	0	A_23_P364613	NM_138413	1089.37	4395	1.538994e+000	1.543465e+000	26	27	5.250432e+000	0	0	0	0	0	0	-0.315448	0	0	29.1201	27.1897
DATA	1335	9	23	0	0	A_33_P3406998	NM_130438	1110.44	4395.76	1.245318e+002	1.254817e+001	130	27	5.240710e+000	0	0	0	0	0	0	104.639	1	1	25.1049	27.2645
DATA	1336	9	24	0	0	A_33_P3290602	NR_102705	1131.49	4395.13	4.768630e+002	4.771109e+001	430	27	5.336574e+000	0	0	0	0	0	0	401.51	1	1	28.3221	27.1865
DATA	1337	9	25	0	0	A_33_P3215848	BC044628	1152.62	4395	6.845327e+000	1.680341e+000	32	27	5.087609e+000	0	0	0	0	0	0	5.77612	1	0	29.1201	27.3516
DATA	1338	9	26	0	0	A_23_P27207	NM_145651	1173.4	4395.12	2.080097e+001	2.582842e+000	44.5	27	5.232080e+000	0	0	0	0	0	0	17.5919	1	1	25.7804	27.4022
DATA	1339	9	27	0	0	A_23_P36647	NM_177441	1194.45	4394.64	2.904257e+002	2.908269e+001	265	27	5.227336e+000	0	0	0	0	0	0	246.26	1	1	25.3321	27.2862
DATA	1340	9	28	0	0	A_22_P00005426	lnc-DTWD2-1:2	1216.37	4395	1.518533e+000	1.522944e+000	25	27	5.210425e+000	0	0	0	0	0	0	-0.506103	0	0	30	27.2687
DATA	1341	9	29	0	0	A_22_P00024948	lnc-CTIF-2:1	1237.44	4394.97	1.514179e+000	1.518578e+000	25	27	5.291342e+000	0	0	0	0	0	0	-1.15093	0	0	30	27.1403
DATA	1342	9	30	0	0	A_22_P00009778	ENST00000584649	1258.56	4394.97	5.451735e+000	1.609144e+000	30	27	5.337098e+000	0	0	0	0	0	0	4.66282	1	0	29.1201	27.0455
DATA	1343	9	31	0	0	A_22_P00003695	ENST00000567058	1279.79	4394.81	1.504734e+000	1.511885e+000	27	26	5.359374e+000	0	0	0	0	0	0	0.786197	0	0	30	26.8788
DATA	1344	9	32	0	0	A_21_P0008597	ENST00000567647	1301	4394.5	1.825685e+001	2.365414e+000	42	27	5.288517e+000	0	0	0	0	0	0	15.7184	1	1	26.2212	27.2761
DATA	1345	9	33	0	0	A_33_P3212274	BC016059	1322	4394.5	4.397720e+002	4.400273e+001	401	27	5.571031e+000	0	0	0	0	0	0	379.926	1	1	26.2212	27.2388
DATA	1346	9	34	0	0	A_33_P3258146	NM_001258000	1341.89	4394.47	1.795574e+001	2.335725e+000	42	27	5.809125e+000	0	0	0	0	0	0	15.5645	1	1	21.1402	27.0473
DATA	1347	9	35	0	0	A_23_P65189	NM_000209	1364.4	4394.59	1.483694e+000	1.488004e+000	26	27	5.829955e+000	0	0	0	0	0	0	-1.00052	0	0	30	27.3521
DATA	1348	9	36	0	0	A_19_P00316371	NR_038393	1385.5	4394.68	1.478106e+000	1.482400e+000	26	27	5.819583e+000	0	0	0	0	0	0	-0.967105	0	0	30	27.6181
DATA	1349	9	37	0	0	A_32_P202438	AK025716	1406.71	4394.5	1.713520e+000	1.486508e+000	28	27	5.800795e+000	0	0	0	0	0	0	1.50266	1	0	30	27.3036
DATA	1350	9	38	0	0	A_23_P122233	NM_001014990	1427.49	4394.62	3.325527e+002	3.328778e+001	311	27	5.507651e+000	0	0	0	0	0	0	292.767	1	1	24.4106	27.2848
DATA	1351	9	39	0	0	A_22_P00003094	lnc-C8orf83-2:1	1449	4394.5	1.460549e+000	1.464793e+000	26	27	5.586354e+000	0	0	0	0	0	0	-0.970599	0	0	30	27.1633
DATA	1352	9	40	0	0	A_33_P3208970	NM_001114759	1470.26	4394.53	4.762723e+001	4.981109e+000	66.5	27	5.327660e+000	0	0	0	0	0	0	42.2777	1	1	23.4529	27.0255
DATA	1353	9	41	0	0	A_21_P0003232	lnc-KCTD6-1:1	1491.29	4394.5	2.031652e+000	1.466809e+000	28	27	5.100273e+000	0	0	0	0	0	0	1.81099	1	0	30	27.1165
DATA	1354	9	42	0	0	A_33_P3403075	NM_018304	1512.5	4394.5	8.130042e+000	1.659323e+000	33.5	27	5.033955e+000	0	0	0	0	0	0	7.27791	1	1	27.9146	26.9328
DATA	1355	9	43	0	0	A_24_P364807	NM_017839	1532.75	4394.55	1.600188e+001	2.153111e+000	40	27	5.756904e+000	0	0	0	0	0	0	14.3835	1	1	22.4545	27.8911
DATA	1356	9	44	66	-1	3xSLv1	3xSLv1	1554.85	4394.5	1.429925e+000	1.434079e+000	25	27	5.735147e+000	0	0	0	0	0	0	-1.30984	0	0	30	27.7795
DATA	1357	9	45	0	0	A_22_P00000675	ENST00000414967	1576	4394.5	1.423702e+000	1.427838e+000	26	27	5.621422e+000	0	0	0	0	0	0	-1.02581	0	0	30	27.496
DATA	1358	9	46	0	0	A_21_P0011044	TCONS_l2_00005589	1597	4394.5	1.417515e+000	1.422188e+000	28	27	5.393796e+000	0	0	0	0	0	0	0.361853	0	0	30	26.8549
DATA	1359	9	47	0	0	A_23_P104372	NM_015190	1617.8	4394.5	3.460326e+002	3.463220e+001	322	27	5.079116e+000	0	0	0	0	0	0	316.552	1	1	25.7804	27.2083
DATA	1360	9	48	0	0	A_22_P00024301	lnc-DNAJC24-1:1	1639.5	4394.32	2.365318e+000	1.428785e+000	29	27	5.420077e+000	0	0	0	0	0	0	2.17366	1	0	30	26.9887
DATA	1361	9	49	0	0	A_22_P00001416	ENST00000526455	1660.56	4394.03	1.097544e+001	1.781177e+000	36	27	5.447901e+000	0	0	0	0	0	0	10.1308	1	1	30	27.273
DATA	1362	9	50	0	0	A_22_P00005153	lnc-DHX57-2:1	1681.53	4394.57	2.704346e+001	3.043757e+000	52	27	5.326655e+000	0	0	0	0	0	0	25.0709	1	1	24.4106	27.2381
DATA	1363	9	51	0	0	A_23_P6596	NM_005524	1703	4394.2	1.386467e+000	1.390495e+000	26	27	5.088819e+000	0	0	0	0	0	0	-0.215199	0	0	30	27.13
DATA	1364	9	52	0	0	A_21_P0000081	NM_001170797	1723.94	4394.07	9.072837e+001	9.177857e+000	107	27	5.240989e+000	0	0	0	0	0	0	84.8598	1	1	28.1191	27.2086
DATA	1365	9	53	0	0	A_33_P3304427	NM_001190787	1744.5	4393	4.005020e+001	4.235608e+000	61	27	5.317031e+000	0	0	0	0	0	0	37.6219	1	1	18.5412	26.9564
DATA	1366	9	54	0	0	A_21_P0014863	BC051442	1766.2	4393.89	5.750163e+002	5.751801e+001	569	27	5.211515e+000	0	0	0	0	0	0	542.539	1	1	26.8687	27.223
DATA	1367	9	55	0	0	A_24_P254346	NM_006052	1787.45	4393.88	1.660143e+002	1.665757e+001	186	27	5.827312e+000	0	0	0	0	0	0	157.319	1	1	26.0017	27.6616
DATA	1368	9	56	0	0	A_21_P0004716	ENST00000612554	1808.62	4394	1.356679e+000	1.362788e+000	29	27.5	5.753860e+000	0	0	0	0	0	0	0.7313	0	0	29.1201	27.9654
DATA	1369	9	57	0	0	A_21_P0006907	lnc-ADD3-3:1	1829.83	4394	1.350921e+000	1.354846e+000	25	27	5.305495e+000	0	0	0	0	0	0	-2.03059	0	0	28.1191	27.4483
DATA	1370	9	58	0	0	A_33_P3395883	A_33_P3395883	1850.66	4394.02	2.081243e+002	2.085612e+001	221.5	27	5.450684e+000	0	0	0	0	0	0	199.738	1	1	25.7804	27.2706
DATA	1371	9	59	0	0	A_23_P357760	ENST00000481340	1872.37	4394	5.374307e+000	1.447033e+000	32	27	4.888078e+000	0	0	0	0	0	0	5.17975	1	0	29.1201	26.5152
DATA	1372	9	60	0	1	ERCC-00025_93	DQ883689	1893.44	4393.97	1.749314e+000	1.349457e+000	29	26	4.394505e+000	0	0	0	0	0	0	1.69287	1	0	29.1201	25.9636
DATA	1373	9	61	0	0	A_22_P00001540	lnc-ARHGEF2-2:1	1914.29	4393.77	2.311799e+001	2.668457e+000	49	26	4.702358e+000	0	0	0	0	0	0	22.4611	1	1	24.4106	25.8826
DATA	1374	9	62	0	0	A_23_P171223	NM_022101	1935.33	4393.97	1.465132e+001	1.977105e+000	42.5	26	4.767441e+000	0	0	0	0	0	0	14.2911	1	1	27.2919	26.196
DATA	1375	9	63	0	0	A_23_P132444	NM_006756	1956.5	4393.77	6.668880e+002	6.670191e+001	662	26	5.980427e+000	0	0	0	0	0	0	653.037	1	1	25.7804	27.0909
DATA	1376	9	64	0	0	A_33_P3300262	NM_001177972	1978	4393.8	1.313424e+000	1.317239e+000	26	27	6.318433e+000	0	0	0	0	0	0	-1.82486	0	0	30	27.6948
DATA	1377	9	65	0	0	A_33_P3358856	ENST00000494093	1998.66	4393.98	1.549786e+003	1.549842e+002	1562	28	6.256098e+000	0	0	0	0	0	0	1529.06	1	1	25.7804	28.1226
DATA	1378	9	66	0	0	A_23_P110504	NM_030782	2019.9	4393.67	1.260657e+002	1.267421e+001	153	28	5.672776e+000	0	0	0	0	0	0	124.839	1	1	27.0811	28
DATA	1379	9	67	0	0	A_33_P3231981	NM_007262	2040.86	4393.84	1.286500e+003	1.286566e+002	1310.5	27	5.891223e+000	0	0	0	0	0	0	1278.49	1	1	25.1049	27.6126
DATA	1380	9	68	0	0	A_23_P396934	NM_001144990	2062.67	4393.61	1.294563e+000	1.298324e+000	26	27	5.438223e+000	0	0	0	0	0	0	-1.16549	0	0	30	26.8865
DATA	1381	9	69	0	0	A_21_P0011925	lnc-TEX261-2:1	2083.36	4393.23	1.098984e+001	1.697713e+000	38.5	27	5.459384e+000	0	0	0	0	0	0	10.9973	1	1	23.696	26.9495
DATA	1382	9	70	0	0	A_21_P0001740	lnc-WARS2-1:1	2105	4393.5	1.285928e+000	1.289664e+000	26	27	5.118617e+000	0	0	0	0	0	0	-1.16018	0	0	30	26.7396
DATA	1383	9	71	0	0	A_33_P3214501	NM_022767	2125.51	4393.37	1.506442e+001	1.980481e+000	42	27	5.404387e+000	0	0	0	0	0	0	15.1725	1	1	24.4106	26.9016
DATA	1384	9	72	0	0	A_33_P3372659	A_33_P3372659	2147.4	4393.59	4.166108e+000	1.347575e+000	31	28	5.757357e+000	0	0	0	0	0	0	4.20945	1	0	27.501	27.877
DATA	1385	9	73	0	0	A_23_P159851	NM_032803	2168.6	4393.59	1.274020e+000	1.283391e+000	29	28	5.814375e+000	0	0	0	0	0	0	1.22116	0	0	30	27.8447
DATA	1386	9	74	0	0	A_23_P65307	NM_032229	2189.71	4393.5	1.270354e+000	1.274045e+000	25	28	5.828451e+000	0	0	0	0	0	0	-2.62355	0	0	30	28.2535
DATA	1387	9	75	0	0	A_24_P50245	NM_006120	2210.07	4393.73	4.255402e+002	4.257299e+001	451	28	6.006603e+000	0	0	0	0	0	0	433.661	1	1	26.0017	28.1367
DATA	1388	9	76	0	0	A_24_P88554	NM_003846	2231.9	4393.36	5.324460e+001	5.473163e+000	80	27.5	5.727576e+000	0	0	0	0	0	0	54.4108	1	1	26.0017	27.7227
DATA	1389	9	77	0	0	A_21_P0001415	XR_247053	2253.15	4393.5	1.260230e+000	1.263891e+000	26.5	28	5.679256e+000	0	0	0	0	0	0	-1.06242	0	0	26.6546	27.7057
DATA	1390	9	78	0	1	ERCC-00071_128	DQ883654	2274.29	4393.5	3.642732e+001	3.854755e+000	65	28	5.524820e+000	0	0	0	1	0	0	37.412	1	1	27.0811	27.6398
DATA	1391	9	79	0	0	A_33_P3213288	NM_004847	2295.5	4393.32	8.475648e+001	8.568479e+000	114	27	5.470625e+000	0	0	0	0	0	0	87.2513	1	1	30	27.4739
DATA	1392	9	80	0	0	A_22_P00000150	NR_120551	2316.6	4393.41	1.251465e+000	1.255100e+000	27	27	5.681294e+000	0	0	0	0	0	0	-1.0995	0	0	27.501	27.8664
DATA	1393	9	81	0	0	A_21_P0004277	lnc-GPR98-2:1	2337.78	4393.48	3.331181e+000	1.296019e+000	30	27	5.754115e+000	0	0	0	0	0	0	3.44399	1	0	30	27.3985
DATA	1394	9	82	0	0	A_24_P132518	NM_001556	2358.25	4393.42	9.807822e+001	9.887168e+000	128.5	27	5.661896e+000	0	0	0	0	0	0	101.594	1	1	23.696	27.4449
DATA	1395	9	83	0	0	A_23_P404821	NM_001080392	2379.52	4393.31	4.554108e+001	4.721946e+000	73.5	27	5.700160e+000	0	0	0	0	0	0	47.2617	1	1	24.4106	27.7557
DATA	1396	9	84	0	0	A_22_P00003889	NM_020747	2401.3	4393.1	1.241913e+000	1.248948e+000	28	27	5.911226e+000	0	0	0	0	0	0	0.961265	0	0	30	27.9173
DATA	1397	9	85	0	0	A_23_P124003	NM_170683	2421.83	4392.97	1.502915e+002	1.508051e+001	180	28	5.833425e+000	0	0	0	0	0	0	156.494	1	1	26.8687	28.0873
DATA	1398	9	86	0	0	A_33_P3373403	NM_016274	2442.56	4393.13	6.042574e+001	6.168846e+000	92	28	5.682709e+000	0	0	0	0	0	0	63.0113	1	1	25.1049	27.8993
DATA	1399	9	87	0	0	A_33_P3264089	NM_001164458	2464.7	4393.1	1.387616e+000	1.247719e+000	28	28	5.537482e+000	0	0	0	0	0	0	1.44907	1	0	30	27.8388
DATA	1400	9	88	0	0	A_22_P00014113	lnc-SBK2-1:1	2486	4393.2	2.389399e+000	1.261270e+000	30	28	5.121442e+000	0	0	0	0	0	0	2.49833	1	0	30	27.5882
DATA	1401	9	89	0	0	A_21_P0000258	NR_002564	2506.8	4393.11	1.405238e+003	1.405292e+002	1513	27	5.069757e+000	0	0	0	0	0	0	1470.93	1	1	26.8687	27.4588
DATA	1402	9	90	0	0	A_33_P3418218	NM_033127	2528.37	4393	1.232220e+000	1.239343e+000	30	27	4.609855e+000	0	0	0	0	0	0	0.981244	0	0	29.1201	27.1536
DATA	1403	9	91	0	0	A_23_P211345	NM_080647	2548.97	4392.7	9.079819e+000	1.532645e+000	36	28	4.844597e+000	0	0	0	0	0	0	9.5222	1	1	30	27.5768
DATA	1404	9	92	0	1	ERCC-00096_179	DQ459429	2570.62	4393	5.206751e+000	1.339154e+000	33	28	5.140587e+000	0	0	0	0	0	0	5.46463	1	0	29.1201	27.7025
DATA	1405	9	93	0	0	A_21_P0005026	XR_242019	2591.62	4393	1.229436e+000	1.233008e+000	27	27	5.223536e+000	0	0	0	0	0	0	-1.09724	0	0	29.1201	27.5539
DATA	1406	9	94	0	0	A_33_P3284117	A_33_P3284117	2612.83	4393	1.228799e+000	1.232529e+000	28.5	27	5.397129e+000	0	0	0	0	0	0	0.2091	0	0	30	27.2896
DATA	1407	9	95	0	0	A_21_P0008154	lnc-NUFIP1-1:5	2634	4392.8	4.872409e+000	1.324729e+000	32	27	5.474806e+000	0	0	0	0	0	0	5.12168	1	0	30	27.4163
DATA	1408	9	96	0	0	A_33_P3326643	NM_001277269	2655.37	4393	1.829621e+000	1.245044e+000	29.5	27	5.928764e+000	0	0	0	0	0	0	1.92376	1	0	29.1201	27.7724
DATA	1409	9	97	0	0	A_33_P3413038	NM_001163257	2676.85	4392.94	2.488166e+000	1.256208e+000	32	27	5.878886e+000	0	0	0	0	0	0	2.61663	1	0	30	27.6288
DATA	1410	9	98	0	0	A_33_P3279620	AK094832	2696.9	4392.8	1.855720e+001	2.227034e+000	47	27	5.378696e+000	0	0	0	0	0	0	19.5164	1	1	26.8687	27.1512
DATA	1411	9	99	0	0	A_23_P160177	NM_144699	2718.35	4393.2	2.862165e+001	3.115798e+000	57	27	5.589310e+000	0	0	0	0	0	0	30.0988	1	1	24.8756	27.5583
DATA	1412	9	100	0	0	A_21_P0013482	TCONS_l2_00027767	2740	4392.8	1.227973e+000	1.235471e+000	29	27	5.203992e+000	0	0	0	0	0	0	1.03544	0	0	30	27.4835
DATA	1413	9	101	0	0	A_23_P385500	NM_178841	2761	4392.8	6.505692e+001	6.621296e+000	94	27.5	5.606503e+000	0	0	0	0	0	0	68.3846	1	1	28.1191	27.6993
DATA	1414	9	102	0	0	A_23_P110851	NM_198253	2782.22	4392.52	6.338878e+000	1.385816e+000	35	28	5.614604e+000	0	0	0	0	0	0	6.66061	1	1	30	28.0405
DATA	1415	9	103	0	0	A_22_P00003662	lnc-CDC25C-1:1	2803.5	4392.68	2.144512e+000	1.251469e+000	30	28	5.645955e+000	0	0	0	0	0	0	2.25224	1	0	30	28.081
DATA	1416	9	104	0	0	A_22_P00011151	lnc-OBFC2A-1:1	2823.8	4392.78	3.207358e+001	3.436432e+000	58	27	5.645682e+000	0	0	0	0	0	0	33.6655	1	1	24.4106	27.8226
DATA	1417	9	105	0	0	A_23_P321935	NM_030758	2845.31	4392.56	2.122236e+002	2.125824e+001	247	27	4.986345e+000	0	0	0	0	0	0	222.604	1	1	26.0017	27.1612
DATA	1418	9	106	0	0	A_24_P375322	NR_003503	2866.22	4392.53	2.671022e+001	2.942910e+000	56	27	4.990666e+000	0	0	0	0	0	0	27.9951	1	1	25.3321	27.1923
DATA	1419	9	107	0	0	A_33_P3278755	NM_001032377	2888	4392.5	1.232988e+000	1.236571e+000	25	27	5.032077e+000	0	0	0	0	0	0	-1.71723	0	0	30	27.026
DATA	1420	9	108	0	0	A_23_P117582	NM_130469	2908.5	4392.5	3.947896e+002	3.949836e+001	425.5	27	5.226059e+000	0	0	0	0	0	0	413.024	1	1	24.4106	27.2348
DATA	1421	9	109	0	0	A_23_P211806	NM_017724	2930.29	4392.5	6.794858e+001	6.906907e+000	100	27	5.898461e+000	0	0	0	0	0	0	71.0102	1	1	27.0811	27.6688
DATA	1422	9	110	0	0	A_23_P48535	NM_001030055	2951.5	4392.5	3.115434e+001	3.353311e+000	61	27	5.694884e+000	0	0	0	0	0	0	32.5212	1	1	27.9146	27.9731
DATA	1423	9	111	0	0	A_23_P102508	NM_021095	2972	4392.3	7.133992e+001	7.241283e+000	104.5	28	5.646180e+000	0	0	0	0	0	0	74.3835	1	1	26.2212	28.3247
DATA	1424	9	112	0	0	A_23_P29495	NM_001904	2993.2	4392.5	5.291587e+002	5.293048e+001	578	28	5.463160e+000	0	0	0	0	0	0	551.018	1	1	25.7804	28.4572
DATA	1425	9	113	0	0	A_23_P51410	NM_022743	3014.48	4392.38	1.279004e+001	1.785046e+000	41	28	5.136093e+000	0	0	0	0	0	0	13.3004	1	1	24.4106	28.2016
DATA	1426	9	114	0	0	A_33_P3273290	ENST00000464469	3035.77	4392.6	7.906571e+001	8.004305e+000	107	29	5.572286e+000	0	0	0	0	0	0	82.1019	1	1	25.7804	28.8525
DATA	1427	9	115	0	0	A_23_P45488	NM_021806	3056.92	4392.67	4.068350e+001	4.255717e+000	71.5	28	5.696311e+000	0	0	0	0	0	0	42.183	1	1	24.1747	28.5855
DATA	1428	9	116	0	0	A_23_P319640	NR_024606	3077.8	4392.34	6.753849e+001	6.868682e+000	96.5	28	5.891179e+000	0	0	0	0	0	0	69.9233	1	1	23.9365	28.207
DATA	1429	9	117	0	0	A_23_P103877	NM_001010847	3099.6	4392.41	1.249161e+000	1.254518e+000	26.5	28	5.524571e+000	0	0	0	0	0	0	0.680469	0	0	30	27.8301
DATA	1430	9	118	0	0	A_23_P258310	NM_144651	3120.78	4392.48	1.251219e+000	1.254855e+000	25	27	5.642325e+000	0	0	0	0	0	0	-2.4865	0	0	30	27.6655
DATA	1431	9	119	0	0	A_23_P56529	NM_001087	3141.64	4392.09	3.155306e+001	3.396430e+000	60	28	5.128347e+000	0	0	0	0	0	0	32.507	1	1	22.7082	27.5887
DATA	1432	9	120	0	0	A_23_P29939	NM_007308	3162.59	4392.12	5.343850e+003	5.343865e+002	5336	28	5.450399e+000	0	0	0	0	0	0	5496.04	1	1	25.7804	27.917
DATA	1433	9	121	0	0	A_23_P88222	NM_138790	3183.39	4392.63	1.107408e+001	1.678435e+000	39	28	5.598103e+000	0	0	0	0	0	0	11.3693	1	1	23.4529	28.3986
DATA	1434	9	122	0	0	A_21_P0008560	ENST00000558411	3205.44	4392.03	1.259866e+000	1.263527e+000	27	27	5.540723e+000	0	0	0	0	0	0	-1.23335	0	0	30	27.9381
DATA	1435	9	123	0	0	A_33_P3267731	NR_034016	3226.56	4392.03	2.500150e+000	1.290249e+000	31	27	5.222990e+000	0	0	0	0	0	0	2.55763	1	0	30	27.575
DATA	1436	9	124	0	0	A_24_P203765	NM_001287596	3247.62	4392	1.264399e+000	1.268073e+000	26	27	5.464276e+000	0	0	0	0	0	0	-3.0085	0	0	30	27.4539
DATA	1437	9	125	0	0	A_33_P3343616	NM_001290131	3269	4392.2	2.195407e+001	2.536496e+000	49	28	5.427507e+000	0	0	0	0	0	0	22.3767	1	1	28.1191	27.9535
DATA	1438	9	126	0	0	A_33_P3248787	DB221055	3288.51	4391.49	1.703697e+001	2.126439e+000	45.5	28	5.572307e+000	0	0	0	0	0	0	17.3373	1	1	20.0267	28.2292
DATA	1439	9	127	0	0	A_32_P45974	BC071972	3311.03	4392.35	1.793609e+001	2.200636e+000	42	28	5.619871e+000	0	0	0	0	0	0	18.2151	1	1	19.1492	28.2601
DATA	1440	9	128	0	0	A_22_P00023389	lnc-FAM114A1-1:1	3332.5	4392	1.273638e+000	1.277338e+000	26.5	28	5.538333e+000	0	0	0	0	0	0	-1.59945	0	0	29.1201	28.2277
DATA	1441	9	129	0	0	A_33_P3214047	ENST00000412929	3353.56	4391.97	1.275900e+000	1.279819e+000	27	28	4.977982e+000	0	0	0	0	0	0	0.235569	0	0	30	28.3434
DATA	1442	9	130	0	0	A_22_P00005133	ENST00000542248	3373.86	4391.84	6.211901e+001	6.342759e+000	89	28	5.215361e+000	0	0	0	0	0	0	62.7559	1	1	26.4388	28.5233
DATA	1443	9	131	0	0	A_22_P00010440	ENST00000556602	3396	4391.8	8.971629e+000	1.566437e+000	36	28	5.146315e+000	0	0	0	0	0	0	9.04728	1	1	30	28.3085
DATA	1444	9	132	0	0	A_23_P74344	NM_053053	3416.42	4392.09	3.061757e+001	3.320951e+000	57.5	28	5.395413e+000	0	0	0	0	0	0	30.8241	1	1	25.7804	28.475
DATA	1445	9	133	0	0	A_22_P00008549	NR_110826	3439	4391.42	1.387311e+001	1.893269e+000	43	29	5.681683e+000	0	0	0	0	0	0	13.9436	1	1	30	28.9751
DATA	1446	9	134	0	0	A_21_P0004110	ENST00000503488	3459.44	4391.97	1.003763e+001	1.634858e+000	39	29	5.621092e+000	0	0	0	0	0	0	10.0723	1	1	30	29.1327
DATA	1447	9	135	0	0	A_22_P00004430	ENST00000563286	3479.43	4391.78	2.584598e+001	2.889652e+000	50.5	29	5.612703e+000	0	0	0	0	0	0	25.8986	1	1	23.9365	29.2107
DATA	1448	9	136	0	0	A_24_P253251	NM_003045	3501.79	4391.81	1.313174e+001	1.843785e+000	41	28	5.507306e+000	0	0	0	0	0	0	13.1381	1	1	30	28.9371
DATA	1449	9	137	0	0	A_22_P00009751	lnc-ME3-1:1	3523	4391.5	1.941644e+000	1.310449e+000	30.5	28	5.414981e+000	0	0	0	0	0	0	1.94001	1	0	26.2212	28.6208
DATA	1450	9	138	0	0	A_23_P502035	NM_000155	3543.3	4391.22	3.303928e+001	3.549581e+000	58.5	28	5.238812e+000	0	0	0	0	0	0	32.9722	1	1	20.591	28.3084
DATA	1451	9	139	0	0	A_23_P218131	NM_032714	3564.19	4391.83	9.545939e+001	9.633946e+000	123	28	5.608412e+000	0	0	0	0	0	0	95.1418	1	1	24.4106	28.5335
DATA	1452	9	140	0	0	A_33_P3352517	NM_001037162	3586.4	4391.59	2.416694e+000	1.322916e+000	29	28	5.780486e+000	0	0	0	0	0	0	2.40599	1	0	30	28.6404
DATA	1453	9	141	0	0	A_23_P36226	NM_032315	3606.29	4391.71	1.511970e+002	1.517564e+001	180.5	28	6.099970e+000	0	0	0	0	0	0	150.384	1	1	24.8756	28.8598
DATA	1454	9	142	0	0	A_24_P367242	NM_181607	3628.71	4391.5	1.299259e+000	1.304133e+000	27.5	28	5.727621e+000	0	0	0	0	0	0	0.532116	0	0	30	28.4984
DATA	1455	9	143	0	0	A_33_P3744736	NR_046102	3650	4391.5	3.607008e+000	1.352961e+000	31	28	5.617645e+000	0	0	0	0	0	0	3.58184	1	0	26.2212	28.4045
DATA	1456	9	144	0	0	A_22_P00021678	lnc-KCNG3-2:1	3671	4391.5	1.300980e+000	1.304760e+000	26	28	5.542074e+000	0	0	0	0	0	0	-1.93252	0	0	30	28.5828
DATA	1457	9	145	0	0	A_33_P3334121	A_33_P3334121	3692.15	4391.5	8.020435e+000	1.532052e+000	35	29	5.615054e+000	0	0	0	0	0	0	7.95625	1	1	30	28.8061
DATA	1458	9	146	0	0	A_32_P175739	NM_000189	3712.4	4391.37	8.695356e+001	8.792836e+000	115	29	5.468671e+000	0	0	0	0	0	0	86.2363	1	1	23.9365	29.1078
DATA	1459	9	147	0	0	A_21_P0001665	lnc-APITD1-1:1	3734.6	4391.41	1.435818e+000	1.313710e+000	28	28	5.380387e+000	0	0	0	0	0	0	1.42378	1	0	30	28.4938
DATA	1460	9	148	0	0	A_21_P0012230	ENST00000452028	3755.71	4391.5	2.531633e+000	1.330102e+000	30	28	5.645284e+000	0	0	0	0	0	0	2.51051	1	0	27.0811	28.5171
DATA	1461	9	149	0	0	A_21_P0003751	lnc-SNCA-1:1	3776.85	4391.5	1.301680e+000	1.305462e+000	26.5	28	5.551884e+000	0	0	0	0	0	0	-0.501694	0	0	30	28.4272
DATA	1462	9	150	0	0	A_24_P83678	NM_198468	3798	4391.5	1.301099e+000	1.305069e+000	29	28	5.228611e+000	0	0	0	0	0	0	0.220862	0	0	30	28.3175
DATA	1463	9	151	0	0	A_23_P113237	NM_001012288	3819.15	4391.5	7.341290e+000	1.496470e+000	36	28	5.489622e+000	0	0	0	0	0	0	7.28988	1	1	30	28.8269
DATA	1464	9	152	0	0	A_23_P15511	NM_004396	3839.8	4391.5	5.549391e+003	5.549406e+002	5255.5	29	5.646940e+000	0	0	0	0	0	0	5515.23	1	1	25.7804	28.8327
DATA	1465	9	153	0	0	A_19_P00318152	NR_003239	3860.37	4391.39	4.306668e+002	4.308634e+001	461	29	5.805624e+000	0	0	0	0	0	0	428.485	1	1	24.8756	29.4549
DATA	1466	9	154	0	0	A_23_P1981	NM_000207	3882.56	4391.03	2.578125e+000	1.324852e+000	31	29	5.638859e+000	0	0	0	0	0	0	2.56893	1	0	30	29.5159
DATA	1467	9	155	0	0	A_22_P00012490	ENST00000518098	3903.79	4391.19	7.244095e+000	1.486029e+000	35.5	30	5.678606e+000	0	0	0	0	0	0	7.22953	1	1	30	29.9588
DATA	1468	9	156	0	0	A_23_P45294	NM_207318	3924.67	4391.16	2.044107e+002	2.048206e+001	231	30	5.787348e+000	0	0	0	0	0	0	204.377	1	1	25.7804	29.9645
DATA	1469	9	157	0	0	A_22_P00018788	ENST00000518620	3946	4391.2	1.288593e+000	1.292337e+000	26	29	5.765355e+000	0	0	0	0	0	0	-1.53855	0	0	30	29.6232
DATA	1470	9	158	0	0	A_22_P00017031	ENST00000436418	3967.37	4391	1.296641e+000	1.295597e+000	29	29	5.687685e+000	0	0	0	0	0	0	1.30248	1	0	30	29.6272
DATA	1471	9	159	0	0	A_33_P3241090	NM_001005186	3988.5	4391	1.281864e+000	1.285588e+000	27	29	5.822814e+000	0	0	0	0	0	0	-0.691997	0	0	30	29.4362
DATA	1472	9	160	0	0	A_21_P0014408	NR_040513	4009.62	4391	1.277984e+000	1.282810e+000	27	29	5.620367e+000	0	0	0	0	0	0	0.539853	0	0	30	29.213
DATA	1473	9	161	0	0	A_23_P213959	NM_133263	4030.94	4391.76	1.245249e+001	1.784135e+000	40	29	5.548890e+000	0	0	0	0	0	0	12.6201	1	1	30	29.1474
DATA	1474	9	162	0	0	A_23_P102462	NM_153214	4051.83	4391	4.024331e+000	1.334827e+000	33	29	5.748106e+000	0	0	0	0	0	0	4.09445	1	0	30	28.8833
DATA	1475	9	163	0	0	A_24_P39928	NM_001080468	4073.17	4391	2.174971e+000	1.286065e+000	30	28	5.369319e+000	0	0	0	0	0	0	2.2219	1	0	30	27.8194
DATA	1476	9	164	0	0	A_22_P00000767	NR_120311	4094.37	4391	2.056161e+000	1.278604e+000	29.5	27	5.276867e+000	0	0	0	0	0	0	2.10981	1	0	30	26.9175
DATA	1477	10	1	0	0	A_21_P0012834	ENST00000513310	655.4	4401.59	1.492978e+000	1.497601e+000	26	25	5.054998e+000	0	0	0	0	0	0	0.252875	0	0	30	25.3377
DATA	1478	10	2	0	0	A_21_P0009431	NR_120419	676.706	4401.5	1.501026e+000	1.505386e+000	26	25	5.301333e+000	0	0	0	0	0	0	-0.60175	0	0	30	25.7732
DATA	1479	10	3	0	0	A_23_P374782	NM_001024666	697.629	4401.76	4.949828e+002	4.952140e+001	445.5	26	5.844712e+000	0	0	0	0	0	0	423.679	1	1	27.7085	27.0857
DATA	1480	10	4	0	0	A_21_P0003186	NR_034007	719	4401.5	1.515080e+000	1.519482e+000	27	26	5.826540e+000	0	0	0	0	0	0	-0.00954423	0	0	26.2212	26.813
DATA	1481	10	5	0	0	A_21_P0005826	lnc-ZMAT4-2:1	740	4401.5	2.790518e+000	1.550820e+000	29	27	5.763240e+000	0	0	0	0	0	0	2.36867	1	0	26.2212	27.0415
DATA	1482	10	6	0	0	A_21_P0002507	lnc-CXCR4-1:1	761.294	4401.5	1.526541e+000	1.530976e+000	23	27	5.329950e+000	0	0	0	0	0	0	-2.42008	0	0	27.0811	26.8431
DATA	1483	10	7	0	0	A_21_P0011943	TCONS_l2_00014767	782.4	4401.41	5.309260e+000	1.624919e+000	30	27	5.420046e+000	0	0	0	0	0	0	4.47664	1	0	30	26.7903
DATA	1484	10	8	0	0	A_33_P3254136	NM_177531	803.6	4401.41	1.711879e+000	1.549427e+000	26.5	28	5.652416e+000	0	0	0	0	0	0	1.43947	1	0	30	27.5036
DATA	1485	10	9	0	0	A_21_P0000988	ENST00000438619	824.776	4401.48	1.539105e+000	1.543576e+000	26	27	4.925158e+000	0	0	0	0	0	0	-0.279928	0	0	30	27.0933
DATA	1486	10	10	0	0	A_21_P0000748	NR_038280	846	4401.5	1.542139e+000	1.552731e+000	26.5	27	4.872168e+000	0	0	0	0	0	0	1.15236	0	0	30	27.209
DATA	1487	10	11	0	0	A_33_P3863935	NR_028492	867	4401.5	1.544576e+000	1.550558e+000	27	27	4.696728e+000	0	0	0	0	0	0	0.568842	0	0	30	26.7875
DATA	1488	10	12	0	0	A_23_P252817	NM_001048	888.208	4401.19	1.546373e+000	1.553175e+000	28	26	5.064842e+000	0	0	0	0	0	0	0.706973	0	0	28.5237	26.272
DATA	1489	10	13	0	0	A_23_P373584	NM_139167	909.438	4401.03	1.547702e+000	1.552198e+000	25	26	5.631271e+000	0	0	0	0	0	0	-1.06481	0	0	29.1201	26.2062
DATA	1490	10	14	0	0	A_21_P0013968	XM_003119675	930.271	4401.47	8.716827e+001	8.854131e+000	99	26	5.668362e+000	0	0	0	0	0	0	72.6696	1	1	25.7804	26.057
DATA	1491	10	15	0	0	A_33_P3230011	NM_001130159	951.625	4401	1.548965e+000	1.559327e+000	27	26	5.403793e+000	0	0	0	0	0	0	1.12591	0	0	30	25.9418
DATA	1492	10	16	0	0	A_22_P00016042	NR_110227	973	4401.2	1.548959e+000	1.559062e+000	28	26	5.311950e+000	0	0	0	0	0	0	1.10083	0	0	30	26.2308
DATA	1493	10	17	0	0	A_22_P00021957	ENST00000525758	994	4401.2	1.842599e+000	1.563819e+000	28	26	5.281730e+000	0	0	0	0	0	0	1.53643	1	0	30	26.3385
DATA	1494	10	18	0	1	ERCC-00034_158	DQ855001	1015.37	4401	2.467285e+000	1.571365e+000	28	27	5.429742e+000	0	0	0	0	0	0	2.05872	1	0	30	26.8152
DATA	1495	10	19	0	0	A_23_P358221	NM_015562	1036.37	4401	2.207995e+001	2.698014e+000	44	27	6.171063e+000	0	0	0	0	0	0	18.44	1	1	29.1201	27.7517
DATA	1496	10	20	0	0	A_23_P10385	NM_016448	1057.64	4400.88	2.297162e+001	2.770434e+000	44	27	6.071293e+000	0	0	0	1	0	0	19.2074	1	1	25.7804	27.4677
DATA	1497	10	21	0	0	A_24_P343233	NM_002124	1078.59	4401.12	3.930320e+003	3.930350e+002	3164	27	5.862244e+000	0	0	0	0	0	0	3290.68	1	1	25.7804	27.5211
DATA	1498	10	22	0	0	A_23_P132260	NM_014303	1100.16	4401.24	6.729553e+001	6.904416e+000	80	27	5.166405e+000	0	0	0	0	0	0	56.4364	1	1	26.8687	27.532
DATA	1499	10	23	0	0	A_23_P113825	NM_144653	1121.03	4400.97	2.873518e+002	2.877648e+001	263	27	5.392906e+000	0	0	0	0	0	0	241.439	1	1	28.1191	27.664
DATA	1500	10	24	0	0	A_33_P3319896	NM_001009611	1142.37	4401	1.621959e+000	1.546447e+000	28	27	5.062912e+000	0	0	0	0	0	0	1.36565	1	0	29.1201	27.6811
DATA	1501	10	25	0	0	A_22_P00011954	lnc-PKMYT1-1:1	1163.37	4401	1.529996e+000	1.534441e+000	23	27	5.327803e+000	0	0	0	0	0	0	-3.39254	0	0	30	27.4876
DATA	1502	10	26	0	0	A_23_P8848	NM_018250	1184.41	4401	1.205126e+002	1.214808e+001	127	27	5.282212e+000	0	0	0	0	0	0	101.949	1	1	26.4388	27.4522
DATA	1503	10	27	0	0	A_21_P0012929	TCONS_l2_00023251	1205.56	4400.97	6.061029e+000	1.517252e+000	29.5	27	5.156114e+000	0	0	0	0	0	0	5.14106	1	0	29.1201	27.4301
DATA	1504	10	28	0	0	A_33_P3304081	ENST00000489727	1226.35	4401.08	2.210379e+001	2.683930e+000	44	27	4.954663e+000	0	0	0	0	0	0	18.8006	1	1	23.2073	26.9405
DATA	1505	10	29	0	1	ERCC-00130_136	EF011072	1248	4400.8	1.513286e+000	1.517683e+000	25	27	5.212604e+000	0	0	0	0	0	0	-1.00317	0	0	30	27.062
DATA	1506	10	30	0	0	A_23_P122924	NM_002192	1267.95	4401.05	7.834381e+000	1.704028e+000	33	27	5.515656e+000	0	0	0	0	0	0	6.70389	1	1	20.591	27.139
DATA	1507	10	31	0	0	A_33_P3266993	AK130024	1290.09	4401.11	3.690789e+001	3.987004e+000	60	27	5.120466e+000	0	0	0	0	0	0	31.6907	1	1	24.1747	26.7176
DATA	1508	10	32	0	0	A_23_P302550	NM_130782	1310.93	4400.73	1.139463e+003	1.139562e+002	999	27.5	5.272964e+000	0	0	0	0	0	0	981.748	1	1	26.0017	27.3477
DATA	1509	10	33	0	0	A_23_P110504	NM_030782	1332.67	4400.75	1.316324e+002	1.324814e+001	140	27	5.844070e+000	0	0	0	0	0	0	113.827	1	1	25.1049	27.4237
DATA	1510	10	34	0	0	A_33_P3313685	AK123052	1353.78	4400.52	2.291757e+000	1.509439e+000	29	27	5.781265e+000	0	0	0	0	0	0	1.98907	1	0	30	27.4336
DATA	1511	10	35	0	0	A_23_P60101	NM_030895	1375	4400.5	1.481995e+000	1.493164e+000	28	27	5.794861e+000	0	0	0	0	0	0	1.24584	0	0	30	27.3507
DATA	1512	10	36	0	0	A_32_P489986	NM_001039763	1396	4400.5	1.476311e+000	1.480600e+000	27	27	5.860091e+000	0	0	0	0	0	0	-0.0771284	0	0	30	27.6555
DATA	1513	10	37	0	0	A_33_P6817068	NR_034118	1417.29	4400.5	5.529832e+000	1.574978e+000	32	27	5.702406e+000	0	0	0	0	0	0	4.85556	1	0	30	27.4917
DATA	1514	10	38	0	0	A_21_P0013273	TCONS_l2_00026242	1438.5	4400.5	1.464488e+000	1.468742e+000	24	27	5.311803e+000	0	0	0	0	0	0	-2.24825	0	0	30	27.25
DATA	1515	10	39	0	0	A_23_P336513	NM_015465	1459.33	4400.5	1.932884e+001	2.424010e+000	44	27	5.108887e+000	0	0	0	0	0	0	17.1102	1	1	25.7804	27.1037
DATA	1516	10	40	0	0	A_21_P0010531	ENST00000438195	1480.78	4400.48	1.452387e+000	1.456607e+000	25	27	5.170365e+000	0	0	0	0	0	0	-0.347012	0	0	30	27.2159
DATA	1517	10	41	0	0	A_33_P3392187	NM_001080433	1502	4400.5	1.619688e+000	1.459440e+000	27	27	5.078756e+000	0	0	0	0	0	0	1.44601	1	0	30	27.1865
DATA	1518	10	42	0	0	A_19_P00808120	NM_001145191	1523	4400.5	7.398066e+000	1.622713e+000	32	27	5.332699e+000	0	0	0	0	0	0	6.63296	1	1	30	27.3571
DATA	1519	10	43	0	0	A_33_P3279119	DR007930	1544.22	4400.48	1.433823e+000	1.437989e+000	25	27	5.770710e+000	0	0	0	0	0	0	-1.31578	0	0	30	27.7395
DATA	1520	10	44	0	1	ERCC-00017_150	DQ459420	1565.5	4400.32	1.427516e+000	1.436511e+000	27	27	5.700891e+000	0	0	0	0	0	0	1.06646	0	0	30	27.6126
DATA	1521	10	45	0	0	A_33_P3257027	NM_002009	1586.5	4400.32	1.421298e+000	1.425427e+000	26	27	4.885669e+000	0	0	0	0	0	0	-1.88138	0	0	30	27.0575
DATA	1522	10	46	0	0	A_21_P0010617	ENST00000437410	1607.67	4400.39	3.272164e+001	3.566656e+000	58.5	27	4.940329e+000	0	0	0	0	0	0	29.8567	1	1	27.2919	27.0201
DATA	1523	10	47	0	0	A_22_P00024648	ENST00000538430	1629	4400.2	1.408704e+000	1.412796e+000	25.5	27	5.084820e+000	0	0	0	0	0	0	-0.405122	0	0	30	27.0824
DATA	1524	10	48	0	0	A_24_P56388	NM_181054	1649.82	4400.71	6.058724e+002	6.060357e+001	563	27	5.622909e+000	0	0	0	0	0	0	557.722	1	1	25.3321	27.3824
DATA	1525	10	49	0	0	A_23_P60718	NM_024105	1671.09	4400.1	4.350541e+001	4.570363e+000	67	27	5.132097e+000	0	0	0	0	0	0	40.2288	1	1	26.2212	27.3392
DATA	1526	10	50	0	0	A_22_P00011047	lnc-NTNG2-1:1	1692.44	4400.03	1.390058e+000	1.400418e+000	27	27	5.125069e+000	0	0	0	0	0	0	1.23454	0	0	30	27.3601
DATA	1527	10	51	0	0	A_23_P106241	NM_004239	1713.02	4399.69	5.680426e+001	5.847565e+000	77.5	27	5.087330e+000	0	0	0	0	0	0	52.9908	1	1	27.2919	27.123
DATA	1528	10	52	0	0	A_21_P0005447	NR_028090	1734.3	4400.15	4.207261e+001	4.428420e+000	65	27	5.557582e+000	0	0	0	0	0	0	39.4215	1	1	27.501	27.5475
DATA	1529	10	53	0	0	A_21_P0001654	lnc-HNRNPU-2:1	1755.83	4400	4.524822e+000	1.493051e+000	30	27	5.226111e+000	0	0	0	0	0	0	4.25869	1	0	30	27.1806
DATA	1530	10	54	0	0	A_23_P152963	NM_017622	1777.02	4400.16	6.305848e+001	6.452919e+000	86	27	5.540554e+000	0	0	0	0	0	0	59.6086	1	1	27.2919	27.7301
DATA	1531	10	55	0	0	A_21_P0013506	TCONS_l2_00028088	1798.37	4400	1.359912e+000	1.364647e+000	28.5	27	5.841588e+000	0	0	0	0	0	0	0.439076	0	0	30	27.7209
DATA	1532	10	56	0	0	A_21_P0012109	NR_110611	1819.37	4400	1.354146e+000	1.358325e+000	27	28	5.684581e+000	0	0	0	0	0	0	0.246053	0	0	30	27.9538
DATA	1533	10	57	0	0	A_21_P0009733	lnc-CTD-2368P22.1.1-1:1	1840.5	4400	1.348430e+000	1.352348e+000	28	27	5.352835e+000	0	0	0	0	0	0	-0.0795669	0	0	30	27.3189
DATA	1534	10	58	0	0	A_33_P3594654	NM_024121	1861.38	4399.26	3.277833e+001	3.543709e+000	57	27	5.270201e+000	0	0	0	0	0	0	31.5166	1	1	23.9365	26.8868
DATA	1535	10	59	0	0	A_33_P3378835	NM_004252	1882.67	4399.2	6.551521e+002	6.552894e+001	660	27	4.508028e+000	0	0	0	0	0	0	632.559	1	1	24.6442	26.1111
DATA	1536	10	60	0	0	A_23_P25706	NM_024734	1903.78	4399.68	1.989459e+001	2.396272e+000	46	26	4.252482e+000	0	0	0	0	0	0	19.2863	1	1	26.2212	25.7004
DATA	1537	10	61	1028	1	(+)E1A_r60_a97	E1A_r60_a97	1925.21	4399.81	1.326472e+000	1.331334e+000	28	26	4.813134e+000	0	0	0	0	0	0	0.504179	0	0	30	26.1231
DATA	1538	10	62	0	0	A_33_P3355230	NM_002287	1946.37	4400	1.931525e+001	2.342368e+000	46	26	5.386924e+000	0	0	0	0	0	0	18.8749	1	1	30	26.9132
DATA	1539	10	63	0	0	A_23_P144337	NM_012118	1967.5	4399.94	1.316172e+000	1.323297e+000	27	26	5.860811e+000	0	0	0	0	0	0	0.916464	0	0	30	27.2024
DATA	1540	10	64	0	0	A_21_P0013726	NR_122077	1988.63	4399.87	1.311196e+000	1.315005e+000	27	27	6.167003e+000	0	0	0	0	0	0	-0.478585	0	0	28.5237	27.8704
DATA	1541	10	65	0	0	A_23_P54929	NM_020424	2008.53	4399.73	7.660730e+001	7.772000e+000	98.5	28	6.068448e+000	0	0	0	0	0	0	75.6996	1	1	21.1402	28.3217
DATA	1542	10	66	0	0	A_21_P0008810	ENST00000570105	2031	4399.5	1.301591e+000	1.310753e+000	28	28	5.947545e+000	0	0	0	0	0	0	1.1769	0	0	26.2212	28.0688
DATA	1543	10	67	0	0	A_22_P00018498	ENST00000555465	2052	4399.5	3.406464e+000	1.344662e+000	31	27	5.636574e+000	0	0	0	0	0	0	3.391	1	0	30	27.1147
DATA	1544	10	68	0	0	A_21_P0007550	lnc-TMEM106C-1:2	2073.29	4399.5	4.363578e+000	1.367768e+000	32	27	5.589799e+000	0	0	0	0	0	0	4.35886	1	0	27.0811	27.0767
DATA	1545	10	69	0	0	A_24_P152649	NR_033748	2093.31	4399.77	1.707902e+001	2.141658e+000	44	27	5.376701e+000	0	0	0	0	0	0	17.1147	1	1	23.696	26.8904
DATA	1546	10	70	0	0	A_21_P0005994	NR_109802	2115.6	4399.59	1.284034e+000	1.287765e+000	26	27	5.408376e+000	0	0	0	0	0	0	-0.223221	0	0	30	27.0608
DATA	1547	10	71	0	0	A_23_P132845	NM_004366	2136.85	4399.5	2.551318e+000	1.308798e+000	30	27	5.576931e+000	0	0	0	0	0	0	2.57358	1	0	26.6546	27.4545
DATA	1548	10	72	0	0	A_33_P3365601	NM_001278559	2158	4399.5	2.219271e+000	1.298881e+000	31	28	5.775738e+000	0	0	0	0	0	0	2.24548	1	0	30	27.7279
DATA	1549	10	73	0	0	A_21_P0009316	lnc-CCL23-1:1	2179	4399.5	1.272348e+000	1.276044e+000	27	28	5.731759e+000	0	0	0	0	0	0	-0.93987	0	0	30	28.0136
DATA	1550	10	74	0	0	A_22_P00010737	NR_121565	2200.29	4399.5	1.749445e+000	1.284375e+000	30	28	5.901951e+000	0	0	0	0	0	0	1.78036	1	0	27.0811	27.9167
DATA	1551	10	75	0	0	A_33_P3235029	ENST00000555016	2221.67	4399.6	2.937339e+002	2.940078e+001	316	28	5.725321e+000	0	0	0	0	0	0	299.75	1	1	25.1049	27.8175
DATA	1552	10	76	0	0	A_33_P3316233	NM_016067	2242.6	4399.41	2.874655e+000	1.297858e+000	30	27	5.559062e+000	0	0	0	0	0	0	2.94114	1	0	30	27.6717
DATA	1553	10	77	0	0	A_22_P00019867	lnc-GSTO2-2:1	2263.2	4399.5	7.633590e+001	7.737293e+000	105.5	28	5.592089e+000	0	0	0	0	0	0	78.292	1	1	25.7804	27.8476
DATA	1554	10	78	0	0	A_33_P3333092	ENST00000581247	2284.62	4399.35	1.647607e+001	2.073866e+000	44	27	5.479118e+000	0	0	0	0	0	0	16.9392	1	1	17.5897	27.607
DATA	1555	10	79	0	0	A_33_P3283964	NR_033740	2306	4399.5	2.107147e+000	1.274147e+000	30	27	5.550504e+000	0	0	0	0	0	0	2.17135	1	0	30	27.9919
DATA	1556	10	80	0	0	A_33_P3292083	ENST00000530033	2327.33	4399.39	1.250244e+000	1.253876e+000	28.5	27	5.652310e+000	0	0	0	0	0	0	-0.0107398	0	0	27.2919	27.7915
DATA	1557	10	81	0	0	A_21_P0014534	XR_245792	2348.5	4399.32	1.247703e+000	1.251328e+000	27	27	5.643652e+000	0	0	0	0	0	0	-0.42915	0	0	30	27.5955
DATA	1558	10	82	0	0	A_22_P00001575	lnc-ARL4C-2:5	2369.56	4399.03	1.385674e+000	1.256606e+000	30	27	5.685420e+000	0	0	0	0	0	0	1.43665	1	0	29.1201	27.9254
DATA	1559	10	83	0	0	A_23_P64306	NM_024114	2390.7	4399.1	1.876519e+000	1.260754e+000	29	27	5.803626e+000	0	0	0	0	0	0	1.94904	1	0	30	27.9048
DATA	1560	10	84	0	0	A_33_P3372288	ENST00000334937	2412	4399.2	7.926557e+000	1.475595e+000	36	27.5	5.725501e+000	0	0	0	0	0	0	8.24673	1	1	30	28
DATA	1561	10	85	0	0	A_22_P00022849	ENST00000429317	2433	4399.2	1.239111e+000	1.242711e+000	26	28	5.623483e+000	0	0	0	0	0	0	-0.937499	0	0	28.1191	28.2426
DATA	1562	10	86	0	0	A_21_P0013758	XM_005274633	2454.37	4399	1.237326e+000	1.240920e+000	28	27	5.498781e+000	0	0	0	0	0	0	-0.366904	0	0	29.1201	27.6451
DATA	1563	10	87	0	0	A_21_P0000269	NR_002585	2474.63	4399.12	8.330006e+000	1.493299e+000	36.5	27	5.272245e+000	0	0	0	0	0	0	8.70314	1	1	30	27.5068
DATA	1564	10	88	0	0	A_21_P0002985	lnc-ROBO2-5:4	2496.5	4399	1.234276e+000	1.237862e+000	26	28	5.027266e+000	0	0	0	0	0	0	-0.425748	0	0	29.1201	27.7467
DATA	1565	10	89	0	0	A_33_P3354955	NM_016649	2517.62	4399	4.915013e+001	5.068178e+000	77	28	4.841378e+000	0	0	0	0	0	0	51.4688	1	1	29.1201	27.5418
DATA	1566	10	90	0	0	A_22_P00012284	lnc-PPP2R2D-3:1	2538.58	4399.23	2.025500e+001	2.372533e+000	46.5	28	4.606680e+000	0	0	0	0	0	0	21.2301	1	1	24.8756	27.4016
DATA	1567	10	91	0	0	A_32_P122240	NM_001270601	2560.03	4399.11	4.492707e+001	4.659202e+000	73	28	4.956832e+000	0	0	0	0	0	0	47.1288	1	1	27.2919	27.7751
DATA	1568	10	92	0	0	A_21_P0002257	ENST00000610384	2581.37	4399	5.597636e+000	1.354605e+000	33.5	28	4.782088e+000	0	0	0	0	0	0	5.87605	1	0	30	27.8932
DATA	1569	10	93	0	0	A_23_P359655	NM_152437	2601.94	4398.97	1.345101e+002	1.350739e+001	167	28	4.714646e+000	0	0	0	0	0	0	141.279	1	1	27.501	27.9283
DATA	1570	10	94	0	0	A_21_P0010591	TCONS_l2_00000966	2623.03	4398.64	8.391698e+001	8.481694e+000	111	27	5.294364e+000	0	0	0	0	0	0	88.1801	1	1	26.0017	27.418
DATA	1571	10	95	0	0	A_21_P0013067	TCONS_l2_00024656	2644.62	4399	1.228313e+000	1.231882e+000	26	28	6.078907e+000	0	0	0	0	0	0	-0.643469	0	0	30	28.1667
DATA	1572	10	96	0	0	A_23_P15123	NM_019116	2665.28	4399.02	1.518241e+002	1.523228e+001	186	27	5.836153e+000	0	0	0	0	0	0	159.624	1	1	27.2919	27.8889
DATA	1573	10	97	0	0	A_23_P4387	NM_019016	2687	4398.8	1.227921e+000	1.231488e+000	27	27	5.468526e+000	0	0	0	0	0	0	-0.807249	0	0	30	27.1008
DATA	1574	10	98	0	0	A_21_P0013983	ENST00000437348	2708.21	4398.81	1.227939e+000	1.236585e+000	30.5	28	5.687161e+000	0	0	0	0	0	0	1.17713	0	0	30	27.6971
DATA	1575	10	99	0	0	A_21_P0011185	TCONS_l2_00007207	2728.98	4399.1	2.436035e+001	2.729703e+000	51	27	5.679290e+000	0	0	0	0	0	0	25.6108	1	1	23.2073	27.6606
DATA	1576	10	100	0	0	A_33_P3407643	NM_001145024	2750.5	4398.68	2.624464e+000	1.259594e+000	31	27	5.666159e+000	0	0	0	0	0	0	2.75856	1	0	30	27.6168
DATA	1577	10	101	0	0	A_23_P377299	NM_014693	2771.6	4398.59	1.228798e+000	1.233047e+000	28	28	5.674447e+000	0	0	0	0	0	0	0.430005	0	0	30	27.9746
DATA	1578	10	102	0	1	ETG09_205211	ETG09_205211	2792.78	4398.52	1.229348e+000	1.233352e+000	28	28	5.680010e+000	0	0	0	0	0	0	0.343178	0	0	27.0811	28.1025
DATA	1579	10	103	0	0	A_19_P00321493	NR_125403	2814	4398.5	1.230028e+000	1.234591e+000	29	27	5.772353e+000	0	0	0	0	0	0	0.518824	0	0	30	27.8963
DATA	1580	10	104	0	0	A_23_P356616	NM_145804	2835	4398.5	1.794451e+001	2.178026e+000	47	27	5.358513e+000	0	0	0	0	0	0	18.8239	1	1	26.2212	27.5078
DATA	1581	10	105	0	0	A_23_P331479	NM_133471	2855.8	4398.5	2.405670e+003	2.405702e+002	2478.5	27	4.985215e+000	0	0	0	0	0	0	2521.7	1	1	25.7804	27.2982
DATA	1582	10	106	0	0	A_23_P361940	NM_003874	2876.8	4398.39	2.804802e+001	3.065199e+000	56	27	5.053720e+000	0	0	0	0	0	0	29.3765	1	1	22.4545	27.3077
DATA	1583	10	107	0	0	A_23_P57199	NM_178311	2898.71	4398.5	5.332490e+001	5.474208e+000	85	27	5.136751e+000	0	0	0	0	0	0	55.7962	1	1	27.0811	27.1917
DATA	1584	10	108	0	0	A_24_P19228	NM_138924	2919.85	4398.5	1.584637e+001	2.011396e+000	42	27	5.876693e+000	0	0	0	0	0	0	16.5638	1	1	26.6546	27.6759
DATA	1585	10	109	0	0	A_33_P3336103	NM_032862	2941	4398.5	6.737258e+000	1.411366e+000	34	27	5.767444e+000	0	0	0	0	0	0	7.03448	1	1	30	27.8372
DATA	1586	10	110	0	0	A_24_P99639	NM_178170	2962	4398.5	3.423841e+000	1.287987e+000	31	28	5.757572e+000	0	0	0	0	0	0	3.57067	1	0	30	28.3741
DATA	1587	10	111	0	0	A_23_P100220	NM_024939	2983.29	4398.5	1.741186e+001	2.139473e+000	45.5	28	5.449233e+000	0	0	0	0	0	0	18.1354	1	1	30	28.4224
DATA	1588	10	112	0	0	A_24_P226210	NM_153223	3003.38	4398.6	1.010098e+002	1.017740e+001	129.5	28	5.195653e+000	0	0	0	0	0	0	105.073	1	1	25.3321	28.341
DATA	1589	10	113	0	0	A_23_P57306	NM_005441	3025.32	4398.68	5.233885e+001	5.380303e+000	81	28	5.169861e+000	0	0	0	0	0	0	54.3647	1	1	24.8756	28.3071
DATA	1590	10	114	0	0	A_21_P0007436	lnc-CD6-1:1	3046.78	4398.48	1.244869e+000	1.248498e+000	27.5	28	5.572899e+000	0	0	0	0	0	0	0.0568757	0	0	30	28.7555
DATA	1591	10	115	0	0	A_22_P00024702	lnc-FZD4-1:2	3068	4398.5	1.246787e+000	1.250409e+000	28	28	5.693177e+000	0	0	0	0	0	0	-0.601641	0	0	30	28.4475
DATA	1592	10	116	0	1	ERCC-00164_60	DQ516779	3089	4398.2	1.248725e+000	1.255371e+000	28	28	5.704563e+000	0	0	0	0	0	0	0.899517	0	0	30	27.9364
DATA	1593	10	117	0	0	A_33_P3302320	NR_109755	3110.21	4398.19	3.936664e+000	1.314730e+000	31	28	5.603147e+000	0	0	0	0	0	0	4.06371	1	0	30	27.9966
DATA	1594	10	118	0	0	A_33_P3405514	NM_001204811	3131.44	4398.03	1.252872e+000	1.256512e+000	27	27	5.604487e+000	0	0	0	0	0	0	-0.869089	0	0	30	27.8134
DATA	1595	10	119	0	0	A_24_P373333	NM_024946	3152.56	4398.03	2.046038e+002	2.049906e+001	231	28	5.482650e+000	0	0	0	0	0	0	210.491	1	1	30	27.8412
DATA	1596	10	120	0	0	A_21_P0013302	ENST00000413875	3173.62	4398	2.897520e+001	3.159973e+000	58.5	28	5.458183e+000	0	0	0	0	0	0	29.7569	1	1	29.1201	28.2428
DATA	1597	10	121	0	1	ERCC-00022_66	DQ855004	3195	4398.2	1.259518e+000	1.263178e+000	26	28	5.661335e+000	0	0	0	0	0	0	-1.5702	0	0	30	28.1014
DATA	1598	10	122	0	0	A_24_P1054	NM_013432	3215.86	4398.24	5.487908e+001	5.631915e+000	86	28	5.596500e+000	0	0	0	0	0	0	56.1564	1	1	26.6546	28.0393
DATA	1599	10	123	0	0	A_24_P155617	NM_172370	3237.37	4398	1.264092e+000	1.267765e+000	25	27	5.242205e+000	0	0	0	0	0	0	-2.57057	0	0	30	27.6711
DATA	1600	10	124	0	0	A_23_P202587	NM_018330	3257.69	4398.22	2.807064e+001	3.081007e+000	56	28	5.211489e+000	0	0	0	0	0	0	28.62	1	1	26.2212	27.6915
DATA	1601	10	125	0	0	A_21_P0004348	lnc-SLC9A3-1:1	3279.5	4398	1.268740e+000	1.272426e+000	26.5	28	5.398594e+000	0	0	0	0	0	0	-0.799031	0	0	30	27.9489
DATA	1602	10	126	0	0	A_23_P106727	NM_014700	3299.93	4397.9	5.539148e+001	5.683922e+000	85	28	5.599766e+000	0	0	0	1	0	0	56.2698	1	1	26.8687	28.4966
DATA	1603	10	127	0	0	A_23_P81441	NM_130848	3321.83	4398	7.498270e+000	1.480974e+000	36	28	5.198840e+000	0	0	0	0	0	0	7.6026	1	1	28.1191	28.3488
DATA	1604	10	128	0	0	A_23_P31671	NM_006294	3342.22	4397.74	5.003299e+003	5.003316e+002	4942	28	4.979847e+000	0	0	0	0	0	0	5064.16	1	1	24.6442	28.2238
DATA	1605	10	129	0	0	A_23_P368067	NM_018833	3364.37	4398	3.567168e+000	1.330502e+000	32	28	5.106246e+000	0	0	0	0	0	0	3.60363	1	0	29.1201	28.4926
DATA	1606	10	130	0	0	A_21_P0009829	NR_109870	3384.86	4397.75	1.085392e+001	1.706445e+000	41	28	5.591812e+000	0	0	0	0	0	0	10.9464	1	1	21.9382	28.6655
DATA	1607	10	131	0	0	A_22_P00006335	lnc-FANCI-1:1	3405.94	4398.03	1.432145e+002	1.437909e+001	168	28	5.353965e+000	0	0	0	0	0	0	144.179	1	1	27.501	28.5897
DATA	1608	10	132	0	0	A_33_P3413895	NR_003261	3427.56	4397.97	1.284728e+000	1.288460e+000	25	28	5.314831e+000	0	0	0	0	0	0	-1.57054	0	0	30	28.4413
DATA	1609	10	133	0	0	A_33_P3755633	DA515661	3448.58	4398	3.196051e+001	3.446787e+000	61	29	5.802314e+000	0	0	0	0	0	0	32.0673	1	1	22.4545	29.0314
DATA	1610	10	134	0	0	A_21_P0014709	NR_047570	3469.51	4397.4	1.129077e+001	1.716204e+000	39	29	5.592637e+000	0	0	0	0	0	0	11.3117	1	1	30	29.2
DATA	1611	10	135	0	0	A_21_P0005417	NR_110159	3491.15	4397.5	3.175270e+000	1.332906e+000	31	29	5.600651e+000	0	0	0	0	0	0	3.17615	1	0	26.6546	29.0451
DATA	1612	10	136	0	0	A_33_P3368339	NM_001045477	3511.51	4397.89	1.847679e+002	1.852221e+001	215	28	5.513985e+000	0	0	0	0	0	0	184.549	1	1	25.3321	28.7688
DATA	1613	10	137	0	0	A_24_P740705	NM_194326	3532.5	4397.73	2.435401e+002	2.438858e+001	268.5	28	5.069256e+000	0	0	0	0	0	0	242.927	1	1	24.4106	28.3429
DATA	1614	10	138	0	0	A_33_P3374221	AK127740	3554.6	4397.59	1.725350e+000	1.311271e+000	30	28	5.263340e+000	0	0	0	0	0	0	1.71874	1	0	27.501	28.1536
DATA	1615	10	139	0	0	A_23_P413788	NM_173540	3574.5	4397.93	8.466310e+001	8.565748e+000	111	28	5.458823e+000	0	0	0	0	0	0	84.2396	1	1	25.3321	28.6528
DATA	1616	10	140	0	0	A_22_P00023582	ENST00000422118	3597	4397.5	2.194299e+000	1.321142e+000	29.5	28	6.077175e+000	0	0	0	0	0	0	2.18099	1	0	30	28.869
DATA	1617	10	141	0	0	A_21_P0011168	NR_026756	3618	4397.5	1.300256e+000	1.304033e+000	26	28	5.809225e+000	0	0	0	0	0	0	-1.14975	0	0	30	28.8626
DATA	1618	10	142	0	0	A_33_P3280981	THC2612433	3639.29	4397.5	1.918963e+000	1.319161e+000	30	28	5.820815e+000	0	0	0	0	0	0	1.90391	1	0	30	28.3981
DATA	1619	10	143	0	0	A_22_P00003131	lnc-C9orf139-1:1	3659.69	4397.71	4.056706e+001	4.261769e+000	67	28	5.455923e+000	0	0	0	0	0	0	40.2199	1	1	24.1747	28.4919
DATA	1620	10	144	0	0	A_33_P3292864	AK090448	3680.79	4398	5.858549e+001	6.002545e+000	88	29	5.616533e+000	0	0	0	0	0	0	58.0479	1	1	22.9591	28.8149
DATA	1621	10	145	0	0	A_22_P00001285	lnc-ANKS1A-1:1	3702.78	4397.48	1.303505e+000	1.307292e+000	26	29	5.657306e+000	0	0	0	0	0	0	-2.56341	0	0	30	28.9316
DATA	1622	10	146	0	0	A_33_P3555009	NR_125345	3723.38	4397.6	2.972559e+002	2.975434e+001	317	29	5.306649e+000	0	0	0	0	0	0	294.358	1	1	25.3321	28.7071
DATA	1623	10	147	0	0	A_33_P3376493	NM_000686	3744.1	4397.54	7.052837e+000	1.485782e+000	34	28	5.413918e+000	0	0	0	0	0	0	6.98367	1	1	23.9365	28.5994
DATA	1624	10	148	0	0	A_22_P00017934	lnc-ZFP90-2:1	3766.22	4397.48	5.001827e+000	1.399952e+000	33	28	5.593134e+000	0	0	0	0	0	0	4.95342	1	0	30	28.4494
DATA	1625	10	149	0	0	A_21_P0014878	AI432163	3787.5	4397.32	2.710081e+000	1.334895e+000	30	28	5.558872e+000	0	0	0	0	0	0	2.68478	1	0	30	28.4536
DATA	1626	10	150	0	0	A_23_P48121	NM_024551	3808.07	4397.5	5.646308e+001	5.795494e+000	85	29	5.603989e+000	0	0	0	0	0	0	55.9611	1	1	26.2212	28.6691
DATA	1627	10	151	0	0	A_33_P3301410	NM_019037	3829.79	4397.19	9.536586e+001	9.625521e+000	121	28	5.529721e+000	0	0	0	0	0	0	94.5954	1	1	28.5237	28.7585
DATA	1628	10	152	0	0	A_24_P45005	NM_024663	3850.31	4397.61	5.078570e+002	5.080245e+001	517.5	29	5.729086e+000	0	0	0	0	0	0	504.161	1	1	24.8756	29.3275
DATA	1629	10	153	0	0	A_23_P306346	NM_152420	3872	4397.2	1.298894e+000	1.302668e+000	28	29	5.815931e+000	0	0	0	0	0	0	-0.0551561	0	0	30	29.6316
DATA	1630	10	154	0	0	A_33_P3217009	NR_036484	3891.68	4397.95	1.055461e+001	1.675461e+000	38	29	5.612779e+000	0	0	0	0	0	0	10.5033	1	1	21.1402	29.4667
DATA	1631	10	155	0	0	A_21_P0013833	TCONS_l2_00030611	3914.44	4397.03	1.812341e+001	2.229523e+000	45	30	5.729183e+000	0	0	0	0	0	0	18.0726	1	1	30	29.9414
DATA	1632	10	156	0	0	A_21_P0011740	XR_243988	3935.24	4398.17	1.206018e+001	1.770690e+000	39	30	5.818431e+000	0	0	0	0	0	0	12.0454	1	1	30	30.0386
DATA	1633	10	157	0	0	A_33_P3325753	NM_001039141	3955.32	4396.94	7.643797e+000	1.502273e+000	35	30	5.885746e+000	0	0	0	0	0	0	7.65339	1	1	19.1492	29.9275
DATA	1634	10	158	0	0	A_23_P133536	NM_144647	3977.83	4397	1.286099e+000	1.293340e+000	28	30	5.672325e+000	0	0	0	0	0	0	0.955198	0	0	30	29.7614
DATA	1635	10	159	0	0	A_21_P0007488	NR_120468	3999.17	4397	1.282427e+000	1.286152e+000	25	29	5.776111e+000	0	0	0	0	0	0	-2.4788	0	0	30	29.3713
DATA	1636	10	160	0	1	ERCC-00160_243	ERCC-00160_243	4020.37	4397	1.278384e+000	1.283226e+000	29	29	5.563153e+000	0	0	0	0	0	0	0.543422	0	0	29.1201	29.3097
DATA	1637	10	161	0	0	A_33_P3286157	NM_003327	4040.7	4397.37	3.978784e+002	3.980836e+001	431	29	5.626840e+000	0	0	0	0	0	0	403.143	1	1	26.0017	29.1085
DATA	1638	10	162	0	0	A_23_P76799	NM_013448	4062.23	4397.13	5.839729e+001	5.976857e+000	83	29	5.863258e+000	0	0	0	0	0	0	59.4043	1	1	24.4106	28.6915
DATA	1639	10	163	0	0	A_24_P273489	NM_207372	4083.62	4397	1.263860e+000	1.267532e+000	26	27	5.239984e+000	0	0	0	0	0	0	-2.21452	0	0	30	27.0907
DATA	1640	10	164	0	0	A_33_P3301884	NR_026670	4105	4396.8	1.257990e+000	1.261645e+000	27.5	26	5.178517e+000	0	0	0	0	0	0	-0.481595	0	0	30	26.4614
DATA	1641	11	1	0	0	A_22_P00016358	NR_038441	645	4407.8	1.491972e+000	1.496307e+000	22.5	25	5.087720e+000	0	0	0	0	0	0	-3.69191	0	0	30	25.3358
DATA	1642	11	2	0	0	A_33_P3276450	NM_198572	666	4407.8	1.500225e+000	1.505327e+000	27	25	5.127801e+000	0	0	0	0	0	0	0.407285	0	0	30	25.611
DATA	1643	11	3	0	0	A_21_P0000415	NR_003211	687.208	4407.81	1.507885e+000	1.512265e+000	25	26	5.722059e+000	0	0	0	0	0	0	-1.20602	0	0	28.5237	26.9684
DATA	1644	11	4	0	0	A_21_P0013242	TCONS_l2_00026028	708.438	4407.97	1.514956e+000	1.519357e+000	26	27	5.908720e+000	0	0	0	0	0	0	-0.942118	0	0	29.1201	27.5439
DATA	1645	11	5	0	0	A_23_P151075	NM_001175	729.5	4407.68	1.523978e+004	1.523978e+003	12303	27	5.735818e+000	0	0	0	0	0	0	12935.9	1	1	27.0811	27.2119
DATA	1646	11	6	0	0	A_21_P0007883	lnc-BEST3-1:8	750.6	4407.59	2.496974e+000	1.551374e+000	28	27	5.727248e+000	0	0	0	0	0	0	2.11169	1	0	30	27.4163
DATA	1647	11	7	0	0	A_33_P3227696	ENST00000564704	771.848	4407.5	1.531737e+000	1.536187e+000	26	27	5.353657e+000	0	0	0	0	0	0	-0.121867	0	0	30	27.0616
DATA	1648	11	8	0	0	A_22_P00021061	NR_126463	793	4407.5	1.556603e+000	1.548468e+000	26.5	27	5.594006e+000	0	0	0	0	0	0	1.30832	1	0	30	27.2437
DATA	1649	11	9	0	0	A_22_P00011315	NM_012213	814.152	4407.5	2.012059e+000	1.557510e+000	29	27	5.141917e+000	0	0	0	0	0	0	1.68693	1	0	30	27.2679
DATA	1650	11	10	0	0	A_33_P3252279	A_33_P3252279	835.294	4407.5	2.739192e+000	1.571759e+000	29	27	4.891408e+000	0	0	0	0	0	0	2.29175	1	0	30	27.0891
DATA	1651	11	11	0	0	A_22_P00008693	lnc-KIAA1147-3:1	856.5	4407.5	6.077589e+000	1.665258e+000	30	27	4.731659e+000	0	0	0	0	0	0	5.07603	1	0	30	26.8826
DATA	1652	11	12	0	0	A_21_P0014882	A_21_P0014882	877.706	4407.5	1.548022e+000	1.552520e+000	25.5	26.5	4.627779e+000	0	0	0	0	0	0	-0.699201	0	0	30	26.6815
DATA	1653	11	13	0	0	A_22_P00020814	ENST00000527727	898.848	4407.5	1.549604e+000	1.554105e+000	27	26	5.225431e+000	0	0	0	0	0	0	-0.402708	0	0	30	25.9727
DATA	1654	11	14	0	0	A_21_P0007717	lnc-GRIP1-1:2	920	4407.5	1.550669e+000	1.555174e+000	24	26	5.456444e+000	0	0	0	0	0	0	-1.65265	0	0	30	26.15
DATA	1655	11	15	0	0	A_24_P42501	NM_001037171	940.719	4407.42	3.078377e+001	3.449149e+000	52	26	5.457313e+000	0	0	0	0	0	0	25.6229	1	1	25.3321	26.2145
DATA	1656	11	16	0	0	A_21_P0009437	lnc-ADCYAP1-1:1	962.294	4407.5	1.551322e+000	1.555829e+000	25	26	5.630379e+000	0	0	0	0	0	0	-1.25985	0	0	30	26.7266
DATA	1657	11	17	0	0	A_21_P0007975	ENST00000413124	983.5	4407.32	1.550884e+000	1.555390e+000	26	26	5.511651e+000	0	0	0	0	0	0	-0.904927	0	0	30	26.596
DATA	1658	11	18	0	0	A_23_P409449	NM_005421	1004.6	4407.41	1.550099e+000	1.556252e+000	27	27	5.808641e+000	0	0	0	0	0	0	0.596758	0	0	30	27.0729
DATA	1659	11	19	0	0	A_23_P46396	NM_021190	1025.82	4407.5	4.261688e+001	4.535964e+000	59	27	6.171997e+000	0	0	0	0	0	0	35.5253	1	1	25.7804	27.8869
DATA	1660	11	20	0	0	A_23_P500333	NM_001009955	1046.73	4407.71	4.528083e+001	4.786611e+000	63.5	27	6.232182e+000	0	0	0	0	0	0	37.7842	1	1	24.4106	27.7153
DATA	1661	11	21	0	0	A_21_P0001714	lnc-KIAA1383-1:1	1068.48	4407.84	3.124497e+001	3.172613e+000	52	27	5.645277e+000	0	0	0	0	0	0	26.1068	1	1	17.2609	27.166
DATA	1662	11	22	0	0	A_22_P00008069	ENST00000419826	1089.21	4407.19	1.542701e+000	1.547182e+000	26	27	5.339078e+000	0	0	0	0	0	0	-0.0925038	0	0	28.5237	27.6181
DATA	1663	11	23	0	0	A_19_P00807545	ENST00000609513	1110.48	4407.3	3.428341e+001	3.760160e+000	55.5	27	5.354080e+000	0	0	0	0	0	0	28.7441	1	1	25.3321	27.6295
DATA	1664	11	24	0	0	A_23_P45059	NM_001380	1131.56	4407.03	4.721500e+000	1.611971e+000	29	27	5.112187e+000	0	0	0	0	0	0	3.96674	1	0	30	27.5565
DATA	1665	11	25	0	0	A_33_P3364263	NM_030915	1152.02	4406.93	1.645470e+001	2.252307e+000	39	27	5.223694e+000	0	0	0	0	0	0	13.8541	1	1	26.0017	27.5393
DATA	1666	11	26	0	0	A_23_P251974	ENST00000361625	1174	4407.2	1.529740e+000	1.534217e+000	25.5	27	5.161652e+000	0	0	0	0	0	0	0.0836417	0	0	30	27.7481
DATA	1667	11	27	0	0	A_23_P218706	NM_024325	1195	4407.2	1.952475e+000	1.542636e+000	28	27	5.178057e+000	0	0	0	0	0	0	1.6522	1	0	30	27.6569
DATA	1668	11	28	0	0	A_21_P0007979	ENST00000432770	1216.37	4407	1.521472e+000	1.525892e+000	24	27	5.213405e+000	0	0	0	0	0	0	-1.60432	0	0	29.1201	27.3723
DATA	1669	11	29	0	0	A_33_P3253792	NM_203407	1237.44	4407.03	1.517023e+000	1.521430e+000	24	27	5.259986e+000	0	0	0	0	0	0	-2.19681	0	0	29.1201	27.2022
DATA	1670	11	30	0	0	A_33_P3294449	NM_001017977	1258.5	4407	1.766710e+001	2.328464e+000	43	27	5.509312e+000	0	0	0	0	0	0	15.0831	1	1	30	27.336
DATA	1671	11	31	0	0	A_21_P0013724	NR_121564	1279.62	4407	3.349838e+000	1.548486e+000	30	26	5.103666e+000	0	0	0	0	0	0	2.86918	1	0	30	26.6758
DATA	1672	11	32	0	0	A_21_P0003108	lnc-AZI2-1:1	1300.83	4407	2.172714e+001	2.644014e+000	46	27	5.521182e+000	0	0	0	0	0	0	18.6729	1	1	30	27.1932
DATA	1673	11	33	0	0	A_33_P3373985	ENST00000414130	1322	4406.8	2.360586e+001	2.797576e+000	49	27	5.348079e+000	0	0	0	0	0	0	20.3596	1	1	28.1191	27.3518
DATA	1674	11	34	0	0	A_33_P3403418	NM_001903	1343.44	4407.02	1.789083e+001	2.332047e+000	42	27	5.766219e+000	0	0	0	0	0	0	15.4871	1	1	25.3321	27.3412
DATA	1675	11	35	0	0	A_33_P3254048	THC2496216	1364.44	4406.97	1.485985e+000	1.490573e+000	27	27	5.743119e+000	0	0	0	0	0	0	0.246974	0	0	30	27.5812
DATA	1676	11	36	0	0	A_23_P120860	NM_003634	1385.63	4406.53	3.606763e+001	3.900312e+000	58	28	5.715949e+000	0	0	0	0	0	0	31.4612	1	1	25.5572	27.7543
DATA	1677	11	37	0	0	A_23_P129433	NM_004594	1406.24	4407.39	1.430601e+001	2.057633e+000	40	28	5.871978e+000	0	0	0	0	0	0	12.5258	1	1	27.9146	27.9512
DATA	1678	11	38	0	0	A_33_P3225298	NM_001287258	1428.21	4406.86	5.097172e+001	5.305648e+000	71	27	5.621877e+000	0	0	0	0	0	0	44.8187	1	1	25.5572	27.8328
DATA	1679	11	39	0	0	A_22_P00018453	lnc-TMCO1-1:1	1449	4406.8	1.462470e+000	1.468508e+000	27	27	5.263154e+000	0	0	0	0	0	0	0.639707	0	0	30	27.4321
DATA	1680	11	40	0	0	A_22_P00004648	NR_104664	1470.22	4406.52	1.506793e+000	1.468295e+000	28	27	5.216672e+000	0	0	0	0	0	0	1.3359	1	0	30	27.3397
DATA	1681	11	41	0	0	A_21_P0004526	lnc-PRR16-1:2	1491.4	4406.59	1.881712e+000	1.466490e+000	28	27	5.107487e+000	0	0	0	0	0	0	1.67538	1	0	30	27.4264
DATA	1682	11	42	0	0	A_23_P55649	NM_001462	1512.07	4406.73	1.009828e+002	1.020161e+001	111	27	5.240083e+000	0	0	0	0	0	0	90.2864	1	1	26.0017	27.2823
DATA	1683	11	43	0	0	A_23_P140256	NM_000270	1532.93	4406.73	1.432826e+003	1.432899e+002	1265	27	5.260897e+000	0	0	0	0	0	0	1286.55	1	1	26.0017	27.5372
DATA	1684	11	44	0	0	A_22_P00014850	ENST00000607654	1554.63	4406.67	1.110766e+001	1.815185e+000	37	27	5.763082e+000	0	0	0	0	0	0	10.0186	1	1	24.4106	27.7038
DATA	1685	11	45	0	0	A_21_P0009363	lnc-BTBD17-4:2	1576	4406.5	1.425112e+000	1.429253e+000	25	27	5.583460e+000	0	0	0	0	0	0	-0.680995	0	0	30	27.5606
DATA	1686	11	46	0	0	A_24_P405054	NM_001114600	1597.04	4406.42	1.157071e+002	1.165788e+001	133.5	27	4.992249e+000	0	0	0	0	0	0	105.293	1	1	25.5572	26.977
DATA	1687	11	47	0	0	A_33_P3267208	NM_022048	1617.15	4406.73	1.894642e+001	2.365906e+000	43	27	5.048666e+000	0	0	0	0	0	0	17.3139	1	1	21.4095	26.9683
DATA	1688	11	48	0	0	A_22_P00024092	NM_153811	1639.5	4406.5	6.295711e+000	1.614314e+000	32	27	5.466201e+000	0	0	0	0	0	0	5.78052	1	0	30	27.3247
DATA	1689	11	49	0	0	A_22_P00015810	ENST00000442389	1660.71	4406.5	1.708618e+000	1.414364e+000	27.5	27	5.168998e+000	0	0	0	0	0	0	1.57583	1	0	30	27.4134
DATA	1690	11	50	0	0	A_32_P144920	NM_015509	1680.94	4406.74	3.570565e+001	3.834511e+000	56	27	5.552737e+000	0	0	0	0	0	0	33.0711	1	1	23.2073	27.7517
DATA	1691	11	51	0	0	A_33_P3417195	NM_203425	1703.18	4407.26	1.180020e+001	1.824525e+000	38	27	5.117332e+000	0	0	0	0	0	0	10.9805	1	1	20.0267	27.3645
DATA	1692	11	52	0	0	A_33_P3539223	NM_032818	1724.3	4405.6	1.373849e+001	2.006047e+000	38	27	5.295391e+000	0	0	0	0	0	0	12.842	1	1	30	27.339
DATA	1693	11	53	0	0	A_22_P00021471	lnc-KRT18-1:1	1745.54	4406.29	1.548631e+001	2.073758e+000	41	27	5.117273e+000	0	0	0	0	0	0	14.5396	1	1	30	27.2905
DATA	1694	11	54	0	0	A_22_P00023283	NR_110819	1766.5	4406.32	8.120446e+000	1.595359e+000	36	27	5.488167e+000	0	0	0	0	0	0	7.65722	1	1	30	27.6376
DATA	1695	11	55	0	0	A_23_P78571	NM_144613	1787.5	4406.32	2.405471e+001	2.766912e+000	50	27	5.563059e+000	0	0	0	0	0	0	22.7808	1	1	27.0811	27.9011
DATA	1696	11	56	0	0	A_24_P65121	NM_001288615	1808.67	4406.39	1.357468e+000	1.361872e+000	28	28	5.582505e+000	0	0	0	0	0	0	0.336706	0	0	30	28.498
DATA	1697	11	57	0	0	A_33_P3269423	NM_207440	1830	4406.2	1.351618e+000	1.355544e+000	26	28	5.451115e+000	0	0	0	0	0	0	-0.521047	0	0	30	27.8175
DATA	1698	11	58	0	0	A_33_P3351279	NM_004767	1850.92	4406.59	2.231880e+001	2.608360e+000	46.5	28	5.278724e+000	0	0	0	0	0	0	21.4092	1	1	24.4106	27.5849
DATA	1699	11	59	0	0	A_21_P0006156	lnc-RORB-2:3	1872.37	4406	2.379286e+000	1.365074e+000	28	26.5	4.921368e+000	0	0	0	0	0	0	2.29205	1	0	29.1201	26.623
DATA	1700	11	60	0	0	A_32_P158302	NR_024412	1892.49	4406.31	2.654794e+001	2.973331e+000	53	26	4.264603e+000	0	0	0	0	0	0	25.6745	1	1	23.4529	26.4268
DATA	1701	11	61	0	0	A_24_P280873	ENST00000433151	1913.92	4405.68	2.344531e+001	2.697193e+000	52	26	4.970455e+000	0	0	0	0	0	0	22.7678	1	1	21.6755	26.1707
DATA	1702	11	62	0	0	A_21_P0000910	lnc-MIB2-1:5	1935.79	4406.18	6.127361e+001	6.269612e+000	86.5	27	5.522531e+000	0	0	0	0	0	0	59.7477	1	1	25.7804	27.0406
DATA	1703	11	63	0	0	A_33_P3216288	AK309023	1956.83	4406	1.689653e+000	1.333544e+000	30.5	27	5.793391e+000	0	0	0	0	0	0	1.65401	1	0	30	27.4538
DATA	1704	11	64	0	0	A_23_P112596	NM_001123	1978.27	4406	6.976417e+001	7.099762e+000	94.5	27	5.770125e+000	0	0	0	0	0	0	68.5588	1	1	26.0017	27.6707
DATA	1705	11	65	0	0	A_23_P425197	NM_144701	1999.37	4406	1.308924e+000	1.312903e+000	28	27.5	5.847987e+000	0	0	0	0	0	0	0.212388	0	0	30	28.0512
DATA	1706	11	66	0	0	A_22_P00020268	ENST00000518420	2019.75	4406.29	3.049918e+001	3.318600e+000	55	28	5.691191e+000	0	0	0	0	0	0	30.1914	1	1	27.0811	27.9741
DATA	1707	11	67	0	0	A_23_P120316	NM_006636	2040.5	4406	9.022864e+001	9.116531e+000	112	28	5.970256e+000	0	0	0	0	0	0	89.6341	1	1	25.3321	27.6972
DATA	1708	11	68	0	0	A_23_P102117	NM_025216	2061.58	4406.12	7.615525e+000	1.505724e+000	35	27	5.700412e+000	0	0	0	0	0	0	7.5918	1	1	22.1978	27
DATA	1709	11	69	0	0	A_23_P120883	NM_002133	2083.37	4405.77	7.703352e+002	7.704439e+001	791	27	5.458851e+000	0	0	0	0	0	0	770.642	1	1	26.0017	26.9044
DATA	1710	11	70	0	0	A_21_P0007340	NR_120528	2105	4405.8	2.931929e+000	1.322901e+000	30	27	5.452802e+000	0	0	0	0	0	0	2.94305	1	0	30	26.8427
DATA	1711	11	71	0	0	A_21_P0000307	NR_002951	2125.31	4405.91	5.004227e+001	5.166833e+000	76	27	5.540078e+000	0	0	0	0	0	0	50.3872	1	1	24.8756	27.2323
DATA	1712	11	72	0	0	A_22_P00015091	NR_040082	2147.44	4405.97	1.330715e+000	1.288742e+000	28	28	5.703215e+000	0	0	0	0	0	0	1.34425	1	0	30	28
DATA	1713	11	73	0	0	A_33_P3413726	ENST00000565828	2168.56	4405.97	1.274312e+000	1.278014e+000	28	28	5.849945e+000	0	0	0	0	0	0	-0.0145017	0	0	30	27.9244
DATA	1714	11	74	0	0	A_32_P33114	NM_175737	2189.79	4405.81	1.270610e+000	1.274301e+000	24.5	28	5.799755e+000	0	0	0	0	0	0	-2.67476	0	0	30	27.7906
DATA	1715	11	75	0	0	A_33_P3412143	NM_001080521	2211	4405.5	1.267060e+000	1.273593e+000	28	28	5.898891e+000	0	0	0	0	0	0	0.868147	0	0	30	28.0891
DATA	1716	11	76	0	0	A_19_P00325810	NR_027005	2232.12	4405.71	3.629403e+001	3.844314e+000	64	27	5.794255e+000	0	0	0	0	0	0	37.0827	1	1	23.4529	27.7131
DATA	1717	11	77	0	0	A_23_P73835	NM_019556	2253.15	4405.5	8.411693e+000	1.518414e+000	37	28	5.574551e+000	0	0	0	0	0	0	8.61642	1	1	26.6546	27.9398
DATA	1718	11	78	0	0	A_21_P0009945	lnc-SSTR4-5:1	2274.4	4405.59	1.725221e+000	1.272771e+000	29	28	5.528729e+000	0	0	0	0	0	0	1.77156	1	0	30	28.0269
DATA	1719	11	79	0	0	A_21_P0005931	lnc-PPP3CC-1:3	2295.5	4405.68	1.254453e+000	1.258136e+000	27	27	5.673281e+000	0	0	0	0	0	0	0.101263	0	0	30	28.1107
DATA	1720	11	80	0	0	A_23_P103070	NM_003405	2316.15	4405.66	1.239899e+002	1.246238e+001	156	27	5.641370e+000	0	0	0	0	0	0	127.892	1	1	26.2212	27.9654
DATA	1721	11	81	0	0	A_23_P113005	NM_004428	2337.2	4405.5	3.600614e+002	3.602793e+001	400	27	5.632982e+000	0	0	0	0	0	0	372.17	1	1	25.7804	27.8172
DATA	1722	11	82	0	0	A_23_P145606	NM_001006630	2359	4405.5	1.246595e+000	1.250216e+000	28	27	5.676332e+000	0	0	0	0	0	0	-0.0778727	0	0	30	27.9248
DATA	1723	11	83	0	0	A_23_P102404	NM_006429	2379.66	4405.5	4.584794e+002	4.586492e+001	494	27	5.648442e+000	0	0	0	0	0	0	475.723	1	1	25.3321	28.1055
DATA	1724	11	84	0	0	A_22_P00004048	ENST00000414965	2401.29	4405.5	3.548870e+000	1.295314e+000	31	27	5.536760e+000	0	0	0	0	0	0	3.68887	1	0	30	27.8294
DATA	1725	11	85	0	0	A_33_P3257861	NM_001134707	2420.9	4405.46	3.539099e+001	3.751331e+000	64	28	5.668186e+000	0	0	0	0	0	0	36.8421	1	1	22.9591	27.9757
DATA	1726	11	86	0	0	A_23_P335039	NM_133474	2442.36	4405.22	6.050153e+001	6.176321e+000	90	28	5.605837e+000	0	0	0	0	0	0	63.0777	1	1	23.696	27.9152
DATA	1727	11	87	0	0	A_23_P122001	NM_002439	2464.78	4405.48	5.384947e+001	5.525921e+000	83	28	5.597097e+000	0	0	0	0	0	0	56.2234	1	1	30	27.8669
DATA	1728	11	88	0	0	A_33_P3412463	NM_001193434	2486	4405.5	1.235094e+000	1.238691e+000	27	28	5.055009e+000	0	0	0	0	0	0	0.0493596	0	0	30	27.604
DATA	1729	11	89	0	1	ERCC-00009_60	DQ668364	2507	4405.5	2.545948e+000	1.263237e+000	29	28	4.897208e+000	0	0	0	0	0	0	2.66442	1	0	30	27.7482
DATA	1730	11	90	0	0	A_23_P212792	NM_025009	2527.47	4405.72	7.428249e+001	7.530399e+000	104	28	4.642630e+000	0	0	0	0	0	0	77.8136	1	1	24.4106	27.5612
DATA	1731	11	91	0	0	A_22_P00004879	lnc-CYS1-2:2	2549.44	4405.03	1.160985e+001	1.695029e+000	38	29	4.960520e+000	0	0	0	0	0	0	12.1728	1	1	29.1201	27.8361
DATA	1732	11	92	0	0	A_22_P00008882	NR_120368	2571.11	4405.44	6.368618e+000	1.566358e+000	33.5	28	5.470311e+000	0	0	0	0	0	0	6.68248	1	1	30	28.0084
DATA	1733	11	93	0	0	A_24_P191588	NM_000688	2591.06	4405.47	3.073235e+001	3.311484e+000	61	28	5.615572e+000	0	0	0	0	0	0	32.2659	1	1	22.7082	28.0248
DATA	1734	11	94	0	0	A_24_P944320	NM_213605	2613	4405.2	5.192124e+000	1.337584e+000	34	27	5.467845e+000	0	0	0	0	0	0	5.45408	1	0	30	27.6426
DATA	1735	11	95	0	1	ERCC-00042_60	DQ516783	2634	4405.2	1.228663e+000	1.232232e+000	26	28	5.953577e+000	0	0	0	0	0	0	-1.27985	0	0	30	28.2539
DATA	1736	11	96	0	0	A_32_P108107	NM_153323	2655.37	4405	1.228330e+000	1.234819e+000	28	28	6.007768e+000	0	0	0	0	0	0	0.892225	0	0	29.1201	28.1349
DATA	1737	11	97	0	0	A_24_P920646	BC035714	2676.44	4405.03	1.228151e+000	1.231719e+000	25	27	5.979030e+000	0	0	0	0	0	0	-2.47748	0	0	30	27.8378
DATA	1738	11	98	0	0	A_22_P00008841	ENST00000426811	2697.56	4405.03	1.228111e+000	1.236147e+000	29	28	5.947492e+000	0	0	0	0	0	0	1.10396	0	0	30	27.793
DATA	1739	11	99	0	0	A_33_P3620087	XR_159044	2718.62	4405	1.228209e+000	1.231778e+000	26	27	5.832831e+000	0	0	0	0	0	0	-0.614911	0	0	30	27.7417
DATA	1740	11	100	0	0	A_23_P105619	NM_138341	2739.15	4404.89	3.223475e+001	3.450887e+000	61.5	27	5.714304e+000	0	0	0	0	0	0	33.8803	1	1	24.6442	27.7048
DATA	1741	11	101	0	0	A_22_P00012650	lnc-PXDN-3:1	2761.17	4405	2.856785e+001	3.111271e+000	57	27	5.667407e+000	0	0	0	0	0	0	30.0167	1	1	28.1191	27.7168
DATA	1742	11	102	0	0	A_22_P00005105	lnc-DHRS2-2:1	2782.37	4405	1.839169e+000	1.246541e+000	30	28	5.640509e+000	0	0	0	0	0	0	1.93165	1	0	30	28.1933
DATA	1743	11	103	0	0	A_23_P29124	NM_000407	2802.36	4404.75	1.961629e+003	1.961668e+002	2012.5	28	5.739079e+000	0	0	0	0	0	0	2059.29	1	1	25.1049	27.9963
DATA	1744	11	104	0	0	A_33_P3330079	XR_110532	2823.62	4404.74	8.528770e+001	8.617614e+000	114.5	27	5.631591e+000	0	0	0	0	0	0	89.4786	1	1	25.5572	27.7538
DATA	1745	11	105	0	0	A_22_P00008291	lnc-ITGA11-1:1	2845.62	4405	1.231594e+000	1.235172e+000	26	27	5.093965e+000	0	0	0	0	0	0	-2.02462	0	0	29.1201	27.674
DATA	1746	11	106	0	0	A_33_P3279431	NM_001007024	2866.67	4404.67	1.684646e+001	2.089524e+000	46	27	4.875288e+000	0	0	0	0	0	0	17.6469	1	1	24.8756	27.4185
DATA	1747	11	107	0	0	A_24_P134789	NM_181688	2888	4404.8	2.633188e+001	2.909393e+000	55	27	4.984733e+000	0	0	0	0	0	0	27.5578	1	1	28.1191	27.4366
DATA	1748	11	108	0	0	A_21_P0010263	lnc-ADARB1-3:6	2909.21	4404.81	2.068381e+000	1.255681e+000	29.5	27	5.281410e+000	0	0	0	0	0	0	2.16251	1	0	30	27.2525
DATA	1749	11	109	0	0	A_23_P382188	NM_001013841	2930.5	4404.68	2.021352e+000	1.256241e+000	30	27	5.906468e+000	0	0	0	0	0	0	2.11105	1	0	30	27.9627
DATA	1750	11	110	0	0	A_22_P00002220	ENST00000568571	2950.82	4404.42	3.280251e+002	3.282598e+001	357.5	28	5.769801e+000	0	0	0	0	0	0	342.203	1	1	25.7804	28.0986
DATA	1751	11	111	0	0	A_23_P390726	NM_144725	2972.87	4404.84	6.986525e+000	1.425790e+000	36	28	5.446887e+000	0	0	0	0	0	0	7.27888	1	1	30	28.3416
DATA	1752	11	112	0	0	A_22_P00006795	NR_109873	2994	4404.5	1.240898e+000	1.244503e+000	27	28	5.511005e+000	0	0	0	0	0	0	-1.29149	0	0	26.2212	28.4423
DATA	1753	11	113	0	0	A_22_P00025153	ENST00000583122	3015	4404.5	3.214914e+000	1.287025e+000	32	28	5.192678e+000	0	0	0	0	0	0	3.34046	1	0	30	28.251
DATA	1754	11	114	0	0	A_21_P0004011	ENST00000515556	3036.15	4404.5	1.244430e+000	1.248822e+000	28.5	28	5.541081e+000	0	0	0	0	0	0	0.457059	0	0	30	28.7296
DATA	1755	11	115	0	0	A_23_P31218	NR_026865	3057.29	4404.5	1.246325e+000	1.249946e+000	27	28	5.494777e+000	0	0	0	0	0	0	-1.46643	0	0	30	28.3777
DATA	1756	11	116	0	0	A_21_P0004492	lnc-BASP1-3:8	3078.5	4404.5	1.248302e+000	1.251928e+000	28	28	5.649911e+000	0	0	0	0	0	0	-0.411095	0	0	30	28.1769
DATA	1757	11	117	0	0	A_33_P3390327	NM_001005183	3099.71	4404.5	1.250349e+000	1.253982e+000	27.5	28	5.564031e+000	0	0	0	0	0	0	-0.900782	0	0	30	28.0724
DATA	1758	11	118	0	0	A_21_P0008910	lnc-ACSM5-2:1	3120.85	4404.5	1.252454e+000	1.256093e+000	25	28	5.704888e+000	0	0	0	0	0	0	-2.80201	0	0	30	28.0034
DATA	1759	11	119	0	0	A_33_P3233906	NM_005855	3142	4404.5	1.142182e+001	1.699354e+000	38.5	27	5.355955e+000	0	0	0	0	0	0	11.7543	1	1	26.2212	27.3737
DATA	1760	11	120	0	1	ERCC-00002_129	DQ459430	3163	4404.5	1.256818e+000	1.260470e+000	25	28	5.468317e+000	0	0	0	0	0	0	-1.52875	0	0	30	27.9461
DATA	1761	11	121	0	0	A_21_P0002348	lnc-SMARCAL1-2:3	3184.29	4404.5	1.259095e+000	1.262753e+000	27	28	5.431992e+000	0	0	0	0	0	0	-0.531922	0	0	30	28.3063
DATA	1762	11	122	0	0	A_23_P120588	NM_130794	3205.5	4404.32	1.261380e+000	1.265044e+000	27	28	5.571447e+000	0	0	0	0	0	0	-0.802537	0	0	30	28.2982
DATA	1763	11	123	0	0	A_21_P0001894	ENST00000451464	3226.6	4404.41	1.263715e+000	1.267386e+000	28	28	5.586833e+000	0	0	0	0	0	0	-0.140163	0	0	30	28
DATA	1764	11	124	0	0	A_22_P00016119	lnc-TIFA-1:1	3247.78	4404.48	1.266080e+000	1.275588e+000	28	28	5.639509e+000	0	0	0	0	0	0	1.24221	0	0	30	28.1053
DATA	1765	11	125	0	0	A_22_P00019724	ENST00000456537	3269	4404.5	1.926724e+000	1.286656e+000	29	28	5.463908e+000	0	0	0	0	0	0	1.96117	1	0	30	27.9314
DATA	1766	11	126	0	0	A_22_P00022532	ENST00000580258	3290	4404.2	2.236097e+000	1.293944e+000	31	28	5.441826e+000	0	0	0	0	0	0	2.27192	1	0	30	28.297
DATA	1767	11	127	0	0	A_23_P142250	NM_014270	3311.3	4404.1	5.412415e+000	1.386839e+000	33	28	5.055425e+000	0	0	0	0	0	0	5.48884	1	0	30	28.4733
DATA	1768	11	128	0	0	A_22_P00013537	ENST00000523264	3332.44	4404.03	1.578707e+000	1.288933e+000	27.5	28	5.061686e+000	0	0	0	0	0	0	1.59804	1	0	29.1201	28.5352
DATA	1769	11	129	0	0	A_23_P34578	NM_013285	3352.86	4404.26	1.536469e+002	1.541805e+001	185	28	4.957685e+000	0	0	0	0	0	0	155.247	1	1	25.5572	28.4184
DATA	1770	11	130	0	0	A_23_P11224	NM_173470	3373.76	4403.97	7.072526e+002	7.073691e+001	720	28	5.090132e+000	0	0	0	0	0	0	713.361	1	1	27.7085	28.3663
DATA	1771	11	131	0	0	A_23_P318464	NM_020526	3396	4404.2	1.282535e+000	1.286261e+000	27.5	28	5.266227e+000	0	0	0	0	0	0	-0.653904	0	0	28.1191	28.5451
DATA	1772	11	132	0	0	A_24_P66337	ENST00000319406	3417	4404.2	1.284768e+000	1.289892e+000	29	29	5.702580e+000	0	0	0	0	0	0	0.60209	0	0	30	28.9965
DATA	1773	11	133	0	0	A_22_P00003439	lnc-CCDC38-1:1	3438.37	4404	1.286948e+000	1.290686e+000	25.5	29	5.826891e+000	0	0	0	0	0	0	-0.563978	0	0	30	29.1153
DATA	1774	11	134	0	0	A_33_P3289167	NM_014383	3458.62	4404	2.767991e+002	2.771008e+001	303	29	5.760107e+000	0	0	0	0	0	0	277.262	1	1	24.8756	29.2321
DATA	1775	11	135	0	0	A_23_P130466	NM_021089	3479.56	4404.12	5.772029e+001	5.915473e+000	85	29	5.609151e+000	0	0	0	0	0	0	57.7245	1	1	26.6546	29.1297
DATA	1776	11	136	0	0	A_24_P263543	ENST00000489253	3500.73	4404	4.548798e+002	4.550646e+001	493	28	5.608251e+000	0	0	0	0	0	0	454.227	1	1	26.0017	28.6612
DATA	1777	11	137	0	0	A_21_P0000054	NM_001164811	3521.81	4403.85	3.765146e+002	3.767385e+001	393	28	5.188927e+000	0	0	0	0	0	0	375.441	1	1	26.4388	28.398
DATA	1778	11	138	0	0	A_33_P3289461	NM_080622	3542.37	4404.53	4.497322e+000	1.376042e+000	32	28	5.351027e+000	0	0	0	0	0	0	4.47802	1	0	30	28.462
DATA	1779	11	139	0	0	A_24_P383019	NM_181599	3565.37	4404	1.298384e+000	1.302156e+000	25	28	5.416049e+000	0	0	0	0	0	0	-2.33442	0	0	29.1201	28.625
DATA	1780	11	140	0	0	A_24_P345377	NM_018178	3585.44	4404.23	3.553751e+001	3.785322e+000	60.5	28	5.412910e+000	0	0	0	0	0	0	35.2987	1	1	24.4106	28.8427
DATA	1781	11	141	0	0	A_33_P3280157	NR_001290	3606.29	4404.07	3.205472e+001	3.460929e+000	59	28	5.755179e+000	0	0	0	0	0	0	31.8069	1	1	25.3321	28.672
DATA	1782	11	142	0	0	A_23_P396867	NM_178582	3627.62	4403.91	2.938920e+001	3.216110e+000	59	28	5.789088e+000	0	0	0	0	0	0	29.1352	1	1	24.6442	28.7815
DATA	1783	11	143	0	0	A_21_P0010276	lnc-TMEM50B-1:1	3650	4403.8	1.303488e+000	1.307274e+000	27	28	5.807823e+000	0	0	0	0	0	0	-0.609385	0	0	30	28.9029
DATA	1784	11	144	0	0	A_22_P00006546	ENST00000430537	3671	4403.5	1.304272e+000	1.308062e+000	27	29	5.624972e+000	0	0	0	0	0	0	0.0140081	0	0	30	29.0102
DATA	1785	11	145	0	0	A_33_P3211727	NM_018166	3692.22	4403.52	1.304958e+000	1.308749e+000	26	29	5.635194e+000	0	0	0	0	0	0	-1.64262	0	0	30	29.2172
DATA	1786	11	146	0	0	A_22_P00018460	ENST00000513718	3713.4	4403.59	1.305448e+000	1.315573e+000	29	29	5.621895e+000	0	0	0	0	0	0	1.27509	0	0	27.501	28.8082
DATA	1787	11	147	0	0	A_33_P3379644	NM_000689	3734.5	4403.68	2.702840e+000	1.337125e+000	29	29	5.658064e+000	0	0	0	0	0	0	2.67264	1	0	30	28.7749
DATA	1788	11	148	0	0	A_21_P0003941	ENST00000513626	3754.94	4403.6	2.285159e+001	2.633783e+000	49.5	28	5.350131e+000	0	0	0	0	0	0	22.5962	1	1	24.4106	28.5261
DATA	1789	11	149	0	0	A_22_P00020470	ENST00000540595	3776.85	4403.5	1.507272e+000	1.317921e+000	28.5	28	5.483141e+000	0	0	0	0	0	0	1.49072	1	0	30	28.3299
DATA	1790	11	150	0	0	A_24_P1255	NM_078469	3798	4403.5	5.213809e+000	1.408822e+000	31.5	28.5	5.592163e+000	0	0	0	0	0	0	5.15843	1	0	30	28.5607
DATA	1791	11	151	0	0	A_22_P00015598	ENST00000359838	3819.15	4403.5	2.002405e+000	1.323282e+000	29.5	28	5.678738e+000	0	0	0	0	0	0	1.98227	1	0	30	28.8132
DATA	1792	11	152	0	0	A_33_P3407049	A_33_P3407049	3839.86	4403.34	4.058557e+002	4.060661e+001	433	28	5.630212e+000	0	0	0	0	0	0	402.102	1	1	25.7804	28.8292
DATA	1793	11	153	0	0	A_32_P141682	NM_001145127	3861.5	4403.5	1.301891e+000	1.311514e+000	29	29	5.844788e+000	0	0	0	0	0	0	1.22614	0	0	30	29.0476
DATA	1794	11	154	0	0	A_33_P3324495	NM_173832	3881.82	4403.63	2.802453e+002	2.805485e+001	304	29	5.684420e+000	0	0	0	0	0	0	278.257	1	1	25.7804	29.407
DATA	1795	11	155	0	0	A_23_P117896	NM_052955	3903.85	4403.5	1.414960e+000	1.309721e+000	28	30	5.610675e+000	0	0	0	0	0	0	1.40718	1	0	30	29.7535
DATA	1796	11	156	0	0	A_22_P00020630	lnc-RGS9-2:1	3925	4403.5	1.295982e+000	1.299747e+000	26	30	5.794696e+000	0	0	0	0	0	0	-1.18801	0	0	30	30.1362
DATA	1797	11	157	0	0	A_23_P208310	NM_012099	3946	4403.5	6.016414e+000	1.429848e+000	33	29	6.077572e+000	0	0	0	0	0	0	6.00613	1	0	30	29.919
DATA	1798	11	158	0	0	A_21_P0005032	lnc-B3GAT2-3:10	3967.4	4403.41	1.290270e+000	1.294018e+000	25.5	30	5.845481e+000	0	0	0	0	0	0	-1.03973	0	0	27.501	30.0203
DATA	1799	11	159	0	0	A_33_P3413910	NM_024866	3988.5	4403.32	5.018612e+001	5.181900e+000	75	29	5.679783e+000	0	0	0	0	0	0	50.3534	1	1	27.0811	29.6655
DATA	1800	11	160	0	0	A_33_P3249046	NM_001171092	4009.5	4403.32	1.283102e+000	1.288259e+000	27	29	5.836859e+000	0	0	0	0	0	0	0.610574	0	0	27.0811	29.3265
DATA	1801	11	161	0	0	A_33_P3281408	NM_001127401	4030.03	4403.25	5.699419e+003	5.699433e+002	5492	29	5.683690e+000	0	0	0	0	0	0	5753.41	1	1	27.2919	29.3556
DATA	1802	11	162	0	0	A_22_P00011477	ENST00000445300	4052	4403.2	1.274245e+000	1.277947e+000	26	29	5.717263e+000	0	0	0	0	0	0	-1.03185	0	0	30	28.9877
DATA	1803	11	163	0	0	A_21_P0011664	NR_027417	4073	4403.2	1.269270e+000	1.272957e+000	26	28	4.988429e+000	0	0	0	0	0	0	-0.286116	0	0	30	27.6182
DATA	1804	11	164	0	0	A_21_P0005779	lnc-RHPN1-4:1	4094.37	4403	1.263677e+000	1.267349e+000	26	26	5.054523e+000	0	0	0	0	0	0	-1.25414	0	0	30	26.6926
DATA	1805	12	1	0	0	A_23_P126499	NM_030907	655.438	4413.97	1.499250e+000	1.503605e+000	26	25	5.084848e+000	0	0	0	0	0	0	-0.2388	0	0	29.1201	25.5563
DATA	1806	12	2	0	0	A_24_P131646	NM_000258	676.562	4413.97	1.507153e+000	1.511532e+000	22.5	26	5.211046e+000	0	0	0	0	0	0	-3.32051	0	0	30	25.9962
DATA	1807	12	3	0	0	A_23_P253524	NM_001813	697.776	4413.52	4.982819e+000	1.598257e+000	30.5	27	5.966925e+000	0	0	0	0	0	0	4.2488	1	0	30	27.7741
DATA	1808	12	4	0	0	A_33_P3365621	NM_001005285	719	4413.5	1.626740e+000	1.533859e+000	28	27	5.816280e+000	0	0	0	0	0	0	1.38109	1	0	26.2212	27.5
DATA	1809	12	5	0	0	A_23_P503072	NM_148672	740	4413.5	1.823129e+001	2.380778e+000	39	27	5.727195e+000	0	0	0	0	0	0	15.4186	1	1	26.2212	27.5451
DATA	1810	12	6	0	0	A_22_P00015844	lnc-TBCD-2:4	761.224	4413.52	1.531999e+000	1.538530e+000	27.5	27	5.311505e+000	0	0	0	0	0	0	0.673994	0	0	30	27.3031
DATA	1811	12	7	0	0	A_23_P209337	NM_145280	782.103	4413.6	2.439534e+001	2.885541e+000	46	28	5.339932e+000	0	0	0	0	0	0	20.4978	1	1	25.7804	27.3564
DATA	1812	12	8	0	0	A_23_P79015	NM_199037	803.6	4413.59	1.540768e+000	1.545244e+000	26	27	5.487037e+000	0	0	0	0	0	0	-0.277871	0	0	30	27.3523
DATA	1813	12	9	0	0	A_33_P3230876	NM_001004127	824.145	4413.85	5.977278e+001	6.174662e+000	81	27	5.052084e+000	0	0	0	0	0	0	49.9757	1	1	24.6442	27.2491
DATA	1814	12	10	0	0	A_22_P00017757	XR_247046	846	4413.5	1.547097e+000	1.551599e+000	26	27	4.945282e+000	0	0	0	0	0	0	0.038946	0	0	30	26.9752
DATA	1815	12	11	0	0	A_22_P00008761	NR_110256	867	4413.5	2.863344e+000	1.580070e+000	29	27	4.698393e+000	0	0	0	0	0	0	2.38606	1	0	30	26.888
DATA	1816	12	12	0	0	A_21_P0013137	ENST00000473271	888.224	4413.48	1.551191e+000	1.555698e+000	25	26	4.849095e+000	0	0	0	0	0	0	-1.35223	0	0	30	26.5
DATA	1817	12	13	0	0	A_23_P250385	NM_005322	909.4	4413.41	7.990069e+000	1.749991e+000	33	26	5.254590e+000	0	0	0	0	0	0	6.64527	1	1	27.501	25.9494
DATA	1818	12	14	0	0	A_22_P00012256	NR_003039	930.6	4413.41	1.553181e+000	1.562285e+000	27	26	5.779705e+000	0	0	0	0	0	0	0.995021	0	0	30	26.6148
DATA	1819	12	15	0	0	A_33_P3276630	ENST00000338542	951.706	4413.5	1.553472e+000	1.557985e+000	26	27	5.766603e+000	0	0	0	0	0	0	-0.6956	0	0	30	27.088
DATA	1820	12	16	0	0	A_33_P3224135	NM_001300972	973	4413.5	1.601394e+000	1.390904e+000	28	26.5	5.794481e+000	0	0	0	0	0	0	1.33115	1	0	30	27.0761
DATA	1821	12	17	0	0	A_33_P3310455	lnc-MMRN1-1:2	994	4413.5	1.552601e+000	1.557112e+000	25	27	5.816344e+000	0	0	0	0	0	0	-1.80613	0	0	30	27.3814
DATA	1822	12	18	0	0	A_33_P3222744	NM_015852	1015.07	4413.67	2.680159e+001	3.099130e+000	48.5	27	6.008386e+000	0	0	0	0	0	0	22.3031	1	1	25.5572	27.5575
DATA	1823	12	19	0	0	A_23_P163992	NM_005310	1035.12	4413.76	1.048359e+001	1.716699e+000	34	28	6.221009e+000	0	0	0	0	0	0	8.73181	1	1	30	27.9792
DATA	1824	12	20	0	0	A_22_P00003756	ENST00000512849	1056.94	4413.8	1.871649e+001	2.431879e+000	42	27	5.748569e+000	0	0	0	0	0	0	15.6086	1	1	20.3108	27.837
DATA	1825	12	21	0	0	A_22_P00015199	NR_075092	1078.62	4413	1.545658e+000	1.550148e+000	25.5	27	5.387572e+000	0	0	0	0	0	0	-0.904819	0	0	29.1201	27.7652
DATA	1826	12	22	0	0	A_23_P109184	NM_002196	1099.97	4413	3.341737e+001	3.682647e+000	55	27	5.128265e+000	0	0	0	0	0	0	27.9629	1	1	27.2919	27.4737
DATA	1827	12	23	0	0	A_21_P0004570	lnc-NUDT12-3:4	1121	4413.2	1.556653e+001	1.936426e+000	40	27	5.158940e+000	0	0	0	0	0	0	13.0503	1	1	28.1191	27.7635
DATA	1828	12	24	0	0	A_22_P00012924	lnc-RCBTB2-1:1	1142.37	4413	1.536694e+000	1.542151e+000	27	27	5.167410e+000	0	0	0	0	0	0	0.464746	0	0	30	27.8135
DATA	1829	12	25	0	0	A_22_P00006446	lnc-FBXW11-3:1	1163.37	4413	1.857638e+000	1.333217e+000	28	27	5.277053e+000	0	0	0	0	0	0	1.56445	1	0	30	27.7692
DATA	1830	12	26	0	0	A_21_P0006377	lnc-LINGO2-2:2	1184.5	4413	1.529229e+000	1.533690e+000	28.5	27	5.248708e+000	0	0	0	0	0	0	0.0620916	0	0	30	27.7174
DATA	1831	12	27	0	1	ERCC-00039_95	DQ883656	1205.62	4413	1.525077e+000	1.529508e+000	26	27	5.246310e+000	0	0	0	0	0	0	-0.173509	0	0	30	27.5351
DATA	1832	12	28	0	0	A_23_P30020	NM_030821	1226.3	4412.6	8.382983e+001	8.520583e+000	102	27	5.253235e+000	0	0	0	0	0	0	71.1761	1	1	26.0017	27.3516
DATA	1833	12	29	0	0	A_23_P161076	NM_001767	1247.84	4413.37	1.527067e+003	1.527142e+002	1317	27	5.283422e+000	0	0	0	0	0	0	1300.46	1	1	26.4388	27.2852
DATA	1834	12	30	0	0	A_33_P3279629	NM_033199	1269.37	4413	1.511104e+000	1.518298e+000	28	26.5	5.607636e+000	0	0	0	0	0	0	0.788071	0	0	30	27.0945
DATA	1835	12	31	0	0	A_23_P46852	NM_024928	1290	4413	1.132557e+002	1.142586e+001	120	27	5.455613e+000	0	0	0	0	0	0	97.0865	1	1	28.1191	27.1202
DATA	1836	12	32	0	0	A_22_P00024304	lnc-PEA15-1:1	1311.5	4413	1.500849e+000	1.505209e+000	25	27	5.386621e+000	0	0	0	0	0	0	-2.6142	0	0	30	27.3255
DATA	1837	12	33	0	0	A_33_P3285047	NM_001302109	1332.73	4413.13	1.008354e+002	1.019447e+001	112	28	5.765742e+000	0	0	0	0	0	0	87.0596	1	1	26.6546	27.6378
DATA	1838	12	34	0	0	A_23_P24633	NM_199297	1354	4412.77	1.035247e+002	1.045974e+001	113	27	5.709059e+000	0	0	0	0	0	0	89.7208	1	1	26.8687	27.463
DATA	1839	12	35	0	0	A_21_P0014895	THC2602929	1375	4412.8	1.484138e+000	1.495044e+000	27	27	5.623573e+000	0	0	0	0	0	0	1.22027	0	0	30	27.6969
DATA	1840	12	36	0	0	A_23_P321501	NM_182908	1396	4412.8	1.478362e+000	1.483540e+000	27	28	5.847874e+000	0	0	0	0	0	0	0.447036	0	0	30	27.8803
DATA	1841	12	37	0	0	A_33_P3363660	NP511337	1417.21	4412.81	3.165296e+000	1.510242e+000	29.5	28	5.700556e+000	0	0	0	0	0	0	2.7756	1	0	30	28.2183
DATA	1842	12	38	0	0	A_22_P00020707	lnc-JAG1-6:1	1438.5	4412.68	2.450637e+000	1.490880e+000	28	27	5.260890e+000	0	0	0	0	0	0	2.15783	1	0	30	27.4786
DATA	1843	12	39	0	0	A_23_P106720	NM_006453	1459.5	4412.68	3.638656e+000	1.509050e+000	30	27	5.166859e+000	0	0	0	0	0	0	3.2172	1	0	30	27.3125
DATA	1844	12	40	0	0	A_23_P118246	NM_016095	1480.78	4412.52	4.491247e+000	1.382250e+000	31	27	5.349535e+000	0	0	0	0	0	0	3.98804	1	0	27.0811	27.5253
DATA	1845	12	41	0	0	A_23_P31866	NM_080651	1501.36	4412.78	1.041915e+002	1.051987e+001	118	27	5.044911e+000	0	0	0	0	0	0	92.9028	1	1	23.696	27.2771
DATA	1846	12	42	0	0	A_33_P3220213	A_33_P3220213	1523	4412.5	1.441581e+000	1.451140e+000	28.5	27	5.557079e+000	0	0	0	0	0	0	1.1172	0	0	26.2212	27.4041
DATA	1847	12	43	0	0	A_33_P3259560	A_33_P3259560	1544.29	4412.5	1.435236e+000	1.443390e+000	26	27	5.680110e+000	0	0	0	0	0	0	0.964072	0	0	27.0811	27.9069
DATA	1848	12	44	0	0	A_21_P0001529	NR_125761	1565.4	4412.59	1.428936e+000	1.433087e+000	26	27	5.840831e+000	0	0	0	0	0	0	-0.302114	0	0	27.501	27.6492
DATA	1849	12	45	0	0	A_21_P0008208	lnc-EFNB2-5:1	1586.71	4412.5	1.422546e+000	1.432611e+000	28	27	4.946882e+000	0	0	0	0	0	0	1.18206	0	0	30	27.07
DATA	1850	12	46	0	0	A_23_P99044	NM_033448	1607.71	4412.5	2.831270e+000	1.448315e+000	29	27	4.907761e+000	0	0	0	0	0	0	2.58115	1	0	30	26.8032
DATA	1851	12	47	0	0	A_23_P65963	NM_016561	1628.76	4412.93	3.822565e+001	4.075741e+000	60	27	5.071869e+000	0	0	0	0	0	0	35.0034	1	1	25.5572	26.9765
DATA	1852	12	48	0	0	A_22_P00018466	XR_431566	1650	4412.5	5.693789e+000	1.518498e+000	32	27	5.064784e+000	0	0	0	0	0	0	5.23748	1	0	30	27.3139
DATA	1853	12	49	0	0	A_23_P213863	NM_001190946	1670.85	4412.62	5.434639e+001	5.612445e+000	78	27	5.489912e+000	0	0	0	0	0	0	50.212	1	1	24.8756	27.5461
DATA	1854	12	50	0	0	A_21_P0014117	XR_241571	1692.4	4412.41	1.391079e+000	1.395516e+000	27	27	5.422202e+000	0	0	0	0	0	0	0.30847	0	0	27.501	27.7215
DATA	1855	12	51	0	0	A_33_P3353821	ENST00000441055	1713.5	4412.32	9.249717e+000	1.668731e+000	36	27	5.272484e+000	0	0	0	0	0	0	8.62355	1	1	30	27.3889
DATA	1856	12	52	0	0	A_23_P18267	NM_006545	1733.96	4412.71	6.680973e+001	6.822613e+000	87	27	5.154170e+000	0	0	0	0	0	0	62.5542	1	1	25.3321	27.2977
DATA	1857	12	53	0	0	A_22_P00011869	ENST00000432481	1756	4412.5	1.372628e+000	1.376792e+000	27	27	5.537818e+000	0	0	0	0	0	0	0.207454	0	0	30	27.6048
DATA	1858	12	54	0	0	A_23_P131435	NM_014880	1777.03	4412.22	1.956980e+002	1.961774e+001	218	27	5.526977e+000	0	0	0	0	0	0	184.888	1	1	27.501	27.8188
DATA	1859	12	55	0	0	A_33_P3402035	NM_004295	1797.94	4412.31	6.983294e+001	7.115396e+000	93	28	5.848434e+000	0	0	0	0	0	0	66.2596	1	1	27.0811	28.3031
DATA	1860	12	56	0	0	A_21_P0006944	ENST00000418524	1819.44	4412.03	1.354806e+000	1.361480e+000	27	28	5.464859e+000	0	0	0	0	0	0	0.822507	0	0	30	28.4173
DATA	1861	12	57	0	0	A_23_P170608	NM_022117	1840.13	4412.15	7.784613e+001	7.901332e+000	98	28	5.459110e+000	0	0	0	0	0	0	74.4979	1	1	27.2919	27.7346
DATA	1862	12	58	0	0	A_33_P3315149	NR_027262	1861.62	4412	2.446344e+000	1.369329e+000	30	27	5.255895e+000	0	0	0	0	0	0	2.35119	1	0	30	27.3946
DATA	1863	12	59	0	0	A_33_P3371727	ENST00000379253	1882.52	4412.27	8.522961e+001	8.627935e+000	110	27	4.724969e+000	0	0	0	0	0	0	82.2508	1	1	25.7804	26.5854
DATA	1864	12	60	0	0	A_22_P00022353	lnc-MON2-3:1	1904	4412.2	1.332342e+000	1.336213e+000	26	26	4.677148e+000	0	0	0	0	0	0	-1.21195	0	0	30	26.3458
DATA	1865	12	61	0	0	A_32_P358887	NM_003759	1925.37	4412	3.816153e+000	1.384409e+000	30	26	4.851931e+000	0	0	0	0	0	0	3.71326	1	0	30	26.4313
DATA	1866	12	62	0	0	A_23_P359647	NM_138714	1946	4412	1.823812e+002	1.828623e+001	195	26	5.500312e+000	0	0	0	0	0	0	178.151	1	1	28.1191	27.0189
DATA	1867	12	63	0	0	A_33_P3236902	NM_005960	1965.97	4411.27	1.009671e+002	1.018273e+001	115.5	27	5.773802e+000	0	0	0	0	0	0	98.9898	1	1	19.4461	27.5768
DATA	1868	12	64	0	0	A_33_P3392092	NM_001117	1988.62	4412	1.311587e+000	1.315397e+000	26	27	5.177380e+000	0	0	0	0	0	0	-1.85179	0	0	30	27.2702
DATA	1869	12	65	0	0	A_33_P3354847	NM_207417	2009.62	4412	3.835363e+000	1.365505e+000	31	28	5.944032e+000	0	0	0	0	0	0	3.78958	1	0	30	28.4769
DATA	1870	12	66	0	0	A_21_P0011250	NR_039985	2031	4411.8	7.739448e+000	1.517855e+000	35	28	5.938975e+000	0	0	0	0	0	0	7.6753	1	1	30	27.9761
DATA	1871	12	67	0	0	A_23_P53018	NM_054108	2051.77	4412.11	6.629048e+001	6.755540e+000	91	26	5.732710e+000	0	0	0	0	0	0	65.9706	1	1	26.8687	27.1091
DATA	1872	12	68	0	1	ETG10_195139	ETG10_195139	2073.37	4412	1.292820e+000	1.296576e+000	26.5	26	5.667164e+000	0	0	0	0	0	0	-0.823668	0	0	29.1201	26.9286
DATA	1873	12	69	0	0	A_21_P0010240	XR_425268	2094.44	4411.97	2.808362e+000	1.322401e+000	31	27	5.448849e+000	0	0	0	0	0	0	2.81413	1	0	29.1201	27.0909
DATA	1874	12	70	0	0	A_21_P0004002	ENST00000511861	2115.56	4411.97	1.284295e+000	1.288784e+000	28	27	5.420915e+000	0	0	0	0	0	0	0.444309	0	0	30	27.1672
DATA	1875	12	71	0	0	A_22_P00018811	lnc-MTX3-1:1	2136.79	4411.81	1.280218e+000	1.283937e+000	26	28	5.706470e+000	0	0	0	0	0	0	-1.33798	0	0	30	27.5967
DATA	1876	12	72	0	0	A_21_P0008012	NR_046991	2158	4411.5	1.276289e+000	1.279997e+000	25.5	28	5.787171e+000	0	0	0	0	0	0	-1.34588	0	0	30	27.8763
DATA	1877	12	73	0	0	A_24_P297539	NM_181801	2178.85	4412	2.850250e+001	3.122949e+000	56	28	5.703978e+000	0	0	0	0	0	0	28.9182	1	1	24.8756	28.169
DATA	1878	12	74	0	0	A_22_P00024773	NR_120361	2200.33	4411.61	1.268902e+000	1.272589e+000	26	28	5.910579e+000	0	0	0	0	0	0	-1.22993	0	0	30	28.1667
DATA	1879	12	75	0	0	A_23_P215132	NM_014149	2221.04	4411.37	1.295563e+002	1.301765e+001	161.5	28	5.813258e+000	0	0	0	0	0	0	132.181	1	1	25.5572	27.9174
DATA	1880	12	76	0	0	A_19_P00318904	THC2650820	2241.68	4411.91	8.692301e+001	8.784002e+000	117	27	5.854379e+000	0	0	0	0	0	0	88.9112	1	1	25.3321	27.812
DATA	1881	12	77	0	0	A_22_P00011722	lnc-PEBP4-1:2	2263.78	4411.52	1.258962e+000	1.262619e+000	26	27.5	5.521743e+000	0	0	0	0	0	0	-0.243055	0	0	30	28.0198
DATA	1882	12	78	0	0	A_24_P229726	A_24_P229726	2285	4411.5	1.255945e+000	1.262707e+000	30	28	5.562320e+000	0	0	0	0	0	0	0.910905	0	0	30	28.0643
DATA	1883	12	79	0	0	A_33_P3236077	NM_001079827	2306	4411.5	2.145736e+000	1.274941e+000	29	27	5.614554e+000	0	0	0	0	0	0	2.21085	1	0	30	27.9721
DATA	1884	12	80	0	0	A_24_P320526	NM_024294	2327.29	4411.5	1.180659e+002	1.187300e+001	152	27	5.482625e+000	0	0	0	0	0	0	121.913	1	1	27.0811	27.8242
DATA	1885	12	81	0	0	A_23_P24192	NM_015179	2347.9	4411.6	2.087462e+002	2.091211e+001	236	27	5.670114e+000	0	0	0	0	0	0	215.975	1	1	25.7804	27.75
DATA	1886	12	82	0	0	A_23_P49988	NM_033062	2369.6	4411.41	1.245477e+000	1.249095e+000	28	28	5.726459e+000	0	0	0	0	0	0	-1.48708	0	0	27.501	28.1615
DATA	1887	12	83	0	0	A_22_P00020190	ENST00000582518	2390.71	4411.5	1.243256e+000	1.248262e+000	28	27	5.521198e+000	0	0	0	0	0	0	0.612439	0	0	30	27.8869
DATA	1888	12	84	0	0	A_22_P00023195	NR_125748	2412	4411.5	1.959455e+002	1.963404e+001	222.5	27	5.544014e+000	0	0	0	0	0	0	203.834	1	1	26.2212	27.745
DATA	1889	12	85	0	0	A_23_P76322	NM_004570	2433	4411.5	1.239274e+000	1.243500e+000	28	28	5.675994e+000	0	0	0	0	0	0	0.411076	0	0	30	28.0068
DATA	1890	12	86	0	0	A_21_P0006684	ENST00000603033	2454.22	4411.48	2.429628e+000	1.264664e+000	30	28	5.562274e+000	0	0	0	0	0	0	2.53492	1	0	27.0811	27.8301
DATA	1891	12	87	0	0	A_23_P150876	NM_024667	2474.45	4411.16	6.450842e+002	6.452032e+001	689.5	28	5.396601e+000	0	0	0	0	0	0	673.877	1	1	25.3321	27.7
DATA	1892	12	88	0	0	A_21_P0014573	XR_111287	2495.07	4411.26	2.612591e+001	2.891130e+000	55	28	5.053328e+000	0	0	0	0	0	0	27.3233	1	1	21.9382	27.6094
DATA	1893	12	89	0	0	A_23_P409438	NM_172138	2518.07	4411.46	2.475444e+001	2.767189e+000	54	28	4.718263e+000	0	0	0	0	0	0	25.9185	1	1	25.3321	27.6331
DATA	1894	12	90	0	0	A_33_P3387115	BC021693	2539	4411.2	1.546238e+000	1.245243e+000	30	29	5.183882e+000	0	0	0	0	0	0	1.62043	1	0	30	28.3984
DATA	1895	12	91	0	0	A_22_P00013897	lnc-RPS21-2:1	2559.79	4411.12	1.596916e+001	2.018530e+000	44	29	5.514957e+000	0	0	0	0	0	0	16.7486	1	1	27.7085	28.3714
DATA	1896	12	92	0	0	A_21_P0008742	ENST00000560818	2581.21	4411.19	1.816606e+000	1.247090e+000	29.5	28	5.502728e+000	0	0	0	0	0	0	1.90658	1	0	30	28.0753
DATA	1897	12	93	0	1	ERCC-00104_60	ERCC-00104_60	2602.37	4411	1.229527e+000	1.233100e+000	25	28	5.697644e+000	0	0	0	0	0	0	-1.85846	0	0	29.1201	27.9838
DATA	1898	12	94	0	0	A_33_P3288659	NM_030812	2622.96	4411.22	4.459208e+000	1.310763e+000	32	28	5.726785e+000	0	0	0	0	0	0	4.68464	1	0	30	28.0248
DATA	1899	12	95	0	0	A_33_P3230478	NM_201442	2644.62	4411	1.228607e+000	1.232176e+000	26	28	5.921217e+000	0	0	0	0	0	0	-1.22243	0	0	30	28.2425
DATA	1900	12	96	0	0	A_22_P00018822	lnc-C9orf66-1:1	2665.62	4411	1.228365e+000	1.236574e+000	28.5	28	5.826138e+000	0	0	0	0	0	0	1.12488	0	0	29.1201	28.0996
DATA	1901	12	97	1028	1	(+)E1A_r60_a97	E1A_r60_a97	2687	4411.2	1.228270e+000	1.231838e+000	28	28	6.039676e+000	0	0	0	0	0	0	-0.0754993	0	0	30	28.168
DATA	1902	12	98	0	0	A_21_P0002889	ENST00000482382	2707.31	4410.8	1.606616e+001	2.024527e+000	43	27.5	5.838408e+000	0	0	0	0	0	0	16.8882	1	1	22.7082	27.8423
DATA	1903	12	99	0	0	A_33_P3262694	THC2659533	2728.9	4411.29	1.042861e+002	1.050114e+001	135.5	27	5.972225e+000	0	0	0	0	0	0	109.604	1	1	26.0017	27.6691
DATA	1904	12	100	0	0	A_21_P0006241	lnc-OLFM1-2:1	2750.5	4411	1.228808e+000	1.232378e+000	27	27	5.661537e+000	0	0	0	0	0	0	-1.18178	0	0	30	27.6183
DATA	1905	12	101	0	0	A_23_P159671	NM_000292	2770.5	4411	1.645373e+002	1.649985e+001	205	28	5.651631e+000	0	0	0	0	0	0	172.824	1	1	25.3321	27.9443
DATA	1906	12	102	0	0	A_21_P0008557	XR_243166	2792.62	4411	1.229839e+000	1.233412e+000	27	28	5.556422e+000	0	0	0	0	0	0	-0.383575	0	0	29.1201	28.09
DATA	1907	12	103	0	0	A_23_P403955	NM_007375	2813.74	4411.11	4.604695e+001	4.767209e+000	74	27	5.635488e+000	0	0	0	0	0	0	48.3142	1	1	26.8687	27.8963
DATA	1908	12	104	0	0	A_23_P109427	NM_000854	2835	4410.8	1.231381e+000	1.235392e+000	28	27	5.090022e+000	0	0	0	0	0	0	0.343009	0	0	30	27.5962
DATA	1909	12	105	0	0	A_33_P3333364	ENST00000390287	2856.3	4410.9	1.588025e+000	1.246092e+000	30	27	4.994523e+000	0	0	0	0	0	0	1.66378	1	0	30	27.8104
DATA	1910	12	106	0	0	A_23_P1819	NM_012378	2876.92	4411.19	1.415673e+001	1.879972e+000	43	27	4.962134e+000	0	0	0	0	0	0	14.8193	1	1	22.9591	27.52
DATA	1911	12	107	0	0	A_33_P3222019	NM_014653	2898.07	4410.73	5.489422e+002	5.490818e+001	596	27	5.174505e+000	0	0	0	0	0	0	574.09	1	1	26.0017	27.4043
DATA	1912	12	108	0	0	A_33_P3352544	NM_005469	2919.11	4410.71	5.129022e+001	5.276660e+000	80.5	28	5.734531e+000	0	0	0	0	0	0	53.5838	1	1	25.3321	27.91
DATA	1913	12	109	0	0	A_24_P192301	NM_006080	2941	4410.5	2.661755e+000	1.269146e+000	30.5	28	5.832862e+000	0	0	0	0	0	0	2.77753	1	0	30	28.2796
DATA	1914	12	110	0	0	A_21_P0005634	NR_125421	2962	4410.5	1.365853e+001	1.846396e+000	40	29	5.883727e+000	0	0	0	0	0	0	14.2353	1	1	26.2212	28.474
DATA	1915	12	111	0	0	A_23_P200396	NM_019118	2983.29	4410.5	1.609294e+001	2.034085e+000	44	28	5.383446e+000	0	0	0	0	0	0	16.7506	1	1	30	28.4721
DATA	1916	12	112	0	0	A_24_P226069	NM_031950	3003.58	4410.51	4.331113e+002	4.332904e+001	475	28	5.229119e+000	0	0	0	0	0	0	450.216	1	1	25.1049	28.0078
DATA	1917	12	113	0	0	A_21_P0000030	NM_001161533	3025.57	4410.23	9.262862e+000	1.553829e+000	38	28	5.597701e+000	0	0	0	0	0	0	9.61438	1	1	25.3321	28.6863
DATA	1918	12	114	0	0	A_33_P3281323	ENST00000608937	3046.09	4410.77	2.619671e+001	2.902364e+000	54	28	5.519514e+000	0	0	0	0	0	0	27.1502	1	1	21.9382	28.6343
DATA	1919	12	115	0	0	A_21_P0011840	NR_037626	3068	4410.5	2.485261e+000	1.275872e+000	30.5	28	5.654118e+000	0	0	0	0	0	0	2.57157	1	0	30	28.3923
DATA	1920	12	116	0	0	A_33_P3415560	NM_133466	3088.84	4410.72	9.455104e+000	1.570081e+000	37	28	5.666328e+000	0	0	0	0	0	0	9.76763	1	1	25.5572	28.0956
DATA	1921	12	117	0	0	A_21_P0001048	NR_126351	3111.31	4409.88	2.645011e+000	1.283184e+000	30	28	5.711465e+000	0	0	0	0	0	0	2.72772	1	0	30	28.1546
DATA	1922	12	118	0	0	A_32_P524904	NM_001136485	3131.4	4410.41	1.254095e+000	1.257738e+000	28	27	5.905780e+000	0	0	0	0	0	0	-0.335046	0	0	30	27.9113
DATA	1923	12	119	0	0	A_23_P212854	ENST00000504951	3151.86	4410.71	6.574102e+001	6.693744e+000	97	28	5.552634e+000	0	0	0	0	0	0	67.5659	1	1	25.5572	27.9116
DATA	1924	12	120	0	0	A_21_P0010648	TCONS_l2_00001492	3173.78	4410.48	1.643526e+000	1.272909e+000	30	28	5.649348e+000	0	0	0	0	0	0	1.68602	1	0	30	28.4401
DATA	1925	12	121	0	0	A_23_P27649	NM_001080411	3195	4410.5	1.511446e+000	1.273584e+000	30	28	5.555310e+000	0	0	0	0	0	0	1.54767	1	0	30	28.4307
DATA	1926	12	122	0	0	A_23_P209499	NM_181458	3216	4410.5	1.263251e+000	1.266921e+000	26	28	5.610512e+000	0	0	0	0	0	0	-0.935383	0	0	30	28.263
DATA	1927	12	123	0	0	A_21_P0010557	ENST00000449715	3236.68	4410.68	3.236727e+001	3.476702e+000	62	28	5.749795e+000	0	0	0	0	0	0	33.0206	1	1	21.6755	28.1466
DATA	1928	12	124	0	0	A_33_P3872301	BF570763	3258.44	4410.03	1.267982e+000	1.271669e+000	28.5	27	5.212881e+000	0	0	0	0	0	0	0.0311569	0	0	30	27.6812
DATA	1929	12	125	0	0	A_21_P0012941	TCONS_l2_00023390	3279.56	4410.03	1.270387e+000	1.274078e+000	28.5	28	5.404683e+000	0	0	0	0	0	0	-0.285027	0	0	30	27.9906
DATA	1930	12	126	0	0	A_33_P3433258	NR_033976	3300.62	4410	1.272787e+000	1.276484e+000	27	28	5.547946e+000	0	0	0	0	0	0	-0.303979	0	0	30	28.6237
DATA	1931	12	127	0	0	A_23_P381351	NM_001317	3322	4410.2	3.403899e+000	1.323478e+000	31	28	5.011675e+000	0	0	0	0	0	0	3.44631	1	0	30	28.6849
DATA	1932	12	128	0	0	A_33_P3422728	NM_033655	3343	4410.2	6.272290e+000	1.426627e+000	33	28	5.140460e+000	0	0	0	0	0	0	6.3386	1	0	30	28.5121
DATA	1933	12	129	0	0	A_21_P0014277	NR_103860	3364.37	4410	7.104413e+000	1.467202e+000	35	28	5.246345e+000	0	0	0	0	0	0	7.16621	1	1	29.1201	28.3784
DATA	1934	12	130	0	0	A_21_P0000778	NR_038357	3384.93	4410.27	8.691141e+001	8.785777e+000	116	28	5.277311e+000	0	0	0	0	0	0	87.5083	1	1	26.4388	28.4403
DATA	1935	12	131	66	-1	3xSLv1	3xSLv1	3406.5	4410	1.284647e+000	1.290762e+000	29	28	5.196189e+000	0	0	0	0	0	0	0.787803	0	0	30	28.6644
DATA	1936	12	132	0	0	A_24_P678104	NM_015894	3426.9	4410.21	3.465844e+001	3.698343e+000	62	29	5.809372e+000	0	0	0	0	0	0	34.7736	1	1	26.8687	29.0455
DATA	1937	12	133	0	0	A_33_P3245908	NM_001288743	3448.38	4409.92	1.812614e+001	2.226410e+000	46	29	5.775291e+000	0	0	0	0	0	0	18.1555	1	1	24.8756	28.9181
DATA	1938	12	134	0	0	A_23_P6413	NM_080430	3469.37	4410.52	1.108196e+002	1.115738e+001	140	29	5.616237e+000	0	0	0	0	0	0	110.807	1	1	24.4106	29.1601
DATA	1939	12	135	0	0	A_33_P3365860	NM_001271752	3491.37	4410	4.919164e+000	1.387232e+000	33	28.5	5.689385e+000	0	0	0	0	0	0	4.91085	1	0	29.1201	28.7842
DATA	1940	12	136	0	0	A_23_P89649	NM_033185	3512.37	4410	1.295278e+000	1.299041e+000	26	28	5.230195e+000	0	0	0	0	0	0	-2.57796	0	0	29.1201	28.3398
DATA	1941	12	137	0	0	A_21_P0012487	TCONS_l2_00019725	3532.47	4409.78	6.388948e+000	1.449205e+000	34	28	5.250374e+000	0	0	0	0	0	0	6.36007	1	0	30	28.67
DATA	1942	12	138	0	0	A_32_P126311	NM_173514	3554.56	4409.97	3.313789e+001	3.560632e+000	61	28	5.337443e+000	0	0	0	0	0	0	32.9405	1	1	29.1201	28.4746
DATA	1943	12	139	0	0	A_33_P3379906	NM_001004480	3575.79	4409.81	1.300475e+000	1.305965e+000	28	28	5.717691e+000	0	0	0	0	0	0	0.663756	0	0	30	29.0636
DATA	1944	12	140	0	0	A_33_P3294826	NM_001199723	3597	4409.8	2.125357e+001	2.494419e+000	50	28	5.805819e+000	0	0	0	0	0	0	21.0768	1	1	28.1191	28.9299
DATA	1945	12	141	0	0	A_23_P333022	NM_152990	3618	4409.8	1.303302e+000	1.307820e+000	27	28	5.582717e+000	0	0	0	0	0	0	0.433355	0	0	30	28.7525
DATA	1946	12	142	0	1	ETG10_195139	ETG10_195139	3639.33	4409.61	1.304448e+000	1.308238e+000	27	29	6.128678e+000	0	0	0	0	0	0	-0.385065	0	0	30	29.1395
DATA	1947	12	143	0	0	A_22_P00023890	lnc-P2RX3-1:1	3660.5	4409.68	1.305475e+000	1.309280e+000	27	28	5.558747e+000	0	0	0	0	0	0	0.0543175	0	0	30	28.6783
DATA	1948	12	144	0	0	A_23_P36050	NM_001005202	3681.6	4409.59	1.306274e+000	1.310069e+000	26	29	5.631178e+000	0	0	0	0	0	0	-2.13049	0	0	27.501	29.2013
DATA	1949	12	145	0	0	A_19_P00317949	NR_024507	3702.78	4409.52	4.916976e+000	1.399876e+000	32.5	29	5.637991e+000	0	0	0	0	0	0	4.85775	1	0	27.0811	29.2096
DATA	1950	12	146	0	0	A_24_P119201	NM_015832	3724	4409.5	5.435595e+000	1.419303e+000	33	28.5	5.303005e+000	0	0	0	0	0	0	5.36843	1	0	26.2212	28.5433
DATA	1951	12	147	0	0	A_22_P00008793	ENST00000426090	3745	4409.5	3.130010e+000	1.348123e+000	30.5	28	5.696485e+000	0	0	0	0	0	0	3.09089	1	0	30	28.654
DATA	1952	12	148	0	0	A_21_P0001573	lnc-IGSF3-1:1	3765.51	4409.31	2.404645e+001	2.738892e+000	52	28	5.570847e+000	0	0	0	0	0	0	23.7476	1	1	23.4529	28.3669
DATA	1953	12	149	0	0	A_23_P98974	NM_003667	3787.4	4409.59	2.585203e+000	1.336216e+000	31	28	5.501953e+000	0	0	0	0	0	0	2.5535	1	0	30	28.4772
DATA	1954	12	150	0	0	A_21_P0014822	BC061902	3808.07	4409.73	9.585888e+001	9.675049e+000	121	29	5.652935e+000	0	0	0	0	0	0	94.7194	1	1	26.0017	28.8172
DATA	1955	12	151	0	0	A_21_P0000464	NR_003689	3829.71	4409.5	2.126900e+000	1.326704e+000	30	28	5.647632e+000	0	0	0	0	0	0	2.1031	1	0	27.0811	28.7807
DATA	1956	12	152	0	0	A_23_P118493	NM_005486	3851	4409.5	1.876926e+000	1.321800e+000	28.5	29	5.869756e+000	0	0	0	0	0	0	1.85754	1	0	30	29.1463
DATA	1957	12	153	0	0	A_21_P0005248	lnc-ASB4-3:2	3872	4409.5	4.576428e+000	1.384789e+000	31	29	5.900176e+000	0	0	0	0	0	0	4.5341	1	0	30	29.4041
DATA	1958	12	154	0	0	A_21_P0008043	lnc-USPL1-1:1	3893.22	4409.48	1.301436e+000	1.305217e+000	27.5	29	5.534611e+000	0	0	0	0	0	0	-0.238789	0	0	27.0811	29.2271
DATA	1959	12	155	0	0	A_23_P13294	NM_001004459	3913.77	4410.42	1.077467e+001	1.691196e+000	38.5	30	5.652032e+000	0	0	0	0	0	0	10.7032	1	1	30	30.2175
DATA	1960	12	156	0	0	A_22_P00009494	lnc-MAGI1-2:1	3935.5	4409.32	1.296884e+000	1.300651e+000	26.5	30	5.615613e+000	0	0	0	0	0	0	-0.811697	0	0	30	29.921
DATA	1961	12	157	0	0	A_21_P0012220	ENST00000429521	3955.73	4409.47	8.653693e+001	8.750505e+000	110	30	5.938626e+000	0	0	0	0	0	0	86.3263	1	1	25.7804	29.7434
DATA	1962	12	158	0	0	A_23_P20882	NM_004888	3977.49	4409.38	1.989337e+003	1.989379e+002	2033.5	30	5.837276e+000	0	0	0	0	0	0	1989.51	1	1	24.4106	29.8483
DATA	1963	12	159	0	0	A_23_P166306	NM_000071	3998.39	4408.84	2.646631e+001	2.944748e+000	56.5	29	5.816266e+000	0	0	0	0	0	0	26.5445	1	1	25.7804	29.4296
DATA	1964	12	160	0	0	A_23_P40952	NM_002880	4020.21	4409.19	2.467938e+002	2.471293e+001	274	30	5.998750e+000	0	0	0	0	0	0	248.276	1	1	28.5237	29.5348
DATA	1965	12	161	0	0	A_21_P0009096	lnc-CTD-3203P2.2.1-1:1	4041.44	4409.03	1.279019e+000	1.282735e+000	27	29	5.472864e+000	0	0	0	0	0	0	-0.273697	0	0	29.1201	29.1556
DATA	1966	12	162	0	0	A_22_P00011704	lnc-PDZD7-1:1	4062.22	4409.54	1.626523e+002	1.631539e+001	193	28	5.741658e+000	0	0	0	0	0	0	164.767	1	1	25.1049	28.4694
DATA	1967	12	163	0	0	A_23_P374559	NM_181710	4083.62	4409	1.269106e+000	1.273061e+000	27	27	5.281296e+000	0	0	0	0	0	0	0.265395	0	0	30	27.1431
DATA	1968	12	164	0	0	A_33_P3452292	AF130090	4104.83	4409	1.263476e+000	1.267159e+000	27	26	5.095175e+000	0	0	0	0	0	0	0.0550607	0	0	30	26.4066
DATA	1969	13	1	0	0	A_23_P110712	NM_004417	644.7	4420.37	5.606419e+003	5.606439e+002	4833	25	5.097801e+000	0	0	0	0	0	0	4831.77	1	1	26.0017	25.5118
DATA	1970	13	2	0	0	A_22_P00016707	lnc-TRAFD1-1:1	666.174	4420	1.506285e+000	1.510661e+000	25	26	5.326870e+000	0	0	0	0	0	0	-0.969001	0	0	30	26.0032
DATA	1971	13	3	0	0	A_23_P362694	NM_152997	687.375	4420	1.513812e+000	1.518210e+000	25	26	5.916468e+000	0	0	0	0	0	0	-0.852631	0	0	30	27.5412
DATA	1972	13	4	0	0	A_21_P0004690	lnc-SLC35D3-1:1	708.375	4420	1.520605e+000	1.525023e+000	25	27	5.954862e+000	0	0	0	0	0	0	-0.0522947	0	0	30	27.7683
DATA	1973	13	5	0	0	A_33_P3405491	AY465895	729.5	4420	6.921374e+000	1.680384e+000	32	27	5.714477e+000	0	0	0	0	0	0	5.85313	1	0	29.1201	27.7639
DATA	1974	13	6	0	0	A_21_P0009685	NM_174909	749.871	4420.15	9.111357e+001	9.240028e+000	96	28	5.681101e+000	0	0	0	0	0	0	76.7789	1	1	27.2919	27.6311
DATA	1975	13	7	0	0	A_23_P383819	NM_016569	771.91	4419.9	1.537217e+000	1.544006e+000	27	28	5.204898e+000	0	0	0	0	0	0	0.711108	0	0	30	27.6855
DATA	1976	13	8	0	0	A_23_P167096	NM_005429	793	4419.8	4.343112e+000	1.605783e+000	30	28	5.229399e+000	0	0	0	0	0	0	3.63784	1	0	28.1191	27.5115
DATA	1977	13	9	0	0	A_23_P102634	NM_080827	814.208	4419.81	1.545163e+000	1.549652e+000	26	28	5.123551e+000	0	0	0	0	0	0	-0.235274	0	0	28.5237	27.4868
DATA	1978	13	10	0	0	A_23_P122414	NM_000409	835.438	4419.97	2.733668e+000	1.576725e+000	28.5	27	5.039569e+000	0	0	0	0	0	0	2.27956	1	0	30	27.3346
DATA	1979	13	11	0	0	A_23_P127978	NM_138706	856.5	4419.94	5.360211e+000	1.517882e+000	30	27	4.912453e+000	0	0	0	0	0	0	4.46254	1	0	30	27.2055
DATA	1980	13	12	0	0	A_24_P727501	ENST00000530759	877.709	4419.69	1.956448e+001	2.500554e+000	42	27	4.819231e+000	0	0	0	0	0	0	16.2682	1	1	24.8756	26.8696
DATA	1981	13	13	0	0	A_21_P0001445	NR_033883	898.776	4419.52	1.554141e+000	1.558677e+000	26	26	5.143556e+000	0	0	0	0	0	0	0.0665075	0	0	27.0811	26.2667
DATA	1982	13	14	0	0	A_24_P101201	NM_005313	919.309	4419.84	1.037234e+003	1.037351e+002	883	26	5.829968e+000	0	0	0	0	0	0	861.136	1	1	24.8756	26.6231
DATA	1983	13	15	0	0	A_21_P0004284	XR_246559	941	4419.5	1.555514e+000	1.560033e+000	24	27	5.783766e+000	0	0	0	0	0	0	-2.13487	0	0	30	27.0474
DATA	1984	13	16	0	1	ERCC-00023_60	DQ516744	962.4	4419.59	1.555503e+000	1.560022e+000	24	27	5.822778e+000	0	0	0	0	0	0	-1.76689	0	0	30	27.1049
DATA	1985	13	17	0	0	A_23_P52058	NM_005646	983.255	4419.47	6.226055e+001	6.418393e+000	82	27	5.956054e+000	0	0	0	0	0	0	51.6969	1	1	25.1049	27.2948
DATA	1986	13	18	0	0	A_23_P210465	NM_002638	1004.61	4419.56	9.284746e+002	9.286055e+001	764	28	6.370664e+000	0	0	0	0	0	0	771.399	1	1	25.1049	28.0408
DATA	1987	13	19	0	0	A_23_P80032	NM_005225	1025.85	4419.5	1.629101e+001	2.253606e+000	39	28	5.906518e+000	0	0	0	0	0	0	13.5471	1	1	26.6546	28.0759
DATA	1988	13	20	0	0	A_33_P3306339	A_33_P3306339	1047	4419.5	6.540397e+000	1.687305e+000	32	28	5.784565e+000	0	0	0	0	0	0	5.44502	1	0	26.2212	27.9101
DATA	1989	13	21	0	0	A_23_P369641	NM_001100878	1067.89	4419.2	2.336762e+001	2.805847e+000	47	27	5.533869e+000	0	0	0	0	0	0	19.4819	1	1	22.1978	27.721
DATA	1990	13	22	0	0	A_23_P77630	NM_022818	1088.86	4419.29	2.366564e+002	2.371639e+001	218	27	5.428936e+000	0	0	0	0	0	0	197.619	1	1	25.7804	27.6744
DATA	1991	13	23	0	0	A_22_P00016988	lnc-TTC24-1:2	1110.11	4419.59	3.472629e+001	3.305017e+000	54.5	27	5.308737e+000	0	0	0	0	0	0	29.0506	1	1	22.1978	27.6693
DATA	1992	13	24	0	0	A_22_P00022657	lnc-C4orf21-4:1	1131.6	4419.41	9.950628e+000	1.837346e+000	35	27	5.084525e+000	0	0	0	0	0	0	8.34214	1	1	30	27.8082
DATA	1993	13	25	0	0	A_21_P0000023	NM_001159749	1152.78	4419.48	6.127175e+001	6.317999e+000	76	27	5.402021e+000	0	0	0	0	0	0	51.4845	1	1	27.0811	28.0487
DATA	1994	13	26	0	0	A_23_P170901	NM_152410	1173.78	4419.75	4.066159e+001	4.347069e+000	60	28	5.348748e+000	0	0	0	0	0	0	34.2494	1	1	24.4106	28.2125
DATA	1995	13	27	0	0	A_23_P115149	NM_024102	1193.27	4419.12	7.257457e+000	1.453811e+000	34	27	5.145810e+000	0	0	0	0	0	0	6.12857	1	0	30	27.8566
DATA	1996	13	28	0	0	A_22_P00016690	lnc-TPSG1-2:1	1216.33	4419.39	1.524309e+000	1.528737e+000	24	27	5.128919e+000	0	0	0	0	0	0	-1.03679	0	0	30	27.6787
DATA	1997	13	29	0	0	A_21_P0001639	lnc-TAF5L-1:1	1237.44	4419.03	2.091470e+001	2.587865e+000	43	27	5.281370e+000	0	0	0	0	0	0	17.7697	1	1	29.1201	27.3602
DATA	1998	13	30	0	0	A_22_P00020610	NR_105008	1258.56	4419.03	1.514861e+000	1.522290e+000	27.5	27	5.204863e+000	0	0	0	0	0	0	0.817931	0	0	29.1201	27.1551
DATA	1999	13	31	0	0	A_21_P0005906	ENST00000521815	1279.7	4419.1	1.509869e+000	1.514255e+000	26	27	5.376666e+000	0	0	0	0	0	0	-0.938898	0	0	30	27.0967
DATA	2000	13	32	0	0	A_24_P538478	ENST00000237380	1301	4419.2	4.754658e+000	1.582154e+000	29	27	5.506385e+000	0	0	0	0	0	0	4.07998	1	0	28.1191	27.2375
DATA	2001	13	33	0	0	A_22_P00009427	XR_247064	1322	4419.2	1.499312e+000	1.503725e+000	27	28	5.697766e+000	0	0	0	0	0	0	0.11301	0	0	30	27.6772
DATA	2002	13	34	0	0	A_22_P00014861	XR_243384	1343.37	4419	1.493683e+000	1.503158e+000	29	28	5.607763e+000	0	0	0	0	0	0	1.07313	0	0	30	27.528
DATA	2003	13	35	0	0	A_23_P208030	NM_020783	1364.44	4419.03	1.488034e+000	1.492357e+000	24	27	5.753456e+000	0	0	0	0	0	0	-3.00599	0	0	29.1201	27.6236
DATA	2004	13	36	0	0	A_24_P369656	NM_052978	1385.5	4419	1.482248e+000	1.487407e+000	27	28	5.679456e+000	0	0	0	0	0	0	0.438687	0	0	30	27.7429
DATA	2005	13	37	0	0	A_21_P0000292	NR_002829	1405.55	4418.33	1.799967e+000	1.491731e+000	27	28	5.838966e+000	0	0	0	0	0	0	1.57396	1	0	30	28.0949
DATA	2006	13	38	0	0	A_33_P3303956	NR_038831	1427.76	4418.79	1.207725e+001	1.906026e+000	36	27	5.768184e+000	0	0	0	0	0	0	10.6057	1	1	19.1492	27.9721
DATA	2007	13	39	0	0	A_22_P00014994	NR_119381	1449	4418.8	8.055326e+000	1.674851e+000	34.5	27	5.363817e+000	0	0	0	0	0	0	7.10343	1	1	28.1191	27.3481
DATA	2008	13	40	0	0	A_21_P0000311	NR_002955	1470.37	4419	3.514376e+000	1.503819e+000	29.5	27	5.568671e+000	0	0	0	0	0	0	3.1123	1	0	29.1201	27.8226
DATA	2009	13	41	0	0	A_21_P0006575	lnc-ATXN3L-3:1	1491.37	4419	1.451744e+000	1.457210e+000	27	27	5.259809e+000	0	0	0	0	0	0	0.536248	0	0	30	27.4672
DATA	2010	13	42	0	0	A_23_P32175	NM_014368	1512.5	4419	1.445461e+000	1.449661e+000	23	27	5.285265e+000	0	0	0	0	0	0	-2.89754	0	0	29.1201	27.4813
DATA	2011	13	43	0	0	A_22_P00020348	lnc-BOD1-4:2	1533.62	4419	1.439142e+000	1.444932e+000	27	27	5.713674e+000	0	0	0	0	0	0	0.611642	0	0	29.1201	27.8233
DATA	2012	13	44	0	0	A_23_P127095	NM_032747	1554.58	4419	3.074846e+003	3.074880e+002	2645.5	27	5.842862e+000	0	0	0	0	0	0	2770.75	1	1	25.7804	27.9215
DATA	2013	13	45	0	0	A_22_P00025103	ENST00000425125	1576	4418.8	1.426379e+000	1.430534e+000	26	27	4.998986e+000	0	0	0	0	0	0	0.0506898	0	0	30	27.1352
DATA	2014	13	46	0	0	A_33_P3271480	NR_026984	1596.71	4418.83	2.280124e+001	2.688403e+000	46	27	4.970410e+000	0	0	0	0	0	0	20.73	1	1	26.0017	27.2685
DATA	2015	13	47	0	0	A_23_P99027	NM_002834	1618	4418.7	1.045864e+002	1.055430e+001	123	27	4.854840e+000	0	0	0	0	0	0	95.5176	1	1	26.2212	26.9841
DATA	2016	13	48	0	0	A_21_P0003149	lnc-CBLB-7:18	1639.5	4418.68	1.407271e+000	1.411360e+000	26	28	5.531462e+000	0	0	0	0	0	0	-1.13515	0	0	30	27.6882
DATA	2017	13	49	0	0	A_23_P164528	NM_015285	1659.92	4418.44	6.026573e+001	6.188233e+000	83	27.5	5.449047e+000	0	0	0	0	0	0	55.5341	1	1	26.2212	27.731
DATA	2018	13	50	0	0	A_22_P00015005	lnc-SMOC1-2:1	1681.85	4418.5	1.394633e+000	1.400511e+000	27	27	5.587061e+000	0	0	0	0	0	0	0.661979	0	0	30	27.7915
DATA	2019	13	51	0	0	A_23_P50052	XR_109479	1702.59	4418.39	2.035391e+003	2.035438e+002	2008.5	27	5.283127e+000	0	0	0	0	0	0	1892.68	1	1	24.4106	27.4021
DATA	2020	13	52	0	0	A_33_P3369979	NM_001004686	1724	4418.5	3.869362e+000	1.439240e+000	31	27	5.243119e+000	0	0	0	0	0	0	3.61436	1	0	30	27.2474
DATA	2021	13	53	0	0	A_33_P3296289	AF370407	1746.13	4419.26	7.427590e+000	1.567064e+000	34	27	5.376177e+000	0	0	0	0	0	0	6.97025	1	1	30	27.6789
DATA	2022	13	54	0	0	A_21_P0001600	lnc-EDEM3-2:1	1766.5	4418.5	2.255819e+000	1.392344e+000	28.5	27	5.501797e+000	0	0	0	0	0	0	2.12602	1	0	30	27.8225
DATA	2023	13	55	0	0	A_21_P0007794	lnc-SLC15A4-9:1	1787.71	4418.5	2.240396e+000	1.386142e+000	30	28	5.686543e+000	0	0	0	0	0	0	2.1208	1	0	30	28.2847
DATA	2024	13	56	0	0	A_33_P3394489	NR_021492	1809.15	4418.68	1.633856e+001	2.127035e+000	41	28	6.068617e+000	0	0	0	0	0	0	15.5346	1	1	26.2212	28.5862
DATA	2025	13	57	0	0	A_21_P0005856	lnc-SLCO5A1-3:1	1830	4418.5	7.387091e+000	1.544275e+000	35	28	5.726832e+000	0	0	0	0	0	0	7.05351	1	1	26.2212	28.1843
DATA	2026	13	58	0	0	A_23_P366453	NM_152688	1851	4418.5	1.346502e+000	1.350414e+000	25.5	28	5.438815e+000	0	0	0	0	0	0	-1.59444	0	0	30	27.7811
DATA	2027	13	59	0	0	A_23_P134729	NR_027259	1872.29	4418.5	1.351444e+000	1.351488e+000	28	27	4.986144e+000	0	0	0	0	0	0	1.30137	1	0	30	27.1508
DATA	2028	13	60	0	0	A_33_P3388148	NM_001166694	1893.5	4418.32	1.335256e+000	1.339136e+000	26	26	4.229417e+000	0	0	0	0	0	0	-1.49176	0	0	30	26.5322
DATA	2029	13	61	0	0	A_24_P226278	NM_015288	1914.6	4418.35	7.543757e+001	7.660746e+000	100	26	4.738160e+000	0	0	0	0	0	0	73.2425	1	1	25.1049	26.3976
DATA	2030	13	62	0	0	A_24_P673786	NM_005028	1936	4418.3	7.832110e+002	7.833237e+001	781	26	5.527754e+000	0	0	0	0	0	0	763.514	1	1	26.2212	26.8051
DATA	2031	13	63	0	0	A_32_P206401	NM_181701	1956.7	4418.55	1.512507e+001	2.009609e+000	40	27	5.596333e+000	0	0	0	0	0	0	14.8015	1	1	19.1492	27.344
DATA	2032	13	64	0	0	A_23_P343808	NM_005633	1978	4418.2	2.875848e+000	1.349062e+000	30	27	5.723177e+000	0	0	0	0	0	0	2.82532	1	0	30	27.6525
DATA	2033	13	65	0	0	A_23_P368338	NM_001139444	1999.21	4418.19	1.309262e+000	1.313066e+000	26	28	5.632473e+000	0	0	0	0	0	0	-0.73438	0	0	28.5237	28.0792
DATA	2034	13	66	0	0	A_22_P00019293	ENST00000520162	2020.44	4418.03	1.304411e+000	1.309447e+000	29	27.5	5.747881e+000	0	0	0	0	0	0	0.565333	0	0	29.1201	27.9394
DATA	2035	13	67	0	0	A_24_P76740	NM_032449	2040.78	4418.03	4.901725e+001	5.072126e+000	74.5	27	5.855651e+000	0	0	0	0	0	0	48.6873	1	1	26.2212	27.4672
DATA	2036	13	68	0	0	A_33_P3236436	NM_001080531	2062.62	4418	1.295175e+000	1.298938e+000	24	27	5.630690e+000	0	0	0	0	0	0	-2.81126	0	0	30	27.2378
DATA	2037	13	69	0	0	A_23_P329924	NM_177551	2083.33	4418.22	6.555528e+001	6.682134e+000	90	27	5.612838e+000	0	0	0	0	0	0	65.5704	1	1	25.1049	27.1259
DATA	2038	13	70	0	0	A_23_P112531	NM_001035254	2104.41	4417.88	1.117149e+003	1.117223e+002	1132.5	27	5.393913e+000	0	0	0	0	0	0	1121.12	1	1	25.7804	27.0105
DATA	2039	13	71	0	0	A_22_P00021032	ENST00000536217	2126.37	4418	1.282266e+000	1.286636e+000	28	27	5.436032e+000	0	0	0	0	0	0	0.410023	0	0	30	27.2792
DATA	2040	13	72	0	0	A_21_P0007048	lnc-PLXDC2-1:2	2147.37	4418	1.278300e+000	1.282014e+000	25	28	5.766514e+000	0	0	0	0	0	0	-1.37208	0	0	30	27.7774
DATA	2041	13	73	0	0	A_33_P3256760	NR_033201	2168.5	4418	4.589391e+000	1.358056e+000	32	28	5.859003e+000	0	0	0	0	0	0	4.64948	1	0	30	27.912
DATA	2042	13	74	0	0	A_22_P00019837	lnc-GTDC1-6:1	2189.37	4418	5.448599e+002	5.450089e+001	590	28	5.434119e+000	0	0	0	0	0	0	553.579	1	1	27.9146	28.0906
DATA	2043	13	75	0	0	A_22_P00008399	lnc-JPH1-1:1	2210.83	4418	1.922736e+000	1.285349e+000	30	28	5.826336e+000	0	0	0	0	0	0	1.95906	1	0	30	28.0646
DATA	2044	13	76	0	0	A_33_P3257973	NM_014877	2232	4418	1.527648e+002	1.532897e+001	180	28	6.205138e+000	0	0	0	0	0	0	156.069	1	1	28.1191	28.0488
DATA	2045	13	77	0	0	A_21_P0006852	lnc-ZEB1-2:1	2253.37	4418	1.260530e+000	1.264192e+000	27	28	5.842095e+000	0	0	0	0	0	0	-0.457317	0	0	30	28.2278
DATA	2046	13	78	0	0	A_33_P3253747	NM_000761	2274.44	4417.97	6.706404e+000	1.428340e+000	35	27	5.659298e+000	0	0	0	0	0	0	6.88606	1	1	29.1201	27.8178
DATA	2047	13	79	0	0	A_23_P122001	NM_002439	2294.87	4417.87	5.950248e+001	6.081833e+000	91	28	5.990037e+000	0	0	0	0	0	0	61.2345	1	1	26.6546	28.5731
DATA	2048	13	80	0	0	A_22_P00012970	lnc-RELT-1:1	2316.62	4417.83	2.797039e+001	3.065854e+000	56	28	5.480744e+000	0	0	0	0	0	0	28.8502	1	1	24.6442	28.16
DATA	2049	13	81	0	0	A_22_P00025269	lnc-C1orf31-2:1	2337.79	4417.81	1.249144e+000	1.252773e+000	27	27	5.677510e+000	0	0	0	0	0	0	-0.89435	0	0	30	27.8667
DATA	2050	13	82	0	0	A_23_P122007	NM_033211	2358.62	4417.34	1.054667e+001	1.635748e+000	37	27	5.756379e+000	0	0	0	0	0	0	10.9225	1	1	24.6442	27.8707
DATA	2051	13	83	0	0	A_22_P00007359	lnc-GRAMD4-2:2	2379.56	4417.81	1.241961e+001	1.760709e+000	40	27	5.643497e+000	0	0	0	0	0	0	12.8857	1	1	24.1747	28
DATA	2052	13	84	0	0	A_22_P00005034	lnc-DDX54-1:1	2401.4	4417.59	2.002261e+000	1.261812e+000	29	27	5.480786e+000	0	0	0	0	0	0	2.08112	1	0	30	27.9291
DATA	2053	13	85	0	0	A_33_P3407601	THC2753069	2421.66	4417.5	6.365901e+002	6.367116e+001	694.5	28	5.523385e+000	0	0	0	0	0	0	662.68	1	1	25.3321	28.0315
DATA	2054	13	86	0	0	A_21_P0014767	ENST00000573229	2443.6	4417.59	1.238405e+000	1.242431e+000	28	28	5.612405e+000	0	0	0	0	0	0	0.339849	0	0	27.501	28.0301
DATA	2055	13	87	0	0	A_23_P7101	NM_006527	2464.85	4417.5	1.516824e+002	1.521887e+001	182	28	5.371330e+000	0	0	0	0	0	0	158.357	1	1	26.6546	27.9359
DATA	2056	13	88	0	0	A_23_P34744	NM_000396	2485.27	4417.38	2.019963e+002	2.023759e+001	241.5	28	5.299592e+000	0	0	0	0	0	0	211.135	1	1	24.6442	27.6321
DATA	2057	13	89	0	0	A_33_P3751193	A_33_P3751193	2507	4417.5	1.233851e+000	1.237436e+000	29	28	4.847379e+000	0	0	0	0	0	0	-0.0887027	0	0	30	27.7562
DATA	2058	13	90	0	0	A_24_P544882	NM_003144	2528.29	4417.5	4.587059e+001	4.750720e+000	75	28	4.826480e+000	0	0	0	0	0	0	48.0478	1	1	27.0811	27.737
DATA	2059	13	91	0	0	A_23_P120710	NM_003316	2548.75	4417.43	1.493300e+002	1.498400e+001	188	29	4.961013e+000	0	0	0	0	0	0	156.548	1	1	25.3321	28.3101
DATA	2060	13	92	0	0	A_21_P0006617	ENST00000422206	2570.6	4417.41	2.503577e+000	1.259391e+000	30	28.5	5.462158e+000	0	0	0	0	0	0	2.62657	1	0	30	28.1926
DATA	2061	13	93	0	0	A_23_P132910	NM_019027	2590.93	4417.27	9.353254e+001	9.434243e+000	121.5	29	5.340791e+000	0	0	0	0	0	0	98.1855	1	1	26.0017	28.4464
DATA	2062	13	94	0	0	A_23_P316531	NM_005298	2613	4417.5	1.408766e+002	1.414151e+001	174	28	5.928554e+000	0	0	0	0	0	0	147.96	1	1	26.2212	28.2068
DATA	2063	13	95	0	0	A_22_P00017715	lnc-XRCC3-1:2	2634	4417.5	8.474468e+000	1.495696e+000	36	28	5.907675e+000	0	0	0	0	0	0	8.90381	1	1	26.2212	28.2529
DATA	2064	13	96	0	0	A_21_P0001143	ENST00000427806	2655.33	4417.39	1.228575e+000	1.235862e+000	28	28	5.859641e+000	0	0	0	0	0	0	1.00664	0	0	30	28.2415
DATA	2065	13	97	0	0	A_33_P3318509	NM_014358	2674.89	4416.89	1.618437e+001	2.033992e+000	47	28	6.021647e+000	0	0	0	0	0	0	17.0108	1	1	20.591	28.3516
DATA	2066	13	98	0	0	A_21_P0014611	lnc-BLID-1:12	2697.5	4417.32	1.228400e+000	1.231969e+000	27	28	6.210757e+000	0	0	0	0	0	0	-0.0610245	0	0	30	28.2222
DATA	2067	13	99	0	0	A_21_P0005183	lnc-THBS2-3:1	2718.79	4417.19	1.228524e+000	1.233280e+000	28	28	5.916090e+000	0	0	0	0	0	0	0.568427	0	0	28.5237	27.9394
DATA	2068	13	100	0	0	A_22_P00012509	XR_241120	2739.5	4417.5	3.738630e+002	3.740660e+001	428.5	28	5.855845e+000	0	0	0	0	0	0	392.834	1	1	24.4106	27.8008
DATA	2069	13	101	0	0	A_33_P3230103	NM_032814	2761	4417.2	1.229187e+000	1.233656e+000	28	28	5.791072e+000	0	0	0	0	0	0	0.494373	0	0	30	27.7806
DATA	2070	13	102	0	0	A_23_P43197	ENST00000469032	2782.37	4417	1.229721e+000	1.233293e+000	27	28	5.528199e+000	0	0	0	0	0	0	-1.24441	0	0	30	28.2483
DATA	2071	13	103	0	0	A_23_P105313	NM_001414	2803.08	4417.26	1.968245e+002	1.972109e+001	240	27	5.606739e+000	0	0	0	0	0	0	206.545	1	1	26.8687	27.9124
DATA	2072	13	104	0	0	A_23_P404059	NM_173493	2824.56	4417.03	1.231174e+000	1.234751e+000	26.5	27	5.219289e+000	0	0	0	0	0	0	-1.23461	0	0	30	27.874
DATA	2073	13	105	0	0	A_23_P337262	NM_153000	2845.62	4417	1.232086e+000	1.238907e+000	28.5	27	5.090272e+000	0	0	0	0	0	0	0.938627	0	0	30	28.0627
DATA	2074	13	106	0	0	A_22_P00003709	ENST00000504827	2866.83	4417	1.233125e+000	1.239575e+000	29	27	5.466762e+000	0	0	0	0	0	0	0.882281	0	0	30	28.011
DATA	2075	13	107	0	0	A_21_P0012084	NR_121185	2888.17	4417	1.234292e+000	1.237878e+000	25	27	5.152687e+000	0	0	0	0	0	0	-0.687824	0	0	28.1191	27.5018
DATA	2076	13	108	0	0	A_33_P6753179	ENST00000421951	2909.36	4416.87	2.308475e+000	1.260467e+000	29.5	27	5.634801e+000	0	0	0	0	0	0	2.41233	1	0	30	27.7942
DATA	2077	13	109	66	-1	3xSLv1	3xSLv1	2930.37	4417	1.236936e+000	1.240529e+000	27	28	5.815091e+000	0	0	0	0	0	0	-1.26302	0	0	30	28.1319
DATA	2078	13	110	0	0	A_23_P58862	NM_020819	2951.5	4417	5.874648e+000	1.373944e+000	33	28	5.691410e+000	0	0	0	0	0	0	6.12474	1	0	29.1201	28.0707
DATA	2079	13	111	0	0	A_22_P00005026	lnc-DDX51-2:1	2972.31	4416.98	1.797022e+001	2.185357e+000	45	29	5.553328e+000	0	0	0	0	0	0	18.7117	1	1	25.7804	28.4
DATA	2080	13	112	0	0	A_24_P396702	NM_014880	2993.55	4416.39	2.961423e+002	2.964040e+001	327.5	28	5.126319e+000	0	0	0	0	0	0	307.95	1	1	24.8756	27.8876
DATA	2081	13	113	0	0	A_24_P254744	NM_182644	3015	4416.8	1.243462e+000	1.247074e+000	27	28	5.167122e+000	0	0	0	0	0	0	-0.445667	0	0	30	28.1922
DATA	2082	13	114	0	0	A_21_P0012611	TCONS_l2_00020758	3036.21	4416.81	2.224662e+000	1.268609e+000	30.5	28	5.605851e+000	0	0	0	0	0	0	2.3065	1	0	30	28.6113
DATA	2083	13	115	0	0	A_24_P167338	NM_014488	3056.79	4416.88	3.659104e+001	3.866999e+000	62.5	28	5.434137e+000	0	0	0	0	0	0	37.8792	1	1	25.5572	28.5859
DATA	2084	13	116	0	0	A_24_P281395	ENST00000455013	3078.21	4416.78	1.861981e+002	1.866191e+001	221	28	5.335069e+000	0	0	0	0	0	0	192.438	1	1	26.0017	28.0463
DATA	2085	13	117	0	0	A_23_P33683	NM_016496	3099.1	4416.6	1.297519e+002	1.303574e+001	163	28	5.617793e+000	0	0	0	0	0	0	133.88	1	1	25.7804	28.3592
DATA	2086	13	118	0	0	A_21_P0014723	THC2618554	3119.67	4415.08	7.917998e+000	1.485546e+000	35	28	5.878720e+000	0	0	0	0	0	0	8.15707	1	1	30	28.0478
DATA	2087	13	119	0	0	A_33_P3327567	ENST00000467061	3143.32	4417.72	3.817524e+000	1.316240e+000	31	28	5.655464e+000	0	0	0	0	0	0	3.92429	1	0	17.2609	27.8165
DATA	2088	13	120	0	0	A_21_P0008693	lnc-SYNM-1:1	3163.15	4416.5	1.258040e+000	1.261980e+000	27	28	5.658596e+000	0	0	0	0	0	0	0.275632	0	0	30	28.2432
DATA	2089	13	121	0	0	A_23_P211627	NM_007172	3183.41	4416.61	7.697695e+001	7.800772e+000	106	28	5.583799e+000	0	0	0	0	0	0	78.8624	1	1	24.4106	28.4207
DATA	2090	13	122	0	0	A_33_P3346691	A_33_P3346691	3205.4	4416.59	1.262727e+000	1.270149e+000	29	28	5.524926e+000	0	0	0	0	0	0	0.997763	0	0	30	28.2167
DATA	2091	13	123	0	0	A_24_P237753	NM_015354	3226.21	4416.88	6.709505e+000	1.469838e+000	33	28	5.675866e+000	0	0	0	0	0	0	6.84753	1	1	30	28.2259
DATA	2092	13	124	0	0	A_22_P00006429	XR_251529	3247.85	4416.5	1.362289e+000	1.278511e+000	30	28	5.583576e+000	0	0	0	0	0	0	1.38764	1	0	30	28.1494
DATA	2093	13	125	0	0	A_21_P0001044	NR_125789	3269	4416.5	1.269989e+000	1.279065e+000	28.5	27	5.289110e+000	0	0	0	0	0	0	1.19208	0	0	26.2212	27.8632
DATA	2094	13	126	0	0	A_23_P71530	NM_002546	3290	4416.5	1.473256e+000	1.284594e+000	30	28	5.071489e+000	0	0	0	0	0	0	1.49493	1	0	30	27.8466
DATA	2095	13	127	0	0	A_24_P182494	NM_007207	3310.19	4416.39	8.828594e+001	8.920678e+000	114	28	5.143423e+000	0	0	0	0	0	0	89.4215	1	1	25.1049	28.6733
DATA	2096	13	128	0	0	A_24_P125469	NM_006033	3332.4	4416.41	1.277317e+000	1.285493e+000	29.5	29	5.118673e+000	0	0	0	0	0	0	1.08206	0	0	30	28.8114
DATA	2097	13	129	0	0	A_22_P00015968	ENST00000522960	3353.6	4416.41	1.279753e+000	1.285460e+000	28	28	5.227757e+000	0	0	0	0	0	0	0.721238	0	0	30	28.6107
DATA	2098	13	130	0	1	ERCC-00148_99	DQ883642	3374.78	4416.48	1.921306e+001	2.311914e+000	48	28	5.256379e+000	0	0	0	0	0	0	19.3475	1	1	27.0811	28.3491
DATA	2099	13	131	0	0	A_33_P3332487	ENST00000368689	3396	4416.5	1.284556e+000	1.288287e+000	28	28	5.372604e+000	0	0	0	0	0	0	-0.0208846	0	0	30	28.2967
DATA	2100	13	132	0	0	A_21_P0008118	lnc-ING1-1:1	3417	4416.5	1.286869e+000	1.292299e+000	29	29	5.861664e+000	0	0	0	0	0	0	0.66306	0	0	30	29.007
DATA	2101	13	133	0	0	A_33_P3335624	ENST00000338548	3437.5	4416.5	1.024927e+002	1.033049e+001	132	29	5.749318e+000	0	0	0	0	0	0	102.657	1	1	24.4106	29.0385
DATA	2102	13	134	0	0	A_24_P786713	ENST00000540219	3459.44	4416.03	1.291292e+000	1.298961e+000	27.5	29	5.287675e+000	0	0	0	0	0	0	1.00798	0	0	30	29.0253
DATA	2103	13	135	0	0	A_21_P0008170	lnc-DIAPH3-4:1	3480.56	4416.03	1.293428e+000	1.297186e+000	27	29	5.703851e+000	0	0	0	0	0	0	-0.00503875	0	0	30	29.0563
DATA	2104	13	136	0	0	A_33_P3355508	NM_023067	3501.62	4416	1.295469e+000	1.299233e+000	27	28	5.282371e+000	0	0	0	0	0	0	-0.849878	0	0	30	28.2596
DATA	2105	13	137	0	0	A_33_P3325439	NM_001001992	3521.98	4416.56	1.503830e+002	1.509449e+001	170.5	28	5.127693e+000	0	0	0	0	0	0	149.649	1	1	25.5572	28.2027
DATA	2106	13	138	0	0	A_33_P3233947	NM_198076	3542.93	4416.4	1.215941e+002	1.222903e+001	141.5	28	5.458011e+000	0	0	0	0	0	0	120.832	1	1	25.5572	28.7205
DATA	2107	13	139	0	0	A_23_P63010	NM_181746	3564.61	4416.44	2.945640e+002	2.948529e+001	315	28	5.387397e+000	0	0	0	0	0	0	292.314	1	1	25.1049	28.8594
DATA	2108	13	140	0	0	A_21_P0007190	ENST00000532947	3586.44	4416.03	1.302652e+000	1.306437e+000	28	28	5.807760e+000	0	0	0	0	0	0	-0.692347	0	0	29.1201	29.0654
DATA	2109	13	141	0	0	A_33_P3275422	NR_024096	3606.56	4416.13	3.406514e+003	3.406539e+002	3397	28.5	5.717864e+000	0	0	0	0	0	0	3372.73	1	1	25.1049	28.9863
DATA	2110	13	142	0	0	A_33_P3302586	NM_207370	3628.62	4416	1.305420e+000	1.310078e+000	29	28.5	5.884810e+000	0	0	0	0	0	0	0.470922	0	0	30	29.0667
DATA	2111	13	143	0	0	A_23_P78479	NM_015363	3649.83	4416	3.583906e+000	1.358494e+000	30	29	5.839340e+000	0	0	0	0	0	0	3.54158	1	0	28.1191	29.2907
DATA	2112	13	144	0	0	A_33_P3237580	NM_001242791	3670.17	4416.11	1.801474e+001	2.228208e+000	45	29	5.632547e+000	0	0	0	0	0	0	17.7888	1	1	24.6442	28.9896
DATA	2113	13	145	0	0	A_24_P945293	NM_016079	3691.5	4416	3.234726e+002	3.237386e+001	351	29	5.600820e+000	0	0	0	0	0	0	319.23	1	1	25.3321	29.3468
DATA	2114	13	146	0	0	A_22_P00014016	ENST00000490410	3712.36	4415.75	4.730160e+003	4.730179e+002	4668.5	29	5.615340e+000	0	0	0	0	0	0	4666.3	1	1	25.1049	28.9439
DATA	2115	13	147	0	0	A_24_P343095	NM_000791	3733.37	4416.27	1.256273e+001	1.817285e+000	40.5	29	5.639762e+000	0	0	0	0	0	0	12.3883	1	1	23.696	28.9416
DATA	2116	13	148	0	0	A_22_P00001334	lnc-ANXA9-1:1	3755.62	4416	3.748194e+000	1.365641e+000	31	28	5.163815e+000	0	0	0	0	0	0	3.69595	1	0	30	28.431
DATA	2117	13	149	0	0	A_33_P3213645	NM_033266	3777	4415.8	1.309218e+000	1.313021e+000	27	28	5.555827e+000	0	0	0	0	0	0	-0.344649	0	0	30	28.1483
DATA	2118	13	150	0	0	A_22_P00002567	NM_001114118	3797.58	4415.81	5.815699e+001	5.962000e+000	87	28	5.104119e+000	0	0	0	0	0	0	57.3697	1	1	25.7804	28.2063
DATA	2119	13	151	0	0	A_21_P0008788	ENST00000614853	3819.21	4415.81	1.308208e+000	1.313226e+000	28.5	29	5.710538e+000	0	0	0	0	0	0	0.558082	0	0	30	29.1231
DATA	2120	13	152	0	0	A_33_P3330283	NM_138473	3839.5	4415.5	1.392184e+002	1.398343e+001	162	28.5	5.689021e+000	0	0	0	0	0	0	137.505	1	1	24.4106	28.9635
DATA	2121	13	153	0	0	A_23_P4782	NM_031896	3861.5	4415.68	1.590848e+000	1.319439e+000	29	29	5.906327e+000	0	0	0	0	0	0	1.57273	1	0	30	29.0074
DATA	2122	13	154	0	0	A_23_P109636	NM_015541	3881.65	4415.69	6.207065e+001	6.343459e+000	87	29	5.682929e+000	0	0	0	0	0	0	61.4316	1	1	26.2212	29.2811
DATA	2123	13	155	0	0	A_23_P117225	NM_000123	3902.93	4415.73	4.713612e+002	4.715423e+001	468	30	5.526122e+000	0	0	0	0	0	0	467.168	1	1	26.0017	29.5498
DATA	2124	13	156	0	0	A_24_P149704	NM_138709	3925	4415.5	1.300369e+000	1.304648e+000	28	30	5.766137e+000	0	0	0	0	0	0	0.358929	0	0	26.2212	30.0887
DATA	2125	13	157	0	0	A_33_P3388533	ENST00000554904	3946.15	4415.5	1.297824e+000	1.301594e+000	25.5	30	5.904213e+000	0	0	0	0	0	0	-2.06567	0	0	26.6546	29.6746
DATA	2126	13	158	0	0	A_33_P3347193	NM_001301009	3967.29	4415.5	1.294917e+000	1.300900e+000	27.5	30	5.949879e+000	0	0	0	0	0	0	0.757612	0	0	27.0811	29.6167
DATA	2127	13	159	0	0	A_33_P3290139	NM_001290258	3988.5	4415.5	1.291625e+000	1.300713e+000	30	30	5.854412e+000	0	0	0	0	0	0	1.17641	0	0	30	29.8034
DATA	2128	13	160	0	0	A_22_P00010574	ENST00000458480	4009.71	4415.5	1.287943e+000	1.291685e+000	28	29	5.600400e+000	0	0	0	0	0	0	-1.06944	0	0	27.0811	29.3418
DATA	2129	13	161	0	0	A_33_P3313625	A_33_P3313625	4030.2	4415.84	3.039811e+001	3.301372e+000	59	29	5.766090e+000	0	0	0	0	0	0	30.5639	1	1	24.4106	29.3072
DATA	2130	13	162	0	0	A_22_P00010900	ENST00000574939	4050.88	4415.81	8.319572e+000	1.529532e+000	35	29	5.601595e+000	0	0	0	0	0	0	8.39356	1	1	30	28.8619
DATA	2131	13	163	0	0	A_23_P397899	NM_021218	4072.41	4415.39	4.484117e+001	4.662767e+000	74	27	5.096888e+000	0	0	0	0	0	0	45.4227	1	1	24.4106	27.4128
DATA	2132	13	164	0	0	A_23_P37892	NM_133443	4094.29	4415.5	1.269137e+000	1.273754e+000	28	26	5.057959e+000	0	0	0	0	0	0	0.495214	0	0	30	26.6588
DATA	2133	14	1	0	0	A_21_P0009967	lnc-ARFGEF2-3:8	655.5	4426	1.505134e+000	1.509507e+000	25.5	26	5.350699e+000	0	0	0	0	0	0	-1.60258	0	0	29.1201	26.0112
DATA	2134	14	2	0	0	A_23_P200535	NM_014408	676.625	4426	5.969151e+001	6.158977e+000	77.5	26	5.415511e+000	0	0	0	0	0	0	50.9414	1	1	29.1201	26.0689
DATA	2135	14	3	0	0	A_22_P00016266	lnc-TMEM105-1:1	697.467	4426.27	1.029736e+001	1.596246e+000	34	27	5.730855e+000	0	0	0	0	0	0	8.74659	1	1	25.7804	27.7733
DATA	2136	14	4	66	-1	3xSLv1	3xSLv1	718.864	4425.98	3.514658e+001	3.833598e+000	57	27	5.859821e+000	0	0	0	1	0	0	29.7283	1	1	26.2212	28.0837
DATA	2137	14	5	0	0	A_19_P00321076	NR_003367	740.75	4425.93	2.836210e+001	3.225850e+000	50	28	5.613994e+000	0	0	0	0	0	0	23.8963	1	1	21.6755	27.7195
DATA	2138	14	6	0	0	A_22_P00000544	lnc-AC114947.1.1-1:1	761.375	4426	1.537490e+000	1.541957e+000	24	28	5.203055e+000	0	0	0	0	0	0	-1.70014	0	0	29.1201	27.561
DATA	2139	14	7	0	0	A_22_P00009081	NR_109952	782.438	4425.97	1.541995e+000	1.546475e+000	25	28	5.186540e+000	0	0	0	0	0	0	-1.43122	0	0	29.1201	27.6407
DATA	2140	14	8	0	0	A_23_P211417	NM_021026	803.562	4425.97	2.371636e+000	1.568444e+000	28	28	5.076569e+000	0	0	0	0	0	0	1.98078	1	0	30	27.3969
DATA	2141	14	9	0	0	A_24_P336931	NM_001164315	823.903	4426.15	1.184303e+002	1.194451e+001	127	27	5.038908e+000	0	0	0	0	0	0	98.7024	1	1	27.0811	27.2335
DATA	2142	14	10	0	0	A_22_P00004214	ENST00000458420	846	4425.5	4.143882e+000	1.610574e+000	30	27	5.043356e+000	0	0	0	0	0	0	3.44773	1	0	30	27.3968
DATA	2143	14	11	0	0	A_22_P00025095	lnc-GGH-1:1	867	4425.5	1.554028e+000	1.559811e+000	27	27	5.099020e+000	0	0	0	0	0	0	0.522383	0	0	30	27
DATA	2144	14	12	0	0	A_22_P00010933	ENST00000502383	888.224	4425.52	1.555701e+000	1.560220e+000	25	26	4.977891e+000	0	0	0	0	0	0	-0.717533	0	0	30	26.6275
DATA	2145	14	13	0	0	A_33_P3321678	ENST00000296615	908.729	4425.93	6.627339e+002	6.629178e+001	573.5	27	5.544739e+000	0	0	0	0	0	0	549.589	1	1	25.5572	26.8848
DATA	2146	14	14	0	0	A_21_P0012581	XR_425724	930.6	4425.59	1.557480e+000	1.562005e+000	25	27	5.832374e+000	0	0	0	0	0	0	-0.636015	0	0	30	26.7727
DATA	2147	14	15	0	0	A_23_P32500	NM_015136	951.127	4425.84	2.158658e+001	2.664648e+000	45.5	27	5.817578e+000	0	0	0	0	0	0	17.8926	1	1	24.6442	27.2319
DATA	2148	14	16	0	0	A_21_P0009464	lnc-CABLES1-1:1	973	4425.5	1.557246e+000	1.561770e+000	25	27	5.951509e+000	0	0	0	0	0	0	-1.95533	0	0	30	27.4489
DATA	2149	14	17	0	0	A_21_P0002836	ENST00000455703	994	4425.5	1.556463e+000	1.560985e+000	25	27	5.876680e+000	0	0	0	0	0	0	-1.4569	0	0	30	27.8737
DATA	2150	14	18	0	0	A_23_P120845	NM_005080	1015.5	4425.5	2.846345e+003	2.846388e+002	2350.5	28	6.011036e+000	0	0	0	0	0	0	2363.03	1	1	26.2212	28.094
DATA	2151	14	19	0	0	A_21_P0010898	TCONS_l2_00003718	1036.29	4425.5	1.553612e+000	1.558126e+000	25	28	5.962858e+000	0	0	0	0	0	0	-1.0394	0	0	30	28.1474
DATA	2152	14	20	0	0	A_33_P3412035	NM_018227	1056.9	4425.7	6.853763e+000	1.684713e+000	32	28	5.612837e+000	0	0	0	0	0	0	5.7029	1	0	18.2295	28.1779
DATA	2153	14	21	0	0	A_22_P00007394	ENST00000449923	1078.71	4425.5	4.994429e+000	1.631971e+000	31	27	5.420615e+000	0	0	0	0	0	0	4.16257	1	0	30	27.6615
DATA	2154	14	22	0	0	A_23_P141126	NM_000154	1100.05	4425.41	2.234706e+001	2.720118e+000	44	27	5.262601e+000	0	0	0	0	0	0	18.6588	1	1	22.4545	27.6962
DATA	2155	14	23	0	1	ERCC-00097_63	ERCC-00097_63	1121	4425.5	7.120522e+000	1.703724e+000	31.5	27	5.469480e+000	0	0	0	1	0	0	5.95708	1	0	26.2212	27.5494
DATA	2156	14	24	0	0	A_32_P167791	NM_003932	1142	4425.5	5.802934e+002	5.804989e+001	509	28	5.489524e+000	0	0	0	0	0	0	486.548	1	1	26.2212	27.7765
DATA	2157	14	25	0	0	A_33_P3338397	AK127243	1163.4	4425.41	1.536127e+000	1.540590e+000	24.5	28	5.264542e+000	0	0	0	0	0	0	-1.53959	0	0	30	28.2014
DATA	2158	14	26	0	0	A_24_P142495	NM_030966	1184.4	4425.38	8.524855e+002	8.526240e+001	738	28	5.282156e+000	0	0	0	0	0	0	718.392	1	1	24.4106	28.0254
DATA	2159	14	27	0	0	A_21_P0001643	lnc-IRF2BP2-2:1	1205.63	4425.13	5.409147e+000	1.573108e+000	30	27	5.347910e+000	0	0	0	0	0	0	4.57126	1	0	28.5237	27.9639
DATA	2160	14	28	0	0	A_22_P00001579	ENST00000427232	1226.79	4425.19	1.523300e+000	1.527859e+000	27	27	5.426709e+000	0	0	0	0	0	0	0.171287	0	0	30	27.9451
DATA	2161	14	29	0	0	A_22_P00018189	lnc-ZNF609-1:1	1248	4425.2	1.054647e+001	1.852475e+000	34.5	27	5.304972e+000	0	0	0	0	0	0	8.96715	1	1	28.1191	27.3543
DATA	2162	14	30	0	0	A_33_P3543133	NR_038970	1269.21	4425.19	1.655187e+000	1.526959e+000	29	27	5.557704e+000	0	0	0	0	0	0	1.41195	1	0	28.5237	27.2724
DATA	2163	14	31	0	0	A_22_P00016942	lnc-TSPO-2:1	1290.37	4425	1.508365e+000	1.520117e+000	28	27	5.249853e+000	0	0	0	0	0	0	1.27969	0	0	30	27.1894
DATA	2164	14	32	0	0	A_22_P00001995	ENST00000415940	1311.5	4425	1.503033e+000	1.514233e+000	28	28	5.351729e+000	0	0	0	0	0	0	1.23435	0	0	30	27.3869
DATA	2165	14	33	0	0	A_33_P3342160	NM_018036	1332.93	4425.23	5.341313e+001	5.548438e+000	73	28	5.704656e+000	0	0	0	0	0	0	46.0529	1	1	25.7804	27.8132
DATA	2166	14	34	0	0	A_33_P3346508	A_33_P3346508	1353.62	4425	3.361026e+001	3.679033e+000	55.5	28	5.742643e+000	0	0	0	0	0	0	29.087	1	1	29.1201	27.664
DATA	2167	14	35	0	0	A_23_P76684	NM_006054	1375	4425	1.275388e+002	1.284066e+001	137	27	5.591308e+000	0	0	0	0	0	0	110.809	1	1	28.1191	27.6947
DATA	2168	14	36	0	0	A_22_P00012004	NM_002661	1396.2	4424.84	1.752155e+002	1.758432e+001	179	28	5.981938e+000	0	0	0	0	0	0	152.844	1	1	26.8687	27.906
DATA	2169	14	37	0	0	A_22_P00001405	NR_102709	1418.75	4426.04	1.066050e+001	2.107177e+000	33.5	27	5.727586e+000	0	0	0	0	0	0	9.3388	1	1	16.5837	28.1691
DATA	2170	14	38	0	0	A_33_P3334308	NM_007157	1438.73	4425.1	2.256603e+002	2.261401e+001	225	27	5.600523e+000	0	0	0	0	0	0	198.477	1	1	26.6546	27.6868
DATA	2171	14	39	0	0	A_23_P60488	NM_002540	1459.48	4424.56	5.753472e+001	5.937326e+000	78	27	5.725980e+000	0	0	0	0	0	0	50.8165	1	1	26.8687	27.9296
DATA	2172	14	40	0	1	ERCC-00095_63	DQ516759	1480.62	4425	1.455641e+000	1.459870e+000	22	27	5.383061e+000	0	0	0	0	0	0	-2.7999	0	0	30	27.4691
DATA	2173	14	41	0	0	A_33_P3377100	NM_021081	1502	4424.8	1.449246e+000	1.453456e+000	27	27	5.173011e+000	0	0	0	0	0	0	-0.482986	0	0	30	27.4569
DATA	2174	14	42	0	0	A_23_P323761	NM_025228	1522.94	4425.03	9.183021e+002	9.184162e+001	839	27	5.580164e+000	0	0	0	0	0	0	821.669	1	1	27.501	27.459
DATA	2175	14	43	0	0	A_23_P259442	NM_001873	1544.3	4424.9	1.436533e+000	1.440706e+000	23	27	5.561011e+000	0	0	0	0	0	0	-4.18232	0	0	28.3221	27.7339
DATA	2176	14	44	0	0	A_22_P00015539	lnc-STK32C-1:1	1565.44	4424.97	1.430147e+000	1.434669e+000	27	27	5.641129e+000	0	0	0	0	0	0	0.293061	0	0	29.1201	27.75
DATA	2177	14	45	0	0	A_23_P372308	NM_020211	1586.5	4424.68	1.423743e+000	1.427880e+000	25	27	4.952565e+000	0	0	0	0	0	0	-1.19724	0	0	27.0811	27.1405
DATA	2178	14	46	0	0	A_21_P0011599	TCONS_l2_00011380	1607.67	4424.61	1.417332e+000	1.421450e+000	26	27	4.752728e+000	0	0	0	0	0	0	-1.02428	0	0	27.2919	26.8543
DATA	2179	14	47	0	0	A_23_P303978	XR_426154	1629	4424.5	1.410880e+000	1.416006e+000	27	27	5.043419e+000	0	0	0	0	0	0	0.493506	0	0	30	27.2033
DATA	2180	14	48	0	0	A_22_P00001436	ENST00000430520	1650	4424.5	5.867255e+000	1.525947e+000	31	28	5.429826e+000	0	0	0	0	0	0	5.39348	1	0	26.2212	27.8015
DATA	2181	14	49	0	0	A_23_P55917	NM_032298	1670.73	4425.09	1.260335e+001	1.885552e+000	36.5	28	5.461972e+000	0	0	0	0	0	0	11.6368	1	1	22.4545	27.9862
DATA	2182	14	50	0	0	A_32_P100830	NM_153209	1692.4	4424.59	3.104091e+001	3.403534e+000	56	27	5.518210e+000	0	0	0	0	0	0	28.7938	1	1	27.501	27.7491
DATA	2183	14	51	0	0	A_22_P00024413	ENST00000533866	1713.6	4424.59	1.684556e+000	1.399837e+000	28	27	5.367476e+000	0	0	0	0	0	0	1.56967	1	0	30	27.4238
DATA	2184	14	52	0	0	A_33_P3365228	NM_001256346	1733	4424.92	1.217629e+001	1.843374e+000	37	27	5.182313e+000	0	0	0	0	0	0	11.3925	1	1	20.591	27.3503
DATA	2185	14	53	0	0	A_21_P0009803	ENST00000603718	1756	4424.5	2.971629e+000	1.408965e+000	29.5	27	5.617900e+000	0	0	0	0	0	0	2.79389	1	0	30	27.7651
DATA	2186	14	54	0	0	A_21_P0008108	lnc-RAP2A-1:1	1777	4424.5	1.367265e+000	1.371237e+000	26	28	5.604116e+000	0	0	0	0	0	0	-1.02036	0	0	30	27.9625
DATA	2187	14	55	0	0	A_33_P3253598	NR_033667	1798.22	4424.48	3.279822e+000	1.404060e+000	30.5	28	5.995087e+000	0	0	0	0	0	0	3.11088	1	0	30	28.5869
DATA	2188	14	56	0	0	A_22_P00024443	ENST00000411946	1819.4	4424.41	1.355351e+000	1.363127e+000	29	28	5.639293e+000	0	0	0	0	0	0	0.973688	0	0	27.501	28.5203
DATA	2189	14	57	0	0	A_24_P381844	NM_000833	1840.5	4424.32	1.349553e+000	1.353474e+000	25	28	5.665411e+000	0	0	0	0	0	0	-2.26528	0	0	27.0811	28.1746
DATA	2190	14	58	0	0	A_32_P189204	NM_174942	1861.6	4424.41	3.502189e+000	1.392519e+000	30	27	5.086327e+000	0	0	0	0	0	0	3.36481	1	0	30	27.3798
DATA	2191	14	59	0	0	A_33_P3215768	NM_007210	1882.02	4424.29	3.981064e+001	4.201272e+000	66.5	27	4.803242e+000	0	0	0	0	0	0	38.4041	1	1	21.6755	26.9961
DATA	2192	14	60	0	0	A_33_P3303385	NM_014865	1903.66	4424.5	1.562529e+002	1.568236e+001	182	27	5.099950e+000	0	0	0	0	0	0	151.369	1	1	25.3321	26.9234
DATA	2193	14	61	0	0	A_21_P0003236	lnc-ROBO2-4:3	1925.22	4424.48	1.327296e+000	1.331152e+000	26	26	5.304077e+000	0	0	0	0	0	0	-1.00017	0	0	27.0811	26.8208
DATA	2194	14	62	0	0	A_22_P00025539	XR_247561	1946.37	4424.13	1.289925e+001	1.849808e+000	41	26	5.526802e+000	0	0	0	0	0	0	12.598	1	1	28.5237	27.2377
DATA	2195	14	63	0	0	A_21_P0009234	lnc-AC003101.1.1-1:1	1967.85	4424.58	9.729275e+002	9.730171e+001	974	27	5.167721e+000	0	0	0	0	0	0	953.985	1	1	24.8756	27.1741
DATA	2196	14	64	0	0	A_32_P213831	NM_020704	1988.62	4424	2.859669e+000	1.346356e+000	30.5	27.5	5.608058e+000	0	0	0	0	0	0	2.81458	1	0	30	27.7425
DATA	2197	14	65	0	0	A_23_P120845	NM_005080	2009.1	4424.41	2.936988e+003	2.937018e+002	2854	27	5.703972e+000	0	0	0	0	0	0	2901.18	1	1	26.2212	27.8609
DATA	2198	14	66	1028	1	(+)E1A_r60_3	E1A_r60_3	2031	4424.2	1.302126e+000	1.305909e+000	26	27	5.821879e+000	0	0	0	0	0	0	-1.58746	0	0	30	27.7276
DATA	2199	14	67	0	0	A_33_P3252630	NM_001278677	2051.68	4424.88	2.738387e+001	3.031880e+000	57.5	26	5.705411e+000	0	0	0	0	0	0	27.2478	1	1	24.1747	26.9044
DATA	2200	14	68	0	0	A_22_P00015684	lnc-SYN3-4:1	2073.37	4424	1.292962e+000	1.296718e+000	27	27	5.525577e+000	0	0	0	0	0	0	-0.535962	0	0	29.1201	27.033
DATA	2201	14	69	0	0	A_22_P00008901	NR_110757	2094.5	4424	1.288603e+000	1.292347e+000	27.5	27	5.626741e+000	0	0	0	0	0	0	-0.0788545	0	0	29.1201	27.339
DATA	2202	14	70	0	0	A_22_P00003331	ENST00000509602	2115.62	4424	1.284386e+000	1.288118e+000	26.5	27	5.154241e+000	0	0	0	0	0	0	-1.10845	0	0	30	26.757
DATA	2203	14	71	0	0	A_21_P0006487	lnc-CXorf30-1:2	2136.62	4424	1.280338e+000	1.284058e+000	26	27	5.556558e+000	0	0	0	0	0	0	-0.9513	0	0	30	27.3121
DATA	2204	14	72	0	0	A_23_P16139	NM_006387	2156.9	4424.43	1.985151e+001	2.362188e+000	44	27	5.802421e+000	0	0	0	0	0	0	20.0782	1	1	21.9382	27.5719
DATA	2205	14	73	0	0	A_32_P192692	NM_001014797	2179.17	4424	1.272583e+000	1.276280e+000	27	28	5.512552e+000	0	0	0	0	0	0	-1.05532	0	0	28.1191	27.9927
DATA	2206	14	74	0	0	A_22_P00025925	lnc-PARN-4:1	2200.37	4424	2.650919e+000	1.299949e+000	30	28	5.990232e+000	0	0	0	0	0	0	2.69729	1	0	30	27.952
DATA	2207	14	75	0	0	A_22_P00009764	ENST00000564741	2221.44	4423.97	1.265484e+000	1.269160e+000	28	28	5.949790e+000	0	0	0	0	0	0	-0.495917	0	0	30	27.8125
DATA	2208	14	76	0	0	A_33_P3373960	NM_183059	2242.56	4423.97	1.501489e+000	1.274706e+000	28	27	6.009941e+000	0	0	0	0	0	0	1.53596	1	0	29.1201	27.9323
DATA	2209	14	77	0	0	A_22_P00003912	lnc-CERKL-3:1	2263.79	4423.81	1.258985e+000	1.263324e+000	28	27.5	5.847865e+000	0	0	0	0	0	0	0.42542	0	0	30	28
DATA	2210	14	78	0	0	A_33_P3245679	NM_001292023	2285	4423.8	1.255966e+000	1.261825e+000	28	27	6.012740e+000	0	0	0	0	0	0	0.767577	0	0	30	28.2782
DATA	2211	14	79	0	0	A_21_P0010636	TCONS_l2_00001394	2306	4423.8	1.253130e+000	1.256771e+000	26	28	5.545258e+000	0	0	0	0	0	0	-0.580741	0	0	30	28.1693
DATA	2212	14	80	0	0	A_24_P767901	ENST00000514414	2327.33	4423.61	2.190491e+000	1.273030e+000	31	28	5.572052e+000	0	0	0	0	0	0	2.26185	1	0	30	28.1202
DATA	2213	14	81	0	0	A_22_P00016813	ENST00000512464	2348.5	4423.68	1.247868e+000	1.251493e+000	28	27	5.792867e+000	0	0	0	0	0	0	-0.0704095	0	0	30	27.8814
DATA	2214	14	82	0	0	A_21_P0007878	lnc-KRT80-2:2	2369.5	4423.68	1.245503e+000	1.249121e+000	25	28	5.853898e+000	0	0	0	0	0	0	-2.20385	0	0	30	28.1836
DATA	2215	14	83	0	0	A_23_P169503	NM_001807	2390.78	4423.52	1.243266e+000	1.247192e+000	27	27	5.374167e+000	0	0	0	0	0	0	0.290415	0	0	27.0811	27.9176
DATA	2216	14	84	0	0	A_33_P3414799	NM_001145855	2412	4423.5	1.260676e+001	1.771675e+000	43	28	5.399379e+000	0	0	0	0	0	0	13.1141	1	1	26.2212	28.0066
DATA	2217	14	85	0	0	A_23_P38271	NM_017534	2433	4423.5	1.239300e+000	1.245403e+000	28	28	5.621435e+000	0	0	0	0	0	0	0.822084	0	0	30	28.3425
DATA	2218	14	86	0	0	A_32_P47701	NM_001402	2453.58	4423.51	2.043295e+003	2.043333e+002	2115.5	28	5.526541e+000	0	0	0	0	0	0	2131.7	1	1	25.1049	28.0605
DATA	2219	14	87	0	0	A_22_P00019797	ENST00000507997	2475.29	4423.5	1.235958e+000	1.243160e+000	28.5	28	5.336704e+000	0	0	0	0	0	0	0.989133	0	0	27.0811	27.8791
DATA	2220	14	88	0	0	A_21_P0000899	NR_040091	2496.5	4423.5	1.922465e+000	1.252942e+000	28	28	5.076343e+000	0	0	0	0	0	0	2.01064	1	0	30	27.5664
DATA	2221	14	89	0	0	A_23_P115356	NM_003689	2517.2	4423.5	2.069820e+002	2.073512e+001	247	28	5.345198e+000	0	0	0	0	0	0	216.696	1	1	25.7804	28.2088
DATA	2222	14	90	0	0	A_33_P3316555	NM_004528	2538.59	4423.39	2.170685e+002	2.174199e+001	244	29	5.210024e+000	0	0	0	0	0	0	227.466	1	1	24.4106	28.3529
DATA	2223	14	91	0	0	A_24_P212234	NM_182632	2559.77	4423.85	1.520645e+001	1.958804e+000	44	29	5.233346e+000	0	0	0	0	0	0	15.9474	1	1	23.2073	28.2955
DATA	2224	14	92	0	0	A_23_P348146	NM_001040153	2581.22	4423.48	2.129191e+001	2.460885e+000	48	29	5.322346e+000	0	0	0	0	0	0	22.3445	1	1	27.0811	28.5169
DATA	2225	14	93	0	0	A_21_P0006564	NR_003255	2602.4	4423.41	4.798828e+000	1.323305e+000	32.5	29	5.852390e+000	0	0	0	0	0	0	5.03879	1	0	30	28.4073
DATA	2226	14	94	0	0	A_33_P3417865	NM_004926	2623.43	4423.48	7.076292e+003	7.076303e+002	7180	28	5.951903e+000	0	0	0	0	0	0	7433.23	1	1	26.2212	28.1202
DATA	2227	14	95	0	0	A_23_P117424	NM_025230	2644.31	4423.26	1.298954e+002	1.304787e+001	159.5	28	5.920477e+000	0	0	0	0	0	0	136.488	1	1	25.1049	28.1933
DATA	2228	14	96	0	0	A_33_P3283709	ENST00000588126	2666	4423.5	1.228553e+000	1.232122e+000	28.5	28	6.133274e+000	0	0	0	0	0	0	-0.0708623	0	0	30	28.5836
DATA	2229	14	97	0	0	A_23_P201022	NM_000298	2687	4423.2	5.891386e+000	1.365657e+000	32	28	6.041928e+000	0	0	0	0	0	0	6.19191	1	0	28.1191	28.6513
DATA	2230	14	98	0	0	A_19_P00320875	ENST00000435485	2708.21	4423.19	1.495144e+002	1.500212e+001	180	28	5.836378e+000	0	0	0	0	0	0	157.133	1	1	28.5237	28.1949
DATA	2231	14	99	0	0	A_24_P289260	NM_214462	2729.37	4423	3.875762e+000	1.291829e+000	32.5	28	5.840989e+000	0	0	0	0	0	0	4.07257	1	0	29.1201	27.7042
DATA	2232	14	100	0	0	A_21_P0002343	lnc-SPAG16-1:1	2749.79	4423.42	3.469835e+000	1.280564e+000	31	28	5.886250e+000	0	0	0	0	0	0	3.64502	1	0	16.9257	27.7547
DATA	2233	14	101	0	0	A_33_P6473169	NR_110745	2771.62	4423	2.929513e+000	1.267466e+000	31	28	5.832155e+000	0	0	0	0	0	0	3.0762	1	0	30	28.1655
DATA	2234	14	102	0	0	A_33_P3310159	NM_004080	2792.62	4423	1.451676e+000	1.242268e+000	29	28	5.494235e+000	0	0	0	0	0	0	1.52361	1	0	29.1201	28.2341
DATA	2235	14	103	0	0	A_23_P128828	NM_004643	2813.27	4422.97	1.169960e+003	1.170025e+002	1216	28	5.548956e+000	0	0	0	0	0	0	1227.21	1	1	26.2212	28.1026
DATA	2236	14	104	0	0	A_23_P108492	NM_138395	2835.37	4423	1.231816e+000	1.235394e+000	25.5	27	4.800414e+000	0	0	0	0	0	0	-2.43038	0	0	30	27.763
DATA	2237	14	105	0	0	A_24_P16214	ENST00000427868	2856.51	4423.39	2.442432e+001	2.737548e+000	54	27	4.941266e+000	0	0	0	0	0	0	25.5797	1	1	25.3321	27.7206
DATA	2238	14	106	0	0	A_33_P3571824	NM_004829	2876.24	4422.88	7.330815e+000	1.438276e+000	35	27	5.080146e+000	0	0	0	0	0	0	7.67124	1	1	21.9382	27.64
DATA	2239	14	107	0	0	A_33_P3390950	ENST00000534398	2898.13	4423.15	2.279093e+002	2.282457e+001	263	28	5.589919e+000	0	0	0	0	0	0	238.246	1	1	27.2919	27.9393
DATA	2240	14	108	0	0	A_23_P398275	NR_027001	2918.64	4423.15	4.004476e+001	4.192072e+000	70	27.5	5.702760e+000	0	0	0	0	0	0	41.8169	1	1	25.1049	27.7757
DATA	2241	14	109	0	0	A_22_P00021307	ENST00000415417	2940.57	4423.65	4.886178e+000	1.334237e+000	33	28	5.731298e+000	0	0	0	0	0	0	5.09612	1	0	30	27.9886
DATA	2242	14	110	0	0	A_21_P0013943	A_21_P0013943	2962.02	4422.64	1.946403e+001	2.309491e+000	49.5	28	5.628013e+000	0	0	0	0	0	0	20.2752	1	1	22.9591	27.9345
DATA	2243	14	111	0	0	A_33_P3258593	NM_005039	2983.17	4422.43	4.985486e+001	5.138525e+000	79	28	5.550468e+000	0	0	0	0	0	0	51.8637	1	1	25.7804	28.3333
DATA	2244	14	112	0	0	A_22_P00022142	lnc-CYR61-3:2	3004.44	4422.97	1.242924e+000	1.246638e+000	28	28	4.897590e+000	0	0	0	0	0	0	0.166229	0	0	30	27.7689
DATA	2245	14	113	0	1	ETG05_36762	ETG05_36762	3025.56	4422.97	1.244768e+000	1.248384e+000	27	28	5.392410e+000	0	0	0	0	0	0	-0.255098	0	0	30	28.5375
DATA	2246	14	114	0	0	A_22_P00010162	ENST00000453189	3046.79	4422.81	1.246697e+000	1.255212e+000	29	28	5.471279e+000	0	0	0	0	0	0	1.14669	0	0	30	28.6235
DATA	2247	14	115	0	0	A_22_P00015259	NR_125719	3068	4422.5	1.472489e+000	1.260949e+000	29.5	28	5.639118e+000	0	0	0	0	0	0	1.52254	1	0	30	28.4512
DATA	2248	14	116	0	0	A_32_P181020	NM_005510	3088.61	4422.65	3.417992e+001	3.640895e+000	64	28	5.327816e+000	0	0	0	0	0	0	35.2841	1	1	23.4529	28.145
DATA	2249	14	117	0	0	A_33_P3272281	ENST00000543308	3110.22	4422.52	3.700279e+000	1.309921e+000	32	28	5.954920e+000	0	0	0	0	0	0	3.81312	1	0	30	28.3217
DATA	2250	14	118	0	0	A_23_P118306	NM_005147	3131	4422.7	5.526636e+001	5.668176e+000	83	28	5.848172e+000	0	0	0	0	0	0	56.8522	1	1	26.2212	28.1321
DATA	2251	14	119	0	0	A_21_P0010489	NM_183238	3152.22	4422.16	1.002606e+001	1.611020e+000	38	28	5.568758e+000	0	0	0	0	0	0	10.2954	1	1	23.696	27.9193
DATA	2252	14	120	0	0	A_33_P3340580	NM_001242704	3173.71	4422.5	1.857474e+000	1.277001e+000	30	28	5.724962e+000	0	0	0	0	0	0	1.90375	1	0	30	28.3759
DATA	2253	14	121	0	0	A_33_P6474088	NR_103542	3195	4422.5	6.868674e+000	1.440166e+000	36	28	5.625270e+000	0	0	0	0	0	0	7.02645	1	1	26.2212	28.2921
DATA	2254	14	122	0	0	A_24_P156922	NM_001007098	3216	4422.5	1.264543e+000	1.268217e+000	25	28	5.588883e+000	0	0	0	0	0	0	-1.13128	0	0	30	28.2805
DATA	2255	14	123	0	0	A_24_P350546	XR_248659	3237.22	4422.48	1.266991e+000	1.270672e+000	27	27	5.601171e+000	0	0	0	0	0	0	-0.126413	0	0	30	27.934
DATA	2256	14	124	0	0	A_24_P150580	NM_016563	3258.4	4422.41	1.269451e+000	1.273139e+000	27	27	5.565307e+000	0	0	0	0	0	0	-1.1622	0	0	30	27.932
DATA	2257	14	125	0	0	A_23_P213000	NM_017491	3278.59	4422.39	2.450161e+002	2.453479e+001	272	27	5.033566e+000	0	0	0	0	0	0	248.74	1	1	24.4106	27.7517
DATA	2258	14	126	0	0	A_24_P406334	NM_012449	3300.71	4422.5	1.274426e+000	1.278129e+000	26.5	28	5.377818e+000	0	0	0	0	0	0	-1.89509	0	0	27.0811	28.5548
DATA	2259	14	127	0	0	A_33_P3409274	ENST00000454421	3322	4422.5	1.276928e+000	1.280638e+000	28.5	28	5.098277e+000	0	0	0	0	0	0	-0.596806	0	0	30	28.6039
DATA	2260	14	128	0	0	A_21_P0008695	ENST00000622345	3343	4422.5	1.308581e+000	1.289759e+000	29.5	28	5.194702e+000	0	0	0	0	0	0	1.3206	1	0	30	28.3709
DATA	2261	14	129	0	0	A_23_P5392	NM_004881	3363.32	4422.38	2.372538e+001	2.698393e+000	51.5	28	5.338116e+000	0	0	0	0	0	0	23.8996	1	1	23.9365	28.4551
DATA	2262	14	130	0	0	A_33_P3231472	NM_014506	3385	4422.3	6.606890e+001	6.731254e+000	93.5	28	5.255916e+000	0	0	0	0	0	0	66.4256	1	1	26.2212	28.2814
DATA	2263	14	131	0	0	A_19_P00321132	NR_110840	3406.5	4422.06	3.630968e+000	1.340453e+000	31	28	5.399343e+000	0	0	0	0	0	0	3.64378	1	0	30	28.3704
DATA	2264	14	132	0	0	A_33_P3794109	BC028622	3427.7	4422.1	2.407829e+000	1.314934e+000	29	29	5.761004e+000	0	0	0	0	0	0	2.41191	1	0	28.3221	29.0107
DATA	2265	14	133	0	0	A_22_P00003001	NR_038962	3449	4422.2	1.443756e+000	1.303050e+000	30	29	5.737622e+000	0	0	0	0	0	0	1.44361	1	0	30	29.2105
DATA	2266	14	134	0	0	A_22_P00002065	ENST00000526674	3470	4422.2	1.293479e+000	1.297236e+000	27.5	29	5.680122e+000	0	0	0	0	0	0	-0.983526	0	0	30	29.1164
DATA	2267	14	135	0	0	A_23_P111297	NM_006638	3491.21	4422.19	4.199985e+000	1.365580e+000	31	28.5	5.684081e+000	0	0	0	0	0	0	4.18545	1	0	30	28.587
DATA	2268	14	136	0	0	A_21_P0000353	NR_003007	3512.37	4422	3.249562e+000	1.341369e+000	33	28	5.497055e+000	0	0	0	0	0	0	3.23328	1	0	29.1201	28.535
DATA	2269	14	137	0	0	A_21_P0002008	ENST00000456681	3533.5	4422	2.580389e+000	1.328666e+000	30	28	5.481469e+000	0	0	0	0	0	0	2.56361	1	0	29.1201	28.6229
DATA	2270	14	138	0	0	A_33_P3359791	ENST00000484389	3554.62	4422	4.659200e+000	1.385880e+000	33	28	5.454925e+000	0	0	0	0	0	0	4.62236	1	0	29.1201	28.8071
DATA	2271	14	139	0	0	A_19_P00321722	lnc-CCDC71L-1:3	3574.96	4422.44	9.680267e+002	9.681149e+001	988	28	5.742551e+000	0	0	0	0	0	0	959.083	1	1	25.5572	29.0697
DATA	2272	14	140	0	0	A_33_P3242814	A_33_P3242814	3596.83	4422	1.304730e+000	1.308521e+000	27	28	5.647695e+000	0	0	0	0	0	0	-1.07253	0	0	28.1191	28.7395
DATA	2273	14	141	0	0	A_21_P0005685	NR_125746	3618.17	4422	1.306183e+000	1.309978e+000	28	28	5.652872e+000	0	0	0	0	0	0	-0.167244	0	0	28.1191	28.8231
DATA	2274	14	142	0	0	A_23_P105138	NM_001752	3638.64	4422.25	2.229848e+002	2.233700e+001	251	29	6.094384e+000	0	0	0	0	0	0	220.198	1	1	25.1049	29.4422
DATA	2275	14	143	0	0	A_23_P14072	NM_002273	3659.86	4422.22	4.246417e+002	4.248445e+001	441	29	5.891118e+000	0	0	0	0	0	0	418.977	1	1	25.7804	29.186
DATA	2276	14	144	0	0	A_22_P00025694	lnc-SLC7A7-1:1	3681.62	4422	1.309499e+000	1.317651e+000	29	29	5.761721e+000	0	0	0	0	0	0	1.05451	0	0	29.1201	29.2185
DATA	2277	14	145	0	0	A_24_P927474	ENST00000552179	3702.7	4421.9	4.957145e+001	5.128342e+000	74	29	5.664498e+000	0	0	0	0	0	0	48.8504	1	1	28.3221	29.1614
DATA	2278	14	146	0	0	A_33_P3348670	A_33_P3348670	3723.36	4422.17	5.044472e+001	5.212950e+000	78	29	5.764730e+000	0	0	0	0	0	0	49.6888	1	1	24.6442	28.8729
DATA	2279	14	147	0	0	A_33_P3686706	THC2638457	3745	4421.8	1.310989e+000	1.314798e+000	27	29	5.560626e+000	0	0	0	0	0	0	-0.102479	0	0	30	28.8984
DATA	2280	14	148	0	0	A_23_P395426	NM_022105	3765.22	4422.29	6.194599e+001	6.332637e+000	88	28	5.153053e+000	0	0	0	0	0	0	60.9986	1	1	24.8756	28.3681
DATA	2281	14	149	0	0	A_22_P00001798	lnc-ATP6AP2-3:1	3787.5	4421.68	1.310823e+000	1.314632e+000	27	28	5.727505e+000	0	0	0	0	0	0	-0.026683	0	0	27.0811	28.5233
DATA	2282	14	150	0	0	A_22_P00011348	ENST00000554149	3808.5	4421.68	1.310373e+000	1.314180e+000	26	28	5.139061e+000	0	0	0	0	0	0	-1.12599	0	0	30	28.2572
DATA	2283	14	151	0	0	A_23_P11025	NM_001178106	3829.37	4421.68	6.574045e+001	6.703973e+000	89.5	29	5.579703e+000	0	0	0	0	0	0	64.8111	1	1	24.8756	28.9373
DATA	2284	14	152	0	0	A_33_P3351765	NM_014997	3851	4421.5	4.294265e+000	1.380832e+000	31	29	5.852241e+000	0	0	0	0	0	0	4.23711	1	0	30	28.9361
DATA	2285	14	153	0	0	A_33_P3229083	NM_080593	3871.5	4421.73	4.037042e+002	4.039171e+001	422	29	5.808603e+000	0	0	0	0	0	0	398.698	1	1	24.4106	29.075
DATA	2286	14	154	0	0	A_23_P82868	NM_000930	3893.22	4421.52	1.305605e+000	1.309398e+000	27	29	5.514527e+000	0	0	0	0	0	0	-0.0365577	0	0	27.0811	29.2587
DATA	2287	14	155	0	0	A_21_P0009764	ENST00000592431	3913.91	4421.76	1.616246e+001	2.078928e+000	42	30	5.791045e+000	0	0	0	0	0	0	16.006	1	1	25.1049	29.8876
DATA	2288	14	156	0	0	A_23_P26468	NM_001278720	3935.6	4421.59	8.107806e+002	8.108856e+001	834	30	5.859998e+000	0	0	0	0	0	0	804.431	1	1	27.501	29.9672
DATA	2289	14	157	0	0	A_33_P3333045	ENST00000467600	3956.71	4421.5	8.944416e+000	1.579967e+000	36.5	29	5.882798e+000	0	0	0	0	0	0	8.8928	1	1	27.0811	29.5495
DATA	2290	14	158	0	0	A_23_P201445	NM_016076	3977.29	4421.29	6.214330e+001	6.348720e+000	92	29	5.895809e+000	0	0	0	0	0	0	61.9293	1	1	24.8756	29.6259
DATA	2291	14	159	0	0	A_33_P3238290	NM_001290268	3999	4421.5	4.858425e+000	1.384006e+000	31	29	5.876971e+000	0	0	0	0	0	0	4.85454	1	0	26.2212	29.5662
DATA	2292	14	160	0	0	A_21_P0006913	lnc-ADRA2A-1:1	4020.22	4421.48	1.301429e+000	1.298615e+000	31	29	5.609619e+000	0	0	0	0	0	0	1.30426	1	0	30	29.5368
DATA	2293	14	161	0	0	A_23_P24515	NM_000019	4040.45	4421.57	4.973822e+001	5.137902e+000	77.5	29	5.784081e+000	0	0	0	0	0	0	50.0015	1	1	23.9365	29.0136
DATA	2294	14	162	0	0	A_24_P7121	NM_024677	4062	4421.3	1.556170e+001	2.017014e+000	42	28	5.638566e+000	0	0	0	0	0	0	15.7031	1	1	23.4529	28.2287
DATA	2295	14	163	0	0	A_33_P3295328	NM_001007033	4083.6	4421.41	3.729996e+000	1.331405e+000	30	27	5.204005e+000	0	0	0	0	0	0	3.77904	1	0	30	27.1042
DATA	2296	14	164	0	0	A_21_P0014844	lnc-MRPS25-1:1	4104.18	4421.64	1.615445e+001	2.056625e+000	45.5	26	5.076242e+000	0	0	0	0	0	0	16.4347	1	1	22.4545	26.3919
DATA	2297	15	1	0	0	A_33_P3278137	NR_002595	645	4432.5	1.504122e+000	1.515469e+000	27	25	5.056322e+000	0	0	0	0	0	0	1.24685	0	0	30	25.5773
DATA	2298	15	2	0	0	A_22_P00008943	NM_002281	666	4432.2	4.586594e+004	4.586594e+003	38766.5	26	5.127367e+000	0	0	0	0	0	0	39166.3	1	1	28.1191	26.0675
DATA	2299	15	3	0	0	A_22_P00017043	lnc-TTLL7-7:1	687.208	4432.19	1.519410e+000	1.529187e+000	28	26	5.716051e+000	0	0	0	0	0	0	1.0873	0	0	30	26.979
DATA	2300	15	4	0	0	A_32_P415151	NM_182552	708.75	4432.48	3.029634e+001	3.394417e+000	53	27	5.734537e+000	0	0	0	0	0	0	25.6272	1	1	25.7804	27.8792
DATA	2301	15	5	0	0	A_21_P0014053	NM_001256579	729.053	4432.26	3.677746e+001	3.985826e+000	57.5	28	5.501372e+000	0	0	0	0	0	0	30.9933	1	1	25.5572	28.0321
DATA	2302	15	6	0	0	A_21_P0003201	lnc-GMNC-2:1	750.625	4432	1.537521e+000	1.541988e+000	25.5	28	5.104146e+000	0	0	0	0	0	0	-0.857994	0	0	30	27.648
DATA	2303	15	7	0	0	A_24_P213354	ENST00000396131	771.672	4432.11	1.905642e+003	1.905705e+002	1627	27	5.157788e+000	0	0	0	0	0	0	1595.28	1	1	26.4388	27.5265
DATA	2304	15	8	0	0	A_33_P3275959	BC001407	792.586	4432.12	2.152621e+002	2.158201e+001	196	28	5.090533e+000	0	0	0	0	0	0	179.722	1	1	25.7804	27.447
DATA	2305	15	9	0	0	A_21_P0008997	lnc-BANP-4:1	814.375	4432	1.550093e+000	1.554596e+000	26	28	5.053545e+000	0	0	0	0	0	0	-0.456136	0	0	29.1201	27.4436
DATA	2306	15	10	0	0	A_33_P3296772	NR_037676	835.375	4432	1.553047e+000	1.561590e+000	27	27	5.090021e+000	0	0	0	0	0	0	0.932193	0	0	30	27.3086
DATA	2307	15	11	0	0	A_22_P00014808	NR_103738	856.5	4432	1.555454e+000	1.559973e+000	24	27	4.905510e+000	0	0	0	0	0	0	-2.00242	0	0	30	27.3975
DATA	2308	15	12	0	0	A_21_P0007065	NR_120647	877.625	4432	1.557310e+000	1.564534e+000	27	27	5.213181e+000	0	0	0	0	0	0	0.761763	0	0	30	27.2008
DATA	2309	15	13	0	0	A_22_P00005391	ENST00000280904	898.625	4432	1.558626e+000	1.563154e+000	26.5	27	5.550495e+000	0	0	0	0	0	0	-0.403665	0	0	29.1201	27.0549
DATA	2310	15	14	0	0	A_21_P0007689	lnc-HIST4H4-3:1	920	4431.8	1.559375e+000	1.570019e+000	28	27	5.727478e+000	0	0	0	0	0	0	1.14611	0	0	30	27.1131
DATA	2311	15	15	0	0	A_22_P00008126	lnc-IL32-1:1	941.3	4431.9	2.467035e+000	1.583586e+000	28	27	5.746679e+000	0	0	0	0	0	0	2.04222	1	0	28.3221	27.0896
DATA	2312	15	16	0	0	A_23_P114423	NM_152869	962.375	4432	1.559580e+000	1.564111e+000	25.5	27	5.950820e+000	0	0	0	0	0	0	-1.18687	0	0	30	27.6736
DATA	2313	15	17	0	0	A_33_P3287472	NM_001007533	983.438	4431.97	1.558943e+000	1.563472e+000	26	27	5.945945e+000	0	0	0	0	0	0	-0.18815	0	0	30	27.8339
DATA	2314	15	18	0	0	A_23_P99653	ENST00000390439	1004.56	4431.97	2.458393e+000	1.581622e+000	28	28	6.124089e+000	0	0	0	0	0	0	2.03748	1	0	29.1201	28.5395
DATA	2315	15	19	0	0	A_21_P0010072	lnc-YTHDF1-3:1	1025.79	4431.81	1.556324e+000	1.560846e+000	26	28	5.843036e+000	0	0	0	0	0	0	-0.396646	0	0	28.5237	28.2381
DATA	2316	15	20	0	0	A_33_P3377151	NM_006274	1047	4431.5	2.018222e+000	1.571862e+000	29	28	5.609486e+000	0	0	0	0	0	0	1.67648	1	0	30	28.1832
DATA	2317	15	21	0	0	A_33_P3605269	NR_027713	1068	4431.5	1.552074e+000	1.557855e+000	27	28	5.487407e+000	0	0	0	0	0	0	0.52351	0	0	30	28.1808
DATA	2318	15	22	0	0	A_33_P3495783	ENST00000327381	1089.4	4431.59	1.549420e+000	1.553921e+000	23	27.5	5.665512e+000	0	0	0	0	0	0	-2.38816	0	0	30	27.9961
DATA	2319	15	23	0	0	A_24_P145009	NR_003502	1110.5	4431.68	8.371544e+000	1.681643e+000	31	27	5.582727e+000	0	0	0	0	0	0	6.98943	1	1	30	27.768
DATA	2320	15	24	0	0	A_21_P0004852	lnc-HDGFL1-1:1	1131.6	4431.59	1.543120e+000	1.327217e+000	27	27	5.529330e+000	0	0	0	0	0	0	0.644112	0	0	30	27.6577
DATA	2321	15	25	0	0	A_33_P3421907	ENST00000580780	1152.78	4431.52	1.304769e+001	2.021430e+000	38	27.5	5.414032e+000	0	0	0	0	0	0	10.943	1	1	27.0811	27.8345
DATA	2322	15	26	0	0	A_21_P0006271	XR_246689	1174	4431.5	1.535529e+000	1.539990e+000	24	28	5.269692e+000	0	0	0	0	0	0	-1.63532	0	0	30	28.0609
DATA	2323	15	27	0	0	A_21_P0014838	AK098835	1195	4431.5	9.542070e+000	1.808101e+000	33.5	27	5.435066e+000	0	0	0	0	0	0	8.04523	1	1	26.2212	28.0357
DATA	2324	15	28	0	0	A_33_P3297160	ENST00000395193	1216.29	4431.5	1.526882e+000	1.531505e+000	26	27	5.192904e+000	0	0	0	0	0	0	0.20219	0	0	30	27.5451
DATA	2325	15	29	0	0	A_21_P0012058	NR_046836	1237.4	4431.41	2.964903e+000	1.555133e+000	27.5	27	5.579473e+000	0	0	0	0	0	0	2.51488	1	0	30	27.6898
DATA	2326	15	30	0	0	A_23_P166716	NM_017819	1258.1	4431.4	2.565997e+002	2.570505e+001	241	26	5.233465e+000	0	0	0	1	0	0	218.341	1	1	26.2212	27.3047
DATA	2327	15	31	0	0	A_21_P0002098	ENST00000432894	1279.78	4431.48	1.512155e+000	1.516548e+000	26	27	5.556778e+000	0	0	0	0	0	0	-0.34949	0	0	30	27.3895
DATA	2328	15	32	0	0	A_24_P192805	NM_001007232	1301.03	4431.38	1.923554e+002	1.929481e+001	195	27.5	5.524182e+000	0	0	0	0	0	0	164.824	1	1	26.2212	27.7366
DATA	2329	15	33	0	0	A_22_P00004917	NR_125923	1322	4431.5	1.501400e+000	1.505762e+000	23	28	5.322295e+000	0	0	0	0	0	0	-3.21247	0	0	30	27.5326
DATA	2330	15	34	0	0	A_23_P134433	NM_001427	1343.34	4431.38	1.142357e+003	1.142455e+002	998	28	5.788751e+000	0	0	0	0	0	0	986.124	1	1	26.2212	27.9585
DATA	2331	15	35	0	0	A_23_P118392	NM_016084	1363.82	4431.23	5.134813e+001	5.347859e+000	73	28	5.648778e+000	0	0	0	0	0	0	44.4924	1	1	22.1978	28.0076
DATA	2332	15	36	0	0	A_21_P0005460	NR_126161	1385.25	4431.31	1.954254e+001	2.456534e+000	44	28	5.761948e+000	0	0	0	0	0	0	17.0014	1	1	24.4106	27.9731
DATA	2333	15	37	0	0	A_21_P0007479	NR_033855	1406.79	4431.19	2.057779e+000	1.496503e+000	29	28	5.648508e+000	0	0	0	0	0	0	1.79763	1	0	30	28.0738
DATA	2334	15	38	0	0	A_22_P00018834	NR_033932	1428.31	4430.48	9.301703e+000	1.744617e+000	34	27	5.588877e+000	0	0	0	0	0	0	8.16056	1	1	30	27.8412
DATA	2335	15	39	0	0	A_24_P898945	NM_001098801	1449	4431.2	3.177129e+001	3.500714e+000	57	27	5.714057e+000	0	0	0	0	0	0	27.987	1	1	28.1191	27.777
DATA	2336	15	40	0	0	A_21_P0009741	lnc-DDX39A-2:1	1470.3	4431.1	2.610088e+000	1.486736e+000	31	27	5.394742e+000	0	0	0	0	0	0	2.30915	1	0	30	27.25
DATA	2337	15	41	0	0	A_22_P00013354	lnc-RP11-158I9.5.1-1:1	1491.47	4431.15	1.611999e+001	2.173080e+000	41	27	5.280736e+000	0	0	0	0	0	0	14.3235	1	1	25.7804	27.535
DATA	2338	15	42	0	0	A_23_P414519	NM_016588	1512.5	4431	1.446738e+000	1.456635e+000	29.5	27	5.420569e+000	0	0	0	0	0	0	1.14824	0	0	29.1201	27.6118
DATA	2339	15	43	0	0	A_22_P00025849	ENST00000573270	1533.62	4431	3.101201e+000	1.477444e+000	29.5	28	5.528460e+000	0	0	0	0	0	0	2.77995	1	0	29.1201	27.9317
DATA	2340	15	44	0	0	A_22_P00018335	lnc-ZPBP-1:1	1554.83	4431	1.433906e+000	1.309826e+000	25	27	6.117580e+000	0	0	0	0	0	0	-0.742652	0	0	30	27.9712
DATA	2341	15	45	0	0	A_21_P0008906	ENST00000571619	1576.17	4431	1.427409e+000	1.431556e+000	26	27	5.386467e+000	0	0	0	0	0	0	-1.38786	0	0	30	27.2647
DATA	2342	15	46	0	0	A_24_P195794	ENST00000488906	1597.16	4430.9	9.925360e+003	9.925370e+002	8972	27	5.051408e+000	0	0	0	0	0	0	9018.25	1	1	27.9146	27.312
DATA	2343	15	47	0	0	A_21_P0013976	NR_049793	1618.02	4431.34	3.041562e+001	3.356209e+000	53	27	4.641104e+000	0	0	0	0	0	0	27.7591	1	1	24.8756	27.0283
DATA	2344	15	48	0	0	A_23_P398637	NM_152292	1639.5	4431	1.450419e+000	1.419688e+000	27.5	28	5.648586e+000	0	0	0	0	0	0	1.32988	1	0	30	27.7598
DATA	2345	15	49	0	0	A_22_P00019068	lnc-CLEC14A-2:1	1660.62	4431	2.824062e+000	1.433948e+000	28.5	28	5.432262e+000	0	0	0	0	0	0	2.60115	1	0	30	27.7143
DATA	2346	15	50	0	0	A_21_P0010068	lnc-HRH3-1:1	1681.79	4430.81	5.880174e+000	1.517997e+000	32	28	5.485072e+000	0	0	0	0	0	0	5.44072	1	0	28.5237	27.9888
DATA	2347	15	51	0	0	A_22_P00021994	lnc-CNOT1-1:1	1703	4430.8	1.389107e+000	1.393143e+000	27	27	5.169202e+000	0	0	0	0	0	0	-0.173527	0	0	30	27.3938
DATA	2348	15	52	0	0	A_22_P00003510	ENST00000513616	1724.21	4430.81	1.382841e+000	1.386859e+000	24	27	5.295398e+000	0	0	0	0	0	0	-1.49639	0	0	28.5237	27.341
DATA	2349	15	53	0	0	A_21_P0013316	TCONS_l2_00026622	1744.48	4432.28	7.925800e+000	1.592251e+000	35	27.5	5.324268e+000	0	0	0	0	0	0	7.43177	1	1	30	27.7603
DATA	2350	15	54	0	0	A_23_P118607	NM_025267	1766.31	4430.6	3.420809e+001	3.686645e+000	59.5	27.5	5.530806e+000	0	0	0	0	0	0	32.2254	1	1	25.3321	27.7466
DATA	2351	15	55	0	0	A_24_P59607	NM_001113434	1787.5	4430.68	7.835813e+000	1.576947e+000	35	28	5.796840e+000	0	0	0	0	0	0	7.41441	1	1	27.0811	28.6968
DATA	2352	15	56	0	0	A_21_P0006306	NR_121580	1808.78	4430.52	1.358519e+000	1.362494e+000	28	28	5.571971e+000	0	0	0	0	0	0	0.0819831	0	0	30	28.5502
DATA	2353	15	57	0	0	A_23_P120845	NM_005080	1829.9	4430.6	2.909618e+003	2.909649e+002	2708	28	5.571627e+000	0	0	0	0	0	0	2777.31	1	1	26.2212	28.3655
DATA	2354	15	58	0	0	A_22_P00004300	XR_245020	1851	4430.5	1.346880e+000	1.350793e+000	27	28	5.345299e+000	0	0	0	0	0	0	-0.272715	0	0	30	27.8629
DATA	2355	15	59	0	0	A_24_P291231	NM_016831	1872.29	4430.5	1.341158e+000	1.345054e+000	26	27	4.980708e+000	0	0	0	0	0	0	-0.189011	0	0	27.0811	27.1326
DATA	2356	15	60	0	0	A_24_P374461	NM_181646	1893.4	4430.59	1.335592e+000	1.339472e+000	24	27	4.619355e+000	0	0	0	0	0	0	-3.31835	0	0	27.501	27.1183
DATA	2357	15	61	0	0	A_22_P00008795	lnc-KIFC3-1:1	1914.6	4430.59	2.692289e+000	1.360871e+000	30	26	5.129221e+000	0	0	0	0	0	0	2.61341	1	0	30	26.8963
DATA	2358	15	62	0	0	A_23_P405282	NR_038359	1935.67	4430.39	1.379108e+004	1.379108e+003	13461	27	5.381535e+000	0	0	0	0	0	0	13441	1	1	27.2919	27.2705
DATA	2359	15	63	0	0	A_22_P00017049	lnc-TUBA1A-1:1	1957.7	4430.2	6.159183e+000	1.459480e+000	34	27	5.130149e+000	0	0	0	0	0	0	6.02765	1	0	30	27.0989
DATA	2360	15	64	0	0	A_23_P359738	NM_015630	1977.82	4430.15	4.362620e+001	4.557444e+000	69.5	28	5.838264e+000	0	0	0	0	0	0	42.8524	1	1	24.4106	27.9663
DATA	2361	15	65	66	-1	3xSLv1	3xSLv1	1999.29	4430.5	1.309395e+000	1.313200e+000	26	27	5.566217e+000	0	0	0	0	0	0	-1.97343	0	0	27.0811	27.71
DATA	2362	15	66	0	0	A_33_P3246293	NM_001145207	2020.4	4430.41	2.066905e+001	2.446191e+000	47	27	5.549881e+000	0	0	0	0	0	0	20.4566	1	1	27.501	27.4269
DATA	2363	15	67	0	0	A_33_P3390723	THC2661718	2040.63	4430.54	1.780360e+001	2.206716e+000	43.5	27	5.749256e+000	0	0	0	0	0	0	17.6819	1	1	19.1492	27.1791
DATA	2364	15	68	0	0	A_23_P81676	NM_198239	2062.78	4430.48	1.295226e+000	1.301301e+000	27	27	5.516576e+000	0	0	0	0	0	0	0.772994	0	0	30	27.1434
DATA	2365	15	69	0	0	A_24_P461497	ENST00000567299	2084	4430.5	4.938683e+001	5.105522e+000	73	27	5.572039e+000	0	0	0	0	0	0	49.4012	1	1	26.2212	27
DATA	2366	15	70	0	0	A_23_P13907	NM_000618	2105	4430.5	1.016822e+001	1.642748e+000	37	27	5.419814e+000	0	0	0	0	0	0	10.205	1	1	26.2212	26.9468
DATA	2367	15	71	0	0	A_22_P00023571	lnc-RP11-677C1.2.1-1:1	2126.33	4430.39	1.987460e+001	2.367247e+000	48	27	5.475862e+000	0	0	0	0	0	0	20.0117	1	1	27.2919	27.2577
DATA	2368	15	72	0	0	A_24_P15391	NM_001135649	2148.25	4429.69	4.953782e+000	1.374252e+000	32	28	5.632343e+000	0	0	0	0	0	0	5.00414	1	0	30	27.7455
DATA	2369	15	73	0	0	A_22_P00024748	ENST00000568036	2168.56	4430.03	1.928461e+000	1.292612e+000	29	28	5.621923e+000	0	0	0	0	0	0	1.95373	1	0	29.1201	27.8657
DATA	2370	15	74	0	0	A_21_P0004377	lnc-PRLR-1:1	2189.62	4430	1.270747e+000	1.274900e+000	27	28	5.434530e+000	0	0	0	0	0	0	0.348323	0	0	29.1201	27.9018
DATA	2371	15	75	0	0	A_33_P3211634	NM_001286361	2211	4430.2	1.267150e+000	1.271364e+000	28	28	5.872432e+000	0	0	0	0	0	0	0.375224	0	0	30	27.8723
DATA	2372	15	76	0	0	A_22_P00011165	lnc-OCIAD2-1:1	2232	4430.2	1.263770e+000	1.268223e+000	28	27	6.043683e+000	0	0	0	0	0	0	0.454741	0	0	30	27.6784
DATA	2373	15	77	0	0	A_24_P416257	NM_015044	2252.59	4429.88	2.282615e+002	2.286114e+001	261.5	28	5.966686e+000	0	0	0	0	0	0	233.79	1	1	25.7804	28.0159
DATA	2374	15	78	0	0	A_22_P00012162	XR_243033	2274.37	4430	1.257418e+000	1.261071e+000	26	27	5.887584e+000	0	0	0	0	0	0	-0.850005	0	0	29.1201	27.6831
DATA	2375	15	79	0	0	A_23_P415395	NM_145208	2295.5	4430	1.254486e+000	1.258424e+000	28	28	5.802286e+000	0	0	0	0	0	0	0.279575	0	0	29.1201	28.4781
DATA	2376	15	80	0	0	A_24_P937325	ENST00000472289	2316.23	4430.18	1.438247e+001	1.909076e+000	43.5	28	5.500884e+000	0	0	0	0	0	0	14.835	1	1	26.6546	28.1793
DATA	2377	15	81	0	0	A_23_P114405	NM_012286	2337.33	4430	1.996119e+002	2.000047e+001	229	27	5.606498e+000	0	0	0	0	0	0	206.323	1	1	26.4388	27.9843
DATA	2378	15	82	0	0	A_24_P372553	NM_015608	2358.6	4430.53	9.882625e+000	1.593696e+000	38	27	5.595100e+000	0	0	0	0	0	0	10.2352	1	1	22.7082	27.9144
DATA	2379	15	83	0	0	A_22_P00017945	lnc-ZIC1-2:1	2380.37	4430	1.244295e+000	1.247943e+000	27	28	5.555052e+000	0	0	0	0	0	0	0.0943437	0	0	29.1201	28.1538
DATA	2380	15	84	0	0	A_23_P119102	NM_003370	2400.93	4429.73	2.341247e+003	2.341280e+002	2375	27	5.278351e+000	0	0	0	0	0	0	2433.46	1	1	26.4388	27.871
DATA	2381	15	85	66	-1	3xSLv1	3xSLv1	2422.5	4430	1.240187e+000	1.244520e+000	28	28	5.494773e+000	0	0	0	0	0	0	0.443731	0	0	30	28.0822
DATA	2382	15	86	0	0	A_33_P3412488	ENST00000417039	2443.62	4430	1.238364e+000	1.241962e+000	26	28	5.376533e+000	0	0	0	0	0	0	-0.987264	0	0	29.1201	28.0272
DATA	2383	15	87	0	0	A_21_P0009529	lnc-PIEZO2-3:1	2464.79	4429.81	1.236698e+000	1.240291e+000	25.5	28	5.352111e+000	0	0	0	0	0	0	-2.48543	0	0	28.5237	27.8121
DATA	2384	15	88	0	0	A_24_P185036	NM_018348	2485.55	4429.28	1.160283e+001	1.697322e+000	41	28	5.484854e+000	0	0	0	0	0	0	12.1281	1	1	23.696	27.9167
DATA	2385	15	89	0	0	A_21_P0005510	lnc-PCLO-1:1	2507	4429.8	1.233842e+000	1.237427e+000	27	28	5.022244e+000	0	0	0	0	0	0	-0.0741945	0	0	30	27.6175
DATA	2386	15	90	0	0	A_19_P00321194	NR_002838	2528.4	4429.59	1.232634e+000	1.236215e+000	26.5	29	5.518315e+000	0	0	0	0	0	0	-1.09345	0	0	27.501	28.5689
DATA	2387	15	91	0	0	A_33_P3388564	NM_144607	2549.5	4429.68	1.231596e+000	1.235174e+000	26	29	5.537320e+000	0	0	0	0	0	0	-0.746613	0	0	27.0811	28.6389
DATA	2388	15	92	0	0	A_21_P0001262	lnc-UBIAD1-2:1	2570.6	4429.59	1.230713e+000	1.234288e+000	27	29	5.225218e+000	0	0	0	0	0	0	-0.695579	0	0	27.501	28.4545
DATA	2389	15	93	0	0	A_33_P3248629	ENST00000492720	2591.78	4429.52	1.229979e+000	1.233553e+000	27	29	5.835202e+000	0	0	0	0	0	0	-0.82374	0	0	30	28.5556
DATA	2390	15	94	0	0	A_22_P00002397	NR_002808	2613	4429.5	1.739504e+000	1.245178e+000	30	29	6.110469e+000	0	0	0	0	0	0	1.82687	1	0	26.2212	28.5508
DATA	2391	15	95	0	0	A_22_P00007292	lnc-GPR27-1:2	2634	4429.5	9.352074e+000	1.547179e+000	37.5	28	5.929895e+000	0	0	0	0	0	0	9.8252	1	1	26.2212	28.2252
DATA	2392	15	96	0	0	A_22_P00010559	lnc-NCOR2-3:1	2655.29	4429.5	1.228683e+000	1.232253e+000	27	28	6.111959e+000	0	0	0	0	0	0	-0.705476	0	0	30	28.587
DATA	2393	15	97	0	0	A_21_P0000496	NR_004395	2676.5	4429.5	1.948103e+000	1.247422e+000	30	28	6.149811e+000	0	0	0	0	0	0	2.04736	1	0	30	28.4909
DATA	2394	15	98	0	0	A_21_P0000335	NR_002981	2697.71	4429.5	5.279088e+000	1.340455e+000	34	28	6.154768e+000	0	0	0	0	0	0	5.54802	1	0	27.0811	28.4542
DATA	2395	15	99	0	0	A_33_P3286278	NM_002087	2718.78	4429.48	1.174589e+004	1.174590e+003	11996.5	28	5.921353e+000	0	0	0	0	0	0	12342.7	1	1	27.0811	28.1095
DATA	2396	15	100	0	0	A_33_P3381191	NM_024955	2738.97	4429.81	3.633062e+000	1.284985e+000	31	28	6.112653e+000	0	0	0	0	0	0	3.8168	1	0	30	28.2299
DATA	2397	15	101	0	0	A_33_P3265376	NM_001145724	2761	4429.5	7.893585e+000	1.464025e+000	36.5	29	5.921326e+000	0	0	0	0	0	0	8.28984	1	1	26.2212	28.5683
DATA	2398	15	102	0	0	A_23_P422724	NM_000943	2782.22	4429.48	1.229990e+000	1.234588e+000	29	28	5.699290e+000	0	0	0	0	0	0	0.527842	0	0	30	28.3153
DATA	2399	15	103	0	0	A_22_P00012814	lnc-RAPH1-1:1	2803.5	4429.32	1.837106e+000	1.247860e+000	30	28	5.512137e+000	0	0	0	0	0	0	1.92735	1	0	27.0811	27.9866
DATA	2400	15	104	0	0	A_23_P115149	NM_024102	2824.5	4429.32	6.537248e+000	1.397423e+000	35	27.5	4.968293e+000	0	0	0	0	0	0	6.85381	1	1	30	27.7305
DATA	2401	15	105	0	0	A_22_P00015387	lnc-SREK1-2:1	2845.67	4429.39	1.232461e+000	1.236041e+000	27	27	4.763348e+000	0	0	0	0	0	0	-1.30962	0	0	30	27.8511
DATA	2402	15	106	0	0	A_23_P42695	NM_024051	2866.41	4429.12	1.450919e+002	1.456183e+001	173	27	4.793784e+000	0	0	0	0	0	0	151.871	1	1	25.7804	27.8741
DATA	2403	15	107	0	0	A_23_P358917	NM_000765	2888	4429.2	1.234724e+000	1.238311e+000	28	27	5.426388e+000	0	0	0	0	0	0	-0.599263	0	0	30	27.7384
DATA	2404	15	108	0	0	A_22_P00018046	lnc-ZNF266-1:1	2909.21	4429.19	1.236036e+000	1.241914e+000	29	27	5.704940e+000	0	0	0	0	0	0	0.786866	0	0	28.5237	27.8088
DATA	2405	15	109	0	0	A_19_P00807328	XR_424249	2930.44	4429.03	2.731809e+000	1.270762e+000	31	28	5.667428e+000	0	0	0	0	0	0	2.85033	1	0	30	28.1086
DATA	2406	15	110	0	0	A_21_P0002414	XR_425379	2951.56	4429.03	5.521088e+000	1.359718e+000	31.5	28	5.645710e+000	0	0	0	0	0	0	5.75352	1	0	30	28.0485
DATA	2407	15	111	0	0	A_22_P00009380	ENST00000523820	2972.62	4429	1.240606e+000	1.244617e+000	27	28	5.626570e+000	0	0	0	0	0	0	0.331461	0	0	30	28.2206
DATA	2408	15	112	0	0	A_22_P00006683	ENST00000444827	2993.83	4429	1.649698e+000	1.256823e+000	29	28	5.007840e+000	0	0	0	0	0	0	1.7145	1	0	30	27.7402
DATA	2409	15	113	0	0	A_33_P3379176	ENST00000455505	3014.88	4429.5	1.619103e+001	2.044136e+000	45	28	5.027710e+000	0	0	0	0	0	0	16.8021	1	1	24.4106	28.1618
DATA	2410	15	114	0	0	A_21_P0011575	TCONS_l2_00011129	3036.37	4429	1.246102e+000	1.253886e+000	29	28	4.797095e+000	0	0	0	0	0	0	1.058	0	0	30	28.1458
DATA	2411	15	115	0	0	A_22_P00013811	lnc-RP5-1047A19.4.1-1:1	3057.37	4429	1.248086e+000	1.251712e+000	26.5	28	5.543107e+000	0	0	0	0	0	0	-2.10497	0	0	29.1201	28.5021
DATA	2412	15	116	0	0	A_23_P317683	NM_003274	3078.5	4429	1.091572e+002	1.098749e+001	137	28	5.253443e+000	0	0	0	0	0	0	112.735	1	1	29.1201	28.0534
DATA	2413	15	117	0	0	A_33_P3271725	NM_025055	3099.24	4428.79	1.674512e+001	2.093145e+000	44	28	5.347774e+000	0	0	0	0	0	0	17.2651	1	1	21.1402	28.1502
DATA	2414	15	118	0	0	A_33_P3210203	NM_032451	3120.03	4429.45	9.521024e+000	1.577777e+000	35	28	5.789878e+000	0	0	0	0	0	0	9.79926	1	1	30	28.0947
DATA	2415	15	119	0	0	A_21_P0011743	NR_038278	3141.68	4429.12	3.910934e+001	4.109030e+000	66	28	5.708198e+000	0	0	0	0	0	0	40.1782	1	1	25.7804	28.0111
DATA	2416	15	120	0	0	A_21_P0001362	lnc-SARS-1:1	3163.21	4428.81	1.259143e+000	1.268038e+000	29.5	28	5.840346e+000	0	0	0	0	0	0	1.18046	0	0	30	28.6931
DATA	2417	15	121	0	0	A_22_P00011985	lnc-PLAGL2-1:1	3184.37	4429	1.261546e+000	1.265211e+000	24	28	5.958536e+000	0	0	0	0	0	0	-2.64938	0	0	30	28.6667
DATA	2418	15	122	0	0	A_33_P3394828	NM_024078	3204.5	4429	3.821083e+003	3.821104e+002	3963	28	5.657290e+000	0	0	0	0	0	0	3903.58	1	1	25.3321	28.2446
DATA	2419	15	123	0	0	A_23_P11372	NM_000194	3225.77	4428.66	1.268942e+002	1.275281e+001	158	27	5.535258e+000	0	0	0	0	0	0	129.384	1	1	26.2212	27.9366
DATA	2420	15	124	0	0	A_23_P98022	NM_012238	3246.46	4428.58	4.767867e+001	4.934731e+000	75	27	5.466383e+000	0	0	0	0	0	0	48.5214	1	1	24.4106	28.0034
DATA	2421	15	125	0	0	A_22_P00025156	ENST00000537280	3269	4428.5	1.271380e+000	1.275073e+000	26	28	5.405126e+000	0	0	0	0	0	0	-1.15194	0	0	30	27.9899
DATA	2422	15	126	0	0	A_32_P232035	NR_026776	3290	4428.5	1.273880e+000	1.279211e+000	28	28	5.405416e+000	0	0	0	0	0	0	0.654408	0	0	30	28.2349
DATA	2423	15	127	0	0	A_21_P0009980	lnc-MC3R-1:1	3311.4	4428.59	1.363849e+000	1.287395e+000	28	28	5.185964e+000	0	0	0	0	0	0	1.37955	1	0	30	28.686
DATA	2424	15	128	0	0	A_22_P00006930	ENST00000578741	3332.5	4428.68	1.278966e+000	1.282682e+000	25.5	28	5.221403e+000	0	0	0	0	0	0	-1.8912	0	0	30	28.6475
DATA	2425	15	129	0	0	A_33_P3382086	NM_138418	3353	4428.5	2.031538e+002	2.035598e+001	225.5	28	5.413177e+000	0	0	0	0	0	0	204.703	1	1	26.2212	28.4689
DATA	2426	15	130	0	0	A_33_P3220192	NR_026775	3374.85	4428.5	1.283935e+000	1.287665e+000	27	28	5.631500e+000	0	0	0	0	0	0	-0.0385038	0	0	30	28.6421
DATA	2427	15	131	0	1	ERCC-00058_185	DQ459418	3396	4428.5	1.286386e+000	1.291297e+000	28	28	5.467191e+000	0	0	0	0	0	0	0.552417	0	0	30	28.4055
DATA	2428	15	132	0	0	A_33_P3404470	NM_030930	3416.7	4428.39	6.645458e+001	6.769978e+000	91	28	5.459521e+000	0	0	0	0	0	0	66.5791	1	1	24.8756	28.3922
DATA	2429	15	133	0	0	A_22_P00011461	lnc-PAPPA-AS1-1:1	3438.29	4428.5	1.987370e+000	1.310066e+000	30	29	5.876595e+000	0	0	0	0	0	0	1.98735	1	0	30	29.0244
DATA	2430	15	134	0	0	A_21_P0011033	TCONS_l2_00005433	3459.4	4428.41	1.293431e+000	1.297189e+000	28	29	5.854350e+000	0	0	0	0	0	0	-0.158327	0	0	30	29.2396
DATA	2431	15	135	0	0	A_33_P3394065	ENST00000422321	3480.6	4428.41	1.792228e+000	1.311728e+000	30	29	5.849419e+000	0	0	0	0	0	0	1.78597	1	0	30	28.9753
DATA	2432	15	136	0	0	A_22_P00010593	ENST00000561906	3501.78	4428.48	1.297820e+000	1.303775e+000	29	29	5.721595e+000	0	0	0	0	0	0	0.750632	0	0	30	28.7938
DATA	2433	15	137	0	0	A_33_P3416797	AL831947	3523	4428.5	2.659291e+000	1.330505e+000	30	28	5.395889e+000	0	0	0	0	0	0	2.64141	1	0	30	28.6502
DATA	2434	15	138	0	0	A_23_P52647	NM_006795	3543.04	4428.38	3.335620e+003	3.335646e+002	3272	28	5.601788e+000	0	0	0	0	0	0	3308.55	1	1	24.6442	28.7607
DATA	2435	15	139	0	0	A_23_P112113	NM_014846	3565.22	4428.48	7.705039e+001	7.815178e+000	106	28	5.468525e+000	0	0	0	0	0	0	76.3112	1	1	30	28.8571
DATA	2436	15	140	0	0	A_33_P3489737	NM_020726	3586.5	4428.32	1.305329e+000	1.309121e+000	27	28	5.787696e+000	0	0	0	0	0	0	-1.25183	0	0	30	29.1957
DATA	2437	15	141	0	0	A_23_P121533	NM_012445	3606.41	4428.12	3.509824e+003	3.509848e+002	3310	28	5.797571e+000	0	0	0	0	0	0	3467.88	1	1	25.7804	28.6164
DATA	2438	15	142	0	0	A_33_P3383656	NM_001033575	3627.84	4428.16	1.860099e+002	1.864720e+001	209	29	6.081300e+000	0	0	0	0	0	0	183.584	1	1	27.0811	29.12
DATA	2439	15	143	0	0	A_22_P00000611	lnc-ACOT1-3:2	3650	4428.2	1.309523e+000	1.315045e+000	29	29	5.833813e+000	0	0	0	0	0	0	0.662445	0	0	28.1191	29.4482
DATA	2440	15	144	0	0	A_23_P106741	NM_002811	3670.41	4428.12	5.234561e+002	5.236211e+001	533	29	5.860587e+000	0	0	0	0	0	0	515.709	1	1	25.7804	29.4
DATA	2441	15	145	0	0	A_33_P3321205	NM_001159531	3692.37	4428	1.325708e+001	1.870340e+000	38.5	29	5.643414e+000	0	0	0	0	0	0	13.0521	1	1	29.1201	29.2267
DATA	2442	15	146	0	0	A_33_P8922891	XM_005255009	3713.44	4428.03	1.312102e+000	1.318527e+000	29	29	5.967383e+000	0	0	0	0	0	0	0.816407	0	0	30	29.414
DATA	2443	15	147	0	1	ERCC-00012_90	ERCC-00012_90	3734.5	4428	1.807133e+000	1.328714e+000	29	29	5.786330e+000	0	0	0	0	0	0	1.77765	1	0	30	28.9338
DATA	2444	15	148	0	0	A_23_P11862	NM_018186	3755.34	4428.11	1.731895e+001	2.175540e+000	44	29	5.196422e+000	0	0	0	0	0	0	17.033	1	1	28.7238	28.5575
DATA	2445	15	149	0	0	A_22_P00014513	lnc-SHPRH-2:3	3776.83	4428	2.517470e+000	1.340443e+000	30	28	5.469948e+000	0	0	0	0	0	0	2.47598	1	0	30	28.1714
DATA	2446	15	150	0	0	A_33_P3302393	ENST00000258157	3798.17	4428	1.134056e+002	1.141670e+001	140	28	5.195448e+000	0	0	0	0	0	0	111.56	1	1	28.1191	28.3835
DATA	2447	15	151	0	0	A_21_P0007890	ENST00000551629	3818.61	4427.82	3.843254e+001	4.062241e+000	66	29	5.460056e+000	0	0	0	0	0	0	37.8233	1	1	25.7804	28.9273
DATA	2448	15	152	0	0	A_23_P211584	NM_033318	3840.37	4428	1.121044e+001	1.727967e+000	39	28	5.775948e+000	0	0	0	0	0	0	11.0393	1	1	29.1201	28.5547
DATA	2449	15	153	0	0	A_23_P120125	NM_199235	3861.5	4428	1.310042e+000	1.315956e+000	29.5	29	5.924877e+000	0	0	0	0	0	0	0.733813	0	0	29.1201	28.8917
DATA	2450	15	154	0	0	A_33_P3340129	AK125148	3882.62	4428	1.934165e+000	1.326597e+000	29	29	5.684704e+000	0	0	0	0	0	0	1.90833	1	0	30	29.2153
DATA	2451	15	155	0	0	A_24_P21770	NM_145008	3903	4428.11	9.606337e+001	9.695352e+000	124	30	5.892607e+000	0	0	0	0	0	0	94.8991	1	1	26.8687	29.5882
DATA	2452	15	156	0	0	A_21_P0008493	lnc-HSP90AA1-10:1	3925	4427.8	1.304711e+000	1.314494e+000	29	30	5.855532e+000	0	0	0	0	0	0	1.24069	0	0	28.1191	29.8297
DATA	2453	15	157	0	0	A_24_P392713	ENST00000492017	3945.33	4427.25	7.900288e+003	7.900299e+002	7902	29	5.822243e+000	0	0	0	0	0	0	7833.32	1	1	23.696	29.6042
DATA	2454	15	158	0	0	A_33_P3340655	NM_052904	3967.37	4427.87	3.594125e+000	1.351921e+000	32	29	5.824332e+000	0	0	0	0	0	0	3.57102	1	0	30	29.4493
DATA	2455	15	159	0	0	A_21_P0009757	lnc-C19orf12-2:1	3986.35	4427.73	1.036930e+001	1.689953e+000	36	29	5.800571e+000	0	0	0	0	0	0	10.3256	1	1	30	29.5087
DATA	2456	15	160	0	0	A_23_P252711	NM_016027	4009.6	4427.59	5.671937e+000	1.415059e+000	32	29	5.374560e+000	0	0	0	0	0	0	5.66529	1	0	30	29.5366
DATA	2457	15	161	0	0	A_22_P00001431	lnc-APOB-2:1	4030.78	4427.52	1.288661e+000	1.292426e+000	27	29	5.649725e+000	0	0	0	0	0	0	0.0749975	0	0	30	29.1586
DATA	2458	15	162	0	0	A_24_P246351	NM_138411	4052	4427.5	1.345820e+000	1.294999e+000	28.5	29	5.637281e+000	0	0	0	0	0	0	1.35304	1	0	30	28.6891
DATA	2459	15	163	0	0	A_33_P3375626	A_33_P3375626	4073	4427.5	1.279485e+000	1.283202e+000	27	27	5.381067e+000	0	0	0	0	0	0	-0.11557	0	0	30	27.2702
DATA	2460	15	164	0	0	A_22_P00011417	lnc-PAK2-1:1	4093.59	4427.61	1.029693e+002	1.037595e+001	128	26	5.016389e+000	0	0	0	0	0	0	104.319	1	1	24.4106	26.6522
DATA	2461	16	1	0	0	A_23_P114656	NM_004964	655.438	4438.03	3.776621e+002	3.779659e+001	349	26	5.291424e+000	0	0	0	0	0	0	322.761	1	1	29.1201	26.131
DATA	2462	16	2	0	0	A_21_P0014442	XR_251642	676.562	4438.03	1.132595e+001	1.897846e+000	35	26	5.166450e+000	0	0	0	0	0	0	9.6306	1	1	29.1201	26.119
DATA	2463	16	3	0	0	A_33_P3373243	ENST00000319817	697.792	4438.19	1.525531e+000	1.532125e+000	27	27	5.478932e+000	0	0	0	0	0	0	0.688695	0	0	30	27.376
DATA	2464	16	4	0	0	A_33_P3238543	NR_015454	719	4438.2	6.130308e+001	6.319888e+000	78	27	5.584166e+000	0	0	0	0	0	0	51.6691	1	1	28.1191	27.996
DATA	2465	16	5	0	0	A_33_P3306018	AK127893	740.09	4438.1	4.748316e+000	1.613419e+000	30	28	5.489455e+000	0	0	0	0	0	0	3.98748	1	0	30	27.8849
DATA	2466	16	6	0	0	A_33_P3270354	ENST00000418789	761.375	4438	1.542523e+000	1.547004e+000	23.5	28	5.022120e+000	0	0	0	0	0	0	-2.1284	0	0	29.1201	27.5917
DATA	2467	16	7	0	0	A_23_P107684	NM_014347	782.323	4438.09	1.415275e+002	1.423753e+001	153	28	5.116386e+000	0	0	0	0	0	0	118.126	1	1	27.501	27.5122
DATA	2468	16	8	0	0	A_33_P3404843	NM_172231	803.625	4438	1.550723e+000	1.555543e+000	26	28	4.854995e+000	0	0	0	0	0	0	0.260552	0	0	29.1201	27.5543
DATA	2469	16	9	0	0	A_22_P00023246	NR_110829	824.625	4438	1.553908e+000	1.558423e+000	26	27	5.105907e+000	0	0	0	0	0	0	-0.633924	0	0	29.1201	27.4242
DATA	2470	16	10	0	0	A_22_P00017420	XR_245081	845.826	4438	3.119360e+000	1.591930e+000	29	27	4.944210e+000	0	0	0	0	0	0	2.58748	1	0	30	27.3023
DATA	2471	16	11	0	0	A_33_P3716108	DA096222	867.174	4438	1.558634e+000	1.563163e+000	26	27	5.145768e+000	0	0	0	0	0	0	-0.960351	0	0	30	27.3699
DATA	2472	16	12	0	0	A_23_P27107	NM_003963	888.375	4438	2.485361e+000	1.584308e+000	26.5	27	5.239908e+000	0	0	0	0	0	0	2.05681	1	0	30	27.1434
DATA	2473	16	13	0	0	A_22_P00025081	XR_426248	909.438	4437.97	1.561144e+000	1.565680e+000	25	27	5.693895e+000	0	0	0	0	0	0	-1.00991	0	0	30	27.2038
DATA	2474	16	14	0	0	A_22_P00014420	lnc-SGMS1-1:1	930.562	4437.97	1.561636e+000	1.568329e+000	27.5	27	5.706122e+000	0	0	0	0	0	0	0.67958	0	0	30	26.9384
DATA	2475	16	15	0	0	A_33_P3395743	NM_022834	951.19	4437.67	2.283256e+002	2.288621e+001	211	27	5.726404e+000	0	0	0	0	0	0	188.787	1	1	26.8687	27.4556
DATA	2476	16	16	0	0	A_21_P0011371	TCONS_l2_00009029	973	4437.8	1.561118e+000	1.565653e+000	26	27	5.963003e+000	0	0	0	0	0	0	-0.347756	0	0	30	27.71
DATA	2477	16	17	0	0	A_33_P3338215	AK090863	994	4437.8	2.377452e+000	1.582701e+000	29	28	5.989850e+000	0	0	0	0	0	0	1.96745	1	0	28.1191	28.0241
DATA	2478	16	18	0	0	A_32_P80741	NM_001007176	1015.33	4437.61	1.558798e+000	1.567434e+000	27	28	5.648224e+000	0	0	0	0	0	0	0.939296	0	0	27.2919	28.5833
DATA	2479	16	19	0	0	A_22_P00022552	ENST00000517739	1036.5	4437.68	1.557056e+000	1.561827e+000	25	28	5.623959e+000	0	0	0	0	0	0	0.230422	0	0	30	28.3978
DATA	2480	16	20	0	0	A_22_P00023828	NM_001185177	1057.5	4437.68	1.554920e+000	1.563006e+000	28	28	5.638770e+000	0	0	0	0	0	0	0.876445	0	0	30	28.4593
DATA	2481	16	21	0	0	A_21_P0000388	NR_003072	1078.71	4437.5	6.055616e+000	1.467170e+000	30	28	5.709892e+000	0	0	0	0	0	0	5.03668	1	0	27.0811	28.2473
DATA	2482	16	22	0	0	A_22_P00000623	XR_249063	1100	4437.5	2.371016e+000	1.571930e+000	28	28	5.460817e+000	0	0	0	0	0	0	1.97575	1	0	30	27.8047
DATA	2483	16	23	0	0	A_22_P00025600	NR_015342	1121	4437.5	1.546250e+000	1.550742e+000	25.5	27	5.634919e+000	0	0	0	0	0	0	-1.3941	0	0	30	27.7171
DATA	2484	16	24	0	0	A_21_P0004979	ENST00000610240	1142.15	4437.5	1.542716e+000	1.547198e+000	24	28	5.467882e+000	0	0	0	0	0	0	-0.163975	0	0	30	27.7893
DATA	2485	16	25	0	0	A_23_P148204	NM_017944	1162.93	4437.27	1.641454e+002	1.648694e+001	163	28	5.437989e+000	0	0	0	0	0	0	137.718	1	1	26.0017	28.088
DATA	2486	16	26	0	0	A_22_P00025636	ENST00000522173	1184.5	4437.5	2.556986e+000	1.560311e+000	28.5	28	5.357935e+000	0	0	0	0	0	0	2.15111	1	0	30	28.1022
DATA	2487	16	27	0	0	A_23_P133153	NM_004407	1205.71	4437.5	1.530368e+000	1.534814e+000	26	27	5.242136e+000	0	0	0	0	0	0	-0.12482	0	0	30	27.5788
DATA	2488	16	28	0	0	A_22_P00017364	ENST00000505978	1227	4437.5	4.204028e+000	1.586844e+000	30	27	5.694158e+000	0	0	0	0	0	0	3.55768	1	0	30	27.7509
DATA	2489	16	29	0	0	A_21_P0008667	XR_424667	1248	4437.5	1.520890e+000	1.525308e+000	26	27	5.633229e+000	0	0	0	0	0	0	-0.0911401	0	0	30	27.659
DATA	2490	16	30	0	0	A_23_P30474	NM_018034	1269.28	4437.51	9.487527e+001	9.608547e+000	101	27	5.197444e+000	0	0	0	0	0	0	80.814	1	1	25.7804	27.1439
DATA	2491	16	31	0	0	A_23_P77401	NM_018340	1290.07	4437.68	3.162764e+002	3.166390e+001	292	27	5.532864e+000	0	0	0	0	0	0	270.319	1	1	26.0017	27.5902
DATA	2492	16	32	0	0	A_21_P0002261	lnc-IL1R2-1:2	1311.5	4437.32	1.505084e+000	1.509551e+000	26	27	5.662600e+000	0	0	0	0	0	0	0.145004	0	0	30	27.6538
DATA	2493	16	33	0	0	A_23_P88046	NM_018210	1332.6	4437.41	6.591178e+001	6.760565e+000	82	28	5.616846e+000	0	0	0	0	0	0	56.7528	1	1	27.501	27.7977
DATA	2494	16	34	0	0	A_21_P0005093	XR_428063	1353.78	4437.48	1.493763e+000	1.498103e+000	26	28	5.681996e+000	0	0	0	0	0	0	-0.726945	0	0	27.0811	27.9472
DATA	2495	16	35	0	0	A_32_P158786	NM_001170633	1375	4437.2	1.487823e+000	1.492145e+000	27	28	5.694745e+000	0	0	0	0	0	0	-0.01569	0	0	30	28.1311
DATA	2496	16	36	0	0	A_33_P6497255	XR_426854	1396	4437.2	1.481868e+000	1.486257e+000	27	28	5.892404e+000	0	0	0	0	0	0	0.13807	0	0	30	27.9236
DATA	2497	16	37	0	0	A_22_P00004863	NR_105005	1417.39	4437.83	8.660211e+000	1.714809e+000	33.5	27	5.687733e+000	0	0	0	0	0	0	7.57675	1	1	30	27.8417
DATA	2498	16	38	0	0	A_22_P00015744	lnc-TAF12-2:1	1438.58	4437	1.217263e+003	1.217352e+002	1091.5	27	5.622148e+000	0	0	0	0	0	0	1069.54	1	1	25.7804	27.7088
DATA	2499	16	39	0	1	ERCC-00130_136	EF011072	1459.62	4437	1.463233e+000	1.467484e+000	26	27	5.687946e+000	0	0	0	0	0	0	-1.11774	0	0	30	27.7847
DATA	2500	16	40	0	0	A_22_P00022568	ENST00000429469	1480.47	4437.03	1.024758e+001	2.116396e+000	35	27	5.252575e+000	0	0	0	0	0	0	9.08107	1	1	21.1402	27.4263
DATA	2501	16	41	0	0	A_22_P00003748	ENST00000578545	1502	4437.2	4.829244e+000	1.532794e+000	30	27	5.364476e+000	0	0	0	0	0	0	4.29863	1	0	30	27.2551
DATA	2502	16	42	0	0	A_23_P4082	NM_006584	1523	4437.37	1.672752e+001	2.212649e+000	44	28	5.651332e+000	0	0	0	0	0	0	14.9552	1	1	25.7804	27.6511
DATA	2503	16	43	0	0	A_33_P3214705	NM_001100418	1544.34	4437.02	2.166819e+002	2.171611e+001	229.5	27	5.406174e+000	0	0	0	0	0	0	194.605	1	1	25.7804	27.49
DATA	2504	16	44	0	1	ERCC-00046_63	DQ516748	1565.5	4437	1.431145e+000	1.435435e+000	27.5	27	5.442232e+000	0	0	0	0	0	0	0.175447	0	0	30	27.3797
DATA	2505	16	45	0	0	A_33_P3363168	NM_001282129	1586.62	4437	3.264031e+002	3.267156e+001	320	27	4.733217e+000	0	0	0	0	0	0	295.808	1	1	29.1201	26.8085
DATA	2506	16	46	0	0	A_33_P3338740	NM_021044	1607.62	4437	2.096533e+000	1.437749e+000	29	27	4.591770e+000	0	0	0	0	0	0	1.90862	1	0	29.1201	26.772
DATA	2507	16	47	0	0	A_33_P3366296	NR_026731	1629	4436.8	1.411726e+000	1.416928e+000	27	27	5.586520e+000	0	0	0	0	0	0	0.510587	0	0	30	27.7843
DATA	2508	16	48	0	0	A_23_P209360	NM_052920	1650	4436.49	1.082391e+001	1.777078e+000	37	27	5.096973e+000	0	0	0	0	0	0	9.94445	1	1	23.9365	27.3626
DATA	2509	16	49	0	0	A_33_P3628481	NR_046216	1670.58	4437.4	1.003927e+001	1.725366e+000	35	28	5.421119e+000	0	0	0	0	0	0	9.26427	1	1	24.4106	27.8401
DATA	2510	16	50	0	0	A_24_P27977	NM_003307	1692.44	4436.97	1.012135e+001	1.724799e+000	36.5	27	5.378572e+000	0	0	0	0	0	0	9.38421	1	1	30	27.3777
DATA	2511	16	51	0	0	A_21_P0009001	lnc-CLDN6-1:1	1713.56	4436.97	1.386266e+000	1.390294e+000	26	27	5.313623e+000	0	0	0	0	0	0	-0.415067	0	0	30	27.2102
DATA	2512	16	52	0	0	A_21_P0014711	NM_001282958	1734.79	4436.81	1.370049e+003	1.370118e+002	1352	27	5.140545e+000	0	0	0	0	0	0	1281.84	1	1	28.5237	27.5117
DATA	2513	16	53	0	0	A_33_P3309506	NM_001080837	1756	4436.5	6.049885e+000	1.504749e+000	31.5	28	5.515454e+000	0	0	0	0	0	0	5.68595	1	0	26.2212	27.7601
DATA	2514	16	54	0	0	A_22_P00014315	lnc-SERPINB3-3:3	1777	4436.5	1.367718e+000	1.371692e+000	27	28	5.572883e+000	0	0	0	0	0	0	-0.314299	0	0	30	28.081
DATA	2515	16	55	0	0	A_19_P00321631	ENST00000430094	1798.22	4436.52	2.746151e+000	1.392963e+000	30	28	5.835000e+000	0	0	0	0	0	0	2.60391	1	0	30	28.2897
DATA	2516	16	56	0	0	A_21_P0009216	lnc-PFAS-1:2	1819.4	4436.59	5.135475e+000	1.453412e+000	32	28	5.657891e+000	0	0	0	0	0	0	4.89085	1	0	27.501	27.8207
DATA	2517	16	57	0	0	A_21_P0008046	ENST00000394457	1840.6	4436.59	1.521854e+001	2.036850e+000	41	28	5.631437e+000	0	0	0	0	0	0	14.5566	1	1	27.501	27.9514
DATA	2518	16	58	0	0	A_23_P370142	NM_002572	1861.9	4436.56	2.086281e+002	2.090631e+001	223	27	5.298084e+000	0	0	0	0	0	0	200.414	1	1	26.2212	27.5281
DATA	2519	16	59	0	0	A_23_P305723	NM_020948	1882.5	4436.5	2.056603e+002	2.060980e+001	232	27	4.861432e+000	0	0	0	0	0	0	198.375	1	1	24.4106	27.2602
DATA	2520	16	60	0	0	A_23_P49539	NM_001291324	1904	4436.5	1.332924e+000	1.336796e+000	26	27	5.064728e+000	0	0	0	0	0	0	-0.457887	0	0	30	27.107
DATA	2521	16	61	0	0	A_33_P3361741	NM_013238	1925.15	4436.5	6.326425e+001	6.464994e+000	88	27	5.190694e+000	0	0	0	0	0	0	61.5318	1	1	30	27.0504
DATA	2522	16	62	0	0	A_23_P103465	NM_000929	1946.29	4436.5	1.536837e+001	2.029831e+000	42	27	5.333298e+000	0	0	0	0	0	0	15.0075	1	1	27.0811	27.1799
DATA	2523	16	63	0	0	A_21_P0012410	TCONS_l2_00018976	1967.6	4436.41	1.316956e+000	1.320782e+000	26	27	5.641325e+000	0	0	0	0	0	0	-0.724352	0	0	30	27.7591
DATA	2524	16	64	0	0	A_21_P0014819	A_21_P0014819	1988.71	4436.5	1.311904e+000	1.316126e+000	28	27	5.629067e+000	0	0	0	0	0	0	0.323469	0	0	30	27.6679
DATA	2525	16	65	0	0	A_33_P3305388	NM_001004058	2009.85	4436.5	1.316806e+000	1.317366e+000	28	27	5.289728e+000	0	0	0	0	0	0	1.30086	1	0	30	27.4925
DATA	2526	16	66	0	0	A_22_P00011217	ENST00000561973	2031	4436.5	1.302169e+000	1.305953e+000	25	27	5.544572e+000	0	0	0	0	0	0	-0.760936	0	0	30	27.292
DATA	2527	16	67	0	1	ETG09_48764	ETG09_48764	2052.15	4436.5	1.297504e+000	1.301273e+000	27	26	5.572476e+000	0	0	0	0	0	0	-0.124856	0	0	30	27.0357
DATA	2528	16	68	0	0	A_22_P00018643	lnc-TEKT5-2:1	2073.4	4436.41	1.292958e+000	1.298197e+000	27	27	5.457764e+000	0	0	0	0	0	0	0.619552	0	0	30	26.9929
DATA	2529	16	69	0	0	A_22_P00008765	lnc-KIF15-1:1	2094.5	4436.06	1.288587e+000	1.292476e+000	28	27	5.553655e+000	0	0	0	0	0	0	0.19389	0	0	30	27.0928
DATA	2530	16	70	0	0	A_33_P3225690	NM_014643	2115.46	4436.35	4.664325e+001	4.838922e+000	71	27	5.474557e+000	0	0	0	0	0	0	46.8887	1	1	28.3221	27.1706
DATA	2531	16	71	0	0	A_24_P12435	NM_181782	2135.95	4436.43	1.445082e+002	1.450776e+001	171	27	5.394606e+000	0	0	0	0	0	0	145.719	1	1	26.4388	27.3728
DATA	2532	16	72	0	0	A_33_P3358601	NM_001170820	2157.26	4436.55	1.757809e+001	2.174547e+000	45	28	5.509286e+000	0	0	0	0	0	0	17.7806	1	1	21.9382	27.9211
DATA	2533	16	73	0	0	A_33_P3228762	NM_001104647	2178.93	4436.27	6.119286e+002	6.120617e+001	646	28	5.583795e+000	0	0	0	0	0	0	620.87	1	1	26.4388	27.8625
DATA	2534	16	74	0	0	A_21_P0000714	NR_038108	2200.37	4436.36	1.147066e+003	1.147136e+002	1139	27	5.740423e+000	0	0	0	0	0	0	1167.21	1	1	25.5572	27.7019
DATA	2535	16	75	0	0	A_22_P00009079	ENST00000598304	2221.5	4436	1.265378e+000	1.269055e+000	27	27	6.071344e+000	0	0	0	0	0	0	-0.182686	0	0	30	27.613
DATA	2536	16	76	0	0	A_33_P3252925	NM_001287439	2242.15	4436.32	1.663785e+002	1.668594e+001	189	27	5.814385e+000	0	0	0	0	0	0	170.204	1	1	26.0017	27.6977
DATA	2537	16	77	0	0	A_33_P3410589	NM_153690	2263.62	4436	3.103831e+000	1.300149e+000	31	27	6.015310e+000	0	0	0	0	0	0	3.18332	1	0	30	27.7075
DATA	2538	16	78	0	0	A_24_P878388	ENST00000463344	2284.64	4436.13	4.692672e+003	4.692689e+002	4805	27	5.612501e+000	0	0	0	0	0	0	4824.36	1	1	25.3321	27.6939
DATA	2539	16	79	0	0	A_33_P3269631	ENST00000495900	2306.17	4436	1.252989e+000	1.256629e+000	27	28	5.509619e+000	0	0	0	0	0	0	-0.0075187	0	0	30	28.2939
DATA	2540	16	80	0	0	A_22_P00011780	ENST00000436340	2327.37	4436	1.108478e+001	1.673627e+000	39.5	27	5.409951e+000	0	0	0	0	0	0	11.447	1	1	30	27.9084
DATA	2541	16	81	0	0	A_21_P0009921	ENST00000440889	2348.44	4435.97	1.247755e+000	1.252856e+000	29	27.5	5.613728e+000	0	0	0	0	0	0	0.629222	0	0	30	27.9167
DATA	2542	16	82	0	0	A_32_P65589	AJ252276	2369.56	4435.97	1.245377e+000	1.249456e+000	28	28	5.742945e+000	0	0	0	0	0	0	0.352054	0	0	30	28.1218
DATA	2543	16	83	0	0	A_23_P99891	NM_022566	2390.5	4435.73	2.185805e+002	2.189358e+001	243	27.5	5.215478e+000	0	0	0	0	0	0	227.013	1	1	25.7804	27.9859
DATA	2544	16	84	0	0	A_23_P170352	NM_002949	2411.12	4435.86	4.832318e+001	4.990065e+000	77	28	5.318498e+000	0	0	0	0	0	0	50.269	1	1	25.1049	28.0534
DATA	2545	16	85	0	0	A_33_P3337569	NM_214711	2433	4435.8	1.239196e+000	1.242796e+000	28	28	5.356152e+000	0	0	0	0	0	0	-0.0628805	0	0	30	28.3579
DATA	2546	16	86	0	0	A_33_P3217507	A_33_P3217507	2454.21	4435.81	1.237448e+000	1.241820e+000	28	28	5.504018e+000	0	0	0	0	0	0	0.458391	0	0	28.5237	27.7049
DATA	2547	16	87	0	0	A_23_P420863	NM_022162	2474.29	4435.71	3.310169e+002	3.312489e+001	372	28	5.430170e+000	0	0	0	0	0	0	345.801	1	1	24.8756	28.0897
DATA	2548	16	88	0	0	A_21_P0013551	TCONS_l2_00028610	2496.5	4435.68	1.234441e+000	1.238027e+000	26	28	5.509055e+000	0	0	0	0	0	0	-1.07518	0	0	30	27.8385
DATA	2549	16	89	0	0	A_23_P117928	NM_014952	2517.43	4435.56	1.684710e+002	1.689244e+001	203	28	5.348691e+000	0	0	0	0	0	0	176.389	1	1	26.2212	28.2287
DATA	2550	16	90	0	0	A_22_P00015867	lnc-TBX15-2:1	2539	4435.5	3.307462e+000	1.279132e+000	31	29	5.441644e+000	0	0	0	0	0	0	3.46609	1	0	26.2212	28.5522
DATA	2551	16	91	0	0	A_21_P0008219	lnc-TUBGCP3-6:1	2560	4435.7	4.900113e+002	4.901668e+001	553.5	29	5.678994e+000	0	0	0	0	0	0	513.909	1	1	26.2212	28.5083
DATA	2552	16	92	0	0	A_24_P403734	NM_015481	2580.82	4435.58	5.385100e+002	5.386514e+001	590.5	29	5.592386e+000	0	0	0	0	0	0	565.135	1	1	25.7804	28.9498
DATA	2553	16	93	0	0	A_23_P435601	NM_175052	2602.4	4435.59	2.015073e+000	1.249577e+000	30.5	29	5.779065e+000	0	0	0	0	0	0	2.11584	1	0	30	28.4936
DATA	2554	16	94	0	0	A_33_P6473144	NR_110248	2623.6	4435.59	1.229153e+000	1.232724e+000	27	28	6.128324e+000	0	0	0	0	0	0	-0.464284	0	0	30	28.4093
DATA	2555	16	95	0	0	A_33_P3278118	NM_004346	2644.57	4435.41	3.443216e+001	3.657115e+000	64	28	6.084112e+000	0	0	0	0	0	0	36.1788	1	1	25.3321	28.3409
DATA	2556	16	96	0	0	A_22_P00023268	lnc-PIKFYVE-2:1	2666	4435.5	1.228608e+000	1.232178e+000	27	29	6.149062e+000	0	0	0	0	0	0	0.00825337	0	0	30	28.6015
DATA	2557	16	97	0	1	ERCC-00019_219	DQ883651	2686.76	4435.6	8.401814e+000	1.491321e+000	37	28	6.189513e+000	0	0	0	0	0	0	8.82982	1	1	23.696	28.5318
DATA	2558	16	98	0	0	A_23_P66682	NM_018952	2708.15	4435.5	4.741426e+000	1.320293e+000	33	28	6.114536e+000	0	0	0	0	0	0	4.98259	1	0	26.6546	28.2633
DATA	2559	16	99	0	0	A_23_P97606	NM_000851	2729.4	4435.41	1.482980e+001	1.928256e+000	41	28	6.056718e+000	0	0	0	0	0	0	15.5811	1	1	27.501	28.3759
DATA	2560	16	100	0	0	A_32_P189211	NM_001039905	2750.5	4435.32	6.538775e+000	1.395499e+000	34.5	28	5.977679e+000	0	0	0	0	0	0	6.86796	1	1	27.0811	28.2332
DATA	2561	16	101	0	0	A_24_P23546	NM_198956	2771.6	4435.41	2.456782e+000	1.257570e+000	30.5	28	5.721182e+000	0	0	0	0	0	0	2.5794	1	0	30	28.4068
DATA	2562	16	102	0	0	A_23_P154875	NM_012105	2792.17	4435.38	2.940789e+001	3.189186e+000	56	28	5.707619e+000	0	0	0	0	0	0	30.8599	1	1	24.4106	28.0962
DATA	2563	16	103	0	0	A_22_P00010119	lnc-MRP63-6:1	2814	4435.5	1.432746e+000	1.243054e+000	30	28	5.276313e+000	0	0	0	0	0	0	1.50251	1	0	30	28.0387
DATA	2564	16	104	0	0	A_21_P0013108	lnc-SHPRH-2:8	2835.21	4435.19	1.129979e+001	1.674439e+000	40	28	4.790808e+000	0	0	0	0	0	0	11.8413	1	1	30	27.9963
DATA	2565	16	105	0	0	A_22_P00002569	lnc-C17orf89-2:1	2856.37	4435	1.233122e+000	1.236705e+000	28	27	4.815540e+000	0	0	0	0	0	0	-0.225204	0	0	29.1201	27.7619
DATA	2566	16	106	0	0	A_24_P23445	NR_029422	2877.09	4435.41	2.783919e+001	3.046713e+000	54.5	28	5.079200e+000	0	0	0	0	0	0	29.1222	1	1	25.7804	27.9091
DATA	2567	16	107	0	0	A_33_P3283592	NM_001142306	2898.62	4435	2.189616e+000	1.258328e+000	30.5	28	5.576540e+000	0	0	0	0	0	0	2.28815	1	0	30	27.8571
DATA	2568	16	108	0	0	A_23_P252855	NM_018321	2918.79	4435.39	1.705944e+002	1.710448e+001	205	28	5.525297e+000	0	0	0	0	0	0	178.08	1	1	25.1049	27.8834
DATA	2569	16	109	0	0	A_22_P00001790	XR_246615	2941	4435.2	8.530761e+000	1.506777e+000	35	28	5.658881e+000	0	0	0	0	0	0	8.89384	1	1	28.1191	28.0076
DATA	2570	16	110	0	0	A_33_P3292230	NM_001193282	2962.17	4435	1.240029e+000	1.244253e+000	28	28	5.669514e+000	0	0	0	0	0	0	0.409647	0	0	30	27.9491
DATA	2571	16	111	0	0	A_23_P69452	NM_016216	2982.61	4435.5	3.969829e+001	4.160567e+000	68	28	5.192593e+000	0	0	0	0	0	0	41.2792	1	1	24.8756	27.7719
DATA	2572	16	112	0	0	A_21_P0013964	lnc-ZNF768-1:1	3004.5	4435	1.605349e+000	1.257438e+000	29.5	28	4.947366e+000	0	0	0	0	0	0	1.66681	1	0	30	27.9032
DATA	2573	16	113	0	0	A_23_P106127	NM_014749	3025.16	4435.37	8.377064e+001	8.469667e+000	115	28	4.999959e+000	0	0	0	0	0	0	86.8472	1	1	26.4388	28.2241
DATA	2574	16	114	0	0	A_22_P00003569	NR_045196	3046.58	4435.51	1.184140e+002	1.190731e+001	149.5	28	4.930133e+000	0	0	0	0	0	0	122.565	1	1	25.1049	28.2857
DATA	2575	16	115	0	0	A_32_P110243	BC071734	3068	4435.2	4.585295e+004	4.585295e+003	46371	28	5.817608e+000	0	0	0	0	0	0	47381.4	1	1	28.1191	28.3934
DATA	2576	16	116	0	0	A_23_P24215	NM_015188	3089	4434.8	3.363897e+000	1.299523e+000	32	28	5.646779e+000	0	0	0	0	0	0	3.47019	1	0	30	28.3588
DATA	2577	16	117	0	0	A_33_P3375636	NM_001129891	3110.51	4434.92	7.890372e+000	1.484544e+000	36	28	5.879376e+000	0	0	0	0	0	0	8.12503	1	1	30	28.3051
DATA	2578	16	118	0	0	A_33_P3347281	NM_001024075	3132	4435.02	2.536638e+001	2.832259e+000	56	28	5.784384e+000	0	0	0	0	0	0	26.0725	1	1	23.696	28.2659
DATA	2579	16	119	0	0	A_23_P398712	NM_015025	3152.56	4434.97	1.258444e+000	1.262100e+000	27	28	5.806485e+000	0	0	0	0	0	0	-0.516603	0	0	30	28.3271
DATA	2580	16	120	0	0	A_23_P324813	NM_181844	3173.79	4434.81	1.260830e+000	1.270732e+000	29	28	6.080730e+000	0	0	0	0	0	0	1.28789	0	0	30	28.8116
DATA	2581	16	121	0	0	A_22_P00022807	lnc-CPXM2-2:2	3195	4434.8	2.647389e+000	1.294306e+000	32	28	5.813524e+000	0	0	0	0	0	0	2.70579	1	0	28.1191	28.4496
DATA	2582	16	122	0	0	A_33_P3408711	NM_001456	3215.63	4434.21	4.406148e+001	4.585334e+000	73	27	5.662183e+000	0	0	0	0	0	0	44.9495	1	1	24.6442	28.0324
DATA	2583	16	123	0	0	A_21_P0003136	lnc-VGLL3-1:1	3237.33	4434.61	1.268240e+000	1.271925e+000	27	27	5.566851e+000	0	0	0	0	0	0	-0.764061	0	0	30	27.8836
DATA	2584	16	124	1028	1	(+)E1A_r60_n9	E1A_r60_n9	3258.5	4434.68	1.270780e+000	1.274472e+000	27.5	27	5.609002e+000	0	0	0	0	0	0	-0.150091	0	0	30	28.0972
DATA	2585	16	125	0	0	A_21_P0012866	TCONS_l2_00022657	3279.5	4434.68	3.826025e+000	1.333093e+000	31	28	5.592539e+000	0	0	0	0	0	0	3.87961	1	0	30	28.1623
DATA	2586	16	126	0	0	A_23_P28015	ENST00000301475	3300.25	4434.27	4.039962e+001	4.237731e+000	72.5	28	5.095210e+000	0	0	0	0	0	0	40.8863	1	1	24.8756	28.4026
DATA	2587	16	127	0	0	A_21_P0013734	XR_432469	3320.56	4434.6	1.152437e+001	1.723827e+000	39	28	5.175023e+000	0	0	0	0	0	0	11.6405	1	1	23.2073	28.7103
DATA	2588	16	128	0	0	A_23_P208400	NM_024876	3343	4434.5	7.434842e+000	1.484308e+000	34.5	28	5.368289e+000	0	0	0	0	0	0	7.49395	1	1	30	28.2655
DATA	2589	16	129	0	0	A_23_P131526	NM_024520	3363.7	4434.61	1.053260e+002	1.061096e+001	135	28	5.469434e+000	0	0	0	0	0	0	105.957	1	1	24.8756	28.2288
DATA	2590	16	130	0	0	A_22_P00017699	lnc-XKR9-1:2	3385.29	4434.5	1.285994e+000	1.289730e+000	28	28	5.749288e+000	0	0	0	0	0	0	-0.317606	0	0	30	28.5307
DATA	2591	16	131	0	0	A_21_P0012774	ENST00000515128	3406.5	4434.5	1.288471e+000	1.294636e+000	28.5	28	5.670242e+000	0	0	0	0	0	0	0.793176	0	0	30	28.7314
DATA	2592	16	132	0	0	A_21_P0000016	NM_001146225	3427.71	4434.5	5.106435e+000	1.391719e+000	34	28	5.818845e+000	0	0	0	0	0	0	5.10738	1	0	30	28.786
DATA	2593	16	133	0	0	A_21_P0010552	NM_001012421	3449	4434.5	1.293288e+000	1.297481e+000	28	29	5.816132e+000	0	0	0	0	0	0	0.33534	0	0	26.2212	28.9607
DATA	2594	16	134	0	0	A_23_P316085	NR_045180	3470	4434.5	1.295577e+000	1.299341e+000	27	29	5.700900e+000	0	0	0	0	0	0	-0.76855	0	0	30	28.8049
DATA	2595	16	135	0	0	A_23_P136671	NM_001074	3491.15	4434.5	1.297806e+000	1.301576e+000	27	29	5.668066e+000	0	0	0	0	0	0	-0.0322944	0	0	26.6546	28.6376
DATA	2596	16	136	0	0	A_22_P00019938	ENST00000494761	3512.4	4434.41	3.939682e+000	1.361945e+000	31.5	28	5.672366e+000	0	0	0	0	0	0	3.91301	1	0	30	28.6731
DATA	2597	16	137	0	0	A_33_P3373119	A_33_P3373119	3533.5	4434.32	2.761838e+000	1.334635e+000	30	28	5.583325e+000	0	0	0	0	0	0	2.73888	1	0	27.0811	28.6096
DATA	2598	16	138	0	0	A_24_P294842	NM_000332	3554.6	4434.41	1.161017e+001	1.748725e+000	39	28	5.628621e+000	0	0	0	0	0	0	11.4965	1	1	30	28.6489
DATA	2599	16	139	0	0	A_22_P00004839	lnc-CYB5R2-2:1	3575.79	4434.19	3.860092e+000	1.365187e+000	31	28	5.503169e+000	0	0	0	0	0	0	3.8171	1	0	28.5237	28.6677
DATA	2600	16	140	0	0	A_23_P20544	NM_033516	3597	4434.2	1.307370e+000	1.311168e+000	28	28	5.850187e+000	0	0	0	0	0	0	-0.941932	0	0	28.1191	28.5177
DATA	2601	16	141	0	0	A_33_P3356696	A_33_P3356696	3618.21	4434.19	1.308907e+000	1.312710e+000	28	28	6.020024e+000	0	0	0	0	0	0	-0.956199	0	0	28.5237	28.9082
DATA	2602	16	142	0	0	A_33_P3369398	A_33_P3369398	3639.37	4434	1.310241e+000	1.314048e+000	27.5	29	5.983295e+000	0	0	0	0	0	0	-0.34678	0	0	29.1201	29.3633
DATA	2603	16	143	0	0	A_22_P00007371	lnc-GREM2-7:1	3660.5	4434	1.311446e+000	1.315410e+000	27	29	5.840182e+000	0	0	0	0	0	0	0.198501	0	0	29.1201	29.4404
DATA	2604	16	144	0	0	A_33_P3426943	NR_038238	3681.62	4434	1.312468e+000	1.319319e+000	29	29	5.894133e+000	0	0	0	0	0	0	0.880152	0	0	29.1201	29.3574
DATA	2605	16	145	0	0	A_23_P112159	NM_012154	3701.9	4434.33	7.015043e+002	7.016280e+001	707	29	5.765008e+000	0	0	0	0	0	0	689.642	1	1	27.0811	29.1939
DATA	2606	16	146	0	0	A_23_P126031	NM_001004469	3724	4434.2	3.830888e+000	1.372343e+000	31	29	5.900212e+000	0	0	0	0	0	0	3.76433	1	0	30	28.6828
DATA	2607	16	147	0	0	A_33_P3363507	A_33_P3363507	3745.17	4434	1.314318e+000	1.319777e+000	28	29	5.712865e+000	0	0	0	0	0	0	0.646204	0	0	28.1191	28.7266
DATA	2608	16	148	0	0	A_24_P127235	NM_004327	3765.25	4434.34	6.628787e+001	6.758622e+000	94	28	5.501369e+000	0	0	0	0	0	0	65.1064	1	1	24.8756	28.4187
DATA	2609	16	149	0	0	A_33_P3368375	NM_007322	3787.5	4434	7.557195e+000	1.519473e+000	36	28	5.450964e+000	0	0	0	0	0	0	7.4235	1	1	30	28.2968
DATA	2610	16	150	0	0	A_33_P3261625	NM_021177	3807.97	4434.22	5.468040e+002	5.469628e+001	530.5	28	5.188418e+000	0	0	0	0	0	0	537.24	1	1	27.501	28.413
DATA	2611	16	151	0	0	A_23_P54963	NM_032478	3829.56	4434.11	1.781410e+001	2.215549e+000	46	28	5.626948e+000	0	0	0	0	0	0	17.5113	1	1	25.1049	28.7868
DATA	2612	16	152	0	0	A_19_P00813352	lnc-DYM-1:1	3850.41	4434.12	1.421077e+003	1.421138e+002	1423	28	5.756392e+000	0	0	0	0	0	0	1397.87	1	1	25.7804	28.6455
DATA	2613	16	153	0	0	A_22_P00010247	NR_125419	3872	4433.8	1.311239e+000	1.315048e+000	27	29	5.792438e+000	0	0	0	0	0	0	-0.689633	0	0	30	29.0632
DATA	2614	16	154	0	0	A_33_P3284453	NM_001012279	3893.3	4433.9	1.164709e+001	1.755539e+000	38	29	5.684702e+000	0	0	0	0	0	0	11.4818	1	1	28.3221	29.2883
DATA	2615	16	155	0	0	A_33_P3278475	NM_002158	3913.65	4434.24	2.985493e+002	2.988374e+001	310.5	29	5.992163e+000	0	0	0	0	0	0	294.688	1	1	26.6546	29.5187
DATA	2616	16	156	0	0	A_24_P28811	NR_103761	3935.56	4433.97	9.868153e+001	9.954657e+000	119.5	29	5.934713e+000	0	0	0	0	0	0	97.582	1	1	29.1201	29.2773
DATA	2617	16	157	0	0	A_33_P3338392	NM_022115	3956.67	4433.61	4.348172e+000	1.377232e+000	34	29	5.947378e+000	0	0	0	0	0	0	4.30858	1	0	27.2919	29.4816
DATA	2618	16	158	0	0	A_33_P3229702	NM_053284	3978	4433.5	1.300005e+000	1.308652e+000	27.5	29	5.836359e+000	0	0	0	0	0	0	1.12026	0	0	30	29.4605
DATA	2619	16	159	0	0	A_22_P00012368	lnc-PREX2-1:1	3999	4433.5	1.296710e+000	1.300478e+000	26	29.5	5.639244e+000	0	0	0	0	0	0	-0.385108	0	0	30	29.7657
DATA	2620	16	160	0	0	A_21_P0008174	lnc-PCDH20-4:1	4020.22	4433.52	1.292993e+000	1.296750e+000	26	29	5.665276e+000	0	0	0	0	0	0	-1.28468	0	0	30	29.493
DATA	2621	16	161	0	0	A_23_P324885	NM_001123396	4041.4	4433.59	1.288892e+000	1.292775e+000	27.5	29	5.750978e+000	0	0	0	0	0	0	0.189746	0	0	30	28.6021
DATA	2622	16	162	0	0	A_23_P76799	NM_013448	4062.15	4433.87	6.424032e+001	6.551936e+000	94	27	5.375088e+000	0	0	0	0	0	0	64.5698	1	1	24.4106	27.9241
DATA	2623	16	163	0	0	A_21_P0000290	NR_002750	4083.71	4433.5	1.112710e+001	1.698344e+000	38	27	5.268083e+000	0	0	0	0	0	0	11.2297	1	1	27.0811	27.0458
DATA	2624	16	164	0	0	A_21_P0010245	lnc-WRB-2:1	4105	4433.5	1.273895e+000	1.277596e+000	27	26	5.089241e+000	0	0	0	0	0	0	-1.45961	0	0	30	26.2811
DATA	2625	17	1	0	0	A_21_P0014367	XR_133155	645	4444.5	1.509707e+000	1.514910e+000	27	26	5.107410e+000	0	0	0	0	0	0	0.42551	0	0	30	25.7142
DATA	2626	17	2	0	0	A_21_P0005569	lnc-DYNC1I1-1:1	666	4444.5	2.247669e+000	1.538522e+000	28	26	5.158361e+000	0	0	0	0	0	0	1.91226	1	0	30	26.1697
DATA	2627	17	3	0	0	A_33_P3361925	NM_001184898	687.036	4444.29	3.624821e+001	3.934172e+000	56	26	5.200105e+000	0	0	0	0	0	0	30.6946	1	1	25.3321	27
DATA	2628	17	4	0	0	A_23_P58321	NM_001237	709.37	4444.11	1.824227e+001	2.309158e+000	39.5	27	5.087271e+000	0	0	0	1	0	0	15.378	1	1	30	27.8263
DATA	2629	17	5	0	0	A_33_P3246318	NM_014248	728.836	4444.62	1.635645e+003	1.635718e+002	1340.5	27	4.979459e+000	0	0	0	0	0	0	1373.73	1	1	26.0017	27.9918
DATA	2630	17	6	0	0	A_33_P3334535	NM_017676	750.706	4444.5	6.728173e+000	1.687177e+000	31.5	28	5.062398e+000	0	0	0	0	0	0	5.63092	1	0	30	28.0857
DATA	2631	17	7	0	0	A_33_P3256793	NM_020775	771.458	4444.61	2.304804e+002	2.310023e+001	203	28	4.995160e+000	0	0	0	0	0	0	192.317	1	1	25.5572	27.6266
DATA	2632	17	8	0	0	A_33_P3228128	NM_202001	792.5	4444.5	1.865793e+002	1.872268e+001	182.5	28	5.091480e+000	0	0	0	0	0	0	155.285	1	1	24.4106	27.7381
DATA	2633	17	9	0	0	A_33_P3335451	NM_018622	813.8	4444.5	7.037481e+002	7.039208e+001	587.5	28	5.036130e+000	0	0	0	0	0	0	584.405	1	1	25.7804	27.6196
DATA	2634	17	10	0	0	A_32_P71447	NM_015261	834.729	4444.42	3.175273e+001	3.538734e+000	54.5	27.5	4.997831e+000	0	0	0	0	0	0	26.3206	1	1	25.7804	27.44
DATA	2635	17	11	0	0	A_21_P0010028	lnc-ABHD12-1:1	856.562	4444.03	1.559832e+000	1.564364e+000	26	27	5.055893e+000	0	0	0	0	0	0	-1.02553	0	0	30	27.2236
DATA	2636	17	12	0	0	A_32_P129669	NM_032428	877.65	4444	1.019301e+002	1.031262e+001	106.5	28	5.146480e+000	0	0	0	0	0	0	84.2793	1	1	26.4388	27.6498
DATA	2637	17	13	0	0	A_22_P00006825	lnc-GABRB2-1:1	899	4444.2	1.562822e+000	1.567393e+000	26	28	5.256053e+000	0	0	0	0	0	0	0.0807078	0	0	30	27.2791
DATA	2638	17	14	0	0	A_22_P00015738	lnc-TACR2-1:1	920	4444.2	1.563494e+000	1.570167e+000	27	28	5.412257e+000	0	0	0	0	0	0	0.675409	0	0	30	27.1218
DATA	2639	17	15	0	0	A_23_P118300	NM_031208	940.65	4444.48	2.415266e+001	2.879774e+000	46.5	28	5.608470e+000	0	0	0	0	0	0	19.942	1	1	25.3321	27.3653
DATA	2640	17	16	0	0	A_22_P00005450	NR_024236	962.375	4444	1.563314e+000	1.567856e+000	25.5	28	5.822359e+000	0	0	0	0	0	0	-1.61624	0	0	29.1201	27.8339
DATA	2641	17	17	0	0	A_23_P215675	NM_018224	983.308	4444.12	6.149397e+001	6.345944e+000	80	28	5.963938e+000	0	0	0	0	0	0	50.811	1	1	24.1747	28.1828
DATA	2642	17	18	0	0	A_23_P143474	NM_001697	1004.64	4443.78	5.012762e+003	5.012787e+002	4013.5	28	5.621323e+000	0	0	0	0	0	0	4145.38	1	1	26.8687	28.527
DATA	2643	17	19	0	0	A_19_P00317360	NM_001199182	1023.45	4445.03	1.246789e+001	1.947663e+000	36	28	5.845209e+000	0	0	0	0	0	0	10.3176	1	1	30	28.5278
DATA	2644	17	20	0	0	A_32_P74409	NM_001145033	1046.71	4444.17	1.444137e+001	2.127530e+000	39	28	5.794202e+000	0	0	0	0	0	0	11.9694	1	1	24.4106	28.405
DATA	2645	17	21	0	0	A_22_P00006487	NR_109865	1068.17	4444	5.111348e+000	1.641444e+000	31	28	5.645924e+000	0	0	0	0	0	0	4.24318	1	0	28.1191	28.2747
DATA	2646	17	22	0	0	A_21_P0005045	lnc-ASCC3-1:1	1089.37	4444	1.552540e+000	1.557051e+000	26	28	5.702422e+000	0	0	0	0	0	0	-0.578426	0	0	30	28.1585
DATA	2647	17	23	0	0	A_24_P413437	NM_007363	1109.97	4443.71	2.125028e+002	2.130702e+001	198	27	5.394748e+000	0	0	0	0	0	0	177.077	1	1	27.2919	27.4916
DATA	2648	17	24	0	0	A_21_P0012665	ENST00000509098	1131.56	4443.97	1.886267e+000	1.378910e+000	26	28	5.671401e+000	0	0	0	0	0	0	1.57532	1	0	30	27.9187
DATA	2649	17	25	0	1	ERCC-00028_121	ERCC-00028_121	1152.79	4443.81	1.542204e+000	1.334660e+000	26.5	28	5.264591e+000	0	0	0	0	0	0	1.2601	0	0	30	28.0575
DATA	2650	17	26	0	0	A_22_P00003517	XR_243795	1174	4443.8	1.538156e+000	1.542624e+000	24	28	5.451063e+000	0	0	0	0	0	0	-2.87462	0	0	30	28.0664
DATA	2651	17	27	0	0	A_22_P00019362	lnc-NUP188-1:1	1195	4443.8	1.533881e+000	1.538337e+000	26	27	5.594283e+000	0	0	0	0	0	0	-0.813105	0	0	30	27.8718
DATA	2652	17	28	0	0	A_33_P3243707	NM_014458	1215.93	4443.5	2.010266e+001	2.528553e+000	41.5	27	5.719182e+000	0	0	0	0	0	0	16.9719	1	1	25.7804	27.8836
DATA	2653	17	29	0	0	A_23_P105028	NM_015459	1236.71	4443.71	4.079870e+001	4.356996e+000	60.5	27	5.752147e+000	0	0	0	0	0	0	34.5502	1	1	24.8756	27.6007
DATA	2654	17	30	0	0	A_33_P3249936	NM_198463	1258.6	4443.59	1.519441e+000	1.523856e+000	26	27	5.642039e+000	0	0	0	0	0	0	-1.62913	0	0	30	27.5204
DATA	2655	17	31	0	0	A_23_P50455	NM_002691	1279.35	4443.38	7.035687e+001	7.197730e+000	84	27	5.576023e+000	0	0	0	0	0	0	59.9888	1	1	26.0017	27.5318
DATA	2656	17	32	0	0	A_21_P0011955	TCONS_l2_00014843	1301	4443.5	1.508785e+000	1.517284e+000	27	27	5.474890e+000	0	0	0	0	0	0	0.955696	0	0	30	27.6818
DATA	2657	17	33	0	0	A_23_P1431	NM_004329	1322	4443.5	1.503254e+000	1.507704e+000	26	28	5.650235e+000	0	0	0	0	0	0	0.134834	0	0	30	27.9778
DATA	2658	17	34	0	0	A_22_P00011815	lnc-PHC3-1:1	1343.29	4443.5	1.497491e+000	1.507078e+000	28	28	5.608600e+000	0	0	0	0	0	0	1.08226	0	0	30	27.7828
DATA	2659	17	35	0	0	A_24_P354715	NM_002526	1364.29	4443.5	7.601756e+000	1.678062e+000	33	28	5.585878e+000	0	0	0	0	0	0	6.57984	1	1	27.0811	27.9409
DATA	2660	17	36	0	0	A_33_P3242458	NM_017836	1385.9	4443.6	2.497073e+002	2.501513e+001	235	28	6.027689e+000	0	0	0	0	0	0	217.027	1	1	26.2212	28.2583
DATA	2661	17	37	0	0	A_33_P3381621	BC065041	1406.71	4443.5	1.975332e+000	1.496943e+000	28	27.5	5.732889e+000	0	0	0	0	0	0	1.72379	1	0	30	27.8897
DATA	2662	17	38	0	0	A_33_P3272145	ENST00000525221	1428	4443.5	1.190732e+001	1.897669e+000	37	27	5.594006e+000	0	0	0	0	0	0	10.435	1	1	26.2212	27.9504
DATA	2663	17	39	0	0	A_24_P186943	NM_000501	1449.07	4443.45	5.305562e+001	5.505796e+000	70	27	5.453192e+000	0	0	0	0	0	0	46.6935	1	1	25.5572	27.3162
DATA	2664	17	40	0	0	A_21_P0006429	lnc-ARL13A-1:1	1470.41	4443.22	1.508910e+001	2.103020e+000	40	27	5.414326e+000	0	0	0	0	0	0	13.3381	1	1	25.3321	27.3622
DATA	2665	17	41	0	0	A_33_P3335398	NM_001080395	1491.4	4443.41	4.772469e+000	1.534630e+000	29	27	5.425558e+000	0	0	0	0	0	0	4.23702	1	0	27.501	27.1412
DATA	2666	17	42	0	0	A_23_P116602	NM_020798	1512.5	4443.32	8.024286e+001	8.154612e+000	97.5	27	5.486226e+000	0	0	0	0	0	0	71.5565	1	1	27.0811	27.3566
DATA	2667	17	43	0	0	A_21_P0006161	lnc-RMI1-3:1	1533.67	4443.39	1.441400e+000	1.445588e+000	25	28	5.645072e+000	0	0	0	0	0	0	-2.49159	0	0	30	27.8814
DATA	2668	17	44	0	0	A_33_P3393170	NM_004055	1555	4443.2	3.860711e+001	4.120172e+000	61	27	5.473877e+000	0	0	0	0	0	0	34.7408	1	1	30	27.4256
DATA	2669	17	45	0	0	A_22_P00001543	ENST00000508961	1576	4443.2	1.428376e+000	1.432526e+000	25	27	5.427379e+000	0	0	0	0	0	0	-1.03937	0	0	28.1191	27.1707
DATA	2670	17	46	0	0	A_33_P3340802	ENST00000374186	1597.21	4443.19	1.421854e+000	1.426655e+000	27	27	4.834447e+000	0	0	0	0	0	0	0.397029	0	0	30	26.8233
DATA	2671	17	47	0	0	A_22_P00002460	lnc-C15orf41-3:1	1618.44	4443.03	1.415326e+000	1.419438e+000	26	27	4.762677e+000	0	0	0	0	0	0	-0.639208	0	0	29.1201	26.9109
DATA	2672	17	48	0	0	A_24_P150068	NM_213621	1639.56	4443.03	2.182404e+000	1.429711e+000	28	27	4.976040e+000	0	0	0	0	0	0	2.00005	1	0	29.1201	27.0272
DATA	2673	17	49	0	0	A_33_P3383556	NM_174975	1660.62	4443	1.402445e+000	1.406520e+000	25	27	5.464061e+000	0	0	0	0	0	0	-1.45159	0	0	29.1201	27.364
DATA	2674	17	50	0	0	A_24_P100996	NM_213599	1681.62	4443	1.396086e+000	1.400142e+000	24	27	5.504282e+000	0	0	0	0	0	0	-1.81825	0	0	29.1201	27.618
DATA	2675	17	51	0	0	A_33_P3359160	NM_001267608	1702.29	4443.29	1.105006e+002	1.113763e+001	129.5	27	5.197392e+000	0	0	0	0	0	0	102.65	1	1	24.8756	27.4567
DATA	2676	17	52	0	0	A_19_P00801823	TCONS_l2_00028399	1724.37	4443	1.460448e+001	2.014334e+000	40	27	5.320257e+000	0	0	0	0	0	0	13.6316	1	1	29.1201	27.2567
DATA	2677	17	53	0	0	A_33_P3423721	NM_001271605	1745.37	4443	1.642890e+004	1.642890e+003	14953.5	27.5	5.231193e+000	0	0	0	0	0	0	15403.4	1	1	29.1201	27.6973
DATA	2678	17	54	0	0	A_22_P00005503	lnc-DZIP1-3:1	1766.5	4443	1.370936e+000	1.379179e+000	29	28	5.581300e+000	0	0	0	0	0	0	1.02019	0	0	30	28.1277
DATA	2679	17	55	0	0	A_33_P3251932	NM_207002	1787.59	4442.92	6.858137e+002	6.859503e+001	669.5	28	5.848862e+000	0	0	0	0	0	0	648.773	1	1	27.0811	28.2176
DATA	2680	17	56	0	0	A_33_P3789327	AV755695	1808.62	4443	1.358884e+000	1.363036e+000	28	28	5.744434e+000	0	0	0	0	0	0	0.224276	0	0	29.1201	28.0954
DATA	2681	17	57	0	0	A_22_P00015995	NM_144582	1830	4442.8	2.981383e+000	1.389197e+000	30	28	5.827838e+000	0	0	0	0	0	0	2.84529	1	0	30	27.9496
DATA	2682	17	58	0	0	A_19_P00319044	NR_110256	1851	4442.8	1.347116e+000	1.351079e+000	27	27	5.373469e+000	0	0	0	0	0	0	0.110887	0	0	30	27.7259
DATA	2683	17	59	0	0	A_24_P50437	ENST00000472161	1872	4442.77	1.661511e+003	1.661565e+002	1596	27	5.082944e+000	0	0	0	0	0	0	1599.22	1	1	26.8687	27.5531
DATA	2684	17	60	0	0	A_21_P0009456	lnc-SLC35G4-2:1	1893.44	4442.97	1.335743e+000	1.339623e+000	25	27	4.795764e+000	0	0	0	0	0	0	-0.129633	0	0	29.1201	27.192
DATA	2685	17	61	0	0	A_24_P55250	NM_016063	1914.4	4442.44	9.418297e+001	9.512322e+000	118	27	4.876088e+000	0	0	0	0	0	0	91.4117	1	1	24.6442	27.1343
DATA	2686	17	62	0	0	A_23_P111132	NM_005345	1935.42	4442.35	1.926151e+002	1.930729e+001	202	26	4.952831e+000	0	0	0	0	0	0	187.703	1	1	25.5572	26.5709
DATA	2687	17	63	0	0	A_33_P3420035	NM_181489	1956.59	4442.61	2.644151e+002	2.647462e+001	286	27	5.113173e+000	0	0	0	0	0	0	258.702	1	1	24.4106	27.3089
DATA	2688	17	64	0	0	A_23_P20480	NM_018310	1978.15	4442.5	2.755674e+001	3.054747e+000	53	27.5	5.490630e+000	0	0	0	0	0	0	27.0688	1	1	25.3321	27.8333
DATA	2689	17	65	0	0	A_33_P3259440	NM_001038640	1999.22	4442.52	2.514748e+000	1.337086e+000	30	27	5.428726e+000	0	0	0	0	0	0	2.47964	1	0	30	27.4928
[truncated: 8,984,544 more chars]
