# Supplementary material for: An unexpected role of neutrophils in clearing apoptotic hepatocytes in vivo
Source: eLife. 2023 Sep 20;12:RP86591. doi: 10.7554/eLife.86591 (PMC10511239; doi:10.7554/eLife.86591)
Supplement: Figure 7—source data 1. [file elife-86591-fig7-data1.zip › figure 7 source data 1/AIL patient 2.txt]

TYPE	text	text	text	integer	text	float	float	text	integer	text	text	integer	integer	integer	integer	float	float	float	float	float	float	text	text	text	text	text	text	text	text	text	text	text	integer	integer	integer	text	integer	boolean
FEPARAMS	Protocol_Name	Protocol_date	Scan_ScannerName	Scan_NumChannels	Scan_Date	Scan_MicronsPerPixelX	Scan_MicronsPerPixelY	Scan_OriginalGUID	Scan_NumScanPass	Grid_Name	Grid_Date	Grid_NumSubGridRows	Grid_NumSubGridCols	Grid_NumRows	Grid_NumCols	Grid_RowSpacing	Grid_ColSpacing	Grid_OffsetX	Grid_OffsetY	Grid_NomSpotWidth	Grid_NomSpotHeight	Grid_GenomicBuild	FeatureExtractor_Barcode	FeatureExtractor_Sample	FeatureExtractor_ScanFileName	FeatureExtractor_ArrayName	FeatureExtractor_ScanFileGUID	FeatureExtractor_DesignFileName	FeatureExtractor_ExtractionTime	FeatureExtractor_UserName	FeatureExtractor_ComputerName	FeatureExtractor_Version	FeatureExtractor_IsXDRExtraction	FeatureExtractor_ColorMode	FeatureExtractor_QCReportType	DyeNorm_NormFilename	DyeNorm_NormNumProbes	Grid_IsGridFile
DATA	GE1_1200_Jun14 (Read Only)	16-Jun-2014 14:30	Agilent Technologies G5761A SG17409101	1	03-29-2019 09:31:50	3	3	2d8849c5-811a-40c7-9fae-26b944bf07a2	2	072363_D_F_20150612	12-Jun-2015 00:00	1	1	384	164	36.6617	31.745	0	18.3309	30	30	hg19:GRCh37:Feb2009	257236320045_2_2		D:\GE RNA\JZ201902181934\\SG17409101_257236320045_S001.tif	SG17409101_257236320045_S001	2d8849c5-811a-40c7-9fae-26b944bf07a2	072363_D_F_20150612.xml	29-Mar-2019 09:51:37	admin	DESKTOP-6Q13DMJ	12.0.3.2	0	0	0		0	0
*
TYPE	float	float	float	integer	integer	float	float	float	integer	float	float	float	integer	float	float	integer	integer	integer	integer	integer	float	float	float	integer	float	float	float	float	float	integer	integer	float	float	float	float	float	integer	float	float	float	float	integer	float	float	float	float	float	integer	float	float	float	float	float	float	float	integer	float	integer	float	float	float	float	integer	float	float	float	float	text	float	float	float	float	float	float	float	float	float	float	float	float	float	float	float	float	float	float	float	float	float	integer	integer	integer	integer	float	integer	text	integer	text	float	float	float	boolean	float	float	boolean	float	boolean	float	boolean	float	boolean	float	boolean	float	boolean	float	boolean	float	boolean	float	boolean	float	boolean
STATS	gDarkOffsetAverage	gDarkOffsetMedian	gDarkOffsetStdDev	gDarkOffsetNumPts	gSaturationValue	gAvgSig2BkgeQC	gAvgSig2BkgNegCtrl	gRatioSig2BkgeQC_NegCtrl	gNumSatFeat	gLocalBGInlierNetAve	gLocalBGInlierAve	gLocalBGInlierSDev	gLocalBGInlierNum	gGlobalBGInlierAve	gGlobalBGInlierSDev	gGlobalBGInlierNum	gNumFeatureNonUnifOL	gNumPopnOL	gNumNonUnifBGOL	gNumPopnBGOL	gOffsetUsed	gGlobalFeatInlierAve	gGlobalFeatInlierSDev	gGlobalFeatInlierNum	AnyColorPrcntFeatNonUnifOL	AnyColorPrcntBGNonUnifOL	AnyColorPrcntFeatPopnOL	AnyColorPrcntBGPopnOL	TotalPrcntFeatOL	gNumNegBGSubFeat	gNonCtrlNumNegFeatBGSubSig	gSpatialDetrendRMSFit	gSpatialDetrendRMSFilteredMinusFit	gSpatialDetrendSurfaceArea	gSpatialDetrendVolume	gSpatialDetrendAveFit	gNonCtrlNumSatFeat	gNonCtrl99PrcntNetSig	gNonCtrl50PrcntNetSig	gNonCtrl1PrcntNetSig	gNonCtrlMedPrcntCVBGSubSig	gCtrleQCNumSatFeat	gCtrleQC99PrcntNetSig	gCtrleQC50PrcntNetSig	gCtrleQC1PrcntNetSig	geQCMedPrcntCVBGSubSig	geQCSig2BkgLow2	gNegCtrlNumInliers	gNegCtrlAveNetSig	gNegCtrlSDevNetSig	gNegCtrlAveBGSubSig	gNegCtrlSDevBGSubSig	gAveNumPixOLLo	gAveNumPixOLHi	gPixCVofHighSignalFeat	gNumHighSignalFeat	AddErrorEstimateGreen	TotalNumFeatures	ROIHeight	ROIWidth	CentroidDiffX	CentroidDiffY	NumFoundFeat	MaxNonUnifEdges	MaxSpotNotFoundEdges	gMultDetrendRMSFit	gMultDetrendSurfaceAverage	eQCLowSigName2	eQCOneColorLogLowSignal	eQCOneColorLogLowSignalError	eQCOneColorLogHighSignal	eQCOneColorLinFitLogLowConc	eQCOneColorLinFitLogLowSignal	eQCOneColorLinFitLogHighConc	eQCOneColorLinFitLogHighSignal	eQCOneColorLinFitSlope	eQCOneColorLinFitIntercept	eQCOneColorLinFitRSQ	eQCOneColorSpikeDetectionLimit	gNonCtrl50PrcntBGSubSig	gCtrleQC50PrcntBGSubSig	gMedPrcntCVProcSignal	geQCMedPrcntCVProcSignal	gOutlierFlagger_Auto_FeatB_Term	gOutlierFlagger_Auto_FeatC_Term	gOutlierFlagger_Auto_BgndB_Term	gOutlierFlagger_Auto_BgndC_Term	OutlierFlagger_FeatChiSq	OutlierFlagger_BgndChiSq	GriddingStatus	IsGoodGrid	NumGeneNonUnifOL	TotalNumberOfReplicatedGenes	gPercentileIntensityProcessedSignal	ExtractionStatus	QCMetricResults	gNonCtrlNumWellAboveBG	ImageDepth	AFHold	gPMTVolts	GlassThickness	GridHasBeenOptimized	gNegCtrlSpread	Metric_IsGoodGrid	Metric_IsGoodGrid_IsInRange	Metric_AnyColorPrcntFeatNonUnifOL	Metric_AnyColorPrcntFeatNonUnifOL_IsInRange	Metric_gNegCtrlAveNetSig	Metric_gNegCtrlAveNetSig_IsInRange	Metric_gNegCtrlAveBGSubSig	Metric_gNegCtrlAveBGSubSig_IsInRange	Metric_gNegCtrlSDevBGSubSig	Metric_gNegCtrlSDevBGSubSig_IsInRange	Metric_gSpatialDetrendRMSFilteredMinusFit	Metric_gSpatialDetrendRMSFilteredMinusFit_IsInRange	Metric_gNonCntrlMedCVProcSignal	Metric_gNonCntrlMedCVProcSignal_IsInRange	Metric_gE1aMedCVProcSignal	Metric_gE1aMedCVProcSignal_IsInRange	Metric_absGE1E1aSlope	Metric_absGE1E1aSlope_IsInRange	Metric_DetectionLimit	Metric_DetectionLimit_IsInRange
DATA	10	10	0.772136	65536	779514	1.09859	0.861758	1.27483	0	20.8843	30.8843	1.62102	62898	30.8843	1.62102	62898	3	138	0	78	10	544.592	5487.33	62836	0.00476372	0	0.219131	0.123857	0.00492603	15139	14088	0.673809	1.31853	1.00018	2.20069	29.0642	0	9565.83	21.9318	15.7955	12.3065	0	37.6591	19.5	15.8049	-1	1.02705	303	17.8394	1.23984	-1.22662	1.20254	0.113027	0.813516	0.0616418	670	1.31853	62976	3.75915	6.34859	0.698521	0.552944	32060	0	0.572917	0.0931092	1.0051	(+)E1A_r60_3	0	0	0	0	0	0	0	0	0	0	-1	2.79804	0.334747	5.55264	-1	538.571	22.9868	89.0247	31.9342	2.30139	1.28944	0	1	2	58201	27.0568	1	ExtractionEvaluate	24074	20 Bit	0	364.747	994.536	0	3.61764	1	1	0.00476372	1	17.8394	1	-1.22662	1	1.20254	1	1.31853	1	5.55264	1	-1	0	0	0	-1	0
*
TYPE	integer	integer	integer	integer	integer	text	text	float	float	float	float	float	float	float	boolean	boolean	boolean	boolean	boolean	boolean	float	boolean	boolean	float	float
FEATURES	FeatureNum	Row	Col	SubTypeMask	ControlType	ProbeName	SystematicName	PositionX	PositionY	gProcessedSignal	gProcessedSigError	gMedianSignal	gBGMedianSignal	gBGPixSDev	gIsSaturated	gIsFeatNonUnifOL	gIsBGNonUnifOL	gIsFeatPopnOL	gIsBGPopnOL	IsManualFlag	gBGSubSignal	gIsPosAndSignif	gIsWellAboveBG	SpotExtentX	gBGMeanSignal
DATA	1	1	1	260	1	GE_BrightCorner	GE_BrightCorner	5934.35	4340.45	1.572571e+005	1.572571e+004	143796	29	5.710654e+000	0	0	0	0	0	0	143173	1	1	27.501	29.2773
DATA	2	1	2	66	1	DarkCorner	DarkCorner	5955.5	4340.32	1.451631e+000	1.456500e+000	28.5	29	5.818035e+000	0	0	0	0	0	0	0.342262	0	0	27.0811	29.7969
DATA	3	1	3	66	1	DarkCorner	DarkCorner	5976.6	4340.41	1.458911e+000	1.466709e+000	30	30	5.922273e+000	0	0	0	0	0	0	0.899105	0	0	30	30.4905
DATA	4	1	4	0	0	A_21_P0014386	A_21_P0014386	5997.05	4339.92	8.730838e+000	1.709203e+000	37	30	5.768617e+000	0	0	0	0	0	0	7.83445	1	1	21.1402	30.7392
DATA	5	1	5	0	0	A_33_P3396872	NM_001105533	6019	4340.5	5.309206e+000	1.568665e+000	34	31	5.721826e+000	0	0	0	0	0	0	4.74249	1	0	26.2212	30.8979
DATA	6	1	6	0	0	A_33_P3267760	ENST00000378463	6040.22	4340.48	7.980661e+000	1.682819e+000	37	31	5.735794e+000	0	0	0	0	0	0	7.10253	1	1	27.0811	30.9016
DATA	7	1	7	0	0	A_32_P194264	NM_001008708	6061.22	4340.37	8.022048e+000	1.688982e+000	36	31	5.743765e+000	0	0	0	0	0	0	7.11646	1	1	30	30.8556
DATA	8	1	8	0	0	A_23_P153745	NM_006332	6082.22	4340.25	7.288431e+003	7.288446e+002	6194	31	5.776525e+000	0	0	0	0	0	0	6447.41	1	1	27.0811	30.754
DATA	9	1	9	0	0	A_33_P3352837	A_33_P3352837	6102.34	4340.48	7.171579e+000	1.657467e+000	34.5	30	5.744531e+000	0	0	0	0	0	0	6.32806	1	0	30	30.6589
DATA	10	1	10	0	0	A_21_P0011260	ENST00000618272	6124.79	4340.19	4.302850e+000	1.558128e+000	32	30	5.818551e+000	0	0	0	0	0	0	3.7885	1	0	28.5237	30.6619
DATA	11	1	11	0	0	A_33_P3235816	ENST00000436258	6146	4340.2	4.956615e+000	1.580023e+000	33	30	5.930594e+000	0	0	0	0	0	0	4.35619	1	0	28.1191	30.5701
DATA	12	1	12	0	0	A_21_P0014180	ENST00000474396	6167	4340.2	2.103836e+000	1.517115e+000	31	30	5.987190e+000	0	0	0	0	0	0	1.84628	1	0	30	30.4497
DATA	13	1	13	0	0	A_24_P944991	NM_173829	6188.37	4340	3.917762e+000	1.554250e+000	32	30	5.766902e+000	0	0	0	0	0	0	3.43448	1	0	30	30.2345
DATA	14	1	14	0	0	A_21_P0006507	lnc-ARMCX4-1:1	6209.44	4340.03	1.500793e+000	1.505319e+000	28	30	5.753000e+000	0	0	0	0	0	0	-0.541164	0	0	30	30.1324
DATA	15	1	15	0	0	A_23_P208706	NM_138764	6230.55	4340.91	9.978164e+001	1.009127e+001	117	30	5.804331e+000	0	0	0	0	0	0	87.3226	1	1	25.1049	30.0816
DATA	16	1	16	0	0	A_33_P3388806	NM_001199327	6251.62	4340	1.501903e+000	1.506432e+000	28	30	5.799150e+000	0	0	0	0	0	0	-1.41474	0	0	30	30.0549
DATA	17	1	17	0	0	A_33_P3324839	NM_006772	6273	4340.2	7.561072e+000	1.685573e+000	37	30	5.708010e+000	0	0	0	0	0	0	6.61776	1	1	28.1191	30.0248
DATA	18	1	18	0	0	A_24_P333494	NM_018994	6294	4340.93	9.403233e+001	9.523133e+000	108	30	5.728352e+000	0	0	0	0	0	0	82.3043	1	1	25.3321	30.0476
DATA	19	1	19	0	0	A_22_P00006274	NR_109772	6315.37	4340	3.759400e+000	1.551214e+000	32	30	5.737045e+000	0	0	0	0	0	0	3.29367	1	0	29.1201	29.9413
DATA	20	1	20	0	0	A_23_P161615	ENST00000534785	6336.44	4340.03	7.875854e+000	1.697496e+000	36.5	30	5.711785e+000	0	0	0	0	0	0	6.90584	1	1	29.1201	29.8844
DATA	21	1	21	0	0	A_33_P3384958	NM_014839	6357.56	4340.03	1.435113e+001	2.077473e+000	41	30	5.746583e+000	0	0	0	0	0	0	12.5972	1	1	29.1201	29.7947
DATA	22	1	22	0	0	A_22_P00018955	lnc-SOX11-1:1	6378.62	4340	1.495634e+000	1.500347e+000	29	30	5.691804e+000	0	0	0	0	0	0	0.216384	0	0	30	29.9051
DATA	23	1	23	0	0	A_22_P00009547	NR_126414	6399.83	4340	1.761296e+000	1.508173e+000	29	30	5.615986e+000	0	0	0	0	0	0	1.55043	1	0	30	29.7925
DATA	24	1	24	0	0	A_23_P218331	NM_001017916	6420.96	4340.04	6.625984e+001	6.792608e+000	86.5	30	5.698874e+000	0	0	0	0	0	0	58.4275	1	1	25.7804	29.886
DATA	25	1	25	0	0	A_33_P6455786	NM_058172	6441.86	4340.54	2.039967e+002	2.045421e+001	209	30	5.718905e+000	0	0	0	0	0	0	180.195	1	1	25.7804	29.9261
DATA	26	1	26	0	0	A_21_P0008705	lnc-POTEB-5:4	6463.89	4339.97	8.518926e+000	1.715552e+000	36	30	5.801672e+000	0	0	0	0	0	0	7.54314	1	1	27.0811	29.712
DATA	27	1	27	0	0	A_22_P00016526	ENST00000547094	6484.56	4339.97	1.481274e+000	1.486144e+000	29	30	5.783250e+000	0	0	0	0	0	0	0.30698	0	0	30	29.738
DATA	28	1	28	0	0	A_33_P3235207	NM_018018	6505.62	4340	3.744109e+000	1.528660e+000	32	29	5.741523e+000	0	0	0	0	0	0	3.33089	1	0	30	29.6444
DATA	29	1	29	0	0	A_33_P3330991	XR_248772	6527	4340.3	3.200726e+001	3.525622e+000	57.5	29	5.705236e+000	0	0	0	0	0	0	28.548	1	1	25.7804	29.7029
DATA	30	1	30	0	0	A_33_P3374299	NM_173561	6548	4339.8	1.469540e+000	1.473972e+000	27	29	5.735343e+000	0	0	0	0	0	0	-1.00937	0	0	30	29.6072
DATA	31	1	31	0	0	A_33_P3274701	AK024162	6569.37	4340	2.085484e+000	1.484429e+000	31	29	5.626820e+000	0	0	0	0	0	0	1.87096	1	0	30	29.4349
DATA	32	1	32	0	0	A_23_P83436	NM_000285	6590.58	4340.12	2.140960e+002	2.145968e+001	215.5	29	5.741982e+000	0	0	0	0	0	0	192.658	1	1	26.0017	29.5656
DATA	33	1	33	0	0	A_33_P3243138	NM_182704	6611.56	4339.97	3.432374e+000	1.500338e+000	32	29	5.667145e+000	0	0	0	0	0	0	3.09861	1	0	30	29.3786
DATA	34	1	34	0	0	A_22_P00008018	ENST00000579045	6632.62	4340	3.237891e+000	1.491329e+000	30.5	29	5.774883e+000	0	0	0	0	0	0	2.93267	1	0	30	29.5204
DATA	35	1	35	0	0	A_22_P00003937	ENST00000569945	6654	4339.8	1.446287e+000	1.452373e+000	29	29	5.728952e+000	0	0	0	0	0	0	0.642967	0	0	30	29.6085
DATA	36	1	36	0	1	ERCC-00109_120	DQ854998	6675	4339.8	1.875641e+000	1.457708e+000	29	29	5.740899e+000	0	0	0	0	0	0	1.71078	1	0	30	29.6916
DATA	37	1	37	0	0	A_33_P3293593	NM_152479	6696.21	4339.81	1.436039e+000	1.442781e+000	31	30	5.694133e+000	0	0	0	0	0	0	0.763154	0	0	30	29.8111
DATA	38	1	38	0	0	A_22_P00008389	NM_001145545	6717.44	4339.97	1.430789e+000	1.435749e+000	30	29	5.620590e+000	0	0	0	0	0	0	0.395226	0	0	30	29.7124
DATA	39	1	39	0	0	A_21_P0012208	lnc-C21orf58-1:1	6738.5	4339.94	5.777202e+000	1.542023e+000	34.5	29	5.657639e+000	0	0	0	0	0	0	5.32792	1	0	30	29.7553
DATA	40	1	40	0	0	A_23_P101084	NM_032598	6759.5	4339.68	8.405892e+000	1.653734e+000	36	29	5.807611e+000	0	0	0	0	0	0	7.78238	1	1	27.0811	29.646
DATA	41	1	41	0	0	A_23_P162120	NM_006185	6780.85	4339.5	1.288026e+001	1.916024e+000	40.5	29	5.660331e+000	0	0	0	0	0	0	11.9725	1	1	26.6546	29.4213
DATA	42	1	42	0	0	A_24_P291426	NM_016316	6802.87	4339.92	2.537103e+001	2.903955e+000	50	29	5.818738e+000	0	0	0	0	0	0	23.6777	1	1	20.591	29.6837
DATA	43	1	43	0	0	A_32_P99311	NM_181756	6823.15	4339.5	3.224855e+000	1.443727e+000	31.5	29	5.674087e+000	0	0	0	0	0	0	3.02154	1	0	30	29.4665
DATA	44	1	44	0	0	A_21_P0011409	TCONS_l2_00009502	6844.4	4339.59	1.181083e+001	1.832857e+000	39.5	29	5.667378e+000	0	0	0	0	0	0	11.111	1	1	27.501	29.4033
DATA	45	1	45	0	0	A_24_P198629	NM_001040616	6865.39	4339.67	3.150916e+001	3.446291e+000	57	29	5.358561e+000	0	0	0	0	0	0	29.7618	1	1	24.8756	29.3775
DATA	46	1	46	0	0	A_19_P00322925	ENST00000607519	6887.16	4339.35	1.225451e+001	1.853018e+000	38	29	5.632817e+000	0	0	0	0	0	0	11.6249	1	1	24.1747	29.2888
DATA	47	1	47	0	0	A_22_P00025188	ENST00000512831	6907.78	4339.52	5.880144e+000	1.504122e+000	33	29	5.654183e+000	0	0	0	0	0	0	5.60026	1	0	27.0811	29.1844
DATA	48	1	48	0	0	A_23_P52610	NM_000107	6929.18	4339.58	1.662915e+002	1.668620e+001	180.5	29	5.634247e+000	0	0	0	0	0	0	159.039	1	1	25.7804	29.1513
DATA	49	1	49	0	0	A_22_P00004622	lnc-CST7-2:1	6950	4339.5	3.489899e+000	1.416665e+000	32	29	5.647604e+000	0	0	0	0	0	0	3.35142	1	0	30	29.2669
DATA	50	1	50	0	0	A_23_P2814	NM_005905	6971.29	4339.5	6.060842e+000	1.495592e+000	33	29	5.616262e+000	0	0	0	0	0	0	5.84473	1	0	30	29.3167
DATA	51	1	51	0	0	A_23_P140602	NM_001033088	6992.5	4339.62	4.377808e+001	4.584679e+000	73	29	5.626079e+000	0	0	0	0	0	0	42.3918	1	1	24.4106	29.2135
DATA	52	1	52	0	0	A_33_P3276112	lnc-CTD-2517M22.14.1-1:3	7013.71	4339.5	7.035165e+000	1.527612e+000	36	29	5.598837e+000	0	0	0	0	0	0	6.84088	1	1	27.0811	29.2728
DATA	53	1	53	0	0	A_21_P0012896	TCONS_l2_00022830	7034.78	4339.52	6.683719e+000	1.506773e+000	34	29	5.625210e+000	0	0	0	0	0	0	6.52585	1	0	27.0811	29.3007
DATA	54	1	54	0	0	A_22_P00010379	lnc-MYL12A-1:1	7056	4339.5	2.220506e+000	1.363080e+000	31	29	5.590097e+000	0	0	0	0	0	0	2.17701	1	0	30	29.2289
DATA	55	1	55	0	0	A_23_P210939	NM_181468	7076.73	4339.53	4.621542e+002	4.623483e+001	478.5	29	5.629538e+000	0	0	0	0	0	0	454.911	1	1	25.7804	29.3436
DATA	56	1	56	0	0	A_24_P349039	NM_020754	7098.29	4339.5	5.416897e+000	1.439787e+000	32	29	5.659454e+000	0	0	0	0	0	0	5.35406	1	0	30	29.2188
DATA	57	1	57	0	0	A_24_P143686	NM_001080394	7118.91	4339.41	8.547090e+000	1.579928e+000	35	29	5.654640e+000	0	0	0	0	0	0	8.48116	1	1	22.7082	29.1641
DATA	58	1	58	0	0	A_23_P115346	NM_006893	7140	4339.3	5.198761e+001	5.364585e+000	80	29	5.670794e+000	0	0	0	0	0	0	51.7922	1	1	26.2212	29.057
DATA	59	1	59	0	0	A_22_P00010590	ENST00000553534	7161.78	4339.48	3.535844e+000	1.364815e+000	33	29	5.706735e+000	0	0	0	0	0	0	3.53667	1	0	30	28.9926
DATA	60	1	60	0	0	A_22_P00014892	ENST00000521326	7183.1	4339.4	1.360037e+002	1.366361e+001	165	29	5.657494e+000	0	0	0	0	0	0	136.57	1	1	25.7804	28.9894
DATA	61	1	61	0	0	A_21_P0014148	XR_108599	7204	4339.5	1.304218e+000	1.308183e+000	26.5	29	5.691057e+000	0	0	0	0	0	0	0.0910121	0	0	30	28.8439
DATA	62	1	62	0	0	A_21_P0012259	TCONS_l2_00017650	7225.22	4339.48	2.470120e+000	1.326428e+000	29.5	28	5.651304e+000	0	0	0	0	0	0	2.49912	1	0	27.0811	28.7821
DATA	63	1	63	0	0	A_33_P3237393	NM_001300778	7246.4	4339.41	1.294496e+000	1.301183e+000	29	29	5.642831e+000	0	0	0	0	0	0	0.863813	0	0	30	28.8605
DATA	64	1	64	0	0	A_23_P251486	NM_006438	7267.5	4339.32	1.289800e+000	1.296552e+000	28	29	5.667878e+000	0	0	0	0	0	0	0.877603	0	0	30	28.8476
DATA	65	1	65	0	0	A_33_P3227880	NM_001197247	7288.29	4339.36	5.725686e+001	5.869027e+000	84	29	5.689145e+000	0	0	0	0	0	0	58.56	1	1	23.2073	29.0205
DATA	66	1	66	0	0	A_33_P3267305	NM_173595	7310.27	4339.27	2.003806e+002	2.007919e+001	225	29	5.737017e+000	0	0	0	0	0	0	205.687	1	1	24.4106	28.938
DATA	67	1	67	0	0	A_22_P00017513	lnc-WDFY2-1:1	7330.21	4339.25	1.283889e+001	1.813221e+000	40.5	29	5.689523e+000	0	0	0	0	0	0	13.2213	1	1	30	28.883
DATA	68	1	68	0	0	A_21_P0005768	NR_126028	7352.22	4339.48	1.272187e+000	1.279800e+000	29	29	5.676021e+000	0	0	0	0	0	0	1.01522	0	0	30	28.8245
DATA	69	1	69	0	0	A_21_P0013237	lnc-VKORC1L1-2:1	7373.5	4339.32	1.268016e+000	1.271840e+000	29	29	5.642532e+000	0	0	0	0	0	0	-0.346303	0	0	30	28.6924
DATA	70	1	70	0	0	A_21_P0003068	lnc-RP11-433C9.2.1-1:2	7394.5	4339.32	1.264057e+000	1.267869e+000	28	28	5.659993e+000	0	0	0	0	0	0	-0.550746	0	0	30	28.6316
DATA	71	1	71	0	0	A_33_P3333642	ENST00000399003	7416	4339.27	1.042009e+002	1.049646e+001	134	28	5.613991e+000	0	0	0	0	0	0	108.703	1	1	26.4388	28.4325
DATA	72	1	72	0	0	A_24_P42557	NM_001018036	7437	4339.2	1.926430e+000	1.274830e+000	29	28	5.695298e+000	0	0	0	0	0	0	2.01561	1	0	30	28.4456
DATA	73	1	73	0	0	A_21_P0014207	XR_242321	7458	4339.2	1.875566e+000	1.270524e+000	30	28	5.807290e+000	0	0	0	0	0	0	1.96799	1	0	30	28.7797
DATA	74	1	74	0	0	A_22_P00021565	ENST00000531523	7479.5	4339	2.404533e+003	2.404565e+002	2517	29	5.713065e+000	0	0	0	0	0	0	2530.23	1	1	26.2212	28.775
DATA	75	1	75	0	0	A_21_P0000102	NM_001190470	7501.06	4339.11	1.150763e+004	1.150763e+003	12202	29	5.666385e+000	0	0	0	0	0	0	12142	1	1	27.2919	28.7678
DATA	76	1	76	0	0	A_24_P401090	ENST00000442006	7521.5	4339	3.319738e+000	1.289967e+000	31	29	5.648695e+000	0	0	0	0	0	0	3.51151	1	0	30	28.749
DATA	77	1	77	0	0	A_21_P0003288	ENST00000479244	7542.62	4339	1.239712e+000	1.243451e+000	26	29	5.634028e+000	0	0	0	0	0	0	-1.29637	0	0	30	28.8544
DATA	78	1	78	0	0	A_24_P914625	NM_207406	7563.79	4339.19	3.662144e+000	1.293482e+000	33	29	5.612794e+000	0	0	0	0	0	0	3.89231	1	0	30	28.7476
DATA	79	1	79	0	0	A_33_P3393543	AL831916	7585	4339.2	1.234038e+000	1.237759e+000	28	29	5.693078e+000	0	0	0	0	0	0	-0.28911	0	0	30	28.808
DATA	80	1	80	0	0	A_22_P00025856	ENST00000414038	7606.37	4339	8.588799e+000	1.504326e+000	36.5	29	5.703565e+000	0	0	0	0	0	0	9.1694	1	1	30	28.9269
DATA	81	1	81	0	0	A_23_P10559	NM_001080395	7626.57	4339.14	2.301628e+001	2.610932e+000	53	29	5.680457e+000	0	0	0	0	0	0	24.6194	1	1	25.7804	28.837
DATA	82	1	82	0	0	A_23_P109636	NM_015541	7649	4339.11	2.655160e+001	2.926286e+000	57	29	5.696712e+000	0	0	0	0	0	0	28.4591	1	1	27.2919	28.9467
DATA	83	1	83	0	0	A_22_P00011325	lnc-OST4-2:3	7669.93	4339.27	2.466791e+003	2.466822e+002	2681.5	29	5.697964e+000	0	0	0	0	0	0	2648.67	1	1	26.4388	29.0182
DATA	84	1	84	0	0	A_22_P00000881	NM_001010881	7690.62	4339	1.222209e+000	1.227169e+000	30	29	5.725975e+000	0	0	0	0	0	0	0.60134	0	0	29.1201	29.0946
DATA	85	1	85	0	0	A_24_P143301	NM_181337	7711.91	4339.1	4.570456e+000	1.306514e+000	34	29	5.713176e+000	0	0	0	0	0	0	4.92357	1	0	28.1191	29.1336
DATA	86	1	86	0	0	A_22_P00010333	ENST00000452888	7733.17	4339	1.218464e+000	1.223424e+000	27	29	5.689673e+000	0	0	0	0	0	0	0.604939	0	0	28.1191	29.1737
DATA	87	1	87	0	0	A_23_P215406	NM_018890	7754.37	4339	9.628678e+001	9.705721e+000	130	29	5.663632e+000	0	0	0	0	0	0	104.022	1	1	29.1201	28.8208
DATA	88	1	88	0	0	A_22_P00011550	lnc-PCDH18-1:4	7775.5	4339	1.706173e+000	1.230858e+000	30	28	5.646758e+000	0	0	0	0	0	0	1.84551	1	0	29.1201	28.5745
DATA	89	1	89	0	0	A_21_P0003096	lnc-IL5RA-3:1	7796.62	4339	1.213949e+000	1.217610e+000	27	28	5.309101e+000	0	0	0	0	0	0	-1.72408	0	0	30	28.3389
DATA	90	1	90	0	0	A_21_P0013738	TCONS_l2_00030040	7817.62	4339	7.483794e+000	1.428175e+000	34.5	28	5.474864e+000	0	0	0	0	0	0	8.11216	1	1	29.1201	28.2469
DATA	91	1	91	0	0	A_21_P0010286	lnc-PRDM15-1:1	7839	4338.8	1.674792e+000	1.226744e+000	31	28	5.502774e+000	0	0	0	0	0	0	1.81711	1	0	30	28.2607
DATA	92	1	92	0	0	A_24_P336113	NM_012295	7859.94	4338.89	8.417498e+001	8.504639e+000	118	28	5.317278e+000	0	0	0	0	0	0	91.3968	1	1	27.2919	28.3064
DATA	93	1	93	0	0	A_33_P3373991	ENST00000437095	7881.3	4338.6	9.268867e+000	1.526968e+000	39	28	5.657727e+000	0	0	0	0	0	0	10.0713	1	1	25.1049	28.5889
DATA	94	1	94	0	0	A_33_P3266619	ENST00000547602	7902.44	4338.97	1.209234e+000	1.213927e+000	29	28	5.675796e+000	0	0	0	0	0	0	0.547954	0	0	30	28.8802
DATA	95	1	95	0	0	A_33_P3361412	NM_018420	7923.56	4338.97	1.477644e+000	1.221324e+000	30	29	5.660695e+000	0	0	0	0	0	0	1.60705	1	0	30	28.9145
DATA	96	1	96	0	0	A_33_P3349927	ENST00000467220	7944.62	4339	3.297005e+000	1.256012e+000	32.5	29	5.618301e+000	0	0	0	0	0	0	3.58689	1	0	30	28.8078
DATA	97	1	97	0	0	A_22_P00023880	lnc-ANKMY2-1:1	7966	4338.8	1.208021e+000	1.211665e+000	29	28	5.613018e+000	0	0	0	0	0	0	-0.788262	0	0	30	28.7573
DATA	98	1	98	0	0	A_22_P00002594	lnc-C19orf54-1:1	7987	4338.8	1.207897e+000	1.211540e+000	28	28	5.532647e+000	0	0	0	0	0	0	-0.710042	0	0	28.1191	28.3943
DATA	99	1	99	0	0	A_22_P00019357	lnc-UMPS-1:1	8008.21	4338.81	1.207903e+000	1.211546e+000	28	28	5.550748e+000	0	0	0	0	0	0	-0.235577	0	0	30	28.1791
DATA	100	1	100	0	0	A_22_P00009095	lnc-LHX2-2:1	8029.44	4338.97	1.208071e+000	1.211731e+000	27.5	28	5.526016e+000	0	0	0	0	0	0	0.0688525	0	0	30	28.2467
DATA	101	1	101	0	0	A_24_P92952	NM_006015	8050.14	4338.53	4.084631e+001	4.260617e+000	67.5	28	5.494394e+000	0	0	0	0	0	0	44.4409	1	1	25.7804	28.3905
DATA	102	1	102	0	0	A_32_P132317	NM_001033045	8071.2	4338.47	8.277506e+000	1.467895e+000	36	28	5.255222e+000	0	0	0	0	0	0	9.0032	1	1	23.696	28.2682
DATA	103	1	103	0	0	A_22_P00015375	ENST00000430650	8093.32	4339.09	1.614291e+001	2.019177e+000	45.5	28	5.285204e+000	0	0	0	0	0	0	17.5486	1	1	23.2073	28.4337
DATA	104	1	104	0	0	A_32_P120604	BC029857	8114.21	4338.82	1.040023e+002	1.047079e+001	145	28	5.546847e+000	0	0	0	0	0	0	113.006	1	1	25.1049	28.7426
DATA	105	1	105	0	0	A_23_P141044	NM_145271	8135.07	4338.81	5.803414e+002	5.804684e+001	665	29	5.591400e+000	0	0	0	0	0	0	630.202	1	1	25.5572	28.7935
DATA	106	1	106	0	0	A_33_P3250356	NM_001162530	8156.5	4338.68	5.080028e+000	1.316970e+000	32	29	5.674641e+000	0	0	0	0	0	0	5.51266	1	0	27.0811	28.8171
DATA	107	1	107	0	0	A_21_P0003248	lnc-C3orf30-4:2	8177.5	4338.68	1.212357e+000	1.221093e+000	31	29	5.655595e+000	0	0	0	0	0	0	1.20641	0	0	30	28.8063
DATA	108	1	108	0	0	A_23_P310295	ENST00000420826	8197.93	4338.47	4.625819e+001	4.783233e+000	78	28	5.634671e+000	0	0	0	0	0	0	50.1168	1	1	26.0017	28.6457
DATA	109	1	109	0	0	A_23_P429449	NM_033119	8220	4338.5	1.214587e+000	1.218810e+000	29	28	5.604170e+000	0	0	0	0	0	0	0.399761	0	0	30	28.7515
DATA	110	1	110	0	0	A_24_P161581	NM_001145176	8241.1	4338.4	6.869629e+001	6.977035e+000	103	28	5.605223e+000	0	0	0	0	0	0	74.274	1	1	25.7804	28.6927
DATA	111	1	111	0	0	A_22_P00011282	NR_036678	8262.15	4338.5	1.800982e+000	1.234122e+000	31	28	5.563799e+000	0	0	0	0	0	0	1.94498	1	0	30	28.5259
DATA	112	1	112	0	0	A_23_P121806	NM_021204	8283	4338.71	3.637881e+001	3.837769e+000	71.5	28	5.697081e+000	0	0	0	0	0	0	39.2391	1	1	25.7804	28.6304
DATA	113	1	113	0	0	A_21_P0007692	XR_424331	8304.19	4338.53	3.349604e+001	3.566213e+000	66	28	5.539203e+000	0	0	0	0	0	0	36.0846	1	1	25.1049	28.3795
DATA	114	1	114	0	0	A_23_P207400	NM_007300	8325.71	4338.5	1.221930e+000	1.225615e+000	28	28	5.459791e+000	0	0	0	0	0	0	-0.773542	0	0	30	28.4391
DATA	115	1	115	0	0	A_21_P0009956	ENST00000428529	8346.85	4338.5	2.544417e+000	1.253446e+000	31	28	5.444438e+000	0	0	0	0	0	0	2.73344	1	0	30	28.3538
DATA	116	1	116	0	0	A_23_P203841	NM_013449	8368.1	4338.6	4.994612e+001	5.143643e+000	84.5	28	5.466678e+000	0	0	0	0	0	0	53.576	1	1	25.7804	28.3042
DATA	117	1	117	0	0	A_22_P00012923	NR_121197	8389.27	4338.47	6.027912e+001	6.152333e+000	93	28	5.432131e+000	0	0	0	0	0	0	64.5626	1	1	25.7804	28.1764
DATA	118	1	118	0	0	A_23_P117928	NM_014952	8411.1	4338.6	9.602569e+001	9.681418e+000	133	28	5.398715e+000	0	0	0	0	0	0	102.679	1	1	25.7804	28.2807
DATA	119	1	119	0	0	A_21_P0007650	lnc-FAM101A-2:4	8431.5	4338.5	1.231296e+000	1.236665e+000	29.5	28	5.253030e+000	0	0	0	0	0	0	0.682875	0	0	30	28.3184
DATA	120	1	120	0	0	A_23_P120845	NM_005080	8452.93	4338.73	1.374419e+003	1.374475e+002	1429	28	5.545471e+000	0	0	0	0	0	0	1464.81	1	1	26.0017	28.415
DATA	121	1	121	0	0	A_22_P00010589	ENST00000555642	8473.85	4338.5	1.874110e+000	1.253292e+000	31	28	5.337385e+000	0	0	0	0	0	0	1.99408	1	0	30	28.3807
DATA	122	1	122	0	0	A_21_P0001417	lnc-ATF3-1:4	8495	4338.5	1.237632e+000	1.245206e+000	31	28	5.491344e+000	0	0	0	0	0	0	1.03811	0	0	30	28.7257
DATA	123	1	123	0	0	A_23_P156708	NM_032470	8516.5	4338.5	2.475448e+002	2.478570e+001	292.5	29	5.469461e+000	0	0	0	0	0	0	262.459	1	1	24.4106	28.8039
DATA	124	1	124	0	0	A_23_P252023	NM_175698	8537.29	4338.5	1.242054e+000	1.250792e+000	30	28	5.209624e+000	0	0	0	0	0	0	1.18156	0	0	30	28.5364
DATA	125	1	125	0	0	A_21_P0001507	lnc-PPAP2B-4:1	8558.4	4338.41	1.244279e+000	1.248327e+000	29	28	5.222907e+000	0	0	0	0	0	0	0.286995	0	0	30	28.4661
DATA	126	1	126	0	0	A_21_P0012608	TCONS_l2_00020732	8579.6	4338.41	1.246556e+000	1.252259e+000	28.5	28	5.310543e+000	0	0	0	0	0	0	0.735416	0	0	30	28.4014
DATA	127	1	127	0	0	A_33_P3357949	NM_004956	8600.78	4338.48	1.248860e+000	1.252626e+000	28	28	5.322809e+000	0	0	0	0	0	0	-0.996272	0	0	30	28.3292
DATA	128	1	128	0	0	A_22_P00000283	ENST00000563734	8622	4338.5	1.251162e+000	1.254938e+000	29	28	5.562500e+000	0	0	0	0	0	0	0.0294678	0	0	30	28.3436
DATA	129	1	129	0	0	A_23_P255257	NM_015397	8643	4338.3	3.587382e+003	3.587404e+002	3699	28	5.598892e+000	0	0	0	0	0	0	3762.51	1	1	26.2212	28.3774
DATA	130	1	130	0	0	A_33_P3220445	NM_001001419	8664.9	4338.4	2.976893e+002	2.979557e+001	340	28	5.606048e+000	0	0	0	0	0	0	311.629	1	1	26.2212	28.2207
DATA	131	1	131	0	0	A_22_P00005226	NR_024149	8685.5	4338.32	1.257930e+000	1.265447e+000	30	28	5.527171e+000	0	0	0	0	0	0	1.0136	0	0	30	28.1505
DATA	132	1	132	0	0	A_33_P3295098	ENST00000289135	8706.5	4338.32	2.654362e+000	1.291514e+000	31	28	5.418925e+000	0	0	0	0	0	0	2.76899	1	0	30	28.0046
DATA	133	1	133	0	0	A_22_P00014012	NR_110621	8727.67	4338.39	1.262357e+000	1.268836e+000	29	28	5.391604e+000	0	0	0	0	0	0	0.857015	0	0	30	28.2945
DATA	134	1	134	0	0	A_23_P123672	NM_014290	8749.21	4338.4	4.926051e+001	5.086720e+000	80	28	5.216646e+000	0	0	0	0	0	0	51.2088	1	1	25.7804	28.2663
DATA	135	1	135	0	0	A_21_P0003616	lnc-LPHN3-3:1	8770	4338.2	1.533046e+000	1.279581e+000	30	28	5.512145e+000	0	0	0	0	0	0	1.59117	1	0	30	28.3754
DATA	136	1	136	0	0	A_22_P00003128	lnc-C9orf131-1:1	8791.21	4338.19	1.790118e+000	1.284935e+000	32	28	5.603082e+000	0	0	0	0	0	0	1.85501	1	0	30	28.3916
DATA	137	1	137	0	0	A_33_P3259443	XR_109175	8812.44	4338.03	2.131325e+000	1.292022e+000	31	28	5.581750e+000	0	0	0	0	0	0	2.20526	1	0	29.1201	28.2776
DATA	138	1	138	0	0	A_22_P00025675	lnc-VCL-1:1	8834.23	4337.6	5.519490e+000	1.390370e+000	35	28	5.589994e+000	0	0	0	0	0	0	5.70291	1	0	30	28.231
DATA	139	1	139	0	0	A_22_P00020019	ENST00000565401	8854.58	4338.75	5.593869e+001	5.738050e+000	84.5	28	5.470757e+000	0	0	0	0	0	0	57.7025	1	1	25.1049	28.2197
DATA	140	1	140	0	0	A_22_P00002331	ENST00000530102	8876	4338.2	3.704847e+000	1.332298e+000	31	28	5.483034e+000	0	0	0	0	0	0	3.81711	1	0	30	28.2415
DATA	141	1	141	0	0	A_33_P3254590	NR_033868	8897	4338.2	1.277460e+000	1.281359e+000	28	28	5.525917e+000	0	0	0	0	0	0	0.110977	0	0	30	28.2743
DATA	142	1	142	0	0	A_33_P3421163	NM_033285	8918.78	4338.63	3.136855e+001	3.389077e+000	62	28	5.590915e+000	0	0	0	0	0	0	32.2382	1	1	24.8756	28.254
DATA	143	1	143	0	0	A_24_P288915	ENST00000445752	8939.57	4337.98	1.336416e+001	1.853298e+000	43	28	5.566001e+000	0	0	0	0	0	0	13.7233	1	1	25.3321	28.1362
DATA	144	1	144	0	0	A_33_P3417950	NM_005858	8960.94	4337.89	3.469054e+002	3.471434e+001	373	28	5.574556e+000	0	0	0	0	0	0	355.91	1	1	27.2919	28.1118
DATA	145	1	145	0	0	A_33_P3241989	NM_001130715	8981.62	4338	1.282330e+000	1.286286e+000	30	28	5.529024e+000	0	0	0	0	0	0	0.155115	0	0	30	28.0853
DATA	146	1	146	0	0	A_33_P3414669	NM_183353	9003.69	4337.75	3.962869e+001	4.166611e+000	71.5	28	5.597708e+000	0	0	0	0	0	0	40.6001	1	1	24.4106	28.0086
DATA	147	1	147	0	0	A_33_P3252394	NM_006705	9024.57	4338.5	1.498614e+002	1.504138e+001	175.5	27	5.527475e+000	0	0	0	0	0	0	153.423	1	1	24.4106	27.7901
DATA	148	1	148	0	0	A_23_P62377	NM_001039582	9045.37	4338	1.284318e+000	1.288191e+000	28	28	5.503126e+000	0	0	0	0	0	0	-1.40368	0	0	29.1201	27.9784
DATA	149	1	149	0	0	A_21_P0010441	lnc-KCNJ4-1:1	9066.37	4338	1.284585e+000	1.288459e+000	28.5	28	5.447503e+000	0	0	0	0	0	0	-0.753848	0	0	30	27.9848
DATA	150	1	150	0	0	A_33_P3763846	NM_001303252	9087.5	4338	1.284640e+000	1.290652e+000	28.5	27	5.112808e+000	0	0	0	0	0	0	0.759774	0	0	30	27.6647
DATA	151	1	151	0	0	A_21_P0012309	NR_002733	9108.62	4338	1.284469e+000	1.292332e+000	30	28	5.149110e+000	0	0	0	0	0	0	1.03838	0	0	30	27.6668
DATA	152	1	152	0	0	A_19_P00319917	NR_038956	9129.62	4338	1.284063e+000	1.288275e+000	29	28	5.497656e+000	0	0	0	0	0	0	0.302907	0	0	30	27.9775
DATA	153	1	153	0	1	ERCC-00134_68	DQ516739	9151	4337.8	1.283310e+000	1.287180e+000	27	27	5.477975e+000	0	0	0	0	0	0	-1.36935	0	0	28.1191	27.7688
DATA	154	1	154	0	0	A_33_P3381851	NM_181688	9172.36	4338.25	2.463238e+002	2.466595e+001	281.5	28	5.598777e+000	0	0	0	0	0	0	252.469	1	1	25.1049	27.9308
DATA	155	1	155	0	0	A_23_P71146	NM_006230	9193.37	4338	2.487502e+000	1.308981e+000	30	28	5.609379e+000	0	0	0	0	0	0	2.55215	1	0	29.1201	28.0431
DATA	156	1	156	0	0	A_22_P00010187	ENST00000538640	9214.5	4338	1.971178e+000	1.298682e+000	30	28	5.537525e+000	0	0	0	0	0	0	2.02476	1	0	30	28.0199
DATA	157	1	157	0	0	A_21_P0000259	NR_002565	9235.62	4338	2.900683e+001	3.171291e+000	59	28	5.533959e+000	0	0	0	0	0	0	29.8369	1	1	29.1201	28.0373
DATA	158	1	158	0	0	A_22_P00004353	ENST00000519306	9256.62	4338	1.275904e+000	1.281714e+000	29	28	5.547037e+000	0	0	0	0	0	0	0.730321	0	0	29.1201	27.9364
DATA	159	1	159	0	0	A_21_P0001285	lnc-UTP11L-2:1	9278	4337.8	1.273362e+000	1.277293e+000	28	28	5.533201e+000	0	0	0	0	0	0	0.157076	0	0	30	27.6755
DATA	160	1	160	0	0	A_24_P930418	AK057533	9299	4337.8	2.284708e+000	1.294769e+000	32	27	5.351621e+000	0	0	0	0	0	0	2.36372	1	0	30	27.4011
DATA	161	1	161	0	0	A_22_P00016797	ENST00000555649	9320.37	4338	3.835554e+000	1.327992e+000	32	27	5.471746e+000	0	0	0	0	0	0	3.97774	1	0	29.1201	27.3877
DATA	162	1	162	66	1	DarkCorner	DarkCorner	9341.44	4337.97	1.264107e+000	1.267919e+000	27	27	5.488091e+000	0	0	0	0	0	0	-2.11077	0	0	30	27.2495
DATA	163	1	163	260	1	GE_BrightCorner	GE_BrightCorner	9362.56	4337.97	1.346879e+005	1.346879e+004	141232	27	5.448262e+000	0	0	0	0	0	0	140490	1	1	29.1201	26.9678
DATA	164	1	164	260	1	GE_BrightCorner	GE_BrightCorner	9383.49	4338.01	1.358345e+005	1.358345e+004	142738	26	5.448321e+000	0	0	0	0	0	0	142154	1	1	27.9146	26.6277
DATA	165	2	1	260	1	GE_BrightCorner	GE_BrightCorner	5945	4346.5	1.564932e+005	1.564932e+004	141100	29	5.817406e+000	0	0	0	0	0	0	141645	1	1	26.2212	29.7655
DATA	166	2	2	66	1	DarkCorner	DarkCorner	5966	4346.5	1.459801e+000	1.464204e+000	28	30	5.975928e+000	0	0	0	0	0	0	-1.5851	0	0	30	30.3723
DATA	167	2	3	0	0	A_22_P00007653	lnc-HEXA-1:1	5987.21	4346.19	2.497501e+000	1.491952e+000	30	31	5.753645e+000	0	0	0	0	0	0	2.23878	1	0	30	30.8791
DATA	168	2	4	0	0	A_21_P0007074	NR_120620	6008.44	4346.03	1.472654e+000	1.477095e+000	28.5	31	5.735962e+000	0	0	0	0	0	0	-1.07048	0	0	30	30.9828
DATA	169	2	5	0	0	A_22_P00012683	lnc-QSOX2-1:10	6029.56	4346.03	5.813095e+000	1.515178e+000	34	31	5.723120e+000	0	0	0	0	0	0	5.16914	1	0	30	30.9831
DATA	170	2	6	0	0	A_21_P0011230	ENST00000606973	6050.79	4346.19	2.325439e+000	1.506095e+000	32	31	5.746219e+000	0	0	0	0	0	0	2.06054	1	0	30	31.0624
DATA	171	2	7	0	0	A_33_P3589217	NM_001636	6072	4346.2	4.510428e+002	4.512897e+001	432	31	5.760561e+000	0	0	0	0	0	0	398.442	1	1	28.1191	30.9302
DATA	172	2	8	0	0	A_33_P3231739	NM_017770	6093	4346.2	1.594108e+001	2.186514e+000	43	31	5.759098e+000	0	0	0	0	0	0	14.0448	1	1	28.1191	30.8334
DATA	173	2	9	0	0	A_33_P3223467	NM_025054	6114.12	4346.76	4.062867e+001	4.331045e+000	64	31	5.822401e+000	0	0	0	0	0	0	35.7049	1	1	23.696	30.7467
DATA	174	2	10	0	0	A_32_P57237	NM_000982	6135.14	4346.24	4.943170e+004	4.943170e+003	42626	31	5.879782e+000	0	0	0	0	0	0	43367.2	1	1	26.6546	30.7533
DATA	175	2	11	0	0	A_21_P0010149	ENST00000415269	6156.56	4346.03	3.278108e+000	1.540492e+000	31	30	5.967068e+000	0	0	0	0	0	0	2.87154	1	0	30	30.5697
DATA	176	2	12	0	0	A_22_P00011426	lnc-PAM-4:1	6177.28	4345.98	8.679130e+000	1.739101e+000	37	30	5.883966e+000	0	0	0	0	0	0	7.59342	1	1	25.7804	30.5444
DATA	177	2	13	0	0	A_33_P3342481	THC2723408	6199	4346.2	2.658618e+000	1.531896e+000	32	30	5.746431e+000	0	0	0	0	0	0	2.32357	1	0	30	30.3264
DATA	178	2	14	0	0	A_23_P114689	NM_017707	6220	4346.2	3.825692e+000	1.557315e+000	32	30	5.782300e+000	0	0	0	0	0	0	3.34148	1	0	30	30.3076
DATA	179	2	15	0	0	A_33_P3877992	NR_038881	6241.37	4346	2.315994e+000	1.527633e+000	32	30	5.767512e+000	0	0	0	0	0	0	2.02235	1	0	30	30.3116
DATA	180	2	16	0	0	A_22_P00023982	NR_126346	6262.37	4346	1.505500e+000	1.514648e+000	29.5	30	5.761688e+000	0	0	0	0	0	0	1.03082	0	0	30	30.2081
DATA	181	2	17	0	0	A_33_P3381107	NM_001004478	6283.5	4346	1.505152e+000	1.510581e+000	30	30	5.678451e+000	0	0	0	0	0	0	0.452657	0	0	30	30.1921
DATA	182	2	18	0	0	A_22_P00015234	lnc-SPACA3-1:1	6302.63	4346.5	3.613844e+000	1.467259e+000	31.5	30	5.763166e+000	0	0	0	0	0	0	3.15702	1	0	30	30.2783
DATA	183	2	19	0	0	A_21_P0010897	TCONS_l2_00003715	6325.83	4346	1.503272e+000	1.507806e+000	29	30	5.726081e+000	0	0	0	0	0	0	-0.487649	0	0	28.1191	30.1249
DATA	184	2	20	0	0	A_32_P783	NM_000998	6347.2	4345.89	3.169732e+004	3.169732e+003	27196	30	5.672331e+000	0	0	0	0	0	0	27747.4	1	1	26.8687	29.9207
DATA	185	2	21	0	0	A_21_P0003351	ENST00000503465	6368.37	4346	1.499904e+000	1.508028e+000	31	30	5.742778e+000	0	0	0	0	0	0	0.912789	0	0	30	30.0918
DATA	186	2	22	0	0	A_21_P0012145	lnc-SPTLC3-2:1	6389.37	4346	1.497737e+000	1.505945e+000	29.5	30	5.682147e+000	0	0	0	0	0	0	0.924806	0	0	29.1201	30.058
DATA	187	2	23	0	0	A_21_P0009361	lnc-SDK2-5:1	6410.85	4345.87	3.027240e+001	3.378329e+000	55	30	5.663210e+000	0	0	0	0	0	0	26.6163	1	1	24.6442	30.0596
DATA	188	2	24	0	0	A_21_P0008555	lnc-C15orf48-1:4	6431.62	4346	1.722322e+001	2.281942e+000	44	30	5.685070e+000	0	0	0	0	0	0	15.1703	1	1	30	30.0289
DATA	189	2	25	0	0	A_23_P76218	NM_053283	6452.62	4346	1.489394e+000	1.368149e+000	29	30	5.720152e+000	0	0	0	0	0	0	0.971489	0	0	30	29.9209
DATA	190	2	26	0	0	A_22_P00012147	ENST00000512941	6474	4345.8	3.197922e+000	1.524316e+000	32	30	5.741757e+000	0	0	0	0	0	0	2.82915	1	0	30	29.8766
DATA	191	2	27	0	0	A_23_P120812	NM_020070	6495.21	4345.81	1.042994e+001	1.816136e+000	39	30	5.811361e+000	0	0	0	0	0	0	9.24963	1	1	28.5237	29.7766
DATA	192	2	28	0	0	A_23_P29204	NM_016498	6516.37	4346	5.621823e+001	5.814142e+000	79.5	30	5.722787e+000	0	0	0	0	0	0	49.9825	1	1	30	29.876
DATA	193	2	29	0	0	A_33_P3281066	NM_001098402	6537.41	4346.19	1.749440e+002	1.755681e+001	183.5	30	5.693198e+000	0	0	0	0	0	0	155.955	1	1	25.7804	29.8324
DATA	194	2	30	0	0	A_23_P73637	NM_031273	6558.92	4346.68	1.669437e+001	2.227660e+000	43	29	5.707393e+000	0	0	0	0	0	0	14.924	1	1	24.1747	29.7054
DATA	195	2	31	0	0	A_23_P146497	NM_014811	6579.79	4345.81	1.465717e+000	1.470138e+000	28	29	5.738854e+000	0	0	0	0	0	0	-0.708424	0	0	30	29.7666
DATA	196	2	32	0	0	A_33_P3339197	A_33_P3339197	6601	4345.8	2.213682e+000	1.482107e+000	31	29	5.720974e+000	0	0	0	0	0	0	1.9917	1	0	30	29.7899
DATA	197	2	33	0	0	A_21_P0009396	lnc-SEPT9-1:3	6622.39	4345.86	1.842972e+001	2.351605e+000	43	29	5.731319e+000	0	0	0	0	0	0	16.6365	1	1	25.7804	29.6495
DATA	198	2	34	0	0	A_23_P116898	NM_000014	6643.3	4345.9	1.451399e+000	1.455776e+000	28	29	5.646917e+000	0	0	0	0	0	0	-0.557218	0	0	30	29.7165
DATA	199	2	35	0	0	A_24_P254965	NM_018486	6664.77	4346.19	2.041231e+001	2.504248e+000	47	30	5.726640e+000	0	0	0	0	0	0	18.5521	1	1	22.9591	29.8678
DATA	200	2	36	0	0	A_33_P3240951	NM_001280544	6685.5	4345.68	1.877603e+000	1.457566e+000	30	30	5.687478e+000	0	0	0	0	0	0	1.71277	1	0	30	29.9266
DATA	201	2	37	0	0	A_33_P3376302	DA144211	6706.67	4345.61	1.435750e+000	1.445090e+000	29	30	5.660498e+000	0	0	0	0	0	0	1.10082	0	0	30	30.035
DATA	202	2	38	0	0	A_24_P168760	NM_004286	6728.1	4345.6	1.900385e+002	1.905793e+001	197	30	5.627158e+000	0	0	0	0	0	0	174.663	1	1	25.7804	29.93
DATA	203	2	39	0	0	A_22_P00021003	lnc-HDAC9-2:1	6749	4345.5	1.424837e+000	1.429134e+000	28.5	30	5.701759e+000	0	0	0	0	0	0	-0.318146	0	0	30	29.8142
DATA	204	2	40	0	0	A_33_P3383606	NM_001135914	6770.93	4345.96	1.771740e+003	1.771798e+002	1662	29	5.730198e+000	0	0	0	0	0	0	1641.04	1	1	24.6442	29.5776
DATA	205	2	41	0	0	A_22_P00008257	lnc-IRX1-2:1	6792.4	4345	1.077502e+001	1.780519e+000	39	30	5.811760e+000	0	0	0	0	0	0	10.0229	1	1	24.4106	29.7637
DATA	206	2	42	0	0	A_19_P00802154	NM_001144769	6812.6	4345.59	1.408027e+000	1.412978e+000	29	30	5.810815e+000	0	0	0	0	0	0	0.416533	0	0	30	29.7631
DATA	207	2	43	0	0	A_19_P00315810	ENST00000455068	6833.9	4345.6	5.082176e+002	5.084122e+001	499	29	5.758232e+000	0	0	0	0	0	0	476.419	1	1	25.7804	29.7284
DATA	208	2	44	0	0	A_23_P253074	NM_018068	6855	4345.5	4.797945e+000	1.480662e+000	32	29	5.730452e+000	0	0	0	0	0	0	4.51624	1	0	26.2212	29.6104
DATA	209	2	45	0	0	A_21_P0009282	lnc-TMEM235-1:1	6876	4345.5	5.082618e+000	1.428759e+000	32.5	29	5.359609e+000	0	0	0	0	0	0	4.8038	1	0	26.2212	29.4612
DATA	210	2	46	1028	1	(+)E1A_r60_a22	E1A_r60_a22	6897.22	4345.52	2.087586e+001	2.507611e+000	48	29	5.618755e+000	0	0	0	0	0	0	19.8127	1	1	27.0811	29.4145
DATA	211	2	47	0	0	A_32_P181527	NM_001025357	6918.4	4345.59	1.074965e+001	1.752057e+000	38	29	5.672357e+000	0	0	0	0	0	0	10.2446	1	1	27.501	29.3659
DATA	212	2	48	0	0	A_21_P0002371	lnc-SH3BP4-3:1	6939.6	4345.59	2.204002e+000	1.395278e+000	31	29	5.632625e+000	0	0	0	0	0	0	2.10924	1	0	30	29.3611
DATA	213	2	49	0	0	A_22_P00015397	lnc-SRP54-1:1	6961.18	4345.42	8.380090e+001	8.491637e+000	106	29	5.654149e+000	0	0	0	0	0	0	80.5431	1	1	25.7804	29.4275
DATA	214	2	50	0	0	A_23_P104583	NM_020441	6982.53	4345.76	1.118053e+001	1.765371e+000	39	29	5.644080e+000	0	0	0	0	0	0	10.7904	1	1	23.2073	29.3757
DATA	215	2	51	0	0	A_22_P00005058	lnc-DENND1A-4:1	7003	4345.5	2.916484e+000	1.391533e+000	30.5	29	5.622133e+000	0	0	0	0	0	0	2.82624	1	0	30	29.3532
DATA	216	2	52	0	0	A_23_P118392	NM_016084	7024.46	4345.58	5.180958e+001	5.355200e+000	77.5	29	5.624259e+000	0	0	0	0	0	0	50.4175	1	1	25.5572	29.451
DATA	217	2	53	0	0	A_21_P0001995	ENST00000457371	7045.77	4345.62	1.008070e+002	1.017061e+001	124	29	5.610699e+000	0	0	0	0	0	0	98.5068	1	1	24.6442	29.3854
DATA	218	2	54	0	0	A_21_P0010606	ENST00000602765	7066.5	4345.5	1.834138e+000	1.356322e+000	29	29	5.776641e+000	0	0	0	0	0	0	1.79956	1	0	27.9146	29.6257
DATA	219	2	55	0	0	A_24_P76879	NM_003309	7087.17	4345.47	2.274873e+002	2.278807e+001	248	29	5.612773e+000	0	0	0	0	0	0	224.091	1	1	25.7804	29.4606
DATA	220	2	56	0	0	A_22_P00008551	ENST00000423466	7109	4345.5	1.962318e+000	1.347310e+000	31	29	5.829606e+000	0	0	0	0	0	0	1.94109	1	0	30	29.4942
DATA	221	2	57	0	0	A_23_P37914	NM_052944	7130	4345.5	1.323663e+000	1.327655e+000	28	29	5.609118e+000	0	0	0	0	0	0	-0.163445	0	0	30	29.3008
DATA	222	2	58	0	1	ERCC-00162_107	DQ516750	7151.15	4345.5	1.318431e+000	1.325927e+000	29	29	5.640359e+000	0	0	0	0	0	0	0.962614	0	0	30	29.1072
DATA	223	2	59	0	0	A_23_P137532	NM_000302	7172.63	4345.37	2.224251e+001	2.584981e+000	48.5	29	5.670775e+000	0	0	0	0	0	0	22.266	1	1	23.4529	29.1992
DATA	224	2	60	0	0	A_21_P0006321	lnc-PTGES2-1:5	7193.5	4345.32	2.781642e+000	1.341278e+000	30	29	5.699133e+000	0	0	0	0	0	0	2.79523	1	0	30	29.1164
DATA	225	2	61	0	0	A_21_P0012840	XR_425907	7214.6	4345.41	2.419223e+000	1.329372e+000	29	29	5.691603e+000	0	0	0	0	0	0	2.44023	1	0	30	28.8716
DATA	226	2	62	0	0	A_33_P3240607	AK125870	7235.85	4345.5	1.298378e+000	1.302505e+000	28	29	5.657625e+000	0	0	0	0	0	0	0.237009	0	0	30	28.87
DATA	227	2	63	0	0	A_33_P3329467	NM_016086	7257.34	4345.5	1.579580e+002	1.584900e+001	188	29	5.640869e+000	0	0	0	0	0	0	160.525	1	1	25.3321	29.0333
DATA	228	2	64	0	0	A_22_P00015696	ENST00000553983	7278	4345.5	2.159238e+000	1.310790e+000	30.5	29	5.698444e+000	0	0	0	0	0	0	2.20206	1	0	26.2212	29.194
DATA	229	2	65	0	0	A_21_P0012155	ENST00000427691	7299.4	4345.41	1.128554e+001	1.712667e+000	39	29	5.739422e+000	0	0	0	0	0	0	11.5507	1	1	27.501	29.2307
DATA	230	2	66	0	0	A_33_P3265394	ENST00000538098	7320.5	4345.32	9.004059e+000	1.568080e+000	36	29	5.718471e+000	0	0	0	0	0	0	9.24761	1	1	27.0811	29.1164
DATA	231	2	67	0	0	A_19_P00318883	NR_038361	7341.06	4345.29	8.328976e+000	1.526781e+000	35	29	5.679644e+000	0	0	0	0	0	0	8.58244	1	1	23.696	28.946
DATA	232	2	68	0	0	A_21_P0005058	ENST00000430672	7362.79	4345.19	1.271412e+000	1.275246e+000	28	29	5.647967e+000	0	0	0	0	0	0	-0.313703	0	0	30	28.9211
DATA	233	2	69	0	0	A_21_P0002697	NR_034088	7384	4345.2	2.411406e+000	1.293828e+000	32	29	5.637669e+000	0	0	0	0	0	0	2.50126	1	0	30	28.7727
DATA	234	2	70	0	0	A_23_P118246	NM_016095	7405	4345.2	1.263422e+000	1.269482e+000	31	28	5.594965e+000	0	0	0	0	0	0	0.786024	0	0	30	28.7126
DATA	235	2	71	0	0	A_21_P0004924	lnc-RFPL4B-4:1	7426.37	4345	1.263390e+000	1.269625e+000	30	28	5.697627e+000	0	0	0	0	0	0	1.3186	1	0	30	28.6603
DATA	236	2	72	0	0	A_22_P00023983	ENST00000428006	7447.44	4345.03	1.284602e+000	1.266185e+000	30	28	5.795735e+000	0	0	0	0	0	0	1.34464	1	0	30	28.8138
DATA	237	2	73	0	0	A_33_P3251332	NM_015473	7468.56	4345.03	1.252318e+000	1.256095e+000	27	29	5.763929e+000	0	0	0	0	0	0	-1.14277	0	0	29.1201	28.9863
DATA	238	2	74	0	0	A_33_P3423585	NM_001080534	7489.62	4345	1.363232e+000	1.260073e+000	30	29	5.709674e+000	0	0	0	0	0	0	1.43489	1	0	29.1201	28.8666
DATA	239	2	75	0	0	A_33_P3403399	NM_018242	7511	4345.2	1.310182e+000	1.256245e+000	31	29	5.635890e+000	0	0	0	0	0	0	1.38268	1	0	28.1191	28.9283
DATA	240	2	76	0	0	A_23_P39402	NM_198867	7531.6	4344.83	9.778627e+000	1.584092e+000	38	29	5.667676e+000	0	0	0	0	0	0	10.3458	1	1	23.696	28.9845
DATA	241	2	77	0	0	A_23_P37702	NM_003294	7553.37	4345	1.239441e+000	1.245855e+000	29	29	5.631093e+000	0	0	0	0	0	0	0.865591	0	0	30	28.9473
DATA	242	2	78	0	0	A_23_P213014	NM_001001290	7574.44	4345.03	5.820589e+000	1.370108e+000	34	29	5.626554e+000	0	0	0	0	0	0	6.18758	1	0	29.1201	28.9588
DATA	243	2	79	0	0	A_23_P321261	NM_002396	7596	4345.08	2.187715e+002	2.191213e+001	261.5	29	5.739295e+000	0	0	0	0	0	0	233.086	1	1	27.2919	28.9758
DATA	244	2	80	0	0	A_23_P115842	NM_018237	7617.07	4345.02	8.829957e+001	8.915900e+000	123	29	5.728354e+000	0	0	0	0	0	0	94.2743	1	1	26.0017	29.0516
DATA	245	2	81	0	0	A_22_P00012632	lnc-PTX4-2:1	7637.83	4345	1.228854e+000	1.232560e+000	29	29	5.683388e+000	0	0	0	0	0	0	-0.645119	0	0	30	29.0013
DATA	246	2	82	0	0	A_23_P102364	NM_019850	7659.17	4345	1.324821e+000	1.237348e+000	30	29	5.712356e+000	0	0	0	0	0	0	1.4199	1	0	30	29.1685
DATA	247	2	83	0	0	A_23_P315451	NM_199180	7680.37	4345	2.655769e+000	1.256460e+000	31	29	5.681708e+000	0	0	0	0	0	0	2.85138	1	0	29.1201	29.2286
DATA	248	2	84	0	0	A_33_P3210379	NM_052863	7702.17	4345	6.487351e+004	6.487352e+003	69711	29	5.702866e+000	0	0	0	0	0	0	69769.6	1	1	28.1191	29.3007
DATA	249	2	85	0	0	A_22_P00010339	lnc-MYBPH-2:1	7722.5	4345	3.531851e+000	1.274131e+000	32	29	5.704658e+000	0	0	0	0	0	0	3.80398	1	0	30	29.3668
DATA	250	2	86	0	0	A_33_P3827416	AK024156	7743.87	4345	1.920557e+004	1.920557e+003	20561	29	5.701032e+000	0	0	0	0	0	0	20714.9	1	1	27.2919	29.171
DATA	251	2	87	0	0	A_22_P00017072	lnc-TUFM-2:1	7764.83	4345	1.217217e+000	1.222545e+000	30	29	5.674736e+000	0	0	0	0	0	0	0.687259	0	0	28.1191	28.8707
DATA	252	2	88	0	0	A_21_P0006214	lnc-DEC1-2:1	7786	4344.8	2.352485e+000	1.241892e+000	31	28	5.589502e+000	0	0	0	0	0	0	2.54371	1	0	30	28.6649
DATA	253	2	89	0	0	A_22_P00009258	ENST00000432495	7807.37	4345	4.095259e+000	1.285132e+000	32.5	28	5.270073e+000	0	0	0	0	0	0	4.43277	1	0	29.1201	28.4234
DATA	254	2	90	0	0	A_33_P3417985	NM_001005489	7828.37	4345	1.213329e+000	1.222410e+000	30	28	5.258785e+000	0	0	0	0	0	0	1.24599	0	0	30	28.2617
DATA	255	2	91	0	0	A_23_P98350	NM_001165	7849.14	4345.24	1.829245e+002	1.833283e+001	217	28	5.569529e+000	0	0	0	0	0	0	198.342	1	1	26.6546	28.6154
DATA	256	2	92	0	0	A_21_P0012541	NR_104116	7870.62	4345	3.199658e+000	1.256525e+000	31	28	5.645345e+000	0	0	0	0	0	0	3.472	1	0	30	28.6114
DATA	257	2	93	0	0	A_23_P61580	NM_182543	7891.96	4345.44	7.892753e+000	1.448391e+000	38	28	5.701580e+000	0	0	0	0	0	0	8.56917	1	1	25.3321	28.8364
DATA	258	2	94	0	0	A_23_P119943	NM_000597	7912.87	4344.74	2.791612e+001	3.044048e+000	56	29	5.768048e+000	0	0	0	0	0	0	30.3266	1	1	24.4106	29.0683
DATA	259	2	95	0	0	A_23_P102937	NM_006936	7933.93	4344.73	2.074092e+002	2.077637e+001	238	29	5.632173e+000	0	0	0	0	0	0	225.403	1	1	26.4388	28.9615
DATA	260	2	96	0	0	A_24_P944827	NM_006395	7955.1	4344.76	8.189400e+000	1.463526e+000	38	29	5.608542e+000	0	0	0	0	0	0	8.90222	1	1	21.6755	28.8757
DATA	261	2	97	0	0	A_21_P0001769	ENST00000420828	7976.5	4344.94	1.209148e+000	1.212794e+000	28	28	5.300515e+000	0	0	0	0	0	0	-0.636602	0	0	30	28.495
DATA	262	2	98	0	0	A_23_P101461	NM_030818	7997.22	4345.09	5.388938e+002	5.390302e+001	585	28	5.609961e+000	0	0	0	0	0	0	585.888	1	1	27.501	28.3503
DATA	263	2	99	0	0	A_22_P00004711	ENST00000548955	8018.79	4344.81	6.706392e+000	1.385861e+000	36	28	5.610983e+000	0	0	0	0	0	0	7.2911	1	1	28.5237	28.2905
DATA	264	2	100	0	0	A_21_P0006900	lnc-GOLGA7B-2:1	8040	4344.5	3.443758e+000	1.260873e+000	33.5	28	5.555518e+000	0	0	0	0	0	0	3.74356	1	0	30	28.4145
DATA	265	2	101	0	0	A_22_P00009827	ENST00000572343	8061.53	4344.56	1.119143e+001	1.650616e+000	41	28	5.258950e+000	0	0	0	0	0	0	12.1622	1	1	23.2073	28.4422
DATA	266	2	102	0	0	A_21_P0004606	lnc-QKI-2:2	8082.4	4344.59	2.379132e+000	1.236836e+000	31	28	5.208472e+000	0	0	0	0	0	0	2.58453	1	0	30	28.4347
DATA	267	2	103	0	0	A_22_P00002868	NR_026783	8103.5	4344.68	1.210681e+000	1.214332e+000	28.5	29	5.532898e+000	0	0	0	0	0	0	-0.540236	0	0	30	28.8311
DATA	268	2	104	0	0	A_32_P223777	NM_002184	8124.6	4344.59	3.207385e+001	3.429805e+000	63	29	5.588752e+000	0	0	0	0	0	0	34.8065	1	1	27.501	28.948
DATA	269	2	105	0	0	A_33_P3244269	A_33_P3244269	8145.78	4344.52	1.169191e+001	1.686772e+000	40	29	5.634580e+000	0	0	0	0	0	0	12.6797	1	1	30	28.9994
DATA	270	2	106	0	0	A_22_P00001571	lnc-ARL4A-2:1	8167	4344.5	1.414749e+000	1.224932e+000	30	29	5.709867e+000	0	0	0	0	0	0	1.53311	1	0	30	28.9861
DATA	271	2	107	0	0	A_32_P55241	NM_001007538	8188	4344.5	1.214102e+000	1.220859e+000	30	29	5.637397e+000	0	0	0	0	0	0	0.940657	0	0	30	28.8408
DATA	272	2	108	0	0	A_21_P0000766	NR_038328	8209.29	4344.59	4.907730e+001	5.056838e+000	81	29	5.606351e+000	0	0	0	0	0	0	53.0871	1	1	25.1049	28.8213
DATA	273	2	109	0	0	A_33_P3247919	A_33_P3247919	8230.91	4344.52	1.694939e+001	2.088468e+000	45	29	5.650226e+000	0	0	0	0	0	0	18.3153	1	1	25.3321	28.8641
DATA	274	2	110	0	0	A_21_P0007475	lnc-SPATA19-1:2	8251.6	4344.59	2.111640e+000	1.239649e+000	31	28	5.647347e+000	0	0	0	0	0	0	2.27931	1	0	30	28.7295
DATA	275	2	111	0	0	A_22_P00003178	ENST00000447524	8272.78	4344.52	1.219288e+000	1.222965e+000	28	28	5.630391e+000	0	0	0	0	0	0	-1.73107	0	0	30	28.6981
DATA	276	2	112	0	0	A_23_P29975	NM_018302	8294	4344.5	2.371203e+000	1.247251e+000	32	28	5.591183e+000	0	0	0	0	0	0	2.55327	1	0	26.2212	28.7299
DATA	277	2	113	0	0	A_33_P3305885	NM_006648	8315	4344.5	3.407877e+000	1.272597e+000	32.5	28	5.274673e+000	0	0	0	0	0	0	3.66471	1	0	26.2212	28.4085
DATA	278	2	114	0	0	A_21_P0006535	lnc-AKAP4-1:1	8336.29	4344.5	1.224150e+000	1.229311e+000	30.5	28	5.236798e+000	0	0	0	0	0	0	0.645258	0	0	30	28.4965
DATA	279	2	115	0	0	A_22_P00023281	NR_110090	8358.2	4344.94	2.430326e+001	2.723763e+000	53.5	28	5.245783e+000	0	0	0	0	0	0	26.0567	1	1	23.9365	28.3572
DATA	280	2	116	0	0	A_22_P00001741	NM_001144936	8378.6	4344.41	2.798687e+000	1.262881e+000	32	28	5.271109e+000	0	0	0	0	0	0	2.99651	1	0	30	28.2942
DATA	281	2	117	0	0	A_21_P0004866	NR_026775	8400.16	4344.33	4.153203e+001	4.332488e+000	72.5	28	5.207225e+000	0	0	0	0	0	0	44.3972	1	1	25.7804	28.2912
DATA	282	2	118	0	0	A_33_P3397763	NM_003811	8420.26	4344.38	1.446266e+001	1.902043e+000	43.5	28	5.224533e+000	0	0	0	0	0	0	15.4365	1	1	22.1978	28.387
DATA	283	2	119	0	0	A_22_P00012133	NR_034081	8442	4344.5	1.233771e+000	1.237492e+000	28.5	28	5.543846e+000	0	0	0	0	0	0	-1.0022	0	0	30	28.6367
DATA	284	2	120	0	0	A_21_P0007107	ENST00000427247	8463.22	4344.48	1.265069e+000	1.246048e+000	30	28	5.587727e+000	0	0	0	0	0	0	1.34561	1	0	27.0811	28.6792
DATA	285	2	121	0	0	A_22_P00018241	NR_120454	8484.4	4344.41	3.997289e+000	1.304511e+000	33	28	5.556542e+000	0	0	0	0	0	0	4.24441	1	0	27.501	28.6839
DATA	286	2	122	0	0	A_33_P3272189	NM_032718	8505.58	4344.56	2.502029e+001	2.794226e+000	56	29	5.492975e+000	0	0	0	0	0	0	26.5191	1	1	25.7804	28.9312
DATA	287	2	123	0	0	A_22_P00017887	ENST00000523317	8526.71	4344.5	1.242482e+000	1.246229e+000	28	29	5.401783e+000	0	0	0	0	0	0	-0.1923	0	0	27.0811	28.9053
DATA	288	2	124	0	0	A_24_P61772	ENST00000261651	8548	4344.5	4.046360e+000	1.312449e+000	32.5	29	5.426156e+000	0	0	0	0	0	0	4.27326	1	0	30	28.7985
DATA	289	2	125	0	0	A_22_P00009100	NR_110541	8569.84	4344.41	5.231716e+001	5.379173e+000	83	29	5.546150e+000	0	0	0	0	0	0	55.1472	1	1	23.696	28.7574
DATA	290	2	126	0	0	A_23_P375354	NM_005422	8590.22	4344.48	3.399057e+000	1.298389e+000	32	28	5.330952e+000	0	0	0	0	0	0	3.5765	1	0	30	28.3986
DATA	291	2	127	0	0	A_33_P3362321	NM_201555	8612.18	4343.8	6.489864e+000	1.413167e+000	34.5	28	5.331587e+000	0	0	0	0	0	0	6.81657	1	1	22.1978	28.3315
DATA	292	2	128	0	0	A_23_P171366	NM_004651	8632.5	4344.32	2.360336e+002	2.363685e+001	275	28	5.630692e+000	0	0	0	0	0	0	247.448	1	1	27.0811	28.6665
DATA	293	2	129	0	0	A_23_P110504	NM_030782	8653.6	4344.41	8.504324e+001	8.597164e+000	115	28	5.653663e+000	0	0	0	0	0	0	88.9908	1	1	27.501	28.5022
DATA	294	2	130	0	0	A_22_P00009713	lnc-MCCC2-2:2	8674.85	4344.5	2.221682e+000	1.281774e+000	30	28	5.591384e+000	0	0	0	0	0	0	2.32051	1	0	30	28.3547
DATA	295	2	131	0	0	A_21_P0014007	AK098413	8696	4344.2	1.260763e+000	1.269486e+000	31	28	5.433601e+000	0	0	0	0	0	0	1.16429	0	0	28.1191	28.1372
DATA	296	2	132	0	0	A_32_P148538	NM_014839	8717.21	4344.19	1.360462e+000	1.274100e+000	31	28	5.236331e+000	0	0	0	0	0	0	1.41599	1	0	30	28.2728
DATA	297	2	133	0	0	A_21_P0011760	TCONS_l2_00013208	8738.37	4344	1.485841e+000	1.277635e+000	30	28	5.200319e+000	0	0	0	0	0	0	1.54387	1	0	30	28.4332
DATA	298	2	134	0	0	A_23_P101960	NM_006887	8759.66	4344.5	1.684894e+003	1.684942e+002	1743.5	28	5.291791e+000	0	0	0	0	0	0	1747.5	1	1	25.3321	28.466
DATA	299	2	135	0	1	ERCC-00128_189	DQ459428	8780.56	4344.03	2.559316e+000	1.298688e+000	30	28	5.343117e+000	0	0	0	0	0	0	2.65039	1	0	30	28.3992
DATA	300	2	136	0	0	A_21_P0000989	NR_125940	8802.21	4344.41	1.209379e+001	1.757641e+000	40.5	28	5.616133e+000	0	0	0	0	0	0	12.5025	1	1	24.6442	28.4704
DATA	301	2	137	0	0	A_33_P3382412	NM_001277120	8822.98	4343.95	1.159351e+001	1.724913e+000	41	28	5.604827e+000	0	0	0	0	0	0	11.9687	1	1	26.0017	28.4138
DATA	302	2	138	0	0	A_23_P207632	NM_174953	8844.51	4344.38	1.225670e+002	1.232327e+001	151.5	28	5.295250e+000	0	0	0	0	0	0	126.331	1	1	24.4106	28.2523
DATA	303	2	139	0	0	A_22_P00010537	NR_120487	8865.37	4344	1.277011e+000	1.281556e+000	28	28	5.204988e+000	0	0	0	0	0	0	0.433807	0	0	30	28.2261
DATA	304	2	140	0	0	A_22_P00016091	lnc-THOC1-1:1	8886.44	4344.03	1.278674e+000	1.282531e+000	27	28	5.265539e+000	0	0	0	0	0	0	-0.429658	0	0	30	28.3172
DATA	305	2	141	0	0	A_23_P1863	NM_001005323	8907.56	4344.03	1.280216e+000	1.284077e+000	28	28	5.270828e+000	0	0	0	0	0	0	-1.11403	0	0	30	28.2696
DATA	306	2	142	0	0	A_23_P126623	NM_002631	8928.74	4344.85	1.902205e+002	1.906546e+001	229	28	5.323826e+000	0	0	0	0	0	0	195.064	1	1	24.4106	28.2534
DATA	307	2	143	66	-1	3xSLv1	3xSLv1	8950	4344.2	1.282980e+000	1.286849e+000	27	28	5.604104e+000	0	0	0	0	0	0	-1.45468	0	0	30	28.3345
DATA	308	2	144	0	0	A_22_P00002581	ENST00000581170	8971.17	4344	1.284034e+000	1.288567e+000	28	28	5.553536e+000	0	0	0	0	0	0	0.422087	0	0	28.1191	28.2041
DATA	309	2	145	0	0	A_21_P0005046	lnc-HACE1-4:1	8992.37	4344	1.285001e+000	1.288876e+000	27.5	28	5.585026e+000	0	0	0	0	0	0	-0.862309	0	0	30	28.2028
DATA	310	2	146	0	0	A_33_P3373273	NM_005073	9013.5	4344	1.285790e+000	1.289668e+000	27	28	5.559494e+000	0	0	0	0	0	0	-1.21723	0	0	29.1201	28.0199
DATA	311	2	147	0	0	A_33_P3397418	NM_020119	9035.14	4344.68	3.682124e+002	3.684384e+001	401	28	5.537343e+000	0	0	0	0	0	0	376.195	1	1	25.5572	28.0229
DATA	312	2	148	0	0	A_21_P0008949	ENST00000571340	9055.79	4344.41	7.333993e+000	1.484639e+000	35	28	5.510951e+000	0	0	0	0	0	0	7.49127	1	1	21.1402	28.0972
DATA	313	2	149	0	0	A_23_P112026	NM_002164	9076.83	4344	5.647597e+000	1.409022e+000	35	28	5.384441e+000	0	0	0	0	0	0	5.76852	1	0	28.1191	27.9622
DATA	314	2	150	0	0	A_21_P0014887	NR_045215	9098.17	4344	2.563720e+000	1.316079e+000	32	28	5.405728e+000	0	0	0	0	0	0	2.61865	1	0	30	27.9696
DATA	315	2	151	0	0	A_22_P00017445	NR_046711	9119.37	4344	1.566062e+000	1.300079e+000	29	28	5.458195e+000	0	0	0	0	0	0	1.59993	1	0	30	27.994
DATA	316	2	152	0	0	A_23_P79911	NM_006814	9140.75	4344.39	1.135703e+003	1.135776e+002	1172.5	28	5.519351e+000	0	0	0	0	0	0	1160.58	1	1	25.1049	27.9942
DATA	317	2	153	0	0	A_22_P00011501	ENST00000547089	9161.56	4343.97	1.285470e+000	1.289347e+000	28	28	5.530816e+000	0	0	0	0	0	0	-0.699044	0	0	30	27.9959
DATA	318	2	154	0	0	A_22_P00025696	lnc-CTD-2117L12.1.1-1:1	9182.62	4344	1.625657e+000	1.298552e+000	29	28	5.619512e+000	0	0	0	0	0	0	1.66375	1	0	29.1201	28.1718
DATA	319	2	155	0	0	A_21_P0007656	lnc-TMEM132B-3:6	9204	4343.8	1.283055e+000	1.287548e+000	28	28	5.551045e+000	0	0	0	0	0	0	0.410523	0	0	30	28.2406
DATA	320	2	156	0	0	A_24_P58308	ENST00000594193	9225.78	4344.26	1.730949e+004	1.730950e+003	17452.5	28	5.501076e+000	0	0	0	0	0	0	17754.7	1	1	24.6442	28.1742
DATA	321	2	157	0	1	ERCC-00007_60	EF011068	9247	4344.2	5.250809e+002	5.252377e+001	577	28	5.558197e+000	0	0	0	0	0	0	539.405	1	1	28.1191	28.1461
DATA	322	2	158	0	0	A_23_P126416	NM_005424	9267.44	4343.97	3.150889e+000	1.319423e+000	31	28	5.544586e+000	0	0	0	0	0	0	3.24257	1	0	30	27.9495
DATA	323	2	159	0	0	A_21_P0003949	ENST00000515086	9288.56	4343.97	1.274843e+000	1.278687e+000	27.5	28	5.540452e+000	0	0	0	0	0	0	-1.12299	0	0	30	27.7217
DATA	324	2	160	0	0	A_32_P396186	NM_014818	9309.62	4344	3.782169e+000	1.330688e+000	32	27	5.567612e+000	0	0	0	0	0	0	3.90881	1	0	30	27.6353
DATA	325	2	161	0	0	A_33_P3292874	ENST00000595897	9331	4343.8	2.584297e+000	1.298395e+000	32	27	5.275136e+000	0	0	0	0	0	0	2.67795	1	0	30	27.3152
DATA	326	2	162	66	1	DarkCorner	DarkCorner	9352	4343.8	1.264998e+000	1.268814e+000	29	27	5.699276e+000	0	0	0	0	0	0	-0.144331	0	0	28.1191	27.362
DATA	327	2	163	66	1	DarkCorner	DarkCorner	9373.21	4343.81	1.260999e+000	1.264802e+000	28	27	5.422403e+000	0	0	0	0	0	0	-0.373211	0	0	28.5237	26.909
DATA	328	2	164	260	1	GE_BrightCorner	GE_BrightCorner	9394.53	4343.48	1.316896e+005	1.316896e+004	137807	26	5.172509e+000	0	0	0	0	0	0	137783	1	1	26.6546	26.3441
DATA	329	3	1	66	1	DarkCorner	DarkCorner	5934.29	4352.5	4.182504e+000	1.515937e+000	34	29	5.786708e+000	0	0	0	0	0	0	3.78475	1	0	27.0811	29.6372
DATA	330	3	2	66	1	DarkCorner	DarkCorner	5955.6	4352.59	1.460584e+000	1.465188e+000	29.5	30	5.930303e+000	0	0	0	0	0	0	0.217272	0	0	27.501	30.193
DATA	331	3	3	0	0	A_23_P147199	NR_024565	5976.18	4352.5	8.239579e+001	8.370014e+000	105	31	5.799795e+000	0	0	0	0	0	0	73.8105	1	1	25.7804	30.9183
DATA	332	3	4	0	0	A_23_P81399	NM_003900	5997.9	4352.4	1.082492e+002	1.092542e+001	127.5	31	5.742416e+000	0	0	0	0	0	0	96.5341	1	1	25.7804	31.1261
DATA	333	3	5	0	0	A_22_P00010650	ENST00000563278	6018.73	4352.41	2.792698e+001	3.162688e+000	53.5	31	5.762500e+000	0	0	0	0	0	0	24.8064	1	1	20.3108	31.1559
DATA	334	3	6	0	0	A_33_P3248602	NM_001293798	6040	4352.5	3.660183e+002	3.663214e+001	348.5	31	5.726287e+000	0	0	0	0	0	0	323.93	1	1	25.3321	31.2548
DATA	335	3	7	0	0	A_22_P00024904	ENST00000547515	6061.29	4352.5	1.490153e+000	1.501352e+000	30.5	31	5.759276e+000	0	0	0	0	0	0	1.2503	0	0	27.0811	31.0913
DATA	336	3	8	0	0	A_19_P00322966	NR_015353	6082.5	4352.5	2.330207e+001	2.770641e+000	50	31	5.708807e+000	0	0	0	0	0	0	20.4985	1	1	27.9146	31.0644
DATA	337	3	9	0	0	A_23_P99785	NM_024643	6103.69	4351.61	2.406997e+001	2.837156e+000	50	31	5.783944e+000	0	0	0	0	0	0	21.1306	1	1	20.0267	31.0331
DATA	338	3	10	0	0	A_33_P3267651	NM_014648	6124.85	4352.5	1.654244e+001	1.965609e+000	41	31	5.854035e+000	0	0	0	0	0	0	14.4867	1	1	26.6546	30.9224
DATA	339	3	11	0	0	A_24_P376787	NM_032752	6146	4352.5	2.602169e+001	3.007663e+000	50	31	5.932723e+000	0	0	0	0	0	0	22.7487	1	1	26.2212	30.8426
DATA	340	3	12	0	0	A_24_P392925	NM_001014985	6166.84	4352.14	3.599032e+001	3.902988e+000	60	31	5.876407e+000	0	0	0	0	0	0	31.4254	1	1	23.9365	30.7391
DATA	341	3	13	0	0	A_33_P3797820	ENST00000439559	6188.4	4352.41	1.359961e+001	2.033524e+000	40	31	5.772211e+000	0	0	0	0	0	0	11.8605	1	1	27.501	30.6143
DATA	342	3	14	0	0	A_22_P00008478	ENST00000540533	6209.35	4352.1	3.240870e+001	3.576554e+000	59	30	5.727835e+000	0	0	0	0	0	0	28.2471	1	1	24.1747	30.3813
DATA	343	3	15	0	0	A_33_P3230137	NM_001039211	6230.6	4352.41	1.509086e+000	1.518550e+000	30	30	5.900407e+000	0	0	0	0	0	0	1.06318	0	0	30	30.6111
DATA	344	3	16	0	0	A_33_P3252598	NM_001033018	6251.78	4352.48	2.917677e+000	1.541753e+000	30	30	5.918502e+000	0	0	0	0	0	0	2.54115	1	0	30	30.5071
DATA	345	3	17	0	0	A_33_P3313250	NM_001004477	6273	4352.5	1.509145e+000	1.513697e+000	27	30	5.894919e+000	0	0	0	0	0	0	-1.69018	0	0	30	30.5248
DATA	346	3	18	0	1	ERCC-00053_71	ERCC-00053_71	6294	4352.5	1.835432e+000	1.524175e+000	31	30	5.740374e+000	0	0	0	0	0	0	1.59943	1	0	30	30.3105
DATA	347	3	19	0	0	A_23_P388993	NM_033390	6315.33	4352.39	1.507458e+000	1.512004e+000	26	30	5.779361e+000	0	0	0	0	0	0	-3.13435	0	0	30	30.3499
DATA	348	3	20	0	1	ERCC-00165_60	DQ668363	6336.5	4352.32	1.506038e+000	1.510580e+000	29	30	5.744354e+000	0	0	0	0	0	0	-1.02475	0	0	27.0811	30.132
DATA	349	3	21	0	0	A_23_P256632	NM_005023	6357.56	4352.03	6.945830e+000	1.660896e+000	35	30	5.673410e+000	0	0	0	0	0	0	6.07036	1	0	29.1201	30.0904
DATA	350	3	22	0	0	A_23_P22364	NM_000844	6378.79	4352.19	1.502152e+000	1.506682e+000	28	30	5.678877e+000	0	0	0	0	0	0	-0.499558	0	0	28.5237	30.2305
DATA	351	3	23	0	0	A_33_P3412317	A_33_P3412317	6400	4352.2	8.169980e+000	1.711816e+000	36	30	5.688156e+000	0	0	0	0	0	0	7.16117	1	1	28.1191	30.1136
DATA	352	3	24	0	0	A_23_P154708	NM_017545	6421.12	4352.58	1.321118e+001	2.000147e+000	41	30	5.605580e+000	0	0	0	0	0	0	11.5994	1	1	24.6442	30.2268
DATA	353	3	25	0	0	A_21_P0008147	lnc-EPSTI1-3:1	6442.3	4352.1	1.493983e+000	1.502745e+000	29	30	5.707889e+000	0	0	0	0	0	0	0.994427	0	0	28.3221	30.1554
DATA	354	3	26	0	0	A_22_P00004664	XR_433192	6463.44	4352.03	1.490674e+000	1.496557e+000	29	30	5.721357e+000	0	0	0	0	0	0	0.568108	0	0	30	29.9659
DATA	355	3	27	0	0	A_22_P00000647	NR_120491	6484.56	4352.03	1.487145e+000	1.491631e+000	27	30	5.799394e+000	0	0	0	0	0	0	-2.07281	0	0	30	30.0004
DATA	356	3	28	0	0	A_22_P00020384	NM_001202547	6505.73	4352.4	9.011912e+001	9.133934e+000	106.5	30	5.775270e+000	0	0	0	0	0	0	79.8543	1	1	27.7085	29.9769
DATA	357	3	29	0	0	A_32_P210252	NM_000983	6526.87	4352.15	3.471902e+003	3.471934e+002	3004	30	5.661692e+000	0	0	0	0	0	0	3085.02	1	1	27.2919	29.9264
DATA	358	3	30	0	0	A_22_P00002385	ENST00000401043	6548	4352.2	1.475232e+000	1.479681e+000	26	30	5.730720e+000	0	0	0	0	0	0	-1.97602	0	0	30	29.8678
DATA	359	3	31	0	0	A_23_P110288	NM_024751	6569.37	4352	1.665476e+000	1.484489e+000	30	30	5.731060e+000	0	0	0	0	0	0	1.48868	1	0	30	29.878
DATA	360	3	32	0	0	A_33_P3356371	AK127766	6590.44	4352.03	7.012012e+000	1.629161e+000	35.5	30	5.735191e+000	0	0	0	0	0	0	6.28717	1	0	29.1201	29.9899
DATA	361	3	33	0	0	A_33_P3359285	A_33_P3359285	6611.5	4352	1.814947e+000	1.476964e+000	31	30	5.739757e+000	0	0	0	0	0	0	1.63263	1	0	30	29.8395
DATA	362	3	34	0	0	A_22_P00009857	lnc-METTL22-2:2	6632.94	4351.39	1.960129e+001	2.444427e+000	46	29	5.655923e+000	0	0	0	0	0	0	17.6956	1	1	24.4106	29.7468
DATA	363	3	35	0	0	A_32_P224850	XR_425464	6654.27	4351.9	1.611068e+002	1.617631e+001	177.5	30	5.642087e+000	0	0	0	0	0	0	145.934	1	1	26.6546	30.0161
DATA	364	3	36	0	0	A_19_P00321739	NR_121614	6675.17	4352	1.446155e+000	1.455340e+000	29	30	5.719084e+000	0	0	0	0	0	0	1.07613	0	0	30	30.0934
DATA	365	3	37	0	0	A_33_P3256033	NM_005188	6696.96	4352.07	1.227393e+001	1.895975e+000	39	30	5.656944e+000	0	0	0	0	0	0	11.1991	1	1	22.7082	30.1227
DATA	366	3	38	0	0	A_21_P0009051	lnc-TK2-4:3	6717.37	4352	1.435488e+000	1.439817e+000	27	30	5.615686e+000	0	0	0	0	0	0	-0.568832	0	0	30	30.0771
DATA	367	3	39	0	0	A_21_P0001804	XR_249063	6738.5	4352	1.430010e+000	1.434323e+000	28	30	5.688476e+000	0	0	0	0	0	0	-0.80151	0	0	30	30.0208
DATA	368	3	40	0	0	A_23_P110167	NM_002413	6759.9	4352.28	4.041047e+001	4.286196e+000	62	30	5.733073e+000	0	0	0	0	0	0	37.2921	1	1	25.5572	29.8164
DATA	369	3	41	0	0	A_21_P0010069	lnc-RP11-93B14.6.1-4:1	6780.62	4352	3.446615e+000	1.464292e+000	31	29	5.870871e+000	0	0	0	0	0	0	3.19323	1	0	29.1201	29.8046
DATA	370	3	42	0	0	A_33_P3378161	AK126015	6802	4351.8	3.770294e+000	1.466615e+000	30	30	5.824834e+000	0	0	0	0	0	0	3.50748	1	0	30	29.9566
DATA	371	3	43	0	0	A_22_P00017159	lnc-UBE3C-1:1	6823.74	4351.62	1.516555e+001	2.071689e+000	40.5	30	5.780599e+000	0	0	0	0	0	0	14.168	1	1	23.9365	29.8176
DATA	372	3	44	0	0	A_24_P66932	NR_033244	6844.37	4352	2.004250e+000	1.420080e+000	31	30	5.690517e+000	0	0	0	0	0	0	1.87974	1	0	30	29.8795
DATA	373	3	45	0	0	A_21_P0014800	NR_123723	6865.5	4352	1.682627e+000	1.410154e+000	28	30	5.683225e+000	0	0	0	0	0	0	1.58462	1	0	29.1201	29.7634
DATA	374	3	46	0	0	A_33_P3389342	NM_212481	6886.83	4351.73	3.636345e+002	3.639016e+001	375	29	5.376596e+000	0	0	0	0	0	0	343.912	1	1	26.6546	29.411
DATA	375	3	47	0	0	A_24_P133905	NM_005064	6907.79	4351.81	1.384234e+000	1.391245e+000	29	29	5.371646e+000	0	0	0	0	0	0	0.843239	0	0	30	29.3684
DATA	376	3	48	0	0	A_24_P943894	NM_152753	6929	4351.8	1.497524e+000	1.390676e+000	30	29	5.598679e+000	0	0	0	0	0	0	1.42814	1	0	30	29.3694
DATA	377	3	49	0	0	A_22_P00015322	ENST00000421326	6950	4351.8	1.372705e+000	1.377563e+000	29	29	5.635508e+000	0	0	0	0	0	0	0.425723	0	0	30	29.3733
DATA	378	3	50	0	0	A_33_P3247659	NM_001110503	6971.82	4351.57	3.298178e+001	3.571717e+000	59.5	29	5.711824e+000	0	0	0	0	0	0	31.7233	1	1	24.1747	29.5929
DATA	379	3	51	0	0	A_33_P3401482	AK125943	6992.44	4351.97	1.361260e+000	1.367863e+000	28	29	5.798128e+000	0	0	0	0	0	0	0.797902	0	0	30	29.6838
DATA	380	3	52	0	1	ERCC-00062_278	ERCC-00062_278	7013.56	4351.97	8.653903e+000	1.611716e+000	37	29	5.839190e+000	0	0	0	0	0	0	8.39198	1	1	29.1201	29.7358
DATA	381	3	53	0	0	A_23_P320739	NM_002397	7035.05	4352.36	1.456091e+001	1.988379e+000	44	30	5.839030e+000	0	0	0	0	0	0	14.1789	1	1	21.9382	29.7481
DATA	382	3	54	0	0	A_23_P109034	NM_002999	7056.61	4351.39	2.064468e+001	2.465634e+000	45	29	5.805069e+000	0	0	0	0	0	0	20.1921	1	1	19.1492	29.6486
DATA	383	3	55	0	0	A_23_P95302	NM_181578	7076.81	4352.12	2.093604e+001	2.487331e+000	48	30	5.646277e+000	0	0	0	0	0	0	20.5546	1	1	22.9591	29.72
DATA	384	3	56	0	1	ETG10_13482	ETG10_13482	7098.33	4351.61	1.904864e+000	1.350794e+000	29	29	5.730114e+000	0	0	0	0	0	0	1.87813	1	0	30	29.6837
DATA	385	3	57	0	0	A_23_P149200	NM_001255	7118.88	4351.6	2.355831e+001	2.706344e+000	51	29	5.756355e+000	0	0	0	0	0	0	23.3191	1	1	23.9365	29.5356
DATA	386	3	58	0	0	A_23_P202860	NM_024514	7140.27	4351.47	1.053015e+002	1.061338e+001	128	29	5.833475e+000	0	0	0	0	0	0	104.657	1	1	25.7804	29.5231
DATA	387	3	59	0	0	A_23_P78134	NM_001014764	7161.9	4351.6	2.166637e+002	2.170662e+001	243.5	29	5.666504e+000	0	0	0	0	0	0	216.206	1	1	26.2212	29.3275
DATA	388	3	60	0	0	A_22_P00000279	lnc-AC008394.1-1:1	7183	4351.5	1.318001e+000	1.322748e+000	29	29	5.637280e+000	0	0	0	0	0	0	1.32037	1	0	26.2212	29.2742
DATA	389	3	61	0	0	A_23_P314584	NM_004635	7204.07	4351.87	3.395397e+002	3.397928e+001	371	29	5.653579e+000	0	0	0	0	0	0	341.431	1	1	25.1049	29.0578
DATA	390	3	62	0	0	A_21_P0010380	ENST00000450365	7225.22	4351.52	5.130290e+000	1.403323e+000	33.5	29	5.666870e+000	0	0	0	0	0	0	5.17877	1	0	27.0811	28.983
DATA	391	3	63	0	0	A_21_P0008952	lnc-SETD6-4:1	7246.4	4351.59	1.833713e+000	1.314198e+000	29	29	5.660662e+000	0	0	0	0	0	0	1.85793	1	0	27.501	29.0557
DATA	392	3	64	0	0	A_23_P160729	NM_006594	7267.6	4351.59	2.373199e+001	2.704294e+000	48	29	5.627202e+000	0	0	0	0	0	0	24.1336	1	1	27.501	29.2556
DATA	393	3	65	0	0	A_33_P3388491	NM_001040125	7288.9	4351.4	1.073060e+005	1.073060e+004	109140	29	5.833085e+000	0	0	0	0	0	0	109520	1	1	26.2212	29.4414
DATA	394	3	66	0	0	A_21_P0011926	TCONS_l2_00014653	7310.05	4350.84	3.378261e+001	3.615192e+000	64	29	5.710032e+000	0	0	0	0	0	0	34.6039	1	1	21.9382	29.2839
DATA	395	3	67	0	0	A_23_P131866	NM_198433	7330.69	4351.83	8.925473e+000	1.563048e+000	37	29	5.718870e+000	0	0	0	0	0	0	9.17153	1	1	25.3321	29.1951
DATA	396	3	68	0	0	A_24_P251221	NM_006243	7352.6	4351.41	4.149384e+001	4.341919e+000	71	29	5.700178e+000	0	0	0	0	0	0	42.7888	1	1	25.3321	29.0774
DATA	397	3	69	0	0	A_22_P00023694	lnc-TGFB3-1:2	7373.29	4351.5	2.251768e+000	1.294311e+000	30	29	5.628364e+000	0	0	0	0	0	0	2.32942	1	0	30	28.8856
DATA	398	3	70	0	0	A_32_P61495	NM_052929	7394.5	4351.5	1.931445e+000	1.285125e+000	29	29	5.609766e+000	0	0	0	0	0	0	2.00441	1	0	30	28.7734
DATA	399	3	71	0	0	A_33_P3381186	NM_145913	7415.71	4351.5	1.262802e+000	1.267302e+000	29	28	5.650388e+000	0	0	0	0	0	0	0.435592	0	0	30	28.7856
DATA	400	3	72	0	1	ERCC-00067_104	DQ883653	7437	4351.5	1.259013e+000	1.263364e+000	27	29	5.739687e+000	0	0	0	0	0	0	0.39055	0	0	30	28.8803
DATA	401	3	73	0	0	A_21_P0014344	XR_424802	7458	4351.5	1.255407e+000	1.261712e+000	29.5	29	5.849247e+000	0	0	0	0	0	0	0.834364	0	0	30	29.1216
DATA	402	3	74	0	0	A_19_P00321556	NR_104645	7479.15	4351.5	3.508473e+000	1.303778e+000	31	29	5.770511e+000	0	0	0	0	0	0	3.68406	1	0	26.6546	29.1226
DATA	403	3	75	0	0	A_22_P00008912	NR_120430	7500.4	4351.41	1.395335e+001	1.874877e+000	42	29	5.706013e+000	0	0	0	0	0	0	14.6915	1	1	27.501	29.1148
DATA	404	3	76	0	0	A_24_P11061	NM_153478	7521.5	4351.32	1.845479e+000	1.262597e+000	30	29	5.688098e+000	0	0	0	0	0	0	1.94815	1	0	27.0811	29.1842
DATA	405	3	77	0	0	A_21_P0004306	lnc-IGIP-1:1	7542.6	4351.41	1.648084e+000	1.256820e+000	30	29	5.698770e+000	0	0	0	0	0	0	1.74406	1	0	30	29.1337
DATA	406	3	78	0	0	A_22_P00014322	lnc-SERPINB8-3:1	7563.85	4351.5	1.239278e+000	1.243016e+000	27	29	5.627017e+000	0	0	0	0	0	0	-1.33629	0	0	30	29.0674
DATA	407	3	79	0	0	A_22_P00009971	lnc-MKI67IP-6:1	7585	4351.5	1.236474e+000	1.240204e+000	26	29	5.711429e+000	0	0	0	0	0	0	-1.54306	0	0	30	29.2107
DATA	408	3	80	0	0	A_23_P148327	NM_005183	7606.15	4351.5	9.282676e+000	1.546987e+000	37.5	29	5.724281e+000	0	0	0	0	0	0	9.8902	1	1	26.6546	29.2189
DATA	409	3	81	0	0	A_33_P3240492	NM_032439	7627.4	4351.41	2.327291e+000	1.256717e+000	30	29	5.715448e+000	0	0	0	0	0	0	2.48473	1	0	30	29.1792
DATA	410	3	82	0	0	A_23_P416212	NM_033194	7648.5	4351.32	1.414869e+001	1.876466e+000	41	29	5.654673e+000	0	0	0	0	0	0	15.1352	1	1	27.0811	29.2224
DATA	411	3	83	0	0	A_33_P3395513	AK124504	7669.5	4351.32	2.092759e+000	1.248035e+000	30.5	29	5.667879e+000	0	0	0	0	0	0	2.24272	1	0	30	29.3601
DATA	412	3	84	0	0	A_22_P00021489	lnc-ATP11B-4:1	7690.78	4351.48	6.326573e+000	1.381645e+000	35	29	5.666940e+000	0	0	0	0	0	0	6.79138	1	1	30	29.3625
DATA	413	3	85	0	0	A_33_P3377911	ENST00000432045	7712	4351.2	1.147826e+001	1.679663e+000	38	29	5.748977e+000	0	0	0	0	0	0	12.3417	1	1	28.1191	29.5606
DATA	414	3	86	0	0	A_22_P00017015	lnc-TTC35-3:1	7733	4351.2	1.220807e+000	1.227188e+000	29	29	5.734184e+000	0	0	0	0	0	0	0.87603	0	0	28.1191	29.5655
DATA	415	3	87	0	0	A_21_P0012638	TCONS_l2_00020917	7754.3	4351.1	1.219122e+000	1.224702e+000	28	29	5.679667e+000	0	0	0	0	0	0	0.735984	0	0	28.3221	29.1166
DATA	416	3	88	0	0	A_33_P3280700	NM_024980	7775.44	4351.03	1.217599e+000	1.223905e+000	30.5	29	5.634877e+000	0	0	0	0	0	0	0.866333	0	0	30	28.9308
DATA	417	3	89	0	0	A_23_P74059	NM_006172	7796.56	4351.03	1.750690e+000	1.232400e+000	30	29	5.547213e+000	0	0	0	0	0	0	1.89223	1	0	30	28.7595
DATA	418	3	90	0	0	A_21_P0010652	TCONS_l2_00001506	7817.7	4351.1	1.215024e+000	1.219895e+000	28	28	5.287683e+000	0	0	0	0	0	0	0.586988	0	0	30	28.4368
DATA	419	3	91	0	0	A_23_P106145	ENST00000555069	7838.9	4351.19	3.647824e+001	3.845674e+000	68	28	5.237797e+000	0	0	0	0	0	0	39.5014	1	1	26.6546	28.3812
DATA	420	3	92	0	0	A_23_P253389	NM_003040	7860	4351.2	3.996530e+000	1.280636e+000	32	28	5.584965e+000	0	0	0	0	0	0	4.33108	1	0	30	28.7313
DATA	421	3	93	1028	1	(+)E1A_r60_a22	E1A_r60_a22	7881.56	4351.2	1.568629e+001	1.984671e+000	45.5	28	5.772316e+000	0	0	0	0	0	0	17.0108	1	1	25.7804	28.7734
DATA	422	3	94	0	0	A_33_P3400643	NR_038382	7903.54	4351	1.222270e+001	1.723517e+000	43	29	5.779632e+000	0	0	0	0	0	0	13.2626	1	1	22.9591	29.2066
DATA	423	3	95	0	0	A_22_P00003386	XR_242548	7923.56	4351.03	1.211002e+000	1.214656e+000	29.5	29	5.714884e+000	0	0	0	0	0	0	0.0205587	0	0	29.1201	29.1711
DATA	424	3	96	0	0	A_22_P00008847	ENST00000440545	7944.62	4351	3.677145e+000	1.268721e+000	32	29	5.596822e+000	0	0	0	0	0	0	3.99288	1	0	30	28.9658
DATA	425	3	97	0	0	A_33_P6471080	NR_104625	7965.83	4351	1.412067e+000	1.222197e+000	30	29	5.659986e+000	0	0	0	0	0	0	1.53363	1	0	28.1191	28.8493
DATA	426	3	98	0	0	A_22_P00024177	ENST00000416593	7987.17	4351	1.210246e+000	1.213972e+000	28.5	28	5.364000e+000	0	0	0	0	0	0	0.1478	0	0	28.1191	28.4166
DATA	427	3	99	0	0	A_33_P3247629	NM_015509	8007.98	4350.85	2.433169e+001	2.719158e+000	54	28	5.603408e+000	0	0	0	0	0	0	26.4292	1	1	26.2212	28.4351
DATA	428	3	100	0	0	A_22_P00009666	NR_126356	8029.37	4351	1.210408e+000	1.215044e+000	28	28	5.591430e+000	0	0	0	0	0	0	0.531243	0	0	30	28.3728
DATA	429	3	101	0	0	A_33_P3315679	NM_005511	8050.5	4351	1.390350e+000	1.222267e+000	29.5	28	5.525327e+000	0	0	0	0	0	0	1.50965	1	0	30	28.6391
DATA	430	3	102	0	0	A_23_P135722	NM_001729	8071.62	4351	1.211081e+000	1.214760e+000	29	28	5.191399e+000	0	0	0	0	0	0	0.0871982	0	0	30	28.5947
DATA	431	3	103	0	0	A_23_P112950	NM_018179	8092.87	4351.13	5.238224e+001	5.377352e+000	83.5	29	5.495697e+000	0	0	0	0	0	0	56.8322	1	1	26.6546	28.7976
DATA	432	3	104	0	0	A_32_P743184	NM_199286	8114	4350.8	1.212212e+000	1.215868e+000	28	29	5.548299e+000	0	0	0	0	0	0	-1.13338	0	0	30	29.0153
DATA	433	3	105	0	0	A_23_P132738	NM_017541	8135.37	4351	3.552369e+000	1.267480e+000	32	29	5.634666e+000	0	0	0	0	0	0	3.84973	1	0	29.1201	29.1027
DATA	434	3	106	0	0	A_24_P250499	NM_021215	8156.37	4351	8.214331e+001	8.304076e+000	115	29	5.705052e+000	0	0	0	0	0	0	88.9553	1	1	29.1201	29.163
DATA	435	3	107	0	0	A_22_P00013837	NR_046547	8177.5	4351	5.935659e+000	1.355428e+000	34	29	5.712059e+000	0	0	0	0	0	0	6.42265	1	0	29.1201	29.055
DATA	436	3	108	0	0	A_22_P00011976	ENST00000445072	8198.16	4350.78	3.829627e+000	1.278297e+000	30	29	5.661350e+000	0	0	0	0	0	0	4.14032	1	0	30	28.9454
DATA	437	3	109	0	0	A_22_P00006228	ENST00000445883	8220	4350.8	1.217164e+000	1.220835e+000	27.5	29	5.630390e+000	0	0	0	0	0	0	-0.749852	0	0	30	29.0635
DATA	438	3	110	0	0	A_22_P00008870	NR_046687	8241	4350.8	3.067694e+000	1.260052e+000	33.5	29	5.651980e+000	0	0	0	0	0	0	3.30964	1	0	30	28.9621
DATA	439	3	111	0	0	A_21_P0010703	lnc-C1orf177-2:2	8262.21	4350.81	1.219878e+000	1.223557e+000	28	28	5.664998e+000	0	0	0	0	0	0	-0.791078	0	0	30	28.8447
DATA	440	3	112	0	0	A_33_P3333900	AK096041	8283.44	4350.97	1.221422e+000	1.225462e+000	28.5	28	5.599336e+000	0	0	0	0	0	0	0.318062	0	0	30	28.7927
DATA	441	3	113	0	0	A_21_P0001333	lnc-PKN2-2:2	8304.56	4350.97	1.223015e+000	1.226704e+000	28	28	5.538830e+000	0	0	0	0	0	0	-0.701748	0	0	29.1201	28.7403
DATA	442	3	114	0	0	A_33_P3370692	ENST00000498134	8325.62	4351	1.446686e+000	1.236880e+000	32	28	5.572876e+000	0	0	0	0	0	0	1.55284	1	0	30	28.8555
DATA	443	3	115	0	0	A_23_P10121	NM_003012	8346.79	4350.81	1.226420e+000	1.230119e+000	29	28	5.549732e+000	0	0	0	0	0	0	-0.522965	0	0	30	28.7874
DATA	444	3	116	0	0	A_21_P0012390	TCONS_l2_00018851	8368	4350.8	2.676380e+000	1.260706e+000	32	28	5.304517e+000	0	0	0	0	0	0	2.86442	1	0	30	28.4795
DATA	445	3	117	0	0	A_22_P00025959	NM_005401	8389.14	4350.79	1.230178e+000	1.234014e+000	30	28	5.236570e+000	0	0	0	0	0	0	0.188496	0	0	30	28.4393
DATA	446	3	118	0	0	A_33_P3342720	NM_173201	8410.4	4350.59	1.232126e+000	1.235842e+000	29	28	5.211852e+000	0	0	0	0	0	0	-0.152926	0	0	30	28.4333
DATA	447	3	119	0	1	ERCC-00123_60	DQ516782	8431.5	4350.68	2.651212e+000	1.265982e+000	32	28	5.484894e+000	0	0	0	0	0	0	2.82387	1	0	30	28.7601
DATA	448	3	120	0	0	A_22_P00012472	lnc-PRR25-2:1	8452.6	4350.59	1.236265e+000	1.239994e+000	29	29	5.546402e+000	0	0	0	0	0	0	-0.628096	0	0	27.501	28.8797
DATA	449	3	121	0	1	ERCC-00012_90	ERCC-00012_90	8473.78	4350.52	1.580912e+000	1.252163e+000	31	28	5.544477e+000	0	0	0	0	0	0	1.67813	1	0	30	28.8087
DATA	450	3	122	0	0	A_22_P00019621	lnc-C1QTNF5-1:1	8495.69	4350.79	1.603784e+001	2.029998e+000	48	29	5.489224e+000	0	0	0	0	0	0	16.9919	1	1	21.9382	28.8852
DATA	451	3	123	0	0	A_24_P930741	NM_001099439	8516	4350.5	1.242836e+000	1.246585e+000	26	29	5.428776e+000	0	0	0	0	0	0	-3.12941	0	0	30	29.0342
DATA	452	3	124	0	0	A_23_P117852	NM_014736	8536.65	4350.3	9.221910e+000	1.552366e+000	39	29	5.409031e+000	0	0	0	0	0	0	9.73712	1	1	20.591	28.9718
DATA	453	3	125	0	0	A_33_P3418571	A_33_P3418571	8558.5	4350.68	1.247478e+000	1.251369e+000	30	29	5.466839e+000	0	0	0	0	0	0	0.189062	0	0	30	28.9367
DATA	454	3	126	0	0	A_24_P94319	NM_152607	8579.6	4350.59	5.580492e+000	1.372146e+000	34	29	5.541129e+000	0	0	0	0	0	0	5.86979	1	0	27.501	28.7815
DATA	455	3	127	0	0	A_22_P00013314	ENST00000548457	8600.78	4350.52	2.290940e+000	1.276594e+000	31	28	5.625330e+000	0	0	0	0	0	0	2.40524	1	0	30	28.6765
DATA	456	3	128	0	0	A_33_P3576853	NR_037857	8622	4350.5	1.254436e+000	1.258220e+000	26.5	28	5.691085e+000	0	0	0	0	0	0	-0.943428	0	0	30	28.7339
DATA	457	3	129	0	0	A_23_P67992	NM_006333	8643.3	4350.21	6.931139e+001	7.044825e+000	101.5	28	5.656399e+000	0	0	0	0	0	0	72.5019	1	1	24.4106	28.7732
DATA	458	3	130	0	0	A_24_P26554	NM_020408	8664.74	4350.3	1.915487e+001	2.294340e+000	48	28	5.637553e+000	0	0	0	0	0	0	19.9987	1	1	23.9365	28.6631
DATA	459	3	131	0	0	A_22_P00001302	ENST00000531798	8685.4	4350.59	1.261435e+000	1.265381e+000	29	28	5.566850e+000	0	0	0	0	0	0	0.197312	0	0	27.501	28.4841
DATA	460	3	132	0	0	A_33_P3366141	AK094244	8706.71	4350.5	4.988446e+000	1.362155e+000	35	28	5.217669e+000	0	0	0	0	0	0	5.18916	1	0	27.0811	28.3211
DATA	461	3	133	0	0	A_23_P431939	NM_001531	8727.13	4350.27	2.239465e+001	2.574333e+000	55	28	5.193545e+000	0	0	0	0	0	0	23.2569	1	1	22.4545	28.571
DATA	462	3	134	0	0	A_22_P00021042	lnc-GABPA-4:2	8749	4350.5	1.268174e+000	1.271999e+000	28	29	5.503517e+000	0	0	0	0	0	0	-0.695114	0	0	30	28.8906
DATA	463	3	135	0	0	A_23_P115346	NM_006893	8770.38	4350.66	6.272757e+001	6.400871e+000	92.5	28	5.683585e+000	0	0	0	0	0	0	64.908	1	1	24.6442	28.7842
DATA	464	3	136	0	0	A_33_P3339173	NM_001130440	8791.5	4350.5	4.384474e+001	4.566454e+000	74	28	5.702640e+000	0	0	0	0	0	0	45.296	1	1	24.4106	28.7722
DATA	465	3	137	66	-1	3xSLv1	3xSLv1	8812.4	4350.41	1.274419e+000	1.278343e+000	29	28	5.360633e+000	0	0	0	0	0	0	0.148689	0	0	30	28.4159
DATA	466	3	138	0	0	A_23_P140821	NM_016948	8834.18	4350.7	1.869878e+001	2.266221e+000	47	28	5.334352e+000	0	0	0	0	0	0	19.2562	1	1	25.3321	28.3133
DATA	467	3	139	0	0	A_33_P3244623	NR_001580	8854.71	4350.5	1.278242e+000	1.282097e+000	29	28	5.201922e+000	0	0	0	0	0	0	-0.226939	0	0	30	28.38
DATA	468	3	140	0	1	ERCC-00042_60	DQ516783	8876	4350.5	1.280005e+000	1.283866e+000	26.5	28	5.217182e+000	0	0	0	0	0	0	-2.07385	0	0	30	28.3148
DATA	469	3	141	0	0	A_32_P44775	NM_182505	8897.1	4350.31	3.165646e+001	3.416676e+000	62	28	5.282536e+000	0	0	0	0	0	0	32.4712	1	1	26.0017	28.4421
DATA	470	3	142	0	0	A_33_P3347241	NR_046228	8918.22	4350.48	3.497044e+000	1.333684e+000	32	28	5.305743e+000	0	0	0	0	0	0	3.58265	1	0	30	28.3453
DATA	471	3	143	0	0	A_21_P0001187	ENST00000414590	8939.4	4350.41	1.284514e+000	1.291764e+000	29	28	5.331455e+000	0	0	0	0	0	0	0.95513	0	0	30	28.3575
DATA	472	3	144	0	0	A_33_P3287897	A_33_P3287897	8960.5	4350.32	1.285720e+000	1.289598e+000	27	28	5.283223e+000	0	0	0	0	0	0	-2.32394	0	0	30	28.3123
DATA	473	3	145	0	0	A_21_P0003021	XR_427400	8981.6	4350.41	1.286834e+000	1.291084e+000	29	28	5.596431e+000	0	0	0	0	0	0	0.315095	0	0	30	28.3393
DATA	474	3	146	0	0	A_24_P282108	NM_015113	9003.41	4350.39	1.818846e+002	1.823426e+001	210	28	5.576060e+000	0	0	0	0	0	0	185.669	1	1	24.4106	28.1985
DATA	475	3	147	0	0	A_21_P0008462	lnc-ABCD4-1:1	9024	4350.5	5.054240e+000	1.387727e+000	32	28	5.562230e+000	0	0	0	0	0	0	5.15636	1	0	26.2212	28.0949
DATA	476	3	148	0	0	A_21_P0009724	lnc-IGFL1-1:1	9045.22	4350.48	1.759245e+001	2.183274e+000	44	28	5.522831e+000	0	0	0	0	0	0	17.9403	1	1	27.0811	28.059
DATA	477	3	149	0	0	A_21_P0004225	lnc-MTRR-4:1	9066.37	4350.13	1.289283e+000	1.293172e+000	28	28	5.488264e+000	0	0	0	0	0	0	-0.0149178	0	0	30	28.1463
DATA	478	3	150	0	0	A_22_P00017277	lnc-URB1-1:1	9087.5	4350.06	1.289386e+000	1.293274e+000	27	28	5.417016e+000	0	0	0	0	0	0	-1.11838	0	0	30	28.1429
DATA	479	3	151	0	0	A_24_P144377	NM_014015	9108.58	4350.54	8.680318e+001	8.776145e+000	113	28	5.464156e+000	0	0	0	0	0	0	88.4917	1	1	24.4106	28.1363
DATA	480	3	152	0	0	A_23_P316637	NM_178463	9129.79	4350.19	1.289009e+000	1.292896e+000	27.5	28	5.468177e+000	0	0	0	0	0	0	-1.4208	0	0	30	28.1279
DATA	481	3	153	0	0	A_33_P3289960	NR_033376	9151	4350.2	1.288425e+000	1.292311e+000	27	28	5.506394e+000	0	0	0	0	0	0	-2.45194	0	0	28.1191	28.1296
DATA	482	3	154	0	0	A_23_P159406	NM_003125	9172.74	4350.29	1.973184e+001	2.358250e+000	49.5	28	5.599646e+000	0	0	0	0	0	0	20.1452	1	1	19.7386	28.2322
DATA	483	3	155	0	0	A_33_P3235048	NM_001146162	9193.37	4350	1.286361e+000	1.295855e+000	30	28	5.419294e+000	0	0	0	0	0	0	1.23137	0	0	30	28.3331
DATA	484	3	156	0	0	A_21_P0008109	lnc-FARP1-1:2	9214.44	4350.03	8.601670e+000	1.549514e+000	36	28	5.328150e+000	0	0	0	0	0	0	8.7998	1	1	29.1201	28.323
DATA	485	3	157	0	0	A_21_P0008318	lnc-BRMS1L-3:3	9235.62	4350	1.283235e+000	1.287105e+000	27.5	28	5.321169e+000	0	0	0	0	0	0	-0.488607	0	0	29.1201	28.3037
DATA	486	3	158	0	0	A_19_P00316985	NR_121612	9256.62	4350	2.793943e+000	1.315109e+000	32	28	5.545365e+000	0	0	0	0	0	0	2.86664	1	0	29.1201	28.2082
DATA	487	3	159	0	0	A_33_P3821494	ENST00000008876	9278	4350.2	1.278937e+000	1.282795e+000	28.5	28	5.519338e+000	0	0	0	0	0	0	-0.138018	0	0	30	27.9543
DATA	488	3	160	0	0	A_33_P3407429	THC2643552	9299.17	4350	4.772578e+000	1.366084e+000	33	28	5.541824e+000	0	0	0	0	0	0	4.91621	1	0	28.1191	27.7751
DATA	489	3	161	0	0	A_23_P133424	NM_006930	9320.5	4350	2.148946e+003	2.148984e+002	2155	27	5.573775e+000	0	0	0	0	0	0	2218.95	1	1	25.3321	27.7605
DATA	490	3	162	0	0	A_33_P3355926	NR_034083	9341.5	4350	1.846291e+000	1.286860e+000	30	27	5.573051e+000	0	0	0	0	0	0	1.9115	1	0	30	27.5809
DATA	491	3	163	66	1	DarkCorner	DarkCorner	9362.62	4350	1.265954e+000	1.274355e+000	29	27	5.635756e+000	0	0	0	0	0	0	1.1212	0	0	30	27.3925
DATA	492	3	164	66	1	DarkCorner	DarkCorner	9383.62	4350	3.031833e+000	1.301449e+000	30.5	26	5.403355e+000	0	0	0	0	0	0	3.15852	1	0	29.1201	26.7758
DATA	493	4	1	66	1	DarkCorner	DarkCorner	5945	4358.5	1.462169e+000	1.472681e+000	31.5	30	5.812293e+000	0	0	0	0	0	0	1.31562	1	0	30	30.0227
DATA	494	4	2	0	0	A_21_P0014516	NR_121618	5965.37	4358.44	2.408136e+001	2.822660e+000	49	30	5.799490e+000	0	0	0	0	0	0	21.5631	1	1	22.7082	30.6166
DATA	495	4	3	0	0	A_33_P3402071	A_33_P3402071	5987.29	4358.5	9.992332e+000	1.785411e+000	38.5	31	6.020738e+000	0	0	0	0	0	0	8.90452	1	1	30	31.4118
DATA	496	4	4	0	0	A_22_P00024945	lnc-BMP4-2:1	6008.4	4358.41	4.398376e+000	1.379224e+000	33.5	31	5.978634e+000	0	0	0	0	0	0	3.90342	1	0	30	31.4659
DATA	497	4	5	0	0	A_33_P3336514	ENST00000552123	6029.61	4358.32	7.374768e+001	7.524032e+000	94	31	5.893279e+000	0	0	0	0	0	0	65.2057	1	1	24.8756	31.4373
DATA	498	4	6	0	0	A_21_P0002845	lnc-ULK4-6:1	6050.78	4358.48	3.938039e+000	1.547317e+000	34	31	5.942837e+000	0	0	0	0	0	0	3.47001	1	0	30	31.5
DATA	499	4	7	0	0	A_23_P142013	NM_020196	6071.85	4358.44	2.090529e+001	2.573436e+000	48	31	5.671949e+000	0	0	0	0	0	0	18.3669	1	1	25.7804	31.1938
DATA	500	4	8	0	0	A_23_P166993	NM_004441	6092.43	4358.73	3.139477e+001	3.481450e+000	54	31	5.730515e+000	0	0	0	0	0	0	27.51	1	1	23.696	31.1851
DATA	501	4	9	0	0	A_23_P163235	NM_001015001	6114.22	4358.48	5.991905e+000	1.622668e+000	35	31	5.865211e+000	0	0	0	0	0	0	5.2391	1	0	27.0811	31.0294
DATA	502	4	10	0	0	A_23_P350617	NM_175737	6135.4	4358.41	1.506202e+000	1.349005e+000	29.5	31	5.845933e+000	0	0	0	0	0	0	1.04391	0	0	30	30.9449
DATA	503	4	11	0	0	A_21_P0012575	TCONS_l2_00020442	6156.5	4358.32	5.487263e+000	1.609397e+000	32.5	31	5.825168e+000	0	0	0	0	0	0	4.78207	1	0	30	30.892
DATA	504	4	12	0	0	A_21_P0004478	XR_425942	6177.8	4358.5	9.934786e+001	1.004962e+001	113	31	5.840259e+000	0	0	0	0	0	0	86.4717	1	1	25.7804	30.8748
DATA	505	4	13	0	0	A_33_P3338559	NM_005610	6198.5	4358.73	1.599537e+002	1.606708e+001	161	31	5.748107e+000	0	0	0	0	0	0	139.093	1	1	24.4106	30.6753
DATA	506	4	14	0	0	A_24_P332926	NM_014884	6219.84	4358.57	8.113001e+001	8.253613e+000	98	31	5.766167e+000	0	0	0	0	0	0	70.5147	1	1	26.0017	30.6634
DATA	507	4	15	0	0	A_33_P3419567	NM_001136566	6241.22	4358.48	1.512783e+000	1.519122e+000	30	31	5.797695e+000	0	0	0	0	0	0	0.63825	0	0	27.0811	30.6523
DATA	508	4	16	0	0	A_33_P3308764	NR_033824	6262.5	4358.32	1.799090e+000	1.527827e+000	31	30	5.721535e+000	0	0	0	0	0	0	1.56351	1	0	30	30.6001
DATA	509	4	17	0	1	ERCC-00077_121	ERCC-00077_121	6283.56	4358.03	1.511998e+000	1.522819e+000	30	30	5.967997e+000	0	0	0	0	0	0	1.19935	0	0	30	30.5971
DATA	510	4	18	0	0	A_33_P3325758	lnc-SPATC1-1:2	6304.7	4358.1	1.511168e+000	1.517777e+000	30	30	5.990152e+000	0	0	0	0	0	0	0.686238	0	0	30	30.62
DATA	511	4	19	0	0	A_21_P0001688	lnc-PTGFR-1:1	6323.88	4359.04	5.324709e+000	1.634045e+000	34	30	5.762426e+000	0	0	0	0	0	0	4.63384	1	0	30	30.3962
DATA	512	4	20	66	-1	3xSLv1	3xSLv1	6347	4358.2	1.508350e+000	1.512899e+000	26.5	30	5.716466e+000	0	0	0	0	0	0	-1.5277	0	0	30	30.2445
DATA	513	4	21	0	0	A_19_P00802587	ENST00000435044	6368.5	4358	5.411250e+002	5.413359e+001	499.5	30	5.677438e+000	0	0	0	0	0	0	472.263	1	1	25.3321	30.302
DATA	514	4	22	0	0	A_23_P364567	NM_052995	6389.44	4358.03	1.503975e+000	1.508511e+000	27	30	5.866191e+000	0	0	0	0	0	0	-0.883746	0	0	30	30.4725
DATA	515	4	23	0	0	A_24_P942030	NM_003762	6410.56	4358.03	4.798379e+000	1.580490e+000	33	30	5.628627e+000	0	0	0	0	0	0	4.20136	1	0	30	30.3539
DATA	516	4	24	0	0	A_22_P00025312	lnc-KBTBD3-1:2	6431.89	4358.84	1.681718e+003	1.681785e+002	1509	30	5.714094e+000	0	0	0	0	0	0	1474.98	1	1	24.6442	30.3414
DATA	517	4	25	0	0	A_23_P157007	NM_014020	6452.79	4358.68	1.319826e+002	1.328323e+001	141	30	5.660723e+000	0	0	0	0	0	0	116.009	1	1	26.2212	30.2201
DATA	518	4	26	0	0	A_33_P3268838	NM_001288819	6474	4358.2	1.491870e+000	1.496369e+000	28	30	5.841057e+000	0	0	0	0	0	0	-1.09501	0	0	30	30.1792
DATA	519	4	27	0	0	A_19_P00318404	NR_038826	6495.5	4358.5	4.812220e+002	4.814534e+001	441	30	5.750840e+000	0	0	0	0	0	0	425.067	1	1	26.2212	30.1682
DATA	520	4	28	0	0	A_24_P686965	NM_001103161	6516.37	4358	2.013707e+002	2.019201e+001	207	30	5.674454e+000	0	0	0	0	0	0	178.367	1	1	29.1201	30.0806
DATA	521	4	29	0	0	A_22_P00021375	ENST00000451118	6537.5	4358	2.060608e+000	1.498635e+000	32	30	5.687119e+000	0	0	0	0	0	0	1.83035	1	0	29.1201	30.0597
DATA	522	4	30	0	0	A_22_P00001752	lnc-ATOH8-2:9	6558.62	4358	1.475572e+000	1.480023e+000	28	30	5.743343e+000	0	0	0	0	0	0	0.0119833	0	0	30	29.9971
DATA	523	4	31	0	0	A_33_P3379004	AK130723	6579.96	4358.71	4.148625e+001	4.403273e+000	66	30	5.691773e+000	0	0	0	0	0	0	37.0674	1	1	25.3321	30.083
DATA	524	4	32	0	0	A_23_P408473	NM_032450	6601.45	4358.41	1.999603e+001	2.482243e+000	46	30	5.792287e+000	0	0	0	0	0	0	17.9264	1	1	25.3321	30.0739
DATA	525	4	33	0	0	A_22_P00022416	XR_425157	6622.14	4358.14	7.333751e+000	1.527737e+000	33	30	5.669856e+000	0	0	0	0	0	0	6.59675	1	1	30	29.9305
DATA	526	4	34	0	0	A_22_P00006933	lnc-GATAD2B-1:1	6644.16	4358.03	1.907601e+001	2.402517e+000	45	30	5.643472e+000	0	0	0	0	0	0	17.2213	1	1	26.0017	29.9728
DATA	527	4	35	0	0	A_21_P0003909	lnc-RP11-487E13.1.1-1:3	6664.5	4358	1.451147e+000	1.455626e+000	27	30	5.662094e+000	0	0	0	0	0	0	0.156283	0	0	29.1201	30.1688
DATA	528	4	36	0	0	A_21_P0007524	lnc-GABARAPL1-1:1	6685.62	4358	1.445863e+000	1.323754e+000	28	30	5.718852e+000	0	0	0	0	0	0	1.05391	0	0	30	30.2393
DATA	529	4	37	0	0	A_23_P200579	NM_007352	6706.62	4358	1.440506e+000	1.444850e+000	28	30	5.633562e+000	0	0	0	0	0	0	-0.805185	0	0	29.1201	30.1811
DATA	530	4	38	0	0	A_22_P00011105	lnc-NUDT16-1:1	6728	4357.8	1.434884e+000	1.443159e+000	29	30	5.621483e+000	0	0	0	0	0	0	0.977143	0	0	30	30.1178
DATA	531	4	39	0	0	A_22_P00024708	lnc-SRD5A3-2:1	6749	4357.8	1.429355e+000	1.433666e+000	28	30	5.715261e+000	0	0	0	0	0	0	-0.625759	0	0	30	30.1584
DATA	532	4	40	0	0	A_21_P0012909	TCONS_l2_00022934	6770.37	4358	4.467651e+000	1.496276e+000	32	30	5.884869e+000	0	0	0	0	0	0	4.12509	1	0	30	29.8763
DATA	533	4	41	0	0	A_21_P0005464	lnc-FTSJ2-1:1	6791.44	4357.97	2.616205e+000	1.446180e+000	30	30	5.910909e+000	0	0	0	0	0	0	2.42529	1	0	30	30.1257
DATA	534	4	42	0	0	A_22_P00020711	ENST00000533591	6812.56	4357.97	1.412305e+000	1.416565e+000	25	30	5.774862e+000	0	0	0	0	0	0	-3.44714	0	0	30	29.9847
DATA	535	4	43	0	0	A_22_P00018728	XR_245804	6833.62	4358	1.406557e+000	1.410799e+000	27	30	5.767089e+000	0	0	0	0	0	0	-1.74308	0	0	30	29.8984
DATA	536	4	44	0	0	A_23_P16652	NM_152791	6855	4357.8	3.212141e+000	1.441102e+000	31	30	5.642798e+000	0	0	0	0	0	0	3.01477	1	0	30	29.9192
DATA	537	4	45	0	0	A_24_P696761	NM_001001552	6876.19	4358.21	1.596939e+001	2.123151e+000	41.5	30	5.676287e+000	0	0	0	0	0	0	15.0494	1	1	23.696	29.7583
DATA	538	4	46	0	0	A_22_P00018850	NR_110805	6897.3	4357.52	2.764711e+001	3.095851e+000	54	30	5.727107e+000	0	0	0	0	0	0	26.1675	1	1	23.2073	29.7
DATA	539	4	47	0	0	A_21_P0001607	lnc-UCHL5-1:1	6918.44	4357.97	1.872979e+000	1.399961e+000	30	29	5.260094e+000	0	0	0	0	0	0	1.78003	1	0	30	29.396
DATA	540	4	48	0	0	A_23_P47904	NM_033124	6939.56	4357.97	5.167809e+000	1.475040e+000	33	29	5.584114e+000	0	0	0	0	0	0	4.93206	1	0	29.1201	29.4017
DATA	541	4	49	0	0	A_21_P0003741	lnc-PHOX2B-2:2	6960.79	4357.81	1.371531e+000	1.379766e+000	29	30	5.681141e+000	0	0	0	0	0	0	1.0186	0	0	30	29.6362
DATA	542	4	50	0	0	A_23_P50710	NM_001082	6982	4357.5	2.157445e+000	1.386668e+000	30.5	30	5.834758e+000	0	0	0	0	0	0	2.07672	1	0	30	29.7317
DATA	543	4	51	0	0	A_24_P213120	NM_001136486	7003	4357.5	1.359975e+000	1.364256e+000	28	30	5.797954e+000	0	0	0	0	0	0	0.213887	0	0	30	29.7594
DATA	544	4	52	0	0	A_23_P52336	NM_170744	7024.22	4357.52	4.393515e+000	1.427647e+000	32	30	5.755251e+000	0	0	0	0	0	0	4.26467	1	0	30	29.7465
DATA	545	4	53	0	0	A_33_P6570282	NR_027418	7045.62	4357.81	1.392588e+002	1.399143e+001	159	30	5.720673e+000	0	0	0	0	0	0	135.739	1	1	25.3321	29.7655
DATA	546	4	54	0	0	A_24_P314585	ENST00000338270	7066.5	4357.68	1.343112e+000	1.350389e+000	29	30	5.649309e+000	0	0	0	0	0	0	0.913125	0	0	30	29.7836
DATA	547	4	55	0	0	A_21_P0003983	ENST00000511054	7087.6	4357.59	3.509572e+000	1.386765e+000	32	30	5.663867e+000	0	0	0	0	0	0	3.44916	1	0	30	29.8277
DATA	548	4	56	0	0	A_21_P0000504	NR_023344	7108.84	4357.62	8.897509e+001	8.997275e+000	112.5	29	5.735116e+000	0	0	0	0	0	0	87.8017	1	1	26.0017	29.7068
DATA	549	4	57	0	0	A_33_P3351622	ENST00000376301	7130	4357.5	1.326728e+000	1.330729e+000	26	29	5.677944e+000	0	0	0	0	0	0	-2.04111	0	0	30	29.5483
DATA	550	4	58	0	0	A_33_P3251108	NM_001190992	7151.15	4357.5	8.354746e+000	1.566771e+000	37	29	5.641286e+000	0	0	0	0	0	0	8.31125	1	1	30	29.5926
DATA	551	4	59	0	0	A_33_P3332547	NM_001197113	7172.4	4357.59	4.044200e+000	1.380761e+000	32.5	29	5.773605e+000	0	0	0	0	0	0	4.03905	1	0	30	29.4515
DATA	552	4	60	0	0	A_19_P00322850	NR_104664	7193.5	4357.68	2.554185e+001	2.872871e+000	53	29	5.625467e+000	0	0	0	0	0	0	25.6081	1	1	27.0811	29.3461
DATA	553	4	61	0	0	A_22_P00018897	ENST00000453798	7214.71	4357.5	5.046367e+000	1.403868e+000	35	29	5.661618e+000	0	0	0	0	0	0	5.07908	1	0	30	29.1189
DATA	554	4	62	0	0	A_21_P0010369	ENST00000453866	7235.85	4357.5	1.637828e+000	1.315346e+000	29	29	5.625922e+000	0	0	0	0	0	0	1.65467	1	0	30	28.9833
DATA	555	4	63	0	0	A_32_P155364	NM_000971	7257.34	4357.5	7.993688e+003	7.993699e+002	7891.5	29	5.669276e+000	0	0	0	0	0	0	8106.3	1	1	25.3321	29.1246
DATA	556	4	64	0	0	A_23_P125233	NM_001299	7278.15	4357.5	1.834434e+001	2.245811e+000	47	29	5.775538e+000	0	0	0	0	0	0	18.6693	1	1	26.6546	29.4465
DATA	557	4	65	0	0	A_33_P3337034	NM_003913	7299.29	4357.5	6.158572e+001	6.292427e+000	86	29	5.717773e+000	0	0	0	0	0	0	62.8999	1	1	27.0811	29.5733
DATA	558	4	66	0	0	A_33_P3217470	NR_110391	7319.59	4358	8.964526e+000	1.568257e+000	36	29	5.669927e+000	0	0	0	0	0	0	9.18569	1	1	21.9382	29.3635
DATA	559	4	67	0	0	A_23_P424051	NM_145282	7341.71	4357.5	1.278254e+000	1.284512e+000	29	29	5.663730e+000	0	0	0	0	0	0	0.80768	0	0	30	29.246
DATA	560	4	68	0	0	A_23_P368393	NM_001005526	7363.36	4357.4	1.196181e+002	1.202986e+001	155	29	5.633369e+000	0	0	0	0	0	0	123.436	1	1	24.8756	29.1614
DATA	561	4	69	0	0	A_21_P0008780	lnc-VPS33B-2:1	7384	4357.5	1.269925e+000	1.274046e+000	28	29	5.606012e+000	0	0	0	0	0	0	0.282013	0	0	30	28.8937
DATA	562	4	70	0	0	A_21_P0001376	lnc-TTC24-1:1	7405	4357.5	1.265977e+000	1.269796e+000	27	29	5.629150e+000	0	0	0	0	0	0	-0.965978	0	0	30	28.9216
DATA	563	4	71	0	0	A_22_P00009207	ENST00000429878	7426.29	4357.5	1.262106e+000	1.269033e+000	28	28.5	5.738685e+000	0	0	0	0	0	0	0.926431	0	0	30	28.8494
DATA	564	4	72	0	0	A_21_P0012654	XR_251551	7447.9	4357.6	1.249787e+002	1.256144e+001	155	29	5.827468e+000	0	0	0	0	0	0	130.564	1	1	26.2212	29.0223
DATA	565	4	73	0	0	A_21_P0014033	ENST00000575066	7468.6	4357.41	6.057548e+000	1.396769e+000	33	29	5.829238e+000	0	0	0	0	0	0	6.34607	1	0	27.501	29.2196
DATA	566	4	74	0	0	A_21_P0011354	TCONS_l2_00008932	7489.9	4357.4	4.661663e+003	4.661680e+002	4891	29	5.720070e+000	0	0	0	0	0	0	4897.24	1	1	25.7804	29.263
DATA	567	4	75	0	0	A_23_P427703	NR_001447	7511.59	4357.39	4.564196e+002	4.565912e+001	512	29	5.758415e+000	0	0	0	0	0	0	480.787	1	1	24.4106	29.238
DATA	568	4	76	0	0	A_33_P3224505	AK126083	7532	4357.5	2.186837e+000	1.267665e+000	29	29	5.798014e+000	0	0	0	0	0	0	2.3092	1	0	30	29.26
DATA	569	4	77	0	0	A_22_P00015881	ENST00000477014	7553.33	4357.39	1.510895e+000	1.254709e+000	29	29	5.739785e+000	0	0	0	0	0	0	1.59938	1	0	30	29.21
DATA	570	4	78	0	0	A_22_P00003249	NR_104332	7574.5	4357.32	2.393250e+000	1.265508e+000	32	29	5.726095e+000	0	0	0	0	0	0	2.53934	1	0	27.0811	29.1902
DATA	571	4	79	0	0	A_21_P0003575	ENST00000508998	7595.5	4357.32	1.236213e+000	1.240900e+000	29	29	5.773524e+000	0	0	0	0	0	0	0.518399	0	0	30	29.2721
DATA	572	4	80	0	0	A_22_P00021451	ENST00000515614	7616.67	4357.39	1.233625e+000	1.238730e+000	29	29	5.684533e+000	0	0	0	0	0	0	0.624026	0	0	30	29.1713
DATA	573	4	81	0	0	A_23_P61447	NM_004453	7637.82	4357.73	1.887554e+001	2.255647e+000	47	29	5.645197e+000	0	0	0	0	0	0	20.1531	1	1	22.1978	29.1779
DATA	574	4	82	0	0	A_24_P355967	NM_000621	7659	4357.2	1.228823e+000	1.232529e+000	27	29	5.719648e+000	0	0	0	0	0	0	-1.73932	0	0	30	29.3717
DATA	575	4	83	0	0	A_32_P86245	NM_018100	7680.21	4357.19	1.226650e+000	1.232911e+000	28.5	29	5.775868e+000	0	0	0	0	0	0	0.851186	0	0	30	29.5955
DATA	576	4	84	0	0	A_22_P00013240	NR_103862	7702.46	4356.77	7.739935e+000	1.451692e+000	37	29	5.769442e+000	0	0	0	0	0	0	8.30952	1	1	30	29.683
DATA	577	4	85	0	0	A_24_P291401	NM_001031738	7722.56	4357.03	7.391077e+000	1.431907e+000	34.5	30	5.757518e+000	0	0	0	0	0	0	7.94623	1	1	29.1201	29.7946
DATA	578	4	86	0	0	A_22_P00009974	NR_040710	7743.62	4357	1.220994e+000	1.226655e+000	30	29	5.742993e+000	0	0	0	0	0	0	0.749794	0	0	30	29.6413
DATA	579	4	87	0	0	A_21_P0005615	NR_125820	7765	4357.2	2.506919e+000	1.248532e+000	32	29	5.688573e+000	0	0	0	0	0	0	2.7025	1	0	30	29.156
DATA	580	4	88	0	0	A_23_P19115	NM_018094	7785.91	4356.58	8.204223e+000	1.471503e+000	35.5	29	5.671325e+000	0	0	0	0	0	0	8.85541	1	1	22.1978	28.9052
DATA	581	4	89	0	0	A_23_P35045	NM_001025598	7807.44	4357.38	8.325785e+001	8.414751e+000	116	29	5.533742e+000	0	0	0	0	0	0	89.9534	1	1	26.0017	28.7338
DATA	582	4	90	0	0	A_24_P227585	NM_018559	7828.48	4356.93	4.001107e+001	4.182726e+000	72.5	28	5.239818e+000	0	0	0	0	0	0	43.2723	1	1	25.7804	28.3599
DATA	583	4	91	0	0	A_22_P00002974	lnc-C6orf118-1:2	7849.45	4357.7	1.065686e+002	1.072627e+001	145	28	5.559853e+000	0	0	0	0	0	0	115.337	1	1	24.4106	28.8029
DATA	584	4	92	0	0	A_22_P00019241	NR_046621	7870.62	4357	1.213631e+000	1.217292e+000	28.5	28	5.705121e+000	0	0	0	0	0	0	-0.476361	0	0	30	28.8234
DATA	585	4	93	0	0	A_33_P3339070	NR_024475	7891.83	4357	1.239920e+000	1.222862e+000	29	29	5.740023e+000	0	0	0	0	0	0	1.34384	1	0	30	28.9805
DATA	586	4	94	0	0	A_22_P00017436	NR_121184	7913	4357.2	1.212348e+000	1.216004e+000	27	29	5.763944e+000	0	0	0	0	0	0	-0.488758	0	0	30	29.2482
DATA	587	4	95	0	0	A_24_P190541	NM_018963	7933.85	4357.16	1.575802e+002	1.580484e+001	199.5	29	5.733454e+000	0	0	0	0	0	0	170.93	1	1	26.8687	29.2038
DATA	588	4	96	0	0	A_33_P3268174	NM_152903	7955.37	4357	1.211548e+000	1.218516e+000	29	29	5.693439e+000	0	0	0	0	0	0	0.974427	0	0	30	28.9507
DATA	589	4	97	0	0	A_33_P3286739	XM_006719890	7976.5	4357	1.211371e+000	1.215024e+000	29	29	5.696891e+000	0	0	0	0	0	0	-0.191127	0	0	30	28.7609
DATA	590	4	98	0	0	A_24_P167984	NM_015251	7997.27	4357.23	4.193178e+001	4.365663e+000	72.5	28	5.821103e+000	0	0	0	0	0	0	45.5039	1	1	24.4106	28.69
DATA	591	4	99	0	0	A_19_P00321124	NR_120641	8018.62	4357	1.763675e+000	1.227799e+000	30	28	5.663354e+000	0	0	0	0	0	0	1.91385	1	0	30	28.4526
DATA	592	4	100	0	0	A_32_P206497	ENST00000492679	8040	4356.8	1.211595e+000	1.215249e+000	27	28	5.553590e+000	0	0	0	0	0	0	-0.568793	0	0	30	28.6331
DATA	593	4	101	0	0	A_33_P3351745	NM_024070	8061.09	4357.17	1.116907e+002	1.123503e+001	144	29	5.435221e+000	0	0	0	0	0	0	121.142	1	1	27.501	28.8724
DATA	594	4	102	0	0	A_24_P404840	NM_000166	8082.37	4357	1.566078e+000	1.226148e+000	31	29	5.425770e+000	0	0	0	0	0	0	1.69797	1	0	30	28.8813
DATA	595	4	103	66	-1	3xSLv1	3xSLv1	8103.5	4357	1.213042e+000	1.216701e+000	28	29	5.457648e+000	0	0	0	0	0	0	-0.867878	0	0	30	29.0265
DATA	596	4	104	0	0	A_22_P00011458	ENST00000416507	8124.62	4357	1.213755e+000	1.223252e+000	30	29	5.514152e+000	0	0	0	0	0	0	1.29259	0	0	30	29.0972
DATA	597	4	105	0	0	A_23_P68942	NM_000967	8146.13	4357.15	1.321825e+004	1.321826e+003	14215	29	5.661389e+000	0	0	0	0	0	0	14305.8	1	1	27.2919	29.2945
DATA	598	4	106	0	0	A_22_P00010253	lnc-MTERF-5:1	8167	4356.8	1.395237e+000	1.227122e+000	31	29	5.687531e+000	0	0	0	0	0	0	1.50895	1	0	30	29.1148
DATA	599	4	107	0	0	A_22_P00009379	ENST00000518103	8188	4356.8	1.216548e+000	1.220217e+000	29	29	5.699200e+000	0	0	0	0	0	0	-0.0398718	0	0	30	29.1383
DATA	600	4	108	0	0	A_22_P00000755	ENST00000443714	8209.63	4356.67	1.782816e+001	2.161071e+000	46.5	29	5.586876e+000	0	0	0	0	0	0	19.246	1	1	23.9365	29.0218
DATA	601	4	109	0	0	A_33_P3360227	DC397705	8230.44	4356.97	1.607954e+000	1.233232e+000	31	29	5.636502e+000	0	0	0	0	0	0	1.73397	1	0	30	29.1775
DATA	602	4	110	0	0	A_22_P00012831	lnc-RASA1-3:20	8250.74	4356.8	1.482576e+001	1.922547e+000	43	29	5.764890e+000	0	0	0	0	0	0	15.9708	1	1	24.1747	29.0813
DATA	603	4	111	0	0	A_33_P3380311	NM_000489	8272.79	4356.81	2.417945e+000	1.249153e+000	32	29	5.711139e+000	0	0	0	0	0	0	2.60143	1	0	30	29.0113
DATA	604	4	112	0	0	A_24_P79054	NM_000660	8294	4357	4.648645e+002	4.650264e+001	526	28	5.663770e+000	0	0	0	0	0	0	499.483	1	1	28.1191	28.8254
DATA	605	4	113	0	0	A_23_P88630	NM_000057	8314.41	4357.35	1.924333e+001	2.283209e+000	50	28	5.564661e+000	0	0	0	0	0	0	20.6482	1	1	24.8756	28.8436
DATA	606	4	114	0	0	A_23_P379475	NM_014762	8336.33	4356.61	1.226769e+000	1.230469e+000	28	28	5.608544e+000	0	0	0	0	0	0	-2.07577	0	0	30	28.9666
DATA	607	4	115	0	0	A_24_P154868	NM_005588	8357.5	4356.68	1.731704e+000	1.244419e+000	31	28	5.596431e+000	0	0	0	0	0	0	1.85286	1	0	30	28.7619
DATA	608	4	116	0	0	A_24_P921321	NM_002843	8379.12	4356.54	4.903570e+001	5.056512e+000	81.5	28	5.550353e+000	0	0	0	0	0	0	52.3849	1	1	24.6442	28.6809
DATA	609	4	117	0	0	A_23_P10785	NM_145206	8400.5	4356.5	1.423084e+002	1.428444e+001	178	28	5.250383e+000	0	0	0	0	0	0	151.784	1	1	24.4106	28.4822
DATA	610	4	118	0	0	A_21_P0006004	ENST00000449144	8421	4356.5	1.234473e+000	1.241324e+000	30	28	5.530108e+000	0	0	0	0	0	0	0.937779	0	0	30	28.8296
DATA	611	4	119	0	0	A_21_P0011770	NR_110718	8442.63	4356.83	7.949015e+002	7.949983e+001	876	29	5.455734e+000	0	0	0	0	0	0	844.954	1	1	24.8756	29.0381
DATA	612	4	120	0	0	A_21_P0003363	ENST00000511634	8463.22	4356.52	2.002052e+000	1.258479e+000	31	29	5.555726e+000	0	0	0	0	0	0	2.12464	1	0	30	28.9696
DATA	613	4	121	0	0	A_24_P126139	NM_016370	8484.4	4356.59	1.561384e+000	1.254432e+000	30	29	5.450046e+000	0	0	0	0	0	0	1.65402	1	0	30	28.9748
DATA	614	4	122	0	0	A_33_P3293519	NR_022010	8505.6	4356.59	1.243184e+000	1.246934e+000	27.5	29	5.436845e+000	0	0	0	0	0	0	-0.235228	0	0	30	28.9773
DATA	615	4	123	0	0	A_22_P00001595	lnc-ARNTL-1:1	8526.84	4356.65	3.613895e+001	3.823723e+000	69.5	29	5.406617e+000	0	0	0	0	0	0	38.1431	1	1	24.1747	29.2242
DATA	616	4	124	0	0	A_21_P0009686	lnc-OR10H5-2:3	8548	4356.5	1.247769e+000	1.251533e+000	28.5	29	5.474522e+000	0	0	0	0	0	0	-0.846648	0	0	30	29.1014
DATA	617	4	125	0	0	A_21_P0002073	ENST00000422600	8569.71	4356.71	5.784178e+003	5.784191e+002	6082	29	5.500454e+000	0	0	0	0	0	0	6081.85	1	1	24.8756	28.8848
DATA	618	4	126	0	0	A_22_P00009732	lnc-MCU-1:1	8590.15	4356.5	1.252444e+000	1.256221e+000	27	29	5.567259e+000	0	0	0	0	0	0	-2.85128	0	0	30	28.7356
DATA	619	4	127	0	0	A_33_P3244818	NM_198467	8611.28	4356.66	1.144615e+001	1.701264e+000	41.5	29	5.724982e+000	0	0	0	0	0	0	11.9908	1	1	24.8756	28.8841
DATA	620	4	128	0	0	A_21_P0001944	ENST00000428474	8632.5	4356.5	2.670353e+001	2.953106e+000	56.5	29	5.724999e+000	0	0	0	0	0	0	27.9223	1	1	27.9146	28.913
DATA	621	4	129	0	0	A_22_P00013937	ENST00000438837	8653.71	4356.5	8.651854e+000	1.531207e+000	38.5	28	5.708805e+000	0	0	0	0	0	0	9.02973	1	1	27.0811	28.7974
DATA	622	4	130	0	0	A_24_P129632	NM_004747	8674.85	4356.5	4.387029e+000	1.339578e+000	34	28	5.691222e+000	0	0	0	0	0	0	4.57011	1	0	30	28.6864
DATA	623	4	131	0	0	A_21_P0009560	lnc-TCF4-1:3	8696	4356.5	2.915946e+000	1.301136e+000	30	28	5.293334e+000	0	0	0	0	0	0	3.03204	1	0	26.2212	28.3603
DATA	624	4	132	0	0	A_23_P122041	NM_002715	8717.9	4356.6	1.033036e+002	1.040819e+001	134.5	28	5.244465e+000	0	0	0	0	0	0	107.212	1	1	26.2212	28.5069
DATA	625	4	133	0	0	A_33_P3407751	AK126029	8738.29	4356.5	1.268788e+000	1.273018e+000	28.5	29	5.444606e+000	0	0	0	0	0	0	0.33215	0	0	27.0811	29.0247
DATA	626	4	134	0	0	A_21_P0000753	NR_038289	8759.5	4356.32	2.936430e+001	3.201205e+000	62	29	5.586471e+000	0	0	0	0	0	0	30.3717	1	1	30	28.9695
DATA	627	4	135	0	0	A_23_P311192	NM_178324	8780.6	4356.41	7.577231e+000	1.484861e+000	37	28	5.751401e+000	0	0	0	0	0	0	7.82378	1	1	27.501	28.8567
DATA	628	4	136	0	0	A_21_P0005021	NR_038989	8802.55	4356.24	9.399764e+000	1.587340e+000	38	28	5.399833e+000	0	0	0	0	0	0	9.68951	1	1	25.1049	28.5566
DATA	629	4	137	0	0	A_24_P50950	ENST00000492980	8823.13	4356.65	1.889404e+001	2.282828e+000	48	28	5.344647e+000	0	0	0	0	0	0	19.4446	1	1	25.3321	28.3404
DATA	630	4	138	0	0	A_22_P00010075	lnc-MPHOSPH8-1:1	8844	4356.5	1.279200e+000	1.283058e+000	27	28	5.259109e+000	0	0	0	0	0	0	-2.37084	0	0	30	28.4173
DATA	631	4	139	0	0	A_33_P3366575	NM_018698	8865.58	4355.85	9.310123e+000	1.586605e+000	38	28	5.198783e+000	0	0	0	0	0	0	9.55503	1	1	21.4095	28.3618
DATA	632	4	140	0	0	A_23_P388301	BC040859	8886.5	4356.32	1.282728e+000	1.286597e+000	27	28	5.215718e+000	0	0	0	0	0	0	-2.37122	0	0	30	28.4706
DATA	633	4	141	0	0	A_23_P90895	NM_152994	8906.46	4357.18	5.635482e+000	1.406265e+000	35	28	5.567697e+000	0	0	0	0	0	0	5.76722	1	0	30	28.8186
DATA	634	4	142	0	1	ERCC-00077_121	ERCC-00077_121	8928.78	4356.48	1.285878e+000	1.289756e+000	27	28	5.329147e+000	0	0	0	0	0	0	-1.15356	0	0	30	28.5037
DATA	635	4	143	0	0	A_23_P42507	NM_139126	8950.45	4356.26	9.328790e+001	9.417705e+000	125	28	5.340498e+000	0	0	0	0	0	0	95.2719	1	1	24.6442	28.3784
DATA	636	4	144	0	0	A_23_P31224	NM_178273	8971.57	4356	6.838477e+001	6.959488e+000	97.5	28	5.573476e+000	0	0	0	0	0	0	69.7794	1	1	24.1747	28.3772
DATA	637	4	145	0	0	A_22_P00012484	ENST00000526206	8992.21	4356.19	1.289366e+000	1.293255e+000	25.5	28	5.598692e+000	0	0	0	0	0	0	-2.53623	0	0	30	28.3762
DATA	638	4	146	0	0	A_22_P00023531	ENST00000510203	9013.44	4356.03	1.290175e+000	1.294066e+000	29	28	5.602154e+000	0	0	0	0	0	0	-0.80623	0	0	29.1201	28.276
DATA	639	4	147	0	0	A_23_P107693	NM_017652	9034.92	4356.6	1.713876e+001	2.148095e+000	43.5	28	5.540085e+000	0	0	0	0	0	0	17.4506	1	1	24.8756	28.2022
DATA	640	4	148	0	0	A_33_P3320152	NM_003094	9056.53	4356.76	5.573371e+001	5.721960e+000	83	28	5.555984e+000	0	0	0	0	0	0	56.7236	1	1	23.9365	28.1148
DATA	641	4	149	0	0	A_22_P00015171	ENST00000449761	9077	4356.2	2.000444e+000	1.310929e+000	31	28	5.486074e+000	0	0	0	0	0	0	2.03588	1	0	30	28.2039
DATA	642	4	150	0	0	A_22_P00015990	NM_001287491	9098.98	4356.22	1.721458e+001	2.154550e+000	46	28	5.444905e+000	0	0	0	0	0	0	17.5187	1	1	23.9365	28.208
DATA	643	4	151	0	0	A_33_P3223208	NM_016122	9119.25	4356.8	3.505958e+001	3.737720e+000	64	28	5.447543e+000	0	0	0	0	0	0	35.6776	1	1	25.1049	28.1891
DATA	644	4	152	0	0	A_33_P3346937	NM_001278471	9140.93	4356.93	5.028518e+001	5.192668e+000	77	28	5.492443e+000	0	0	0	0	0	0	51.1867	1	1	24.6442	28.1176
DATA	645	4	153	0	0	A_22_P00020853	lnc-DBT-3:1	9161.56	4356.03	1.290388e+000	1.294280e+000	27	28	5.359101e+000	0	0	0	0	0	0	-1.72715	0	0	30	28.201
DATA	646	4	154	0	0	A_33_P3301095	A_33_P3301095	9182.45	4356.62	1.102324e+002	1.109888e+001	135	28	5.681725e+000	0	0	0	0	0	0	112.358	1	1	24.4106	28.548
DATA	647	4	155	0	0	A_33_P3337049	NM_001118886	9204	4356.2	1.288272e+000	1.298101e+000	30	28	5.659942e+000	0	0	0	0	0	0	1.2661	0	0	30	28.5364
DATA	648	4	156	0	0	A_23_P55319	NM_004475	9225.63	4356.23	3.820438e+002	3.822617e+001	417.5	28	5.655179e+000	0	0	0	0	0	0	390.31	1	1	26.0017	28.5996
DATA	649	4	157	0	0	A_32_P928190	NR_046245	9246.37	4356	1.284820e+000	1.289614e+000	27	28	5.286458e+000	0	0	0	0	0	0	0.498121	0	0	30	28.4067
DATA	650	4	158	0	1	ERCC-00075_180	ERCC-00075_180	9267.37	4356	2.127642e+000	1.304026e+000	31	28	5.543719e+000	0	0	0	0	0	0	2.18052	1	0	29.1201	28.2036
DATA	651	4	159	0	0	A_23_P100632	NM_001002033	9289.06	4355.97	4.498681e+002	4.500512e+001	478	28	5.526847e+000	0	0	0	0	0	0	461.972	1	1	27.501	27.8902
DATA	652	4	160	0	0	A_23_P52974	NM_005142	9309.62	4356	1.277385e+000	1.281237e+000	27.5	28	5.573643e+000	0	0	0	0	0	0	-0.466077	0	0	29.1201	27.8179
DATA	653	4	161	0	0	A_32_P221	NM_144602	9330.83	4356	1.864826e+000	1.291576e+000	31	27	5.530615e+000	0	0	0	0	0	0	1.9239	1	0	28.1191	27.839
DATA	654	4	162	0	0	A_23_P103070	NM_003405	9352.07	4355.82	9.491478e+001	9.576650e+000	128	27	5.615174e+000	0	0	0	0	0	0	98.2021	1	1	26.8687	27.6691
DATA	655	4	163	66	1	DarkCorner	DarkCorner	9373.37	4356	1.266686e+000	1.270506e+000	26	27	5.405356e+000	0	0	0	0	0	0	-2.32795	0	0	30	27.0643
DATA	656	4	164	66	1	DarkCorner	DarkCorner	9394.37	4356	1.372862e+000	1.273633e+000	29	26	5.438419e+000	0	0	0	0	0	0	1.42958	1	0	29.1201	26.8112
DATA	657	5	1	66	1	DarkCorner	DarkCorner	5934.44	4364.97	1.461638e+000	1.466046e+000	29	30	5.810559e+000	0	0	0	0	0	0	-0.965223	0	0	30	29.9532
DATA	658	5	2	0	0	A_23_P79628	NM_014614	5955.02	4365.03	1.066589e+002	1.076720e+001	121	30	5.920537e+000	0	0	0	0	0	0	95.4375	1	1	28.1191	30.4855
DATA	659	5	3	0	0	A_22_P00018186	ENST00000520192	5975.63	4365.31	1.658112e+001	2.222979e+000	46	31	6.014677e+000	0	0	0	0	0	0	14.7657	1	1	24.8756	31.2004
DATA	660	5	4	0	0	A_23_P2474	NM_016319	5997.62	4364.36	2.355156e+001	2.785145e+000	50	31	5.958849e+000	0	0	0	0	0	0	20.8875	1	1	24.4106	31.5114
DATA	661	5	5	0	0	A_33_P3211473	NM_015024	6018.67	4364.76	3.969703e+002	3.972509e+001	358.5	31	5.823491e+000	0	0	0	0	0	0	350.632	1	1	24.8756	31.5633
DATA	662	5	6	0	0	A_22_P00011599	lnc-PCGF2-1:1	6039.96	4364.14	2.467074e+001	2.886070e+000	50.5	31	5.883640e+000	0	0	0	0	0	0	21.7201	1	1	23.4529	31.5335
DATA	663	5	7	0	0	A_23_P106859	NM_006067	6060.98	4364.9	1.329580e+002	1.338046e+001	144	31	5.711786e+000	0	0	0	0	0	0	116.656	1	1	25.3321	31.3121
DATA	664	5	8	0	0	A_21_P0000368	NR_003033	6082.5	4364.68	1.355329e+001	2.026664e+000	41	31	5.825800e+000	0	0	0	0	0	0	11.8598	1	1	30	31.4148
DATA	665	5	9	0	0	A_33_P3424462	NM_001139459	6104	4364.79	5.611731e+001	5.811455e+000	76	31	5.960384e+000	0	0	0	0	0	0	48.9864	1	1	25.3321	31.3452
DATA	666	5	10	0	0	A_23_P122775	NM_032730	6123.68	4364.45	1.002535e+001	1.644282e+000	38	31	5.880097e+000	0	0	0	0	0	0	8.73645	1	1	23.2073	31.1756
DATA	667	5	11	0	0	A_21_P0010553	TCONS_l2_00000562	6146	4364.5	3.252243e+000	1.550205e+000	32	31	5.808818e+000	0	0	0	0	0	0	2.82916	1	0	30	30.9339
DATA	668	5	12	0	0	A_33_P3236416	NM_001004334	6167.09	4364.58	1.097342e+002	1.107788e+001	118	31	5.686358e+000	0	0	0	0	0	0	95.3324	1	1	25.7804	31.0446
DATA	669	5	13	0	0	A_23_P126248	NM_019062	6188.29	4364.5	3.387467e+001	3.712512e+000	59	31	5.834292e+000	0	0	0	0	0	0	29.4011	1	1	27.0811	30.9236
DATA	670	5	14	0	0	A_33_P3404566	A_33_P3404566	6209.4	4364.59	2.005963e+000	1.533374e+000	31.5	31	5.937281e+000	0	0	0	0	0	0	1.73985	1	0	30	30.6798
DATA	671	5	15	0	0	A_24_P152983	ENST00000445363	6230.87	4364.79	3.586392e+003	3.586424e+002	3112	31	5.826933e+000	0	0	0	0	0	0	3109.27	1	1	26.2212	30.7964
DATA	672	5	16	0	0	A_33_P3377346	NR_036481	6251.85	4364.5	1.516212e+000	1.520785e+000	29	31	5.819768e+000	0	0	0	0	0	0	-0.511846	0	0	30	30.7155
DATA	673	5	17	0	0	A_33_P3355649	AK128759	6273	4364.5	1.515882e+000	1.527214e+000	30	30	5.924468e+000	0	0	0	0	0	0	1.24469	0	0	30	30.5839
DATA	674	5	18	0	0	A_33_P3378772	NM_173611	6294	4364.5	6.201395e+000	1.641379e+000	34	30	6.001942e+000	0	0	0	0	0	0	5.3804	1	0	30	30.5327
DATA	675	5	19	0	0	A_33_P3353941	NM_005026	6315.1	4364.4	6.111648e+001	6.297476e+000	80	30	5.926970e+000	0	0	0	0	0	0	53.0666	1	1	25.7804	30.6251
DATA	676	5	20	0	0	A_21_P0006662	NR_026794	6336.5	4364.5	1.512509e+000	1.517071e+000	28	30	5.697565e+000	0	0	0	0	0	0	-0.966022	0	0	30	30.3553
DATA	677	5	21	0	0	A_33_P3402526	NM_018590	6357.49	4364.47	9.104171e+001	9.229398e+000	108	30	5.760932e+000	0	0	0	0	0	0	79.2241	1	1	24.4106	30.5997
DATA	678	5	22	0	0	A_24_P274640	NM_001042490	6378.78	4364.48	2.260859e+001	2.720408e+000	49	30	5.908618e+000	0	0	0	0	0	0	19.7027	1	1	27.0811	30.5335
DATA	679	5	23	0	0	A_23_P6546	NM_020461	6399.86	4364.68	3.427511e+001	3.745616e+000	59	30	5.781235e+000	0	0	0	0	0	0	29.9177	1	1	25.5572	30.5672
DATA	680	5	24	0	0	A_22_P00008336	ENST00000555299	6421.18	4364.45	1.724753e+001	2.290764e+000	43	30	5.661777e+000	0	0	0	0	0	0	15.0845	1	1	25.7804	30.3614
DATA	681	5	25	0	0	A_23_P105138	NM_001752	6442.29	4364.5	2.025022e+002	2.030603e+001	204	30	5.637014e+000	0	0	0	0	0	0	177.472	1	1	27.0811	30.2542
DATA	682	5	26	0	0	A_24_P162979	NM_024933	6463.4	4364.41	2.983050e+000	1.530408e+000	31.5	30	5.745834e+000	0	0	0	0	0	0	2.62031	1	0	30	30.2557
DATA	683	5	27	0	0	A_22_P00007208	NR_029508	6484.6	4364.41	2.492740e+000	1.517990e+000	30.5	30	5.850489e+000	0	0	0	0	0	0	2.19499	1	0	30	30.1692
DATA	684	5	28	0	0	A_22_P00004881	lnc-CYS1-3:1	6505.78	4364.48	3.051335e+000	1.524354e+000	30	30	5.778193e+000	0	0	0	0	0	0	2.69385	1	0	27.0811	30.0629
DATA	685	5	29	0	0	A_24_P15325	AJ301560	6527	4364.5	2.981263e+000	1.518910e+000	32	30	5.668846e+000	0	0	0	0	0	0	2.6393	1	0	30	29.9987
DATA	686	5	30	0	0	A_22_P00015216	ENST00000538693	6548	4364.5	1.480587e+000	1.486689e+000	30	30	5.692951e+000	0	0	0	0	0	0	0.619202	0	0	30	30.0289
DATA	687	5	31	0	0	A_21_P0001390	lnc-CEP350-1:1	6569.22	4364.48	1.476037e+000	1.480489e+000	27	30	5.794070e+000	0	0	0	0	0	0	-1.70719	0	0	30	30.1251
DATA	688	5	32	0	0	A_23_P26976	NM_001267	6591.11	4364.07	1.878347e+001	2.388534e+000	47	30	5.809124e+000	0	0	0	0	0	0	16.7859	1	1	22.7082	30.239
DATA	689	5	33	0	0	A_33_P3392907	AK125720	6611.5	4364.32	2.490805e+000	1.491769e+000	30.5	30	5.736767e+000	0	0	0	0	0	0	2.23289	1	0	30	30.1967
DATA	690	5	34	0	0	A_22_P00025271	ENST00000514385	6633.21	4364.66	1.646389e+001	2.204342e+000	42.5	30	5.654770e+000	0	0	0	0	0	0	14.8099	1	1	30	30.0979
DATA	691	5	35	0	0	A_24_P39639	NM_058219	6654.11	4364.3	1.137071e+002	1.146413e+001	132	30	5.568126e+000	0	0	0	0	0	0	102.652	1	1	24.8756	30.2148
DATA	692	5	36	0	0	A_22_P00004155	ENST00000420905	6675.86	4364.4	2.799911e+001	3.155449e+000	55	30	5.642462e+000	0	0	0	0	0	0	25.3709	1	1	20.0267	30.2461
DATA	693	5	37	0	0	A_21_P0005503	lnc-SBDS-2:2	6696.5	4364	5.452163e+002	5.454090e+001	511.5	30	5.744537e+000	0	0	0	0	0	0	495.89	1	1	25.3321	30.4036
DATA	694	5	38	0	0	A_22_P00023392	NR_105000	6718.44	4364.13	5.242494e+001	5.437730e+000	76	30	5.698533e+000	0	0	0	0	0	0	47.8693	1	1	25.1049	30.1897
DATA	695	5	39	0	1	ERCC-00081_60	DQ854991	6738.56	4364.03	3.450974e+000	1.479460e+000	34	30	5.698770e+000	0	0	0	0	0	0	3.16283	1	0	30	30.2124
DATA	696	5	40	0	0	A_22_P00002274	lnc-C10orf31-5:1	6760.27	4364.88	3.117665e+001	3.431277e+000	57.5	30	5.799534e+000	0	0	0	0	0	0	28.6837	1	1	21.6755	30.0359
DATA	697	5	41	0	0	A_33_P3365760	NM_012108	6781	4364.2	2.315049e+000	1.445920e+000	30.5	30	5.944707e+000	0	0	0	0	0	0	2.13867	1	0	30	30.0405
DATA	698	5	42	0	0	A_23_P393645	NM_139025	6802.13	4364.73	1.974130e+001	2.432756e+000	47	30	5.855356e+000	0	0	0	0	0	0	18.3092	1	1	24.1747	30.0872
DATA	699	5	43	0	0	A_22_P00024466	ENST00000434493	6823.37	4364	2.195536e+000	1.432494e+000	30	30	5.826323e+000	0	0	0	0	0	0	2.04502	1	0	30	29.9547
DATA	700	5	44	0	0	A_33_P3238493	NM_014974	6844.37	4364	6.429290e+000	1.549441e+000	34	30	5.734635e+000	0	0	0	0	0	0	6.01323	1	0	29.1201	29.8733
DATA	701	5	45	0	0	A_32_P104746	NM_020972	6864.08	4363.69	2.884009e+001	3.207686e+000	54	30	5.670671e+000	0	0	0	0	0	0	27.0807	1	1	20.591	29.7421
DATA	702	5	46	0	0	A_21_P0005011	lnc-MBOAT1-1:1	6886.31	4363.45	2.493972e+001	2.859040e+000	49	30	5.707517e+000	0	0	0	0	0	0	23.5231	1	1	30	29.7202
DATA	703	5	47	0	0	A_24_P50028	NM_017516	6907.62	4364	1.387980e+000	1.392166e+000	27	30	5.663245e+000	0	0	0	0	0	0	-0.102627	0	0	30	29.6816
DATA	704	5	48	0	0	A_21_P0013162	NR_034115	6929	4364.2	1.382116e+000	1.389664e+000	30	29	5.284350e+000	0	0	0	0	0	0	0.92127	0	0	30	29.3457
DATA	705	5	49	0	0	A_21_P0008084	lnc-IRG1-1:1	6950.17	4364	1.376208e+000	1.384475e+000	29	29	5.532110e+000	0	0	0	0	0	0	1.019	0	0	30	29.5171
DATA	706	5	50	0	0	A_21_P0006746	lnc-CUL2-1:2	6971.37	4364	2.651643e+000	1.399853e+000	31	30	5.850280e+000	0	0	0	0	0	0	2.54364	1	0	30	29.7894
DATA	707	5	51	0	0	A_33_P3366266	lnc-TRIM29-1:2	6992.5	4364	1.364599e+000	1.368804e+000	28	30	5.832815e+000	0	0	0	0	0	0	0.151193	0	0	30	29.892
DATA	708	5	52	0	0	A_22_P00009556	lnc-MAP3K6-1:1	7013.62	4364	1.358862e+000	1.362960e+000	27	30	5.770297e+000	0	0	0	0	0	0	-1.02552	0	0	30	29.8287
DATA	709	5	53	0	0	A_24_P118938	NM_001256798	7034.62	4364	3.510733e+000	1.401956e+000	31	30	5.771723e+000	0	0	0	0	0	0	3.41048	1	0	30	29.774
DATA	710	5	54	0	0	A_23_P364324	NM_152701	7056	4363.8	1.347454e+000	1.352309e+000	29	30	5.666579e+000	0	0	0	0	0	0	0.451215	0	0	30	29.9928
DATA	711	5	55	0	0	A_21_P0003486	lnc-PPP3CA-2:1	7077.17	4364	4.577591e+000	1.421679e+000	33	30	5.571017e+000	0	0	0	0	0	0	4.48427	1	0	28.1191	30.0099
DATA	712	5	56	0	0	A_23_P10077	NM_020376	7098	4364	5.328053e+002	5.329739e+001	539	30	5.594744e+000	0	0	0	0	0	0	524.062	1	1	28.1191	29.8527
DATA	713	5	57	0	0	A_21_P0001397	lnc-TSEN15-1:1	7119.44	4363.97	1.434265e+000	1.342671e+000	30	29	5.701295e+000	0	0	0	0	0	0	1.41658	1	0	30	29.6209
DATA	714	5	58	0	0	A_33_P3221353	NM_001009814	7140.23	4363.75	9.460684e+000	1.631877e+000	37	29	5.624912e+000	0	0	0	0	0	0	9.38152	1	1	28.1191	29.6153
DATA	715	5	59	0	0	A_22_P00000214	ENST00000378526	7161.62	4364	3.698675e+000	1.375039e+000	31	29	5.658721e+000	0	0	0	0	0	0	3.68238	1	0	30	29.4183
DATA	716	5	60	0	0	A_33_P3327642	NM_001039775	7183	4363.8	9.642115e+000	1.633899e+000	38	29	5.728788e+000	0	0	0	0	0	0	9.63821	1	1	28.1191	29.581
DATA	717	5	61	0	0	A_24_P329487	NM_174911	7204.46	4364.06	2.627826e+001	2.938012e+000	53	29	5.705384e+000	0	0	0	0	0	0	26.3699	1	1	22.9591	29.3053
DATA	718	5	62	0	0	A_23_P315206	NM_004059	7225.37	4364	1.305047e+000	1.308983e+000	25.5	29	5.634869e+000	0	0	0	0	0	0	-0.874348	0	0	30	29.1796
DATA	719	5	63	0	0	A_33_P3212525	ENST00000394455	7246.44	4363.97	1.386281e+000	1.311446e+000	30	29	5.627225e+000	0	0	0	0	0	0	1.40162	1	0	29.1201	29.1283
DATA	720	5	64	0	0	A_21_P0014784	ENST00000456856	7267.56	4363.97	1.629030e+000	1.309487e+000	30	29	5.614981e+000	0	0	0	0	0	0	1.65312	1	0	29.1201	29.2793
DATA	721	5	65	1028	1	(+)E1A_r60_a107	E1A_r60_a107	7288.79	4363.81	5.302016e+000	1.398950e+000	34	29	5.738723e+000	0	0	0	0	0	0	5.40008	1	0	28.5237	29.6249
DATA	722	5	66	0	0	A_21_P0004412	lnc-ZNF366-6:1	7310	4363.8	3.857825e+000	1.346457e+000	32	29	5.760081e+000	0	0	0	0	0	0	3.94311	1	0	30	29.5562
DATA	723	5	67	0	0	A_22_P00012804	lnc-RAP1GDS1-1:1	7331	4363.8	1.722559e+000	1.297084e+000	32	29	5.626365e+000	0	0	0	0	0	0	1.76668	1	0	28.1191	29.3479
DATA	724	5	68	0	0	A_19_P00808461	NM_001007094	7352.43	4363.64	4.543633e+001	4.720810e+000	75	29	5.760185e+000	0	0	0	0	0	0	46.7606	1	1	24.8756	29.3162
DATA	725	5	69	0	0	A_22_P00004055	lnc-CHST2-4:1	7373.5	4363.68	1.273174e+000	1.279674e+000	29	29	5.622858e+000	0	0	0	0	0	0	0.851629	0	0	30	29.0472
DATA	726	5	70	0	0	A_21_P0009137	ENST00000563931	7394.5	4363.68	2.830549e+000	1.304064e+000	30	29	5.594917e+000	0	0	0	0	0	0	2.93184	1	0	30	28.9381
DATA	727	5	71	0	0	A_23_P168306	NM_003931	7415.59	4364.09	3.414504e+001	3.642735e+000	62	29	5.725531e+000	0	0	0	0	0	0	35.4742	1	1	24.6442	28.8994
DATA	728	5	72	0	0	A_33_P3257627	ENST00000367272	7437	4363.5	3.542107e+000	1.313810e+000	31	29	5.848358e+000	0	0	0	0	0	0	3.69152	1	0	30	28.9835
DATA	729	5	73	0	0	A_21_P0004881	lnc-TSPO2-1:1	7458	4363.5	2.836755e+000	1.293017e+000	32	29	5.805557e+000	0	0	0	0	0	0	2.96495	1	0	30	29.0816
DATA	730	5	74	0	0	A_23_P411723	NM_002655	7479.22	4363.52	4.161024e+001	4.347024e+000	72.5	29	5.807844e+000	0	0	0	0	0	0	43.6132	1	1	27.0811	29.398
DATA	731	5	75	0	0	A_23_P91943	NM_000882	7500.4	4363.59	3.914676e+000	1.314240e+000	32	29	5.819145e+000	0	0	0	0	0	0	4.1142	1	0	27.501	29.2599
DATA	732	5	76	0	0	A_33_P3238052	NM_013300	7521.5	4363.68	1.491741e+001	1.947092e+000	43	29	5.942543e+000	0	0	0	0	0	0	15.7182	1	1	30	29.695
DATA	733	5	77	0	0	A_33_P3267195	NR_122107	7543.23	4363.85	2.146841e+001	2.483320e+000	50	29	5.739686e+000	0	0	0	0	0	0	22.6784	1	1	24.4106	29.3129
DATA	734	5	78	0	0	A_24_P68631	NM_175065	7564.59	4363.39	8.462771e+002	8.463687e+001	914	29	5.824347e+000	0	0	0	0	0	0	896.184	1	1	24.4106	29.1771
DATA	735	5	79	0	0	A_32_P488818	NM_182592	7584.19	4363.15	1.705873e+001	2.110367e+000	43	29	5.735252e+000	0	0	0	0	0	0	18.1035	1	1	30	29.3461
DATA	736	5	80	0	0	A_23_P139250	NM_001005180	7606.15	4363.5	1.235976e+000	1.239704e+000	27	29	5.741581e+000	0	0	0	0	0	0	-1.05611	0	0	30	29.2037
DATA	737	5	81	0	0	A_22_P00001666	lnc-ASH2L-1:1	7627.29	4363.5	1.233443e+000	1.237163e+000	27	29	5.735693e+000	0	0	0	0	0	0	-1.49644	0	0	30	29.2692
DATA	738	5	82	0	0	A_21_P0009969	lnc-ARFGEF2-2:7	7648.96	4363.38	2.726364e+001	2.992912e+000	58	29	5.661664e+000	0	0	0	0	0	0	29.1149	1	1	23.9365	29.3088
DATA	739	5	83	0	1	ETG08_142674	ETG08_142674	7669.71	4363.5	1.322755e+000	1.239582e+000	28	29	5.754697e+000	0	0	0	0	0	0	1.41508	1	0	30	29.647
DATA	740	5	84	0	0	A_33_P3366102	NM_001172428	7690.22	4363.75	2.058948e+001	2.398626e+000	48	30	5.706937e+000	0	0	0	0	0	0	22.0623	1	1	18.8476	29.7788
DATA	741	5	85	0	0	A_33_P3402350	ENST00000433816	7712	4363.5	2.690174e+000	1.257555e+000	31	30	5.743907e+000	0	0	0	0	0	0	2.88745	1	0	30	30.0095
DATA	742	5	86	0	0	A_22_P00008664	ENST00000556430	7733	4363.5	1.222957e+000	1.226645e+000	28	30	5.754884e+000	0	0	0	0	0	0	-0.00765523	0	0	30	29.9102
DATA	743	5	87	0	0	A_22_P00007173	lnc-GNLY-1:1	7754.29	4363.5	4.094444e+000	1.291585e+000	32	29	5.857041e+000	0	0	0	0	0	0	4.40716	1	0	27.0811	29.5329
DATA	744	5	88	0	0	A_22_P00004583	ENST00000454253	7775.4	4363.41	1.219758e+000	1.225111e+000	29	29	5.916118e+000	0	0	0	0	0	0	0.689927	0	0	30	29.3165
DATA	745	5	89	0	0	A_33_P3290573	NM_017633	7796.78	4363.56	3.597195e+001	3.799115e+000	68	29	5.624736e+000	0	0	0	0	0	0	38.8111	1	1	25.1049	28.9614
DATA	746	5	90	0	0	A_22_P00000995	NR_123718	7817.78	4363.48	1.217169e+000	1.221261e+000	29	28	5.279310e+000	0	0	0	0	0	0	0.346313	0	0	30	28.4248
DATA	747	5	91	0	0	A_21_P0010951	XR_252776	7838.8	4363.51	3.054328e+001	3.288882e+000	59	28	5.188978e+000	0	0	0	0	0	0	33.0163	1	1	23.9365	28.4712
DATA	748	5	92	0	0	A_22_P00003229	lnc-CACNG5-1:1	7860.07	4363.32	1.417120e+002	1.422351e+001	180	28	5.593640e+000	0	0	0	0	0	0	153.309	1	1	25.5572	28.7943
DATA	749	5	93	0	0	A_23_P163306	NM_032866	7881.33	4363.39	1.261126e+000	1.224507e+000	30	29	5.823363e+000	0	0	0	0	0	0	1.36522	1	0	30	28.9895
DATA	750	5	94	0	0	A_21_P0007087	lnc-C10orf137-1:4	7902.5	4363.32	1.927498e+000	1.232492e+000	30	29	5.787841e+000	0	0	0	0	0	0	2.08774	1	0	30	29.0537
DATA	751	5	95	0	0	A_21_P0010687	TCONS_l2_00001952	7923.5	4363.32	1.213154e+000	1.216813e+000	26	29	5.769075e+000	0	0	0	0	0	0	-2.36357	0	0	30	29.3249
DATA	752	5	96	0	0	A_23_P145146	NM_002598	7944.73	4363.23	1.225564e+002	1.231586e+001	164.5	29	5.636112e+000	0	0	0	0	0	0	132.844	1	1	24.8756	29.084
DATA	753	5	97	0	0	A_22_P00007583	lnc-HDAC9-3:1	7966	4363.5	1.212562e+000	1.216219e+000	29	29	5.733540e+000	0	0	0	0	0	0	-1.6076	0	0	30	28.7678
DATA	754	5	98	0	0	A_23_P412577	NM_173505	7987	4363.2	1.212407e+000	1.216064e+000	28	29	5.770378e+000	0	0	0	0	0	0	-0.66106	0	0	30	28.762
DATA	755	5	99	0	0	A_24_P230514	lnc-ATG7-1:1	8008.21	4363.19	2.891151e+000	1.249985e+000	32	28	5.860259e+000	0	0	0	0	0	0	3.13468	1	0	28.5237	28.6982
DATA	756	5	100	0	0	A_24_P296457	NM_000294	8029.44	4363.03	5.704928e+000	1.343375e+000	35	28	5.773271e+000	0	0	0	0	0	0	6.18481	1	0	30	28.5954
DATA	757	5	101	0	0	A_32_P129214	NR_109786	8050.56	4363.03	1.212853e+000	1.221106e+000	29	29	5.470873e+000	0	0	0	0	0	0	1.14707	0	0	30	28.8
DATA	758	5	102	0	0	A_33_P3424328	NM_001257357	8071.7	4363.1	1.213282e+000	1.217748e+000	29	29	5.481842e+000	0	0	0	0	0	0	0.480416	0	0	30	28.9666
DATA	759	5	103	0	0	A_22_P00007982	NR_027455	8093	4363.2	1.213845e+000	1.217506e+000	28	29	5.480691e+000	0	0	0	0	0	0	-0.117598	0	0	30	29.0381
DATA	760	5	104	0	0	A_24_P413470	NM_005427	8114.43	4363.55	1.758426e+001	2.139200e+000	46	29	5.451953e+000	0	0	0	0	0	0	19.0318	1	1	23.9365	29.1488
DATA	761	5	105	0	0	A_21_P0010625	TCONS_l2_00001282	8135.37	4363	6.634643e+000	1.387791e+000	36	29	5.597074e+000	0	0	0	0	0	0	7.17678	1	1	29.1201	29.2013
DATA	762	5	106	0	0	A_22_P00008772	lnc-KIF1C-2:1	8156.44	4363.03	3.199417e+000	1.261089e+000	31	29	5.709501e+000	0	0	0	0	0	0	3.45828	1	0	29.1201	29.3707
DATA	763	5	107	0	0	A_23_P122563	NM_014260	8177.47	4362.75	1.029754e+001	1.597099e+000	40	29	5.774200e+000	0	0	0	0	0	0	11.122	1	1	24.6442	29.3811
DATA	764	5	108	0	0	A_33_P3211968	lnc-TCL1B-2:4	8198.11	4362.59	9.899227e+000	1.572541e+000	39	29	5.665626e+000	0	0	0	0	0	0	10.6824	1	1	26.6546	29.271
DATA	765	5	109	0	0	A_33_P3268863	NM_001271983	8219.83	4363	1.128003e+001	1.663916e+000	42	29	5.597722e+000	0	0	0	0	0	0	12.1591	1	1	28.1191	29.1728
DATA	766	5	110	0	0	A_22_P00020715	ENST00000555490	8241.15	4363.54	4.242315e+000	1.296055e+000	33.5	29	5.739974e+000	0	0	0	0	0	0	4.56748	1	0	17.2609	29.0869
DATA	767	5	111	0	0	A_24_P334130	NM_054034	8262.37	4363	1.222316e+000	1.226003e+000	28.5	29	5.777059e+000	0	0	0	0	0	0	0.0134246	0	0	30	29.102
DATA	768	5	112	0	0	A_23_P27606	NM_004843	8283.06	4363.11	6.866459e+001	6.975320e+000	103	29	5.736636e+000	0	0	0	0	0	0	73.7548	1	1	24.8756	28.9786
DATA	769	5	113	0	0	A_33_P3390013	NM_006988	8304.5	4363	1.225464e+000	1.233611e+000	29.5	28	5.749320e+000	0	0	0	0	0	0	1.12307	0	0	29.1201	28.936
DATA	770	5	114	0	0	A_21_P0013442	ENST00000446187	8325.62	4363	1.694667e+000	1.242489e+000	31	29	5.688457e+000	0	0	0	0	0	0	1.81534	1	0	29.1201	29.0781
DATA	771	5	115	0	0	A_22_P00014356	lnc-SERTAD2-4:1	8346.62	4363	1.228963e+000	1.232684e+000	29	28	5.594231e+000	0	0	0	0	0	0	0.065676	0	0	29.1201	28.9763
DATA	772	5	116	0	0	A_33_P3267543	BC048256	8368	4362.8	1.963791e+000	1.250053e+000	29	28	5.696998e+000	0	0	0	0	0	0	2.0974	1	0	30	28.7649
DATA	773	5	117	0	0	A_33_P3392867	NM_006239	8389.37	4363	1.232835e+000	1.236553e+000	25	28	5.590658e+000	0	0	0	0	0	0	-3.02362	0	0	30	28.7758
DATA	774	5	118	0	0	A_22_P00014762	lnc-SLC35F5-8:1	8410.37	4363	1.234843e+000	1.238644e+000	29.5	28	5.521375e+000	0	0	0	0	0	0	0.146719	0	0	30	28.8289
DATA	775	5	119	0	0	A_23_P121120	NM_023915	8431.5	4363	1.236928e+000	1.240659e+000	29	29	5.460276e+000	0	0	0	0	0	0	-0.541371	0	0	30	28.9403
DATA	776	5	120	0	0	A_21_P0008238	lnc-AL445989.1-19:4	8452.62	4363	2.281587e+000	1.263578e+000	32	29	5.444684e+000	0	0	0	0	0	0	2.42059	1	0	29.1201	29.0677
DATA	777	5	121	1028	1	(+)E1A_r60_a135	E1A_r60_a135	8473.62	4363	1.241255e+000	1.245097e+000	28	29	5.505521e+000	0	0	0	0	0	0	0.165692	0	0	30	29.0792
DATA	778	5	122	0	0	A_33_P3361758	NM_152647	8495	4362.8	1.640284e+000	1.257970e+000	30	29	5.449102e+000	0	0	0	0	0	0	1.73405	1	0	30	29.0125
DATA	779	5	123	0	0	A_21_P0003082	lnc-HES1-2:4	8516	4362.8	1.245751e+000	1.251977e+000	31	29	5.462347e+000	0	0	0	0	0	0	0.829148	0	0	30	29.1614
DATA	780	5	124	0	0	A_23_P209269	NM_001033557	8537.35	4362.98	1.024239e+002	1.031861e+001	132	29	5.482040e+000	0	0	0	0	0	0	107.875	1	1	26.4388	29.2798
DATA	781	5	125	0	0	A_22_P00012249	ENST00000411431	8558.44	4362.97	1.250482e+000	1.254253e+000	28	29	5.492287e+000	0	0	0	0	0	0	-0.452289	0	0	29.1201	29.1009
DATA	782	5	126	0	0	A_22_P00010106	lnc-MRGPRD-1:1	8579.56	4362.97	2.287435e+000	1.277280e+000	31	29	5.470968e+000	0	0	0	0	0	0	2.4001	1	0	29.1201	28.7906
DATA	783	5	127	0	0	A_33_P3335895	NM_001242376	8600.79	4362.81	1.255208e+000	1.259052e+000	30	29	5.615516e+000	0	0	0	0	0	0	0.127843	0	0	30	28.8465
DATA	784	5	128	0	0	A_24_P73599	NM_172217	8622.16	4362.72	2.370809e+001	2.685491e+000	54	29	5.736906e+000	0	0	0	0	0	0	24.7818	1	1	24.1747	29.0053
DATA	785	5	129	0	0	A_23_P135690	ENST00000589138	8643	4362.8	2.616052e+004	2.616052e+003	26855	29	5.737849e+000	0	0	0	0	0	0	27293.7	1	1	28.1191	28.9587
DATA	786	5	130	0	1	ERCC-00136_67	EF011063	8664.21	4362.81	1.262378e+000	1.266186e+000	26	28	5.740642e+000	0	0	0	0	0	0	-2.17931	0	0	30	28.7975
DATA	787	5	131	0	0	A_19_P00803124	TCONS_l2_00019680	8685.44	4362.97	1.981942e+000	1.284004e+000	30	28	5.608888e+000	0	0	0	0	0	0	2.05992	1	0	30	28.6187
DATA	788	5	132	0	0	A_24_P257511	NM_001713	8706.5	4362.68	1.267058e+000	1.276789e+000	30.5	28	5.224135e+000	0	0	0	0	0	0	1.273	0	0	30	28.5288
DATA	789	5	133	0	0	A_23_P120776	NM_005984	8727.09	4362.36	5.378342e+001	5.526954e+000	84.5	29	5.460374e+000	0	0	0	0	0	0	55.7047	1	1	24.4106	28.9357
DATA	790	5	134	0	0	A_22_P00011670	NR_026805	8749.1	4362.6	2.929921e+003	2.929949e+002	3041.5	29	5.515332e+000	0	0	0	0	0	0	3028.79	1	1	25.7804	29.166
DATA	791	5	135	0	0	A_32_P751535	ENST00000440227	8770.59	4362.61	1.741244e+003	1.741291e+002	1811	29	5.804759e+000	0	0	0	0	0	0	1796.81	1	1	24.4106	28.9745
DATA	792	5	136	0	0	A_22_P00012040	lnc-PLEKHB1-1:1	8792.11	4362.33	9.682130e+000	1.604837e+000	39	28	5.761229e+000	0	0	0	0	0	0	9.97457	1	1	25.1049	28.919
DATA	793	5	137	0	0	A_22_P00015054	lnc-SNPH-1:1	8812.4	4362.59	4.128747e+000	1.346797e+000	34	28	5.412124e+000	0	0	0	0	0	0	4.24655	1	0	27.501	28.4707
DATA	794	5	138	0	0	A_24_P320880	NM_022133	8833.6	4362.59	2.201370e+000	1.302705e+000	32	28	5.226851e+000	0	0	0	0	0	0	2.26062	1	0	30	28.4634
DATA	795	5	139	0	0	A_23_P325075	NM_003800	8854.53	4362.8	1.570600e+001	2.029884e+000	45	28.5	5.208175e+000	0	0	0	0	0	0	16.104	1	1	22.9591	28.5812
DATA	796	5	140	0	0	A_33_P3217393	NM_001024736	8876	4362.5	3.051274e+000	1.323358e+000	31	28	5.193042e+000	0	0	0	0	0	0	3.12432	1	0	26.2212	28.4082
DATA	797	5	141	0	0	A_23_P111737	NM_005856	8897	4362.5	1.285525e+000	1.289402e+000	27	28	5.182839e+000	0	0	0	0	0	0	-1.90843	0	0	30	28.5704
DATA	798	5	142	0	0	A_19_P00318091	lnc-SNX10-2:6	8918.22	4362.52	2.257844e+000	1.310602e+000	31	28	5.174730e+000	0	0	0	0	0	0	2.30597	1	0	30	28.5572
DATA	799	5	143	0	0	A_22_P00013019	ENST00000557715	8939.4	4362.59	1.288602e+000	1.293921e+000	31	28	5.697013e+000	0	0	0	0	0	0	0.620837	0	0	30	28.7408
DATA	800	5	144	0	0	A_22_P00021235	ENST00000565771	8960.6	4362.59	1.289917e+000	1.293807e+000	27	28	5.262324e+000	0	0	0	0	0	0	-1.77179	0	0	30	28.3903
DATA	801	5	145	0	0	A_23_P107116	NM_007148	8981.47	4362.02	1.528704e+001	2.003332e+000	43.5	28	5.347946e+000	0	0	0	0	0	0	15.5676	1	1	22.4545	28.3296
DATA	802	5	146	0	0	A_22_P00008425	ENST00000291478	9003	4362.5	1.292039e+000	1.295935e+000	28	28	5.635051e+000	0	0	0	0	0	0	-1.48313	0	0	30	28.4528
DATA	803	5	147	0	0	A_24_P132039	NM_004290	9024.79	4361.82	9.041334e+000	1.648003e+000	36	28	5.551061e+000	0	0	0	0	0	0	9.19473	1	1	19.4461	28.2491
DATA	804	5	148	0	0	A_21_P0008791	ENST00000611265	9045.15	4362.5	5.471662e+000	1.408033e+000	33	28	5.621453e+000	0	0	0	0	0	0	5.5609	1	0	26.6546	28.0505
DATA	805	5	149	0	0	A_21_P0003150	lnc-CBLB-7:11	9066.29	4362.5	1.293888e+000	1.297791e+000	27	28	5.631575e+000	0	0	0	0	0	0	-1.97674	0	0	30	28.1893
DATA	806	5	150	0	0	A_21_P0013601	TCONS_l2_00029054	9087.5	4362.5	1.294096e+000	1.303374e+000	29	28	5.251136e+000	0	0	0	0	0	0	1.20118	0	0	30	28.1924
DATA	807	5	151	0	0	A_33_P3668049	NM_001288758	9108.71	4362.5	2.006113e+000	1.313390e+000	31	28	5.135655e+000	0	0	0	0	0	0	2.03787	1	0	30	28.211
DATA	808	5	152	0	0	A_21_P0007103	lnc-MBL2-2:5	9129.85	4362.5	1.778610e+000	1.309851e+000	31	28	5.493567e+000	0	0	0	0	0	0	1.80713	1	0	30	28.1943
DATA	809	5	153	0	0	A_33_P3378707	NR_027053	9151.65	4362.57	9.043669e+000	1.581345e+000	37	28	5.317804e+000	0	0	0	0	0	0	9.19223	1	1	24.1747	28.1869
DATA	810	5	154	0	0	A_23_P127522	NM_145014	9172.15	4362.5	6.350295e+000	1.443608e+000	36	28	5.679132e+000	0	0	0	0	0	0	6.45851	1	0	30	28.5404
DATA	811	5	155	0	1	ERCC-00104_60	ERCC-00104_60	9193.4	4362.41	1.291447e+000	1.295342e+000	28	28	5.741193e+000	0	0	0	0	0	0	-1.29043	0	0	30	28.6529
DATA	812	5	156	0	0	A_23_P210619	NM_016407	9215.2	4362.5	1.518705e+002	1.524208e+001	182	29	5.681081e+000	0	0	0	0	0	0	154.75	1	1	25.7804	28.7993
DATA	813	5	157	0	0	A_23_P66813	NM_016538	9235.6	4362.41	1.105988e+002	1.113513e+001	143	29	5.675042e+000	0	0	0	0	0	0	112.838	1	1	27.501	28.7776
DATA	814	5	158	0	0	A_33_P3406530	ENST00000432430	9256.78	4362.48	4.243832e+000	1.358426e+000	31	29	5.530603e+000	0	0	0	0	0	0	4.33622	1	0	30	28.6834
DATA	815	5	159	0	0	A_33_P3297305	NM_032213	9278	4362.5	1.284280e+000	1.293655e+000	29.5	28	5.489018e+000	0	0	0	0	0	0	1.21992	0	0	30	28.2065
DATA	816	5	160	0	0	A_21_P0003783	ENST00000504755	9299	4362.5	1.518690e+000	1.294493e+000	30	28	5.536520e+000	0	0	0	0	0	0	1.55764	1	0	30	28.01
DATA	817	5	161	0	0	A_23_P204847	NM_002298	9320.67	4362.38	2.821465e+003	2.821495e+002	2897	28	5.485361e+000	0	0	0	0	0	0	2900.82	1	1	24.8756	27.8285
DATA	818	5	162	0	0	A_23_P167005	NM_014373	9342.14	4362.05	5.223465e+001	5.377752e+000	81.5	27	5.621345e+000	0	0	0	0	0	0	53.8524	1	1	26.0017	27.751
DATA	819	5	163	0	0	A_22_P00023751	lnc-A1CF-3:1	9362.56	4362.03	1.271485e+000	1.275320e+000	27	27	5.500658e+000	0	0	0	0	0	0	-1.48875	0	0	30	27.6565
DATA	820	5	164	66	1	DarkCorner	DarkCorner	9383.79	4362.19	1.267468e+000	1.271290e+000	26	27	5.396225e+000	0	0	0	0	0	0	-2.51298	0	0	30	27.0332
DATA	821	6	1	0	0	A_21_P0007266	lnc-ENDOD1-1:3	5945	4370.5	1.469345e+000	1.473776e+000	26	30	6.006700e+000	0	0	0	0	0	0	-2.08126	0	0	30	30.3992
DATA	822	6	2	0	0	A_22_P00009741	lnc-MDH1B-2:1	5965.9	4370.6	4.430456e+001	4.671457e+000	68	31	5.995617e+000	0	0	0	0	0	0	39.4422	1	1	26.2212	30.8578
DATA	823	6	3	0	0	A_33_P3222451	NM_001278160	5987.33	4370.61	1.586890e+000	1.496298e+000	31	31	6.112977e+000	0	0	0	0	0	0	1.40629	1	0	27.2919	31.4498
DATA	824	6	4	0	0	A_23_P500741	NM_005187	6008.5	4370.68	3.896620e+001	4.173205e+000	65	31	6.031116e+000	0	0	0	0	0	0	34.3899	1	1	27.0811	31.6423
DATA	825	6	5	0	0	A_23_P404162	NM_014707	6029.6	4370.59	8.123580e+000	1.705313e+000	36	31	5.902375e+000	0	0	0	0	0	0	7.14368	1	1	30	31.7842
DATA	826	6	6	0	0	A_21_P0014322	XR_243378	6050.78	4370.52	1.499721e+000	1.505260e+000	31	31	5.748668e+000	0	0	0	0	0	0	0.484748	0	0	30	31.6522
DATA	827	6	7	0	0	A_32_P88349	XR_426840	6072.07	4370.73	1.490457e+003	1.490534e+002	1332	31	5.734660e+000	0	0	0	0	0	0	1302.57	1	1	26.0017	31.5379
DATA	828	6	8	0	0	A_23_P169017	NM_018661	6091.76	4371.34	7.037839e+000	1.553328e+000	35	31	5.885687e+000	0	0	0	0	0	0	6.13481	1	0	30	31.3484
DATA	829	6	9	0	0	A_22_P00010168	NR_121609	6113.72	4371.28	8.557322e+000	1.740771e+000	36	31	5.839079e+000	0	0	0	0	0	0	7.44305	1	1	30	31.5483
DATA	830	6	10	0	0	A_33_P3233099	NM_015320	6135.4	4370.59	1.513677e+000	1.518242e+000	28	31	5.788021e+000	0	0	0	0	0	0	-1.67065	0	0	30	31.134
DATA	831	6	11	0	0	A_23_P136817	NM_014708	6156.6	4370.59	1.391800e+001	1.934745e+000	40	31	5.764071e+000	0	0	0	0	0	0	12.07	1	1	30	31.1071
DATA	832	6	12	0	0	A_22_P00025394	lnc-ANKRD6-1:1	6177.71	4370.5	3.725427e+001	4.024342e+000	62	31	5.691871e+000	0	0	0	0	0	0	32.2736	1	1	27.0811	30.8746
DATA	833	6	13	0	0	A_22_P00023351	ENST00000447206	6198.9	4370.6	1.357612e+002	1.366131e+001	145.5	31	6.001959e+000	0	0	0	0	0	0	117.515	1	1	25.7804	30.7785
DATA	834	6	14	0	0	A_22_P00004026	ENST00000424219	6220	4370.5	1.708444e+001	2.289332e+000	41.5	31	5.810441e+000	0	0	0	0	0	0	14.782	1	1	26.2212	30.8981
DATA	835	6	15	0	0	A_23_P92967	NM_004531	6241.15	4370.5	1.933153e+001	2.461732e+000	45	31	5.801874e+000	0	0	0	0	0	0	16.7235	1	1	30	30.817
DATA	836	6	16	0	0	A_22_P00000694	ENST00000553791	6263.06	4370.69	1.364043e+001	2.045331e+000	42	30	5.890584e+000	0	0	0	0	0	0	11.8009	1	1	24.8756	30.7441
DATA	837	6	17	0	0	A_33_P3258003	NM_152788	6283.6	4370.41	1.518748e+000	1.527303e+000	30	30	5.779148e+000	0	0	0	0	0	0	0.953018	0	0	30	30.2507
DATA	838	6	18	0	0	A_33_P3349774	NM_144703	6304.71	4370.5	4.998613e+000	1.602341e+000	34	30	5.734581e+000	0	0	0	0	0	0	4.32928	1	0	30	30.3625
DATA	839	6	19	0	0	A_23_P114307	NM_002565	6326	4370.5	1.516413e+000	1.520986e+000	27	30	5.942915e+000	0	0	0	0	0	0	0.00654835	0	0	30	30.6437
DATA	840	6	20	0	0	A_33_P3320643	NR_026555	6347	4370.5	1.514682e+000	1.519250e+000	29	30	5.956839e+000	0	0	0	0	0	0	-0.0656031	0	0	30	30.5992
DATA	841	6	21	0	0	A_21_P0009805	lnc-KCNN4-1:1	6368.15	4370.5	3.728569e+000	1.562298e+000	32	30	5.843796e+000	0	0	0	0	0	0	3.24042	1	0	30	30.5552
DATA	842	6	22	0	0	A_22_P00021651	lnc-HNRNPAB-3:1	6389.4	4370.41	1.510115e+000	1.514670e+000	28	30	5.949513e+000	0	0	0	0	0	0	-1.30753	0	0	30	30.4626
DATA	843	6	23	0	0	A_21_P0010627	TCONS_l2_00001297	6410.5	4370.32	1.507342e+000	1.513638e+000	29	30	5.737237e+000	0	0	0	0	0	0	0.634585	0	0	30	30.6033
DATA	844	6	24	0	0	A_21_P0009696	lnc-AC011467.1-1:1	6431.6	4370.41	2.480768e+000	1.529152e+000	31	30	5.582478e+000	0	0	0	0	0	0	2.16778	1	0	30	30.289
DATA	845	6	25	0	0	A_22_P00002738	lnc-C20orf96-3:1	6452.5	4370.5	3.444183e+001	3.758907e+000	60	30	5.731454e+000	0	0	0	0	0	0	30.1614	1	1	24.4106	30.3219
DATA	846	6	26	0	0	A_21_P0003693	lnc-F11-3:1	6474	4370.5	1.714085e+000	1.511749e+000	30	30	5.818895e+000	0	0	0	0	0	0	1.5047	1	0	30	30.1951
DATA	847	6	27	0	0	A_22_P00012448	lnc-PRPF18-3:1	6495.15	4370.5	1.641749e+000	1.507127e+000	31.5	30	5.836526e+000	0	0	0	0	0	0	1.4449	1	0	30	30.1817
DATA	848	6	28	0	0	A_22_P00003522	ENST00000577546	6516.4	4370.41	3.394481e+000	1.532103e+000	30.5	30	5.676300e+000	0	0	0	0	0	0	2.99574	1	0	30	30.0115
DATA	849	6	29	0	0	A_21_P0013799	TCONS_l2_00030391	6537.5	4370.32	1.485225e+000	1.489704e+000	26.5	30	5.607343e+000	0	0	0	0	0	0	-0.761782	0	0	30	29.8943
DATA	850	6	30	0	0	A_23_P153441	NM_013312	6559.26	4370.67	8.211545e+000	1.697105e+000	37	30	5.740708e+000	0	0	0	0	0	0	7.28994	1	1	21.1402	30.2338
DATA	851	6	31	0	0	A_22_P00009984	lnc-MKRN2-AS1-1:1	6579.79	4370.19	3.377071e+000	1.518504e+000	32	30	5.869859e+000	0	0	0	0	0	0	3.00765	1	0	30	30.1479
DATA	852	6	32	0	0	A_21_P0000933	NR_125954	6601	4370.2	1.471174e+000	1.351284e+000	27	30	5.827075e+000	0	0	0	0	0	0	-0.32241	0	0	30	30.1201
DATA	853	6	33	0	0	A_33_P3408983	NM_001127511	6622.42	4370.7	1.193805e+002	1.202830e+001	131	30	5.678299e+000	0	0	0	0	0	0	107.026	1	1	24.6442	30.2128
DATA	854	6	34	0	0	A_24_P3140	NM_014497	6643.53	4370.72	7.550477e+001	7.691398e+000	95.5	30	5.671083e+000	0	0	0	0	0	0	67.929	1	1	25.3321	30.1984
DATA	855	6	35	0	0	A_22_P00012385	lnc-PRKAA2-7:2	6665.12	4370.32	1.570963e+002	1.577733e+001	169	30	5.553364e+000	0	0	0	0	0	0	141.872	1	1	25.7804	30.1864
DATA	856	6	36	0	0	A_23_P57137	NM_018347	6685.9	4369.92	2.840979e+001	3.191696e+000	54	30	5.800972e+000	0	0	0	0	0	0	25.7527	1	1	22.9591	30.5863
DATA	857	6	37	0	0	A_23_P351168	NM_145174	6706.7	4370.1	2.642535e+000	1.473108e+000	31	30	5.426431e+000	0	0	0	0	0	0	2.40424	1	0	28.3221	30.392
DATA	858	6	38	0	0	A_23_P16523	NM_004864	6727.7	4369.58	1.078008e+001	1.801586e+000	37	30	5.862533e+000	0	0	0	0	0	0	9.84697	1	1	30	30.4642
DATA	859	6	39	0	0	A_21_P0006590	NR_046502	6749	4370.2	1.865219e+000	1.450012e+000	29	30	5.637531e+000	0	0	0	0	0	0	1.71029	1	0	30	30.1242
DATA	860	6	40	0	0	A_32_P195065	NM_004263	6770.37	4370	3.963308e+000	1.485919e+000	31.5	30	5.895661e+000	0	0	0	0	0	0	3.64902	1	0	30	30.1823
DATA	861	6	41	0	0	A_23_P18055	NR_024615	6792.25	4370.87	1.222076e+001	1.878292e+000	39	30	5.974746e+000	0	0	0	0	0	0	11.2968	1	1	24.4106	30.0449
DATA	862	6	42	0	0	A_22_P00017455	NR_110166	6812.56	4370.03	1.416205e+000	1.420476e+000	27	30	5.855242e+000	0	0	0	0	0	0	-0.781676	0	0	29.1201	30.1088
DATA	863	6	43	0	0	A_33_P3386965	NM_145167	6833.62	4370	2.146022e+000	1.430794e+000	31	30	5.721770e+000	0	0	0	0	0	0	2.00026	1	0	30	29.8359
DATA	864	6	44	0	0	A_23_P304511	NM_032347	6854.83	4370	7.365840e+000	1.589640e+000	36	30	5.683915e+000	0	0	0	0	0	0	6.8944	1	1	28.1191	29.7412
DATA	865	6	45	0	0	A_22_P00003701	ENST00000563855	6876.17	4370	2.221725e+001	2.627482e+000	49	30	5.653570e+000	0	0	0	0	0	0	20.8839	1	1	30	29.8049
DATA	866	6	46	0	0	A_24_P187056	NR_046228	6897.62	4369.91	2.596304e+001	2.948136e+000	52.5	30	5.778016e+000	0	0	0	0	0	0	24.5103	1	1	25.5572	29.8111
DATA	867	6	47	0	0	A_22_P00018871	NR_125785	6918.37	4370	1.386711e+000	1.393897e+000	29	29	5.294450e+000	0	0	0	0	0	0	0.867033	0	0	30	29.3531
DATA	868	6	48	0	1	ERCC-00158_78	DQ516795	6939.5	4370	1.380828e+000	1.386368e+000	30	30	5.619678e+000	0	0	0	0	0	0	0.58772	0	0	30	29.5963
DATA	869	6	49	0	0	A_33_P3301040	NM_001282558	6960.62	4370	4.104651e+000	1.438902e+000	32	30	5.783360e+000	0	0	0	0	0	0	3.92432	1	0	30	29.7561
DATA	870	6	50	0	0	A_23_P110005	NM_032316	6981.98	4370.49	3.687189e+001	3.934642e+000	68.5	30	5.804061e+000	0	0	0	0	0	0	35.4004	1	1	24.1747	29.9889
DATA	871	6	51	0	0	A_33_P3314500	NM_005961	7003	4369.8	3.062618e+000	1.401250e+000	30	30	5.823777e+000	0	0	0	0	0	0	2.95322	1	0	30	29.903
DATA	872	6	52	0	0	A_23_P315789	NM_000538	7024.37	4370	5.677226e+000	1.475209e+000	33	29	5.891141e+000	0	0	0	0	0	0	5.49766	1	0	29.1201	29.7669
DATA	873	6	53	0	0	A_24_P393461	NM_138740	7045.57	4370.02	5.485149e+001	5.650242e+000	83	30	5.917999e+000	0	0	0	0	0	0	53.3409	1	1	27.0811	29.8517
DATA	874	6	54	0	0	A_23_P377819	NM_001039465	7066.73	4370.13	1.538066e+003	1.538126e+002	1490	30	5.644327e+000	0	0	0	0	0	0	1501.95	1	1	26.6546	30.3143
DATA	875	6	55	0	0	A_22_P00003237	ENST00000460586	7087.62	4370	1.340634e+000	1.346189e+000	29	30	5.575675e+000	0	0	0	0	0	0	0.62544	0	0	29.1201	30.073
DATA	876	6	56	0	0	A_23_P314798	NM_144622	7108.56	4369.95	2.133685e+001	2.519142e+000	51.5	29	5.596280e+000	0	0	0	0	0	0	21.0074	1	1	26.4388	29.713
DATA	877	6	57	0	0	A_21_P0009497	lnc-SOCS6-4:1	7130	4369.8	1.329638e+000	1.340070e+000	29.5	29	5.797859e+000	0	0	0	0	0	0	1.29546	0	0	30	29.7293
DATA	878	6	58	0	0	A_33_P3547141	AF130053	7151.21	4369.81	2.653508e+000	1.354523e+000	30.5	29	5.786778e+000	0	0	0	0	0	0	2.63403	1	0	30	29.6025
DATA	879	6	59	0	0	A_21_P0003577	lnc-CPEB2-7:1	7172.44	4369.97	1.551792e+000	1.332095e+000	29	29	5.818875e+000	0	0	0	0	0	0	1.54652	1	0	30	29.6291
DATA	880	6	60	0	0	A_23_P202496	NM_022451	7193.82	4370.4	2.038566e+001	2.427463e+000	51.5	29	5.861137e+000	0	0	0	1	0	0	20.3956	1	1	25.7804	29.5559
DATA	881	6	61	0	0	A_33_P3380642	AK027833	7214.62	4370	1.308858e+000	1.313975e+000	28.5	29	5.899968e+000	0	0	0	0	0	0	0.556634	0	0	30	29.4635
DATA	882	6	62	0	0	A_32_P47754	NM_001286233	7235.55	4370.4	2.605359e+002	2.608640e+001	277	29	5.624102e+000	0	0	0	0	0	0	262.639	1	1	26.6546	29.1469
DATA	883	6	63	0	0	A_24_P286527	NM_022777	7257.79	4369.55	3.320840e+001	3.567204e+000	59.5	29	5.748480e+000	0	0	0	0	0	0	33.6125	1	1	21.9382	29.4395
DATA	884	6	64	0	1	ERCC-00171_229	ERCC-00171_229	7278.22	4369.52	1.294174e+000	1.298078e+000	27	29	5.767827e+000	0	0	0	0	0	0	-0.817137	0	0	30	29.5535
DATA	885	6	65	0	0	A_33_P3359763	ENST00000466317	7299.4	4369.59	1.289555e+000	1.293449e+000	28	30	5.752340e+000	0	0	0	0	0	0	0.0323153	0	0	30	29.6908
DATA	886	6	66	0	0	A_23_P40025	NM_014764	7320.82	4369.63	5.192578e+003	5.192594e+002	5154.5	29	5.711885e+000	0	0	0	0	0	0	5312.04	1	1	25.7804	29.4896
DATA	887	6	67	0	0	A_21_P0013783	TCONS_l2_00030302	7341.6	4369.59	3.396701e+000	1.328694e+000	32	29	5.897979e+000	0	0	0	0	0	0	3.48656	1	0	30	29.6216
DATA	888	6	68	0	0	A_23_P126363	NM_021794	7362.78	4369.52	1.276400e+000	1.284227e+000	29	29	5.636347e+000	0	0	0	0	0	0	1.04018	0	0	30	29.3118
DATA	889	6	69	0	0	A_21_P0000905	NR_040246	7384	4369.5	2.114627e+000	1.293484e+000	30	29	5.544187e+000	0	0	0	0	0	0	2.18496	1	0	30	28.9581
DATA	890	6	70	0	0	A_23_P322043	NM_015327	7404.93	4369.61	8.456065e+001	8.551219e+000	113.5	29	5.604625e+000	0	0	0	0	0	0	87.645	1	1	25.1049	29.0275
DATA	891	6	71	0	0	A_22_P00011795	lnc-PGM3-1:1	7426.29	4369.5	1.264364e+000	1.268177e+000	28	29	5.877830e+000	0	0	0	0	0	0	-0.346693	0	0	30	29.0387
DATA	892	6	72	0	0	A_21_P0008819	lnc-GOLGA8J-2:2	7447.87	4369.6	9.003506e+000	1.552179e+000	38	29	5.864051e+000	0	0	0	0	0	0	9.38916	1	1	24.6442	29.0709
DATA	893	6	73	0	0	A_23_P13899	NM_002046	7469	4369.7	2.684055e+003	2.684085e+002	2745	29	5.731572e+000	0	0	0	0	0	0	2807	1	1	26.2212	29.2822
DATA	894	6	74	0	0	A_22_P00014097	lnc-SAT2-1:1	7489.78	4369.52	1.875484e+000	1.271239e+000	30	29	6.141502e+000	0	0	0	0	0	0	1.96677	1	0	30	29.8107
DATA	895	6	75	0	0	A_23_P90079	NM_001080821	7511.23	4368.86	1.494327e+001	1.950666e+000	43	29	6.035747e+000	0	0	0	0	0	0	15.7144	1	1	21.9382	29.7183
DATA	896	6	76	0	0	A_23_P369471	NM_178431	7532	4369.5	4.035140e+000	1.314276e+000	32	29	5.936588e+000	0	0	0	0	0	0	4.25363	1	0	30	29.5787
DATA	897	6	77	0	0	A_23_P6615	NM_001871	7554.98	4369.4	1.751069e+001	2.149981e+000	48.5	29	5.830782e+000	0	0	0	0	0	0	18.5081	1	1	24.8756	29.2178
DATA	898	6	78	0	1	ETG05_66023	ETG05_66023	7574.4	4369.59	2.983520e+001	3.232800e+000	55	29	5.941180e+000	0	0	0	1	0	0	31.6015	1	1	30	29.5764
DATA	899	6	79	66	-1	3xSLv1	3xSLv1	7596.02	4369.49	2.132337e+000	1.260159e+000	29.5	29	5.703307e+000	0	0	0	0	0	0	2.26375	1	0	30	29.3621
DATA	900	6	80	0	1	ERCC-00040_174	DQ883661	7616.71	4369.5	1.235700e+000	1.239427e+000	26	29	5.881868e+000	0	0	0	0	0	0	-2.33299	0	0	30	29.4504
DATA	901	6	81	0	0	A_23_P46412	NM_001130413	7638	4369.5	8.115951e+000	1.479424e+000	37	29	5.674400e+000	0	0	0	0	0	0	8.6513	1	1	30	29.3909
DATA	902	6	82	0	0	A_23_P73848	NR_125733	7659	4369.5	4.610432e+000	1.317897e+000	33.5	29	5.630808e+000	0	0	0	0	0	0	4.92376	1	0	26.2212	29.2968
DATA	903	6	83	0	0	A_23_P170888	NM_001039350	7680.22	4369.48	2.701741e+000	1.261694e+000	31	29	5.741321e+000	0	0	0	0	0	0	2.89049	1	0	30	29.7855
DATA	904	6	84	0	0	A_21_P0014185	AF090910	7701.4	4369.41	7.859338e+000	1.459975e+000	36	30	5.730053e+000	0	0	0	0	0	0	8.4224	1	1	27.501	30.1406
DATA	905	6	85	0	0	A_22_P00021891	lnc-CDYL2-3:1	7722.6	4369.41	1.224793e+000	1.229398e+000	30	30	5.777282e+000	0	0	0	0	0	0	0.508015	0	0	30	30
DATA	906	6	86	0	0	A_33_P3333554	ENST00000613959	7743.71	4369.5	4.207528e+000	1.296912e+000	33	29	5.670253e+000	0	0	0	0	0	0	4.52226	1	0	30	29.6276
DATA	907	6	87	0	0	A_24_P38143	NM_017651	7765	4369.5	9.143573e+000	1.528745e+000	37	29	5.778579e+000	0	0	0	0	0	0	9.8404	1	1	26.2212	29.6087
DATA	908	6	88	0	0	A_33_P3355014	NM_182526	7785.4	4369.35	2.621536e+001	2.893092e+000	54	29	5.745762e+000	0	0	0	0	0	0	28.246	1	1	23.9365	29.1133
DATA	909	6	89	0	0	A_19_P00318189	NR_038889	7807.22	4369.48	3.058867e+001	3.294078e+000	63	28	5.602974e+000	0	0	0	0	0	0	32.9938	1	1	27.0811	28.6143
DATA	910	6	90	0	0	A_23_P74205	AF090941	7828.4	4369.41	2.726601e+000	1.251309e+000	31.5	28	5.251813e+000	0	0	0	0	0	0	2.9438	1	0	30	28.4318
DATA	911	6	91	0	0	A_21_P0008422	lnc-MBIP-1:1	7849.5	4369.32	1.216548e+000	1.220233e+000	28.5	28	5.412853e+000	0	0	0	0	0	0	0.0671556	0	0	30	28.71
DATA	912	6	92	0	0	A_21_P0003965	ENST00000511758	7870.67	4369.39	1.215691e+000	1.219358e+000	27	28	5.635401e+000	0	0	0	0	0	0	-0.749727	0	0	30	28.7917
DATA	913	6	93	0	0	A_23_P94795	NM_003213	7892	4369.5	1.214979e+000	1.218643e+000	27.5	29	5.760095e+000	0	0	0	0	0	0	-1.52517	0	0	30	29.0137
DATA	914	6	94	0	0	A_33_P3252141	NM_019022	7912.79	4369.14	4.096516e+001	4.273756e+000	74	29	5.763869e+000	0	0	0	0	0	0	44.3458	1	1	25.1049	29.1152
DATA	915	6	95	0	0	A_23_P43119	NM_033126	7934.21	4369.19	1.213907e+000	1.217568e+000	28	29	5.708475e+000	0	0	0	0	0	0	-1.50808	0	0	28.5237	29.2558
DATA	916	6	96	0	0	A_33_P3299525	NM_001029859	7955.62	4369.71	7.403152e+000	1.424777e+000	36	29	5.639452e+000	0	0	0	0	0	0	8.01849	1	1	30	29.1378
DATA	917	6	97	0	0	A_22_P00006071	NR_038373	7976.5	4369.06	1.213412e+000	1.217071e+000	28.5	28	5.905136e+000	0	0	0	0	0	0	-0.199536	0	0	30	28.6981
DATA	918	6	98	0	0	A_24_P143324	NM_031914	7997.62	4369	1.213370e+000	1.217407e+000	29.5	28	5.838648e+000	0	0	0	0	0	0	0.328839	0	0	30	28.7606
DATA	919	6	99	0	0	A_22_P00014599	lnc-SLC15A1-1:1	8018.87	4369.4	5.521822e+002	5.523164e+001	613	28	5.838903e+000	0	0	0	0	0	0	598.151	1	1	26.4388	28.7028
DATA	920	6	100	0	0	A_21_P0006628	NR_120621	8040	4369.2	1.213734e+000	1.220224e+000	29	28	5.613352e+000	0	0	0	0	0	0	0.899372	0	0	30	28.6388
DATA	921	6	101	0	0	A_33_P3397061	NR_024378	8061.21	4369.19	1.214095e+000	1.217756e+000	26	29	5.469796e+000	0	0	0	0	0	0	-3.22302	0	0	30	28.8792
DATA	922	6	102	0	0	A_32_P2452	NM_175861	8082.37	4369	1.214550e+000	1.218899e+000	30	29	5.504111e+000	0	0	0	0	0	0	0.44238	0	0	30	29.139
DATA	923	6	103	0	0	A_22_P00016635	lnc-TOR3A-1:1	8103.5	4369	1.215161e+000	1.219223e+000	30	29	5.437863e+000	0	0	0	0	0	0	0.336772	0	0	30	29.1167
DATA	924	6	104	0	0	A_22_P00023529	lnc-PFKP-4:1	8125.36	4369.64	1.547271e+002	1.552071e+001	199.5	29	5.496607e+000	0	0	0	0	0	0	167.264	1	1	24.8756	29.1575
DATA	925	6	105	0	0	A_24_P136124	ENST00000623513	8145.62	4369	1.950095e+000	1.235891e+000	30	29	5.690890e+000	0	0	0	0	0	0	2.10688	1	0	30	29.2232
DATA	926	6	106	0	0	A_32_P416161	NM_212559	8167	4369.2	1.461516e+000	1.230139e+000	30	29	5.725251e+000	0	0	0	0	0	0	1.5777	1	0	30	29.3961
DATA	927	6	107	0	0	A_33_P3359832	A_33_P3359832	8188.17	4369	2.125848e+000	1.240823e+000	32	29	5.819006e+000	0	0	0	0	0	0	2.29287	1	0	28.1191	29.5262
DATA	928	6	108	0	0	A_21_P0013534	NR_027424	8209.84	4368.94	1.073100e+001	1.627564e+000	39	29	5.545049e+000	0	0	0	0	0	0	11.5626	1	1	27.0811	29.3655
DATA	929	6	109	0	0	A_23_P148150	NM_015456	8230.71	4369.12	8.844500e+001	8.928933e+000	123.5	29	5.554128e+000	0	0	0	0	0	0	95.1967	1	1	26.0017	29.0106
DATA	930	6	110	0	0	A_22_P00016050	ENST00000424257	8251.62	4369	1.437610e+000	1.234778e+000	31	29	5.842444e+000	0	0	0	0	0	0	1.54563	1	0	30	29.243
DATA	931	6	111	0	0	A_23_P94338	NM_006209	8272.62	4369	1.224183e+000	1.227982e+000	28.5	29	5.860162e+000	0	0	0	0	0	0	0.174102	0	0	29.1201	29.1493
DATA	932	6	112	0	0	A_22_P00016432	lnc-TMEM35-1:1	8293.83	4369	1.225782e+000	1.229871e+000	30	28	5.752139e+000	0	0	0	0	0	0	0.332843	0	0	30	28.942
DATA	933	6	113	0	0	A_19_P00811348	lnc-SNURF-1:3	8315.17	4369	3.891409e+000	1.291222e+000	34	29	5.742926e+000	0	0	0	0	0	0	4.16746	1	0	30	29.1631
DATA	934	6	114	0	0	A_23_P434809	NM_002964	8335.9	4369.41	1.023026e+004	1.023027e+003	11044	28	5.720448e+000	0	0	0	0	0	0	10939.8	1	1	26.2212	29.0619
DATA	935	6	115	0	0	A_33_P3318960	NM_001301131	8358	4369.06	7.355537e+001	7.458477e+000	101	28	5.787144e+000	0	0	0	0	0	0	78.5371	1	1	27.2919	28.9254
DATA	936	6	116	0	0	A_21_P0010487	NR_120328	8378.56	4368.97	1.233040e+000	1.236759e+000	26	28	5.301933e+000	0	0	0	0	0	0	-2.46409	0	0	30	28.5317
DATA	937	6	117	0	0	A_32_P29806	NM_003805	8399.77	4369.26	1.778339e+001	2.167303e+000	46	28	5.610368e+000	0	0	0	0	0	0	18.9273	1	1	21.1402	28.769
DATA	938	6	118	0	0	A_23_P212258	NM_000893	8421	4368.8	9.914753e+000	1.588296e+000	39	29	5.496401e+000	0	0	0	0	0	0	10.5356	1	1	28.1191	29.061
DATA	939	6	119	0	0	A_23_P1352	NM_003015	8442	4368.8	1.239222e+000	1.243371e+000	28	29	5.504143e+000	0	0	0	0	0	0	0.339331	0	0	30	29.0325
DATA	940	6	120	0	0	A_24_P941376	NM_015428	8463.37	4369	1.485005e+000	1.254050e+000	31	29	5.511263e+000	0	0	0	0	0	0	1.57242	1	0	30	29.1994
DATA	941	6	121	0	0	A_33_P3338047	NM_001098537	8484.44	4368.97	2.041379e+000	1.264056e+000	30	29	5.485664e+000	0	0	0	0	0	0	2.15767	1	0	30	29.1757
DATA	942	6	122	0	0	A_33_P3326904	AK125166	8505.94	4369.03	1.641408e+002	1.646160e+001	197	29	5.471272e+000	0	0	0	0	0	0	173.165	1	1	27.501	29.0367
DATA	943	6	123	0	0	A_33_P3367301	NM_152219	8526.62	4369	1.248327e+000	1.252092e+000	28	29	5.486509e+000	0	0	0	0	0	0	-0.637043	0	0	30	29.1569
DATA	944	6	124	0	0	A_22_P00008789	lnc-KIF7-1:1	8548	4368.8	1.250668e+000	1.254440e+000	28	29	5.307180e+000	0	0	0	0	0	0	-0.297221	0	0	30	29.3657
DATA	945	6	125	0	0	A_33_P3271301	NM_181492	8569.4	4369.04	1.857726e+001	2.242987e+000	49	29	5.464942e+000	0	0	0	0	0	0	19.4878	1	1	24.6442	28.9419
DATA	946	6	126	0	0	A_22_P00005190	lnc-DISP2-2:1	8590.21	4368.81	6.660696e+000	1.424546e+000	34	29	5.492452e+000	0	0	0	0	0	0	6.97429	1	1	28.5237	28.7917
DATA	947	6	127	0	0	A_33_P3384942	A_33_P3384942	8611.44	4368.97	1.257920e+000	1.261713e+000	27.5	29	5.534998e+000	0	0	0	0	0	0	-1.40613	0	0	30	28.9268
DATA	948	6	128	0	0	A_22_P00019624	lnc-MFSD7-1:1	8632.5	4368.68	1.296532e+000	1.270692e+000	30	29	5.731758e+000	0	0	0	0	0	0	1.3524	1	0	27.0811	29.1118
DATA	949	6	129	0	0	A_24_P59236	NM_001007089	8653.67	4368.61	1.262662e+000	1.267656e+000	29	29	5.681690e+000	0	0	0	0	0	0	0.570879	0	0	27.2919	29.0404
DATA	950	6	130	0	0	A_23_P112412	NM_017746	8674.14	4368.49	3.635835e+001	3.850856e+000	65.5	28	5.725056e+000	0	0	0	0	0	0	37.784	1	1	22.4545	28.7447
DATA	951	6	131	0	0	A_22_P00024215	ENST00000533812	8696.82	4368.95	1.204983e+001	1.751741e+000	40	28	5.640497e+000	0	0	0	0	0	0	12.4959	1	1	21.4095	28.7174
DATA	952	6	132	0	0	A_23_P388379	NM_207303	8717.22	4368.52	1.269801e+000	1.273723e+000	30	29	5.409828e+000	0	0	0	0	0	0	0.158362	0	0	30	28.8506
DATA	953	6	133	0	0	A_22_P00017595	ENST00000558920	8738.4	4368.59	1.272142e+000	1.275979e+000	29	29	5.511724e+000	0	0	0	0	0	0	-0.610823	0	0	27.501	28.9625
DATA	954	6	134	0	0	A_33_P3404525	ENST00000573596	8759.5	4368.68	1.550898e+001	2.009797e+000	44	29	5.727104e+000	0	0	0	0	0	0	15.9973	1	1	27.0811	29.3556
DATA	955	6	135	0	0	A_21_P0007503	lnc-RNFT2-1:1	8780.6	4368.59	1.436287e+000	1.288508e+000	30	29	5.996438e+000	0	0	0	0	0	0	1.47897	1	0	27.501	28.9991
DATA	956	6	136	0	0	A_21_P0008890	ENST00000432973	8802.7	4368.48	2.440637e+001	2.757180e+000	53	28	5.376443e+000	0	0	0	0	0	0	25.0879	1	1	24.1747	28.4303
DATA	957	6	137	0	0	A_33_P3302613	XM_005261736	8823	4368.5	1.711399e+000	1.296063e+000	31.5	28	5.338598e+000	0	0	0	0	0	0	1.75644	1	0	30	28.4492
DATA	958	6	138	0	0	A_33_P3266898	NM_001941	8844.15	4368.5	1.282848e+000	1.286717e+000	28	29	5.138504e+000	0	0	0	0	0	0	-1.50298	0	0	30	28.6245
DATA	959	6	139	0	0	A_23_P311144	NM_144978	8865.29	4368.5	4.663068e+000	1.370401e+000	33	29	5.558168e+000	0	0	0	0	0	0	4.77127	1	0	30	28.8462
DATA	960	6	140	0	0	A_22_P00018277	ENST00000568729	8886.5	4368.5	1.286554e+000	1.290434e+000	23.5	29	5.606167e+000	0	0	0	0	0	0	-3.82527	0	0	30	28.8888
DATA	961	6	141	0	0	A_24_P304723	NM_000942	8907.93	4368.81	1.910293e+002	1.914659e+001	217	28	5.099289e+000	0	0	0	0	0	0	194.915	1	1	25.5572	28.6
DATA	962	6	142	0	0	A_24_P408457	NM_000262	8928.85	4368.5	8.970424e+000	1.574265e+000	36	28	5.182577e+000	0	0	0	0	0	0	9.14266	1	1	26.6546	28.4499
DATA	963	6	143	0	0	A_23_P360179	NM_032442	8950.2	4368.47	3.121097e+001	3.379138e+000	60	28	5.298936e+000	0	0	0	0	0	0	31.7752	1	1	25.7804	28.5338
DATA	964	6	144	0	0	A_24_P125335	NM_005408	8971	4368.5	1.292479e+000	1.296377e+000	26	28	5.315449e+000	0	0	0	0	0	0	-1.89531	0	0	30	28.5122
DATA	965	6	145	0	0	A_21_P0005202	NR_108064	8993.93	4368.41	8.725471e+000	1.563641e+000	37	28	5.345627e+000	0	0	0	0	0	0	8.86654	1	1	17.9125	28.4797
DATA	966	6	146	0	0	A_33_P3236686	AF461897	9013.4	4368.41	1.294505e+000	1.298409e+000	26.5	28	5.416198e+000	0	0	0	0	0	0	-1.8836	0	0	30	28.4276
DATA	967	6	147	0	0	A_33_P3337599	NM_006904	9034.6	4368.41	2.058471e+000	1.315375e+000	30	28	5.660629e+000	0	0	0	0	0	0	2.08914	1	0	30	28.2578
DATA	968	6	148	0	0	A_23_P122775	NM_032730	9055.78	4368.48	8.122517e+000	1.532681e+000	36	28	5.579947e+000	0	0	0	0	0	0	8.23984	1	1	27.0811	28.0547
DATA	969	6	149	0	0	A_23_P171095	NM_001145073	9077	4368.5	2.138242e+000	1.317581e+000	31	28	5.287499e+000	0	0	0	0	0	0	2.16852	1	0	30	28.2433
DATA	970	6	150	0	0	A_22_P00011598	ENST00000479098	9098	4368.5	3.237133e+000	1.339937e+000	32	28	5.172093e+000	0	0	0	0	0	0	3.28264	1	0	26.2212	28.2416
DATA	971	6	151	0	0	A_33_P3285570	DA194689	9119.22	4368.48	1.296229e+000	1.300139e+000	26	28	5.571225e+000	0	0	0	0	0	0	-1.3489	0	0	30	28.3884
DATA	972	6	152	0	0	A_21_P0011972	TCONS_l2_00014951	9140.4	4368.41	1.295860e+000	1.305783e+000	30	28	5.381714e+000	0	0	0	0	0	0	1.26992	0	0	30	28.1793
DATA	973	6	153	0	1	ERCC-00154_60	DQ854997	9161.5	4368.32	1.295225e+000	1.305508e+000	30	28	5.688328e+000	0	0	0	0	0	0	1.30797	0	0	30	28.5816
DATA	974	6	154	0	0	A_21_P0004858	lnc-BTN3A2-1:1	9182.78	4368.48	6.387167e+000	1.446919e+000	36	28	5.722146e+000	0	0	0	0	0	0	6.48661	1	0	27.0811	28.7141
DATA	975	6	155	0	0	A_21_P0000255	NR_002561	9204	4368.5	5.067775e+001	5.231154e+000	78	29	5.680236e+000	0	0	0	0	0	0	51.5125	1	1	26.2212	28.8574
DATA	976	6	156	0	0	A_33_P3378777	NR_026642	9225	4368.5	1.291821e+000	1.296249e+000	28	29	5.671448e+000	0	0	0	0	0	0	0.377597	0	0	26.2212	29.0874
DATA	977	6	157	0	0	A_23_P200780	NM_003243	9246.2	4368.95	1.464582e+001	1.954431e+000	43	29	5.569845e+000	0	0	0	0	0	0	14.9218	1	1	21.9382	29.0478
DATA	978	6	158	0	0	A_22_P00013890	ENST00000570314	9267.5	4368.32	3.236109e+000	1.331703e+000	32	28	5.200672e+000	0	0	0	0	0	0	3.3031	1	0	27.0811	28.328
DATA	979	6	159	0	1	ERCC-00054_84	DQ516731	9288.56	4368.03	1.285378e+000	1.289255e+000	28	28	5.537699e+000	0	0	0	0	0	0	-0.657221	0	0	30	28.1996
DATA	980	6	160	0	0	A_21_P0012751	ENST00000514475	9309.79	4368.19	1.282688e+000	1.292049e+000	29	28	5.531520e+000	0	0	0	0	0	0	1.21966	0	0	30	27.9398
DATA	981	6	161	0	0	A_21_P0013514	TCONS_l2_00028188	9331	4368.2	1.530066e+000	1.292523e+000	29	27	5.619284e+000	0	0	0	0	0	0	1.5719	1	0	28.1191	27.8463
DATA	982	6	162	66	-1	3xSLv1	3xSLv1	9352	4368.2	1.276128e+000	1.279977e+000	25	27	5.597522e+000	0	0	0	0	0	0	-2.71414	0	0	30	27.8009
DATA	983	6	163	0	0	A_33_P3251065	ENST00000602090	9373.21	4368.19	1.272264e+000	1.276101e+000	27	27	5.574019e+000	0	0	0	0	0	0	-0.686143	0	0	30	27.4729
DATA	984	6	164	66	1	DarkCorner	DarkCorner	9394.44	4368.03	1.267931e+000	1.271755e+000	27	27	5.424222e+000	0	0	0	0	0	0	-0.595329	0	0	30	27.0048
DATA	985	7	1	0	0	A_23_P421175	NM_198488	5933.68	4377.08	1.145447e+001	1.866824e+000	40	30	6.044152e+000	0	0	0	0	0	0	10.2456	1	1	27.0811	30.278
DATA	986	7	2	0	0	A_24_P392480	ENST00000322217	5955.5	4377	1.052673e+001	1.817711e+000	40	31	6.130216e+000	0	0	0	0	0	0	9.36636	1	1	29.1201	30.9298
DATA	987	7	3	0	0	A_33_P6817399	NR_038080	5976.24	4376.75	3.112844e+001	3.450434e+000	54	31	5.871016e+000	0	0	0	0	0	0	27.5734	1	1	24.4106	31.2571
DATA	988	7	4	0	0	A_33_P3356220	NM_001165937	5997.92	4376.9	6.494099e+004	6.494099e+003	57338	31	6.219889e+000	0	0	0	0	0	0	57270.7	1	1	28.1191	31.7086
DATA	989	7	5	0	0	A_32_P32391	NR_002171	6018.6	4376.79	5.965539e+001	6.151390e+000	79	31	6.214423e+000	0	0	0	0	0	0	52.4155	1	1	24.6442	31.8095
DATA	990	7	6	0	0	A_23_P117683	NM_016400	6040.13	4376.85	1.602953e+002	1.610011e+001	172	32	6.117192e+000	0	0	0	0	0	0	140.349	1	1	27.2919	31.9285
DATA	991	7	7	0	0	A_23_P318860	NM_005161	6061.37	4377	5.679298e+000	1.412136e+000	35	32	5.740276e+000	0	0	0	0	0	0	4.95729	1	0	29.1201	31.7783
DATA	992	7	8	0	0	A_23_P118158	NM_006043	6082.5	4377	1.509978e+000	1.516096e+000	29	31	5.915651e+000	0	0	0	0	0	0	0.59931	0	0	29.1201	31.5023
DATA	993	7	9	0	0	A_33_P3808371	AL833480	6103.63	4377.14	8.826756e+001	8.956341e+000	106	31	6.137251e+000	0	0	0	0	0	0	76.6672	1	1	25.7804	31.5383
DATA	994	7	10	0	0	A_33_P3340180	NM_001190214	6124.79	4376.81	1.516140e+000	1.520712e+000	29	31	5.835958e+000	0	0	0	0	0	0	-0.523237	0	0	30	31.294
DATA	995	7	11	0	0	A_24_P299210	ENST00000262676	6146	4376.8	1.518490e+000	1.524760e+000	29	31	5.436271e+000	0	0	0	0	0	0	0.6214	0	0	30	31.1862
DATA	996	7	12	0	0	A_21_P0011171	TCONS_l2_00007050	6167.21	4376.81	1.520340e+000	1.524925e+000	28	31	5.952004e+000	0	0	0	0	0	0	-1.11354	0	0	28.5237	31.2232
DATA	997	7	13	0	0	A_22_P00002041	lnc-BHLHE41-2:12	6188.37	4377	1.521798e+000	1.526388e+000	28.5	31	6.064307e+000	0	0	0	0	0	0	-1.43167	0	0	29.1201	30.7968
DATA	998	7	14	0	0	A_23_P35293	NM_005268	6209.17	4376.74	1.076387e+001	1.868329e+000	37	31	5.998541e+000	0	0	0	0	0	0	9.29371	1	1	30	30.8567
DATA	999	7	15	0	0	A_33_P3311711	A_33_P3311711	6230.56	4376.97	1.523065e+000	1.527659e+000	27.5	31	5.872546e+000	0	0	0	0	0	0	-1.18571	0	0	30	30.6422
DATA	1000	7	16	0	0	A_33_P3319126	NM_175710	6252.2	4377.21	3.613643e+001	3.923322e+000	59	31	5.915513e+000	0	0	0	0	0	0	31.1875	1	1	25.3321	30.8928
DATA	1001	7	17	0	0	A_19_P00322533	NR_110453	6273	4376.8	1.522490e+000	1.527084e+000	29	30	6.191826e+000	0	0	0	0	0	0	0.0180692	0	0	30	30.5596
DATA	1002	7	18	0	0	A_33_P3403237	NM_001144995	6294	4376.5	1.521484e+000	1.526248e+000	30	30	5.755973e+000	0	0	0	0	0	0	0.199446	0	0	30	30.1068
DATA	1003	7	19	0	0	A_33_P3372397	AK130111	6315.22	4376.44	1.622195e+001	2.226318e+000	43	30	5.776809e+000	0	0	0	0	0	0	14.0276	1	1	25.1049	30.1818
DATA	1004	7	20	0	0	A_23_P37127	NM_004496	6336.5	4376.68	1.518690e+000	1.523270e+000	28	30	5.891862e+000	0	0	0	0	0	0	-1.06834	0	0	30	30.6464
DATA	1005	7	21	0	0	A_33_P3292208	ENST00000421282	6357.6	4376.59	1.516671e+000	1.521245e+000	25.5	31	5.728379e+000	0	0	0	0	0	0	-1.55108	0	0	30	30.7389
DATA	1006	7	22	0	0	A_22_P00020059	lnc-NDUFV1-1:1	6378.78	4376.52	1.514319e+000	1.518886e+000	25	30	5.752165e+000	0	0	0	0	0	0	-3.73017	0	0	30	30.5545
DATA	1007	7	23	0	0	A_33_P3248231	XR_171099	6400	4376.5	1.511658e+000	1.516217e+000	29	30	5.738641e+000	0	0	0	0	0	0	-0.0666245	0	0	30	30.354
DATA	1008	7	24	0	0	A_33_P3351693	ENST00000531371	6421	4376.5	1.508733e+000	1.513288e+000	30	30	5.744895e+000	0	0	0	0	0	0	0.0339835	0	0	30	30.387
DATA	1009	7	25	0	0	A_33_P3355703	NR_126498	6442.29	4376.5	3.641057e+000	1.553294e+000	32	30	5.719619e+000	0	0	0	0	0	0	3.17932	1	0	30	30.3255
DATA	1010	7	26	0	0	A_21_P0014609	THC2641466	6463.4	4376.59	3.330019e+000	1.542906e+000	31	30	5.823695e+000	0	0	0	0	0	0	2.91443	1	0	30	30.0808
DATA	1011	7	27	0	0	A_21_P0002654	lnc-TRMT61B-4:1	6484.6	4376.59	3.776692e+000	1.395139e+000	33	30	5.790363e+000	0	0	0	0	0	0	3.31369	1	0	30	30.3319
DATA	1012	7	28	0	0	A_23_P254181	NR_034104	6505.78	4376.52	7.093009e+000	1.658081e+000	34	30	5.756119e+000	0	0	0	0	0	0	6.24026	1	0	30	29.939
DATA	1013	7	29	0	0	A_33_P3418209	NM_004791	6527	4376.5	2.159559e+000	1.509964e+000	32	30	5.634857e+000	0	0	0	0	0	0	1.90535	1	0	30	29.8961
DATA	1014	7	30	0	0	A_21_P0008596	lnc-C15orf2-2:14	6548	4376.5	3.524887e+000	1.531147e+000	32	30	5.544374e+000	0	0	0	0	0	0	3.11919	1	0	30	30.1377
DATA	1015	7	31	0	0	A_21_P0005654	XR_246645	6569.29	4376.5	1.480877e+000	1.486160e+000	29	30	5.799873e+000	0	0	0	0	0	0	0.437332	0	0	30	30.1574
DATA	1016	7	32	0	0	A_22_P00001548	NR_120415	6590.29	4376.5	1.476100e+000	1.480552e+000	27	29	5.906756e+000	0	0	0	0	0	0	-1.2509	0	0	30	29.8736
DATA	1017	7	33	0	0	A_23_P99771	NM_006029	6611.43	4376.52	3.406664e+002	3.409858e+001	333.5	30	5.873486e+000	0	0	0	0	0	0	304.408	1	1	26.2212	30.0057
DATA	1018	7	34	0	0	A_23_P65157	NM_005694	6633	4376.51	1.588836e+002	1.595624e+001	169.5	30	5.670985e+000	0	0	0	0	0	0	142.48	1	1	25.3321	30.0411
DATA	1019	7	35	0	0	A_23_P48816	NM_004212	6654	4376.5	1.460677e+000	1.465082e+000	28.5	30	5.802318e+000	0	0	0	0	0	0	-0.0147267	0	0	30	30.016
DATA	1020	7	36	0	0	A_33_P3274189	A_33_P3274189	6675	4376.5	8.617437e+000	1.778171e+000	33	31	5.708374e+000	0	0	0	0	0	0	7.7839	1	1	30	30.6835
DATA	1021	7	37	0	0	A_22_P00013593	lnc-RP11-503N18.3.1-3:1	6696.22	4376.48	1.449811e+000	1.454183e+000	27	31	5.706777e+000	0	0	0	0	0	0	-1.18018	0	0	30	30.552
DATA	1022	7	38	0	0	A_22_P00020442	lnc-RMND5A-1:2	6717.4	4376.41	2.802190e+000	1.475403e+000	30	30	5.687470e+000	0	0	0	0	0	0	2.55067	1	0	30	30.1491
DATA	1023	7	39	0	0	A_23_P21673	NM_017794	6738.6	4376.41	2.967602e+001	3.299766e+000	55	30	5.712628e+000	0	0	0	0	0	0	27.1191	1	1	27.501	30.1398
DATA	1024	7	40	0	0	A_32_P78101	NM_032880	6759.71	4376.5	1.432798e+000	1.437120e+000	26	30	5.816249e+000	0	0	0	0	0	0	-1.36748	0	0	30	29.9807
DATA	1025	7	41	0	0	A_24_P124973	NM_138704	6780.87	4376.17	3.267292e+001	3.567001e+000	58	30	6.152008e+000	0	0	0	0	0	0	30.1009	1	1	24.4106	30.5447
DATA	1026	7	42	0	0	A_33_P3311056	NM_004168	6802.18	4376.63	8.225973e+002	8.227208e+001	820.5	30	5.937827e+000	0	0	0	0	0	0	760.913	1	1	25.7804	30.1052
DATA	1027	7	43	0	0	A_23_P122815	NM_001219	6822.64	4376.84	3.930828e+001	4.179367e+000	64.5	29	6.003291e+000	0	0	0	0	0	0	36.5056	1	1	22.4545	29.7472
DATA	1028	7	44	0	0	A_22_P00001117	XR_244692	6844.36	4376.67	1.527758e+001	2.081421e+000	43	30	5.917993e+000	0	0	0	0	0	0	14.25	1	1	21.6755	29.6988
DATA	1029	7	45	0	0	A_23_P91619	NM_002415	6865.26	4376.36	3.586865e+003	3.586893e+002	3342	29	5.220652e+000	0	0	0	0	0	0	3359.83	1	1	25.5572	29.2532
DATA	1030	7	46	0	0	A_21_P0010254	lnc-UMODL1-1:2	6886.5	4376.95	2.393155e+001	2.773486e+000	51	30	5.583532e+000	0	0	0	0	0	0	22.5099	1	1	21.4095	29.9318
DATA	1031	7	47	0	0	A_21_P0012606	NR_121639	6907.85	4376.5	1.391455e+000	1.395651e+000	27	29	5.287787e+000	0	0	0	0	0	0	-0.422325	0	0	30	29.3862
DATA	1032	7	48	0	0	A_24_P102895	NM_015023	6929.29	4376.27	8.180418e+001	8.297596e+000	107	29	5.213203e+000	0	0	0	0	0	0	77.6227	1	1	27.0811	29.387
DATA	1033	7	49	0	0	A_33_P3358851	A_33_P3358851	6950.21	4376.19	1.379504e+000	1.383664e+000	26	30	5.613197e+000	0	0	0	0	0	0	-1.46715	0	0	30	29.5798
DATA	1034	7	50	0	0	A_33_P3290249	NM_001004690	6971.3	4376.1	1.373607e+000	1.380666e+000	29	30	5.789532e+000	0	0	0	0	0	0	0.858376	0	0	30	30.1275
DATA	1035	7	51	0	0	A_22_P00022405	ENST00000448740	6991.89	4376.36	8.947556e+000	1.638061e+000	36.5	30	5.728906e+000	0	0	0	0	0	0	8.5982	1	1	20.591	30.4028
DATA	1036	7	52	0	0	A_23_P120822	NM_016327	7013.49	4376.51	2.077759e+001	2.486672e+000	47	30	5.784782e+000	0	0	0	0	0	0	20.0528	1	1	20.0267	29.8432
DATA	1037	7	53	0	0	A_22_P00014426	lnc-SGSH-1:1	7034.43	4375.96	1.312494e+001	1.890273e+000	40.5	29	5.584182e+000	0	0	0	0	0	0	12.7216	1	1	27.9146	29.4435
DATA	1038	7	54	0	0	A_23_P54205	NM_017926	7056	4376.2	4.945687e+000	1.442015e+000	33	30	5.672118e+000	0	0	0	0	0	0	4.81416	1	0	30	30.0165
DATA	1039	7	55	0	0	A_22_P00016512	ENST00000443479	7077	4376.2	1.344878e+000	1.348934e+000	27	30	5.629182e+000	0	0	0	0	0	0	-1.30581	0	0	28.1191	30.2012
DATA	1040	7	56	0	0	A_22_P00018797	ENST00000414598	7098.37	4376	1.339203e+000	1.343242e+000	27	30	5.266686e+000	0	0	0	0	0	0	-1.24519	0	0	29.1201	29.6365
DATA	1041	7	57	0	0	A_21_P0011950	ENST00000451884	7119.44	4376.03	1.023266e+001	1.684244e+000	40	29	5.670038e+000	0	0	0	0	0	0	10.0855	1	1	29.1201	29.6198
DATA	1042	7	58	0	0	A_23_P167497	NM_001962	7140.56	4376.03	1.328333e+000	1.332379e+000	28	29	5.735650e+000	0	0	0	0	0	0	0.102088	0	0	29.1201	29.7215
DATA	1043	7	59	0	0	A_33_P3311353	NM_175741	7161.62	4376	2.863701e+000	1.357562e+000	31	29	5.698024e+000	0	0	0	0	0	0	2.84538	1	0	30	29.7883
DATA	1044	7	60	0	0	A_22_P00000656	lnc-ACTG1-1:1	7182.65	4376.53	1.270514e+001	1.833478e+000	41	29	5.689797e+000	0	0	0	0	0	0	12.6727	1	1	25.3321	29.6427
DATA	1045	7	61	0	0	A_33_P3424489	ENST00000390305	7204	4376.8	2.140089e+001	2.512735e+000	51	30	6.026546e+000	0	0	0	0	0	0	21.4296	1	1	22.9591	29.8993
DATA	1046	7	62	0	0	A_23_P315122	NM_004097	7225.72	4375.94	4.077713e+002	4.079821e+001	437	29	5.992006e+000	0	0	0	0	0	0	409.988	1	1	27.7085	29.5122
DATA	1047	7	63	0	0	A_33_P3262475	ENST00000474333	7246.5	4376	1.302626e+000	1.307968e+000	28	29.5	5.750838e+000	0	0	0	0	0	0	0.61337	0	0	30	29.8123
DATA	1048	7	64	0	0	A_21_P0006867	lnc-C10orf136-1:11	7267.62	4376	5.526661e+000	1.414190e+000	33	30	5.695474e+000	0	0	0	0	0	0	5.59799	1	0	30	29.7264
DATA	1049	7	65	0	0	A_22_P00021123	lnc-CHAC1-2:1	7288.62	4376	1.293141e+000	1.297041e+000	27	29.5	5.669833e+000	0	0	0	0	0	0	-0.312614	0	0	30	29.6901
DATA	1050	7	66	0	0	A_23_P143374	NM_025176	7309.83	4376	2.328062e+001	2.662750e+000	55	30	5.881764e+000	0	0	0	0	0	0	23.7508	1	1	30	29.8433
DATA	1051	7	67	0	0	A_33_P3220113	NM_001202473	7331.17	4376	2.179198e+000	1.306210e+000	31	30	5.828547e+000	0	0	0	0	0	0	2.23101	1	0	28.1191	30.1228
DATA	1052	7	68	0	0	A_22_P00008722	lnc-KIAA1609-1:1	7352.37	4376	1.279677e+000	1.283536e+000	26	29	5.691317e+000	0	0	0	0	0	0	-1.99631	0	0	30	29.4425
DATA	1053	7	69	0	0	A_24_P203298	NM_178827	7373.44	4375.97	1.275471e+000	1.281114e+000	28	29	5.560465e+000	0	0	0	0	0	0	0.698988	0	0	30	29.2792
DATA	1054	7	70	0	0	A_22_P00013658	ENST00000519248	7394.56	4375.97	1.271388e+000	1.275222e+000	27.5	29	5.416594e+000	0	0	0	0	0	0	-0.0346519	0	0	30	28.8841
DATA	1055	7	71	0	0	A_21_P0005160	lnc-CCHCR1-1:4	7415.62	4376	1.267451e+000	1.271273e+000	29	29	6.017574e+000	0	0	0	0	0	0	-0.472235	0	0	30	29.3276
DATA	1056	7	72	0	0	A_22_P00018405	NR_110260	7437	4375.8	3.502010e+000	1.314857e+000	31	29	5.925754e+000	0	0	0	0	0	0	3.64339	1	0	30	28.9937
DATA	1057	7	73	0	1	ERCC-00097_63	ERCC-00097_63	7458	4375.8	1.169326e+001	1.721696e+000	41.5	29	5.796314e+000	0	0	0	1	0	0	12.2007	1	1	28.1191	29.1049
DATA	1058	7	74	0	0	A_21_P0012859	ENST00000507373	7479.37	4376	1.256336e+000	1.264800e+000	29.5	29	6.247806e+000	0	0	0	0	0	0	1.13673	0	0	29.1201	29.7129
DATA	1059	7	75	0	0	A_23_P23719	NM_007259	7500.75	4375.73	2.285729e+001	2.608383e+000	53	30	6.088610e+000	0	0	0	0	0	0	23.9832	1	1	27.0811	30.0992
DATA	1060	7	76	0	0	A_33_P3413384	A_33_P3413384	7521.4	4375.28	8.600993e+000	1.520084e+000	36	29	6.028557e+000	0	0	0	0	0	0	9.04827	1	1	23.696	29.8355
DATA	1061	7	77	0	0	A_33_P3212909	NM_033400	7542.62	4376	3.804103e+000	1.306908e+000	31.5	29	5.937537e+000	0	0	0	0	0	0	4.01163	1	0	29.1201	29.5263
DATA	1062	7	78	0	0	A_21_P0002570	lnc-RNF144A-3:1	7564	4375.8	5.596934e+000	1.367083e+000	34	29	6.077435e+000	0	0	0	0	0	0	5.91673	1	0	28.1191	29.4458
DATA	1063	7	79	0	0	A_33_P3407013	XM_005249745	7585	4375.8	2.274758e+001	2.592901e+000	51	30	5.951352e+000	0	0	0	0	0	0	24.102	1	1	28.1191	29.6332
DATA	1064	7	80	0	0	A_24_P201531	NM_001655	7606.21	4375.81	3.910552e+001	4.102962e+000	70	29	5.734282e+000	0	0	0	0	0	0	41.5242	1	1	28.5237	29.3339
DATA	1065	7	81	0	0	A_21_P0002423	lnc-HNRPLL-1:1	7627.37	4375.87	1.412804e+000	1.247206e+000	29	29	5.974069e+000	0	0	0	0	0	0	1.50327	1	0	28.5237	29.6746
DATA	1066	7	82	0	0	A_24_P136211	ENST00000460876	7649	4375.5	9.847429e+003	9.847437e+002	10446	29	5.759587e+000	0	0	0	0	0	0	10499.3	1	1	25.3321	29.2634
DATA	1067	7	83	0	0	A_21_P0003226	lnc-TRAK1-1:1	7669.62	4375.45	2.466448e+001	2.758120e+000	53	29	5.757913e+000	0	0	0	0	0	0	26.3444	1	1	23.696	29.6527
DATA	1068	7	84	0	0	A_21_P0004921	XR_426101	7691.18	4375.71	1.205498e+002	1.211780e+001	159.5	30	5.698860e+000	0	0	0	0	0	0	128.981	1	1	25.3321	30.2636
DATA	1069	7	85	0	0	A_21_P0007218	ENST00000463943	7711.93	4375.49	7.186482e+001	7.291046e+000	105	30	6.158879e+000	0	0	0	0	0	0	77.0138	1	1	26.0017	30.3103
DATA	1070	7	86	0	0	A_33_P3276856	NM_001198542	7733.15	4375.5	2.795795e+000	1.259959e+000	30	29	6.074676e+000	0	0	0	0	0	0	3.00056	1	0	30	29.7152
DATA	1071	7	87	0	0	A_23_P115137	NM_006402	7754.23	4375.4	4.695837e+002	4.697440e+001	534	29	5.686928e+000	0	0	0	0	0	0	504.666	1	1	25.7804	29.646
DATA	1072	7	88	0	0	A_24_P383581	NM_205767	7775.28	4375.49	2.089229e+002	2.092819e+001	252	29	5.940054e+000	0	0	0	0	0	0	224.807	1	1	25.7804	29.4617
DATA	1073	7	89	0	0	A_24_P169386	ENST00000610442	7796.6	4375.59	1.220311e+000	1.223992e+000	26.5	29	5.729874e+000	0	0	0	0	0	0	-1.89762	0	0	30	28.6224
DATA	1074	7	90	0	0	A_23_P121686	NM_004757	7818.03	4375.33	2.321106e+002	2.324324e+001	270.5	28	5.234002e+000	0	0	0	0	0	0	250.3	1	1	26.2212	28.3596
DATA	1075	7	91	0	0	A_23_P205216	NM_006649	7839	4375.5	5.603258e+000	1.344030e+000	32	28	5.234525e+000	0	0	0	0	0	0	6.04755	1	0	26.2212	28.3922
DATA	1076	7	92	0	0	A_23_P170534	NM_004479	7860	4375.5	6.702634e+000	1.392633e+000	35	28	5.641041e+000	0	0	0	0	0	0	7.23962	1	1	30	28.8386
DATA	1077	7	93	0	0	A_33_P3230841	NM_001003892	7881.29	4375.5	1.216257e+000	1.220948e+000	29	29	5.802165e+000	0	0	0	0	0	0	0.539988	0	0	30	29.0713
DATA	1078	7	94	0	0	A_33_P3317998	NM_001040433	7902.4	4375.59	1.244395e+000	1.225620e+000	29	29	5.877182e+000	0	0	0	0	0	0	1.34568	1	0	30	29.0646
DATA	1079	7	95	0	0	A_33_P3393331	NM_152599	7923.71	4375.5	1.270176e+000	1.225360e+000	30	29	5.820704e+000	0	0	0	0	0	0	1.37415	1	0	30	29.1202
DATA	1080	7	96	0	0	A_21_P0000856	NR_038974	7944.85	4375.5	7.329174e+000	1.421843e+000	36.5	29	5.802539e+000	0	0	0	0	0	0	7.93155	1	1	26.6546	29.2815
DATA	1081	7	97	0	0	A_23_P111811	NM_019071	7965.66	4375.5	2.075251e+002	2.078823e+001	255	29	5.791252e+000	0	0	0	0	0	0	224.624	1	1	25.3321	29.0183
DATA	1082	7	98	0	0	A_33_P3407384	ENST00000373413	7987	4375.5	1.214400e+000	1.218205e+000	29	28	5.936638e+000	0	0	0	0	0	0	0.201671	0	0	30	28.6898
DATA	1083	7	99	0	0	A_33_P3381097	NM_001005324	8008.29	4375.5	1.214440e+000	1.223640e+000	31	28	6.061064e+000	0	0	0	0	0	0	1.25866	0	0	27.0811	28.8701
DATA	1084	7	100	0	0	A_23_P113523	NM_012227	8029.2	4375.5	8.455777e+002	8.456655e+001	943.5	28	5.781884e+000	0	0	0	0	0	0	915.161	1	1	25.7804	28.6104
DATA	1085	7	101	0	1	ERCC-00028_121	ERCC-00028_121	8050.6	4375.41	1.214904e+000	1.218568e+000	27	28	5.336537e+000	0	0	0	0	0	0	-0.650421	0	0	30	28.4844
DATA	1086	7	102	0	0	A_22_P00011766	NR_038284	8071.78	4375.48	1.215347e+000	1.220540e+000	29	29	5.329880e+000	0	0	0	0	0	0	0.660235	0	0	30	29.242
DATA	1087	7	103	0	0	A_23_P61466	NM_174941	8093	4375.5	1.215912e+000	1.219579e+000	29	29	5.146398e+000	0	0	0	0	0	0	-0.161218	0	0	30	29.2013
DATA	1088	7	104	0	0	A_33_P3464438	ENST00000619530	8114	4375.5	1.857610e+000	1.234318e+000	30.5	29	5.178403e+000	0	0	0	0	0	0	2.0072	1	0	30	29.2063
DATA	1089	7	105	0	0	A_32_P151366	NM_012241	8135.22	4375.48	2.211913e+001	2.526571e+000	54	29	5.552574e+000	0	0	0	0	0	0	23.8846	1	1	27.0811	29.1446
DATA	1090	7	106	0	0	A_33_P3401169	ENST00000331828	8156.4	4375.02	2.032608e+001	2.371619e+000	51	29	5.672497e+000	0	0	0	0	0	0	21.9332	1	1	21.9382	29.2784
DATA	1091	7	107	0	0	A_33_P3337831	ENST00000366579	8177.5	4375.32	1.219327e+000	1.223004e+000	27	29	5.522117e+000	0	0	0	0	0	0	-1.6988	0	0	30	29.4034
DATA	1092	7	108	0	0	A_24_P874052	lnc-IDS-2:1	8198.67	4375.39	1.220489e+000	1.224170e+000	29	29	5.495124e+000	0	0	0	0	0	0	-0.139786	0	0	30	29.4169
DATA	1093	7	109	0	0	A_23_P17354	NM_024034	8220	4375.5	1.599356e+001	2.014870e+000	46	29	5.546890e+000	0	0	0	0	0	0	17.2081	1	1	26.2212	29.0571
DATA	1094	7	110	0	0	A_33_P3210223	ENST00000375948	8241	4375.5	2.702416e+000	1.256234e+000	32	29	5.604935e+000	0	0	0	0	0	0	2.90442	1	0	26.2212	29.037
DATA	1095	7	111	0	0	A_33_P3410806	NM_182848	8262.22	4375.48	1.224602e+000	1.230688e+000	30	29	5.919990e+000	0	0	0	0	0	0	0.823365	0	0	30	29.2268
DATA	1096	7	112	0	0	A_32_P72940	NM_007209	8283.14	4375.68	1.581167e+003	1.581215e+002	1725	29	5.840631e+000	0	0	0	0	0	0	1695.13	1	1	25.5572	29.1812
DATA	1097	7	113	0	0	A_21_P0003339	ENST00000514401	8304.5	4375.06	1.227748e+000	1.231451e+000	27	29	5.824619e+000	0	0	0	0	0	0	-2.05951	0	0	29.1201	29.2215
DATA	1098	7	114	0	0	A_23_P91619	NM_002415	8325.93	4375.56	3.174862e+003	3.174886e+002	3366	29	6.002391e+000	0	0	0	0	0	0	3394.2	1	1	26.0017	29.3005
DATA	1099	7	115	1028	1	(+)E1A_r60_3	E1A_r60_3	8347	4375.2	1.986771e+000	1.250966e+000	31	29	6.035892e+000	0	0	0	0	0	0	2.12099	1	0	28.1191	29.3786
DATA	1100	7	116	0	0	A_22_P00014754	ENST00000424612	8368	4375.2	1.233276e+000	1.236995e+000	28	29	5.840903e+000	0	0	0	0	0	0	-0.925089	0	0	30	29.1836
DATA	1101	7	117	0	0	A_23_P83634	NM_001139	8389.21	4375.19	5.436824e+000	1.353034e+000	35	28	5.233924e+000	0	0	0	0	0	0	5.78581	1	0	30	28.3685
DATA	1102	7	118	0	0	A_32_P48825	NM_080747	8411.07	4375.27	6.233081e+001	6.355451e+000	95	28	5.537782e+000	0	0	0	0	0	0	66.2167	1	1	26.4388	28.8118
DATA	1103	7	119	0	0	A_21_P0000014	NM_001146096	8431.5	4375	3.433346e+000	1.289698e+000	32	29	5.601977e+000	0	0	0	0	0	0	3.6415	1	0	30	29.0594
DATA	1104	7	120	0	0	A_23_P373799	NM_020943	8452.9	4375.08	2.459683e+001	2.757000e+000	53	29	5.494974e+000	0	0	0	0	0	0	26.0412	1	1	27.0811	29.1508
DATA	1105	7	121	0	0	A_33_P3255544	NM_001280801	8474.02	4375.21	2.314587e+002	2.317947e+001	271	29	5.820328e+000	0	0	0	0	0	0	244.604	1	1	27.2919	29.4825
DATA	1106	7	122	0	0	A_21_P0006216	lnc-PAPPA-3:1	8495	4375.2	1.246189e+000	1.250113e+000	29	29	5.524692e+000	0	0	0	0	0	0	0.214915	0	0	30	29.1221
DATA	1107	7	123	0	0	A_33_P3391090	AK094921	8516.17	4375	1.248483e+000	1.254892e+000	31	29	5.417835e+000	0	0	0	0	0	0	0.857267	0	0	30	28.9122
DATA	1108	7	124	0	0	A_21_P0005761	lnc-ZNF572-1:7	8537.37	4375	1.250859e+000	1.254704e+000	28	29	5.472818e+000	0	0	0	0	0	0	0.142476	0	0	30	29.3095
DATA	1109	7	125	0	0	A_22_P00022877	lnc-IL15RA-1:1	8558.9	4375.47	3.746031e+001	3.951362e+000	67	29	5.351408e+000	0	0	0	0	0	0	39.2881	1	1	26.2212	29.2348
DATA	1110	7	126	0	0	A_32_P141969	ENST00000394480	8579.62	4375	2.031808e+000	1.275747e+000	30	29	5.296741e+000	0	0	0	0	0	0	2.12709	1	0	29.1201	28.8344
DATA	1111	7	127	0	0	A_33_P3777584	NM_032861	8600.62	4375	3.126379e+000	1.300044e+000	31	29	5.318333e+000	0	0	0	0	0	0	3.26669	1	0	30	28.7625
DATA	1112	7	128	0	0	A_21_P0005231	ENST00000436266	8621.83	4375	2.235876e+000	1.283970e+000	31	29	5.445274e+000	0	0	0	0	0	0	2.33168	1	0	30	29.1994
DATA	1113	7	129	0	0	A_22_P00021224	lnc-PARN-7:2	8643.17	4375	3.765716e+000	1.321616e+000	33	29	5.921498e+000	0	0	0	0	0	0	3.91938	1	0	30	29.4367
DATA	1114	7	130	0	0	A_22_P00014842	lnc-SLC48A1-1:4	8664.37	4375	1.265470e+000	1.269287e+000	28	29	6.016673e+000	0	0	0	0	0	0	-0.169666	0	0	30	29.117
DATA	1115	7	131	0	0	A_33_P3260964	NR_024441	8685.5	4375	1.267894e+000	1.271718e+000	28	28	5.728150e+000	0	0	0	0	0	0	-1.15926	0	0	30	28.7956
DATA	1116	7	132	0	0	A_22_P00010262	NR_126000	8706.56	4374.97	1.270281e+000	1.274112e+000	28	28	5.293967e+000	0	0	0	0	0	0	-0.627124	0	0	30	28.4819
DATA	1117	7	133	0	0	A_33_P3339212	NM_004237	8727.62	4375	1.272651e+000	1.276489e+000	27.5	29	5.554988e+000	0	0	0	0	0	0	-0.593245	0	0	30	29.063
DATA	1118	7	134	0	0	A_23_P146811	NM_030793	8748.98	4374.73	2.184335e+001	2.531125e+000	50	29	5.778113e+000	0	0	0	0	0	0	22.5223	1	1	27.2919	29.1701
DATA	1119	7	135	0	0	A_33_P3235004	NM_001256012	8770	4374.8	2.660263e+000	1.308400e+000	30	29	6.046775e+000	0	0	0	0	0	0	2.73804	1	0	30	29.6039
DATA	1120	7	136	0	0	A_23_P89249	NM_001005862	8792.08	4375.02	3.989448e+001	4.190818e+000	68	29	6.032275e+000	0	0	0	0	0	0	40.9846	1	1	26.8687	29.0313
DATA	1121	7	137	0	0	A_22_P00003766	ENST00000615852	8812.34	4375.19	3.485120e+001	3.714669e+000	64	29	5.790623e+000	0	0	0	0	0	0	35.7445	1	1	25.7804	28.8151
DATA	1122	7	138	0	0	A_24_P287473	NM_021818	8833.71	4374.53	3.365728e+001	3.603575e+000	62.5	29	5.276627e+000	0	0	0	0	0	0	34.4687	1	1	25.1049	28.6998
DATA	1123	7	139	0	1	ETG09_35454	ETG09_35454	8854.62	4375	1.285717e+000	1.289595e+000	27.5	29	5.449858e+000	0	0	0	0	0	0	-1.86634	0	0	29.1201	29.1838
DATA	1124	7	140	0	0	A_23_P359214	NR_033957	8876	4374.8	1.287565e+000	1.293564e+000	28	29	5.493735e+000	0	0	0	0	0	0	0.755065	0	0	30	29.1577
DATA	1125	7	141	0	0	A_24_P10226	NM_024966	8897	4374.8	1.289330e+000	1.293219e+000	28	29	5.586649e+000	0	0	0	0	0	0	-1.96145	0	0	30	28.9346
DATA	1126	7	142	0	0	A_21_P0003632	lnc-RAP1GDS1-3:4	8918.53	4374.79	1.191755e+002	1.198769e+001	147	28	5.168828e+000	0	0	0	0	0	0	121.349	1	1	25.7804	28.5526
DATA	1127	7	143	0	1	ERCC-00051_60	DQ516740	8939.44	4374.97	1.292579e+000	1.296478e+000	28	28	5.244886e+000	0	0	0	0	0	0	-1.44068	0	0	29.1201	28.5285
DATA	1128	7	144	0	0	A_21_P0012863	ENST00000511707	8960.56	4374.97	1.293962e+000	1.297865e+000	27	29	5.844593e+000	0	0	0	0	0	0	-1.45873	0	0	29.1201	28.8791
DATA	1129	7	145	0	0	A_21_P0012529	NR_110123	8981.67	4374.61	1.884089e+000	1.312570e+000	29	29	5.728087e+000	0	0	0	0	0	0	1.91244	1	0	30	28.8858
DATA	1130	7	146	0	0	A_23_P34741	NM_015871	9003.18	4374.64	1.020925e+002	1.029169e+001	131	28	5.430422e+000	0	0	0	0	0	0	103.542	1	1	25.1049	28.4798
DATA	1131	7	147	0	0	A_21_P0006087	ENST00000436671	9024	4374.5	1.296986e+000	1.300898e+000	28	28	5.814761e+000	0	0	0	0	0	0	-0.65523	0	0	30	28.3953
DATA	1132	7	148	0	0	A_33_P3260322	NM_033334	9045.06	4374.71	9.477508e+000	1.610146e+000	38	28	5.766475e+000	0	0	0	0	0	0	9.60026	1	1	20.0267	28.3033
DATA	1133	7	149	0	0	A_22_P00007180	lnc-GNS-1:1	9066.4	4374.59	6.903233e+000	1.473796e+000	37	28	5.612044e+000	0	0	0	0	0	0	6.99019	1	1	30	28.1605
DATA	1134	7	150	0	0	A_23_P45970	NM_017850	9088.09	4374.91	2.596449e+001	2.904845e+000	55	28	5.254585e+000	0	0	0	0	0	0	26.2834	1	1	22.7082	28.3803
DATA	1135	7	151	0	0	A_33_P3223495	ENST00000602645	9108.6	4374.59	2.905740e+000	1.334482e+000	32	28	5.658871e+000	0	0	0	0	0	0	2.94158	1	0	27.501	28.6322
DATA	1136	7	152	0	0	A_23_P148584	NM_144658	9130.19	4374.79	1.086226e+002	1.094005e+001	143	28	5.223136e+000	0	0	0	0	0	0	109.972	1	1	26.4388	28.1764
DATA	1137	7	153	0	0	A_23_P419795	NM_030962	9151	4374.5	1.460966e+001	1.956817e+000	42.5	28	5.850986e+000	0	0	0	0	0	0	14.7972	1	1	26.2212	28.5603
DATA	1138	7	154	0	0	A_21_P0008739	lnc-MYEF2-3:1	9172.15	4374.5	2.287225e+000	1.321063e+000	30.5	28	5.915349e+000	0	0	0	0	0	0	2.31784	1	0	30	28.83
DATA	1139	7	155	0	0	A_22_P00010873	lnc-NPAS3-1:1	9193.29	4374.5	3.409878e+000	1.344109e+000	30.5	29	5.753032e+000	0	0	0	0	0	0	3.45811	1	0	30	28.7222
DATA	1140	7	156	0	0	A_33_P3332135	NM_001143804	9214.76	4374.33	6.857905e+004	6.857905e+003	69887	29	5.978596e+000	0	0	0	0	0	0	69621.4	1	1	26.4388	29.2784
DATA	1141	7	157	0	0	A_22_P00002641	lnc-C1orf186-1:2	9235.71	4374.5	1.293397e+000	1.297424e+000	29	29	5.801468e+000	0	0	0	0	0	0	0.183761	0	0	30	29.3869
DATA	1142	7	158	0	0	A_32_P196115	NM_145115	9256.85	4374.5	6.577473e+000	1.452837e+000	35	29	5.621458e+000	0	0	0	0	0	0	6.69481	1	1	26.6546	28.7064
DATA	1143	7	159	0	0	A_22_P00010273	ENST00000564469	9278	4374.5	1.289321e+000	1.293209e+000	27	28	5.171171e+000	0	0	0	0	0	0	-0.0128897	0	0	30	28.2175
DATA	1144	7	160	0	0	A_22_P00014526	NR_046728	9299	4374.5	3.961174e+000	1.350100e+000	31	28	5.513578e+000	0	0	0	0	0	0	4.04663	1	0	30	28.1664
DATA	1145	7	161	0	0	A_22_P00009450	lnc-MAB21L1-1:1	9320.29	4374.5	1.283895e+000	1.291555e+000	28	28	5.634718e+000	0	0	0	0	0	0	1.01203	0	0	30	28.0857
DATA	1146	7	162	0	0	A_21_P0010679	TCONS_l2_00001843	9342.81	4374.39	2.953634e+001	3.220748e+000	57	27	5.631096e+000	0	0	0	0	0	0	30.325	1	1	25.1049	27.8985
DATA	1147	7	163	0	0	A_33_P3294002	NM_017436	9362.5	4374.96	3.528277e+001	3.753657e+000	65	28	5.849375e+000	0	0	0	0	0	0	36.3137	1	1	22.9591	28.1654
DATA	1148	7	164	0	0	A_21_P0006492	lnc-MAOA-2:1	9383.85	4374.5	1.272998e+000	1.276837e+000	24	27	5.465018e+000	0	0	0	0	0	0	-4.33035	0	0	30	27.2098
DATA	1149	8	1	0	0	A_21_P0008407	ENST00000554526	5945	4382.8	1.477606e+000	1.485276e+000	31	30	5.947374e+000	0	0	0	0	0	0	0.868767	0	0	30	30.6967
DATA	1150	8	2	0	1	ERCC-00012_90	ERCC-00012_90	5966.17	4383	3.969030e+000	1.541388e+000	33	31	6.351626e+000	0	0	0	0	0	0	3.51365	1	0	30	31.333
DATA	1151	8	3	0	0	A_23_P106998	NM_016070	5987.37	4383	9.227470e+000	1.631528e+000	37	32	6.426318e+000	0	0	0	0	0	0	8.13276	1	1	29.1201	32.3583
DATA	1152	8	4	0	0	A_21_P0010520	ENST00000544155	6008.44	4382.97	6.457021e+000	1.634849e+000	34.5	32	6.553642e+000	0	0	0	0	0	0	5.66853	1	0	29.1201	32.4735
DATA	1153	8	5	0	0	A_32_P131367	NM_007282	6029.56	4382.97	2.384172e+001	2.820675e+000	50.5	32	6.528440e+000	0	0	0	0	0	0	20.8559	1	1	30	32.5478
DATA	1154	8	6	0	0	A_22_P00015438	ENST00000555655	6050.62	4383	1.507521e+000	1.512068e+000	29	32	6.115420e+000	0	0	0	0	0	0	-0.193506	0	0	29.1201	32.3506
DATA	1155	8	7	0	0	A_33_P3842770	XR_424064	6071.9	4383.52	3.695768e+001	3.994847e+000	60	32	5.910731e+000	0	0	0	0	0	0	32.1307	1	1	26.0017	32.0828
DATA	1156	8	8	0	0	A_24_P406986	NM_199329	6093	4382.8	3.768331e+000	1.422312e+000	34	31	6.012101e+000	0	0	0	0	0	0	3.26927	1	0	30	31.6158
DATA	1157	8	9	0	0	A_21_P0011917	TCONS_l2_00014569	6114.3	4382.9	1.518397e+000	1.524822e+000	30	31	6.277731e+000	0	0	0	0	0	0	0.649388	0	0	30	31.6452
DATA	1158	8	10	0	0	A_23_P38446	NM_021137	6135.06	4383.08	2.815239e+001	3.202033e+000	55	31	5.904533e+000	0	0	0	0	0	0	24.3313	1	1	22.7082	31.624
DATA	1159	8	11	0	0	A_23_P313652	NM_178813	6156.56	4382.97	1.523015e+000	1.527608e+000	27	31	5.817093e+000	0	0	0	0	0	0	-2.28957	0	0	30	31.18
DATA	1160	8	12	0	0	A_23_P25019	NM_000946	6177.82	4383.29	1.075175e+002	1.085997e+001	122	31	5.808385e+000	0	0	0	0	0	0	92.6974	1	1	25.3321	30.8729
DATA	1161	8	13	0	0	A_24_P555510	NM_006197	6198.33	4383.6	3.395155e+001	3.724188e+000	57	31	5.981801e+000	0	0	0	0	0	0	29.2488	1	1	23.696	31.5952
DATA	1162	8	14	0	0	A_33_P3414137	NM_001145118	6220	4382.5	6.374326e+000	1.657959e+000	36	31	6.047801e+000	0	0	0	0	0	0	5.49139	1	0	26.2212	31.0969
DATA	1163	8	15	0	0	A_22_P00008704	ENST00000567253	6241.33	4382.61	1.526117e+000	1.532447e+000	29	31	6.148774e+000	0	0	0	0	0	0	0.626469	0	0	30	31.2875
DATA	1164	8	16	0	0	A_33_P3832680	BC127791	6262.5	4382.68	4.837127e+000	1.605074e+000	33	31	6.581870e+000	0	0	0	0	0	0	4.16732	1	0	30	31.3014
DATA	1165	8	17	0	0	A_33_P3214052	lnc-SHPRH-2:6	6283.5	4382.68	5.001804e+000	1.609435e+000	32.5	30	6.045415e+000	0	0	0	0	0	0	4.3112	1	0	30	30.4301
DATA	1166	8	18	0	0	A_33_P3312730	NM_177455	6304.67	4382.61	2.796917e+000	1.553963e+000	32	30	5.828369e+000	0	0	0	0	0	0	2.41256	1	0	30	30.125
DATA	1167	8	19	0	0	A_21_P0013792	ENST00000417443	6325.81	4382.81	4.948447e+001	5.178747e+000	70	30	5.879778e+000	0	0	0	0	0	0	42.7235	1	1	24.4106	30.5165
DATA	1168	8	20	0	0	A_21_P0008358	lnc-C14orf118-1:1	6347	4382.5	1.520576e+000	1.525162e+000	30	31	6.113688e+000	0	0	0	0	0	0	-0.016084	0	0	30	30.958
DATA	1169	8	21	0	0	A_33_P3385870	NM_004354	6368.22	4382.52	5.138154e+000	1.607290e+000	34	30	5.973784e+000	0	0	0	0	0	0	4.44847	1	0	30	30.6967
DATA	1170	8	22	0	0	A_23_P111978	NM_001282534	6389.4	4382.59	1.515856e+000	1.520428e+000	28	31	5.892047e+000	0	0	0	0	0	0	-0.595739	0	0	30	30.9945
DATA	1171	8	23	0	0	A_22_P00003974	ENST00000556519	6410.86	4382.84	1.046536e+002	1.057482e+001	119	30	5.919372e+000	0	0	0	0	0	0	90.9233	1	1	25.1049	30.7971
DATA	1172	8	24	0	0	A_24_P401870	NM_207511	6431.71	4382.5	6.839331e+000	1.661645e+000	34	30	5.637732e+000	0	0	0	0	0	0	5.95487	1	0	30	30.6263
DATA	1173	8	25	0	0	A_21_P0005815	lnc-DUSP26-1:1	6453	4382.5	2.851024e+000	1.537563e+000	31.5	30	5.824394e+000	0	0	0	0	0	0	2.48802	1	0	30	30.5668
DATA	1174	8	26	0	0	A_22_P00005815	lnc-EPHB6-1:1	6474	4382.5	1.502687e+000	1.507219e+000	26	30	5.819651e+000	0	0	0	0	0	0	-1.86636	0	0	30	30.1818
DATA	1175	8	27	0	0	A_33_P3277407	NM_182931	6495.36	4382.91	4.914093e+001	5.138920e+000	69	30	5.667915e+000	0	0	0	0	0	0	43.0982	1	1	24.4106	30.2577
DATA	1176	8	28	0	0	A_22_P00019710	lnc-ADRB1-1:1	6516.29	4382.5	1.494573e+000	1.501453e+000	29.5	30	5.611472e+000	0	0	0	0	0	0	0.742112	0	0	30	30.01
DATA	1177	8	29	0	0	A_22_P00015463	ENST00000434540	6537.5	4382.5	1.490172e+000	1.498148e+000	30	30	5.924749e+000	0	0	0	0	0	0	0.900449	0	0	30	30.5396
DATA	1178	8	30	0	0	A_22_P00023197	lnc-HSPA4-1:2	6558.71	4382.5	1.485570e+000	1.490050e+000	28	30	5.798861e+000	0	0	0	0	0	0	-0.471889	0	0	30	30.3131
DATA	1179	8	31	0	0	A_33_P3271930	NM_153824	6579.85	4382.5	1.480795e+000	1.485261e+000	26.5	30	6.013405e+000	0	0	0	0	0	0	-1.7917	0	0	30	30.1784
DATA	1180	8	32	0	0	A_22_P00006065	NR_125857	6601	4382.5	4.286076e+000	1.541101e+000	32	30	5.945322e+000	0	0	0	0	0	0	3.81768	1	0	30	30.5431
DATA	1181	8	33	0	0	A_22_P00020217	ENST00000425153	6622.9	4382.5	1.053970e+001	1.812862e+000	38	30	5.734321e+000	0	0	0	0	0	0	9.42162	1	1	30	30.4119
DATA	1182	8	34	0	0	A_22_P00007842	lnc-HRASLS-2:1	6643.29	4382.5	1.501117e+000	1.477568e+000	30	30	5.346409e+000	0	0	0	0	0	0	1.34651	1	0	30	30.3291
DATA	1183	8	35	0	0	A_22_P00024979	ENST00000512927	6664.5	4382.32	1.460055e+000	1.464458e+000	27	30	5.712955e+000	0	0	0	0	0	0	-1.06995	0	0	30	30.7433
DATA	1184	8	36	0	0	A_21_P0012462	TCONS_l2_00019558	6686.36	4382.78	1.428489e+001	2.041821e+000	40	31	5.662590e+000	0	0	0	0	0	0	12.9102	1	1	20.3108	30.8456
DATA	1185	8	37	0	0	A_33_P3533377	DA571583	6706.78	4382.48	1.449036e+000	1.453902e+000	28	31	5.917650e+000	0	0	0	0	0	0	0.344493	0	0	30	30.5976
DATA	1186	8	38	0	0	A_23_P110492	NM_005885	6728.06	4382.68	1.087436e+002	1.097031e+001	128.5	30	6.010658e+000	0	0	0	0	0	0	99.0383	1	1	26.4388	30.6192
DATA	1187	8	39	0	0	A_33_P3327470	THC2606816	6749.22	4382.69	6.040336e+001	6.210066e+000	82	30	6.087637e+000	0	0	0	0	0	0	55.2327	1	1	26.4388	30.6398
DATA	1188	8	40	0	0	A_21_P0013018	TCONS_l2_00024063	6770.4	4382.41	1.431710e+000	1.436607e+000	28	30	6.176548e+000	0	0	0	0	0	0	0.3743	0	0	30	30.3291
DATA	1189	8	41	0	0	A_23_P202602	NM_007190	6791.5	4382.32	1.366653e+001	1.978128e+000	40	30	6.234939e+000	0	0	0	0	0	0	12.6001	1	1	27.0811	30.4613
DATA	1190	8	42	0	0	A_33_P3362326	CR936682	6812.5	4382.32	4.260853e+001	4.492582e+000	68	30	6.045326e+000	0	0	0	0	0	0	39.4463	1	1	27.0811	30.0542
DATA	1191	8	43	0	0	A_24_P349616	NM_001076683	6833.33	4382.7	1.837420e+001	2.321236e+000	43	30	6.133479e+000	0	0	0	0	0	0	17.0797	1	1	23.4529	30.0608
DATA	1192	8	44	0	0	A_33_P3283813	NM_001172813	6855	4382.5	1.408017e+000	1.415347e+000	28	30	5.802000e+000	0	0	0	0	0	0	0.871688	0	0	26.2212	29.8191
DATA	1193	8	45	0	0	A_22_P00003805	lnc-CDKN2A-1:1	6876	4382.2	1.401994e+000	1.411129e+000	29	30	5.760177e+000	0	0	0	0	0	0	1.10242	0	0	28.1191	29.9289
DATA	1194	8	46	0	0	A_22_P00018817	NM_001005176	6897.21	4382.19	1.157609e+001	1.816761e+000	40.5	30	5.581705e+000	0	0	0	0	0	0	10.9009	1	1	28.5237	30.0995
DATA	1195	8	47	0	0	A_23_P435941	NM_138352	6918.44	4382.03	1.356181e+001	1.944954e+000	41	30	5.105480e+000	0	0	0	0	0	0	12.8263	1	1	29.1201	29.531
DATA	1196	8	48	0	0	A_21_P0009654	ENST00000593980	6939.56	4382.03	1.383992e+000	1.388175e+000	27	30	5.684360e+000	0	0	0	0	0	0	0.0463159	0	0	29.1201	30.0269
DATA	1197	8	49	0	0	A_23_P342053	NM_032626	6961.38	4382.26	4.352358e+001	4.566528e+000	69	30	5.671518e+000	0	0	0	0	0	0	41.5221	1	1	24.8756	30.3228
DATA	1198	8	50	0	0	A_22_P00018444	ENST00000512464	6982	4382.2	1.372155e+000	1.377661e+000	29	30	5.699504e+000	0	0	0	0	0	0	0.58801	0	0	30	30.1766
DATA	1199	8	51	0	0	A_32_P191503	NR_026999	7003.42	4382.85	5.756661e+001	5.917549e+000	84.5	29	5.716057e+000	0	0	0	0	0	0	55.3839	1	1	23.696	29.881
DATA	1200	8	52	0	0	A_21_P0005037	XR_426066	7024.37	4382	4.714852e+000	1.443667e+000	32	30	5.714579e+000	0	0	0	0	0	0	4.55598	1	0	30	29.759
DATA	1201	8	53	0	0	A_33_P3344264	NM_020175	7045.77	4382.39	1.510823e+002	1.516920e+001	170	29	5.008253e+000	0	0	0	0	0	0	146.61	1	1	26.2212	29.2097
DATA	1202	8	54	0	0	A_23_P9056	NM_014781	7066.29	4382.7	2.190013e+002	2.194190e+001	234	30	5.133970e+000	0	0	0	0	0	0	213.379	1	1	24.8756	29.5594
DATA	1203	8	55	0	0	A_22_P00013415	NR_015430	7086.48	4382.18	1.609543e+001	2.099303e+000	41	30	5.612006e+000	0	0	0	0	0	0	15.7464	1	1	23.9365	30.1417
DATA	1204	8	56	0	0	A_23_P58482	NM_002406	7109	4382	3.645911e+003	3.645936e+002	3599.5	29.5	5.209860e+000	0	0	0	0	0	0	3582.74	1	1	28.1191	29.8408
DATA	1205	8	57	0	0	A_23_P78563	NM_024292	7129.93	4382.27	1.831023e+003	1.831072e+002	1833.5	29	5.553537e+000	0	0	0	0	0	0	1806.55	1	1	26.4388	29.9528
DATA	1206	8	58	0	0	A_23_P210131	ENST00000619511	7150.9	4382.37	1.446061e+002	1.452174e+001	175	29	5.575805e+000	0	0	0	0	0	0	143.246	1	1	25.7804	29.9718
DATA	1207	8	59	0	0	A_33_P3416649	A_33_P3416649	7172.37	4382	1.840394e+000	1.338283e+000	29	29	5.713662e+000	0	0	0	0	0	0	1.83062	1	0	30	29.8957
DATA	1208	8	60	0	0	A_23_P8801	NM_000777	7193.5	4382	7.225517e+000	1.505127e+000	36.5	30	5.993863e+000	0	0	0	0	0	0	7.21554	1	1	29.1201	30.0687
DATA	1209	8	61	0	0	A_24_P62367	NM_004746	7214.62	4382	1.971771e+000	1.329930e+000	31	30	6.230280e+000	0	0	0	0	0	0	1.97671	1	0	29.1201	29.9111
DATA	1210	8	62	0	0	A_21_P0002965	lnc-SYNPR-1:1	7235.83	4382	2.991708e+000	1.343923e+000	30.5	30	6.039442e+000	0	0	0	0	0	0	3.01072	1	0	28.1191	30
DATA	1211	8	63	0	0	A_21_P0000420	NR_003216	7257	4381.8	2.835304e+000	1.335687e+000	30.5	30	6.067947e+000	0	0	0	0	0	0	2.86415	1	0	30	30.4171
DATA	1212	8	64	0	0	A_33_P3284533	ENST00000390440	7278.37	4382	4.183895e+000	1.366084e+000	33.5	30	6.052018e+000	0	0	0	0	0	0	4.24209	1	0	29.1201	30.107
DATA	1213	8	65	0	0	A_33_P3213419	AK054946	7299.78	4382.33	4.835293e+002	4.837029e+001	511.5	30	5.974219e+000	0	0	0	0	0	0	492.024	1	1	26.8687	30.4751
DATA	1214	8	66	0	0	A_22_P00001551	lnc-ARID1B-1:1	7320.5	4382	5.218523e+000	1.392701e+000	34	30	6.000562e+000	0	0	0	0	0	0	5.32882	1	0	30	30.265
DATA	1215	8	67	0	1	ERCC-00061_161	DQ459426	7341.62	4382	3.153142e+000	1.324871e+000	30	29	5.839655e+000	0	0	0	0	0	0	3.23088	1	0	29.1201	30.0304
DATA	1216	8	68	0	0	A_33_P3220090	NM_001076781	7362.62	4382	1.278664e+000	1.282521e+000	27	29	5.794489e+000	0	0	0	0	0	0	-0.437556	0	0	30	29.4766
DATA	1217	8	69	0	0	A_21_P0002911	ENST00000460993	7384	4381.8	1.274415e+000	1.278259e+000	27	29	5.364432e+000	0	0	0	0	0	0	-0.612979	0	0	30	28.9044
DATA	1218	8	70	0	0	A_33_P3388192	NM_144594	7405	4381.8	8.488517e+000	1.531087e+000	35	29	5.507631e+000	0	0	0	0	0	0	8.78356	1	1	28.1191	29.131
DATA	1219	8	71	0	0	A_23_P19134	NM_032119	7426.37	4382	1.266492e+000	1.270373e+000	27	29	5.822803e+000	0	0	0	0	0	0	0.130024	0	0	30	29.1465
DATA	1220	8	72	0	0	A_21_P0001548	lnc-TGFBR3-1:1	7447.44	4381.97	7.334960e+000	1.463606e+000	35	29	6.354252e+000	0	0	0	0	0	0	7.63602	1	1	29.1201	29.6351
DATA	1221	8	73	0	0	A_22_P00007562	lnc-HBEGF-1:1	7468.56	4381.97	3.888174e+000	1.321402e+000	34	29	6.252017e+000	0	0	0	0	0	0	4.05943	1	0	30	29.6444
DATA	1222	8	74	0	0	A_22_P00025517	ENST00000425505	7490.24	4381.71	9.550435e+000	1.580466e+000	38	30	6.453624e+000	0	0	0	0	0	0	9.99983	1	1	19.7386	30.2745
DATA	1223	8	75	0	0	A_21_P0012500	ENST00000514145	7511	4381.8	8.994044e+000	1.544809e+000	38	30.5	6.483539e+000	0	0	0	0	0	0	9.44188	1	1	30	30.7474
DATA	1224	8	76	0	0	A_21_P0013106	TCONS_l2_00024960	7532	4381.8	1.249025e+000	1.253866e+000	28.5	30	5.963365e+000	0	0	0	0	0	0	0.546313	0	0	30	29.6903
DATA	1225	8	77	0	0	A_33_P3251148	NM_001256530	7554.13	4381.85	6.306634e+003	6.306647e+002	6506	29	6.165253e+000	0	0	0	0	0	0	6654.58	1	1	27.2919	29.6098
DATA	1226	8	78	0	0	A_23_P67646	NM_014364	7574.89	4382.41	2.407671e+001	2.711344e+000	52	29	6.068584e+000	0	0	0	0	0	0	25.4618	1	1	21.6755	29.5385
DATA	1227	8	79	0	0	A_32_P20367	NM_001011	7596	4381.5	6.509024e+003	6.509036e+002	6763	30	5.985322e+000	0	0	0	0	0	0	6899.6	1	1	26.2212	29.8557
DATA	1228	8	80	0	0	A_22_P00016869	NR_110102	7617.41	4381.61	1.732467e+002	1.736907e+001	214	30	5.924377e+000	0	0	0	0	0	0	184.034	1	1	24.4106	29.9651
DATA	1229	8	81	0	0	A_21_P0005709	lnc-NKAIN3-1:1	7638	4381.5	1.241809e+000	1.245009e+000	30	30	5.463880e+000	0	0	0	0	0	0	1.32173	1	0	30	29.6295
DATA	1230	8	82	0	0	A_33_P3384652	AK294708	7659	4381.5	1.088532e+001	1.647354e+000	42	30	5.446317e+000	0	0	0	0	0	0	11.6077	1	1	26.2212	29.578
DATA	1231	8	83	0	0	A_21_P0001590	lnc-PIGM-3:1	7680.22	4381.52	1.230568e+000	1.234279e+000	27	30	5.763231e+000	0	0	0	0	0	0	-1.15602	0	0	30	30.1703
DATA	1232	8	84	0	0	A_21_P0005740	lnc-SPAG1-2:1	7701.4	4381.59	1.228536e+000	1.234755e+000	30	30	5.978911e+000	0	0	0	0	0	0	0.842504	0	0	30	30.544
DATA	1233	8	85	0	0	A_33_P3270742	THC2492043	7722.6	4381.59	4.126502e+000	1.297698e+000	33	30	6.306141e+000	0	0	0	0	0	0	4.42227	1	0	30	30.2301
DATA	1234	8	86	0	0	A_23_P46429	NM_001554	7743.78	4381.52	1.387734e+000	1.236396e+000	29	29	6.141452e+000	0	0	0	0	0	0	1.48933	1	0	30	29.6135
DATA	1235	8	87	0	0	A_21_P0005147	lnc-FAM120B-3:1	7765.3	4381.47	4.915970e+001	5.066771e+000	79.5	29	5.975019e+000	0	0	0	0	0	0	52.8289	1	1	25.7804	29.4684
DATA	1236	8	88	0	0	A_21_P0006611	lnc-PFKP-11:1	7786.17	4381.69	1.442730e+001	1.893000e+000	45	29	5.832861e+000	0	0	0	0	0	0	15.5218	1	1	23.696	28.817
DATA	1237	8	89	0	0	A_33_P3408221	NR_026952	7807.15	4381.54	1.250844e+002	1.256820e+001	160	29	5.304522e+000	0	0	0	0	0	0	134.718	1	1	25.1049	28.4893
DATA	1238	8	90	0	0	A_23_P331092	NM_152571	7828.14	4381.16	2.142145e+002	2.145633e+001	256	28	5.140749e+000	0	0	0	0	0	0	230.94	1	1	25.1049	28.4684
DATA	1239	8	91	0	0	A_22_P00003118	NR_121579	7849.6	4381.59	2.357000e+000	1.244591e+000	31	28	5.446453e+000	0	0	0	0	0	0	2.54304	1	0	30	28.2722
DATA	1240	8	92	0	0	A_33_P3261869	NM_001286680	7870.09	4381	1.027128e+001	1.595676e+000	39	28	5.786279e+000	0	0	0	0	0	0	11.0904	1	1	19.4461	28.7985
DATA	1241	8	93	0	0	A_33_P3361771	NM_003292	7892	4381.5	3.089352e+000	1.258960e+000	32.5	29	6.273094e+000	0	0	0	0	0	0	3.33757	1	0	30	29.4271
DATA	1242	8	94	0	0	A_21_P0010395	lnc-GNAZ-1:1	7913	4381.5	1.216224e+000	1.219892e+000	27	29	5.800396e+000	0	0	0	0	0	0	-0.190457	0	0	30	29.4092
DATA	1243	8	95	0	0	A_22_P00016827	lnc-TRIP4-2:1	7934.15	4381.5	1.215788e+000	1.219455e+000	29	29	5.760001e+000	0	0	0	0	0	0	-0.956251	0	0	30	29.2857
DATA	1244	8	96	0	0	A_33_P3351999	THC2642375	7955.29	4381.5	1.219391e+000	1.225240e+000	30.5	30	6.295538e+000	0	0	0	0	0	0	1.31878	1	0	27.0811	29.6923
DATA	1245	8	97	0	0	A_23_P118516	NM_016078	7975.33	4381.19	1.630315e+001	2.035629e+000	47.5	29	5.930308e+000	0	0	0	0	0	0	17.6349	1	1	17.9125	29.141
DATA	1246	8	98	0	0	A_33_P3333089	ENST00000619172	7997.71	4381.5	1.215312e+000	1.218977e+000	29.5	29	6.252175e+000	0	0	0	0	0	0	-0.0291431	0	0	30	29.3047
DATA	1247	8	99	0	0	A_23_P215505	NM_012294	8018.85	4381.5	1.215425e+000	1.219090e+000	27	29	6.321857e+000	0	0	0	0	0	0	-0.569931	0	0	26.6546	29.3493
DATA	1248	8	100	0	0	A_21_P0011789	TCONS_l2_00013434	8040	4381.5	2.429912e+000	1.243313e+000	32	29	5.630051e+000	0	0	0	0	0	0	2.62758	1	0	30	29.1409
DATA	1249	8	101	0	0	A_33_P3364811	NM_002838	8061.2	4381.5	3.263288e+002	3.265567e+001	380	29	5.416769e+000	0	0	0	0	0	0	352.765	1	1	25.7804	29.337
DATA	1250	8	102	0	0	A_21_P0005410	lnc-ZKSCAN1-1:6	8082.4	4381.41	1.216541e+000	1.220210e+000	29	29	5.322868e+000	0	0	0	0	0	0	-0.253357	0	0	30	29.4512
DATA	1251	8	103	0	0	A_21_P0006035	ENST00000450399	8103.81	4381.62	1.506724e+001	1.939272e+000	43	29	5.263902e+000	0	0	0	0	0	0	16.2723	1	1	24.6442	29.4224
DATA	1252	8	104	0	0	A_33_P3220410	BX107671	8124.6	4381.41	1.984054e+000	1.237603e+000	31	29	5.240371e+000	0	0	0	0	0	0	2.14148	1	0	30	29.409
DATA	1253	8	105	1028	1	(+)E1A_r60_1	E1A_r60_1	8145.78	4381.48	1.218807e+000	1.223989e+000	29	30	5.731321e+000	0	0	0	0	0	0	0.654587	0	0	30	30.0334
DATA	1254	8	106	0	0	A_22_P00023760	ENST00000425194	8167	4381.5	1.219806e+000	1.223485e+000	28.5	29	5.598181e+000	0	0	0	0	0	0	-0.671007	0	0	30	29.2857
DATA	1255	8	107	0	0	A_22_P00007614	lnc-HEBP1-1:1	8188	4381.5	4.037318e+000	1.289423e+000	33	30	5.663969e+000	0	0	0	0	0	0	4.34702	1	0	30	29.8984
DATA	1256	8	108	0	0	A_22_P00009914	lnc-MGMT-4:1	8208.86	4382.69	2.646159e+001	2.916367e+000	58	29	5.382322e+000	0	0	0	0	0	0	28.459	1	1	18.2295	29.3621
DATA	1257	8	109	0	0	A_22_P00006710	NM_001129895	8230.5	4381.06	2.262453e+004	2.262453e+003	24165.5	29	5.261273e+000	0	0	0	0	0	0	24310.7	1	1	29.1201	29.1186
DATA	1258	8	110	0	0	A_33_P3292650	NM_207407	8251.56	4381.03	1.224805e+000	1.228499e+000	29	29	5.314574e+000	0	0	0	0	0	0	-0.541605	0	0	30	29.3061
DATA	1259	8	111	0	0	A_22_P00013801	lnc-RP4-604K5.1.1-3:1	8272.79	4381.19	1.226370e+000	1.230069e+000	29	29	5.566519e+000	0	0	0	0	0	0	-0.38901	0	0	28.5237	29.0214
DATA	1260	8	112	0	0	A_22_P00002070	ENST00000560376	8294.04	4381.69	2.520360e+002	2.523368e+001	293	29	5.953415e+000	0	0	0	0	0	0	269.782	1	1	24.6442	29.3593
DATA	1261	8	113	0	0	A_21_P0004352	lnc-IRX4-2:1	8315	4381.2	1.229711e+000	1.236851e+000	30	29	6.002629e+000	0	0	0	0	0	0	0.984106	0	0	30	29.9895
DATA	1262	8	114	0	0	A_23_P386888	NM_005577	8336.37	4381	1.391428e+001	1.860600e+000	42	29	6.155536e+000	0	0	0	0	0	0	14.8527	1	1	29.1201	29.8106
DATA	1263	8	115	0	0	A_24_P461238	NR_027066	8357.44	4381.03	1.233392e+000	1.237133e+000	28	29	6.113347e+000	0	0	0	0	0	0	0.0780771	0	0	30	29.5089
DATA	1264	8	116	0	1	ERCC-00104_60	ERCC-00104_60	8378.56	4381.03	1.235360e+000	1.239086e+000	27	29	6.109517e+000	0	0	0	0	0	0	-1.64886	0	0	29.1201	29.487
DATA	1265	8	117	0	0	A_22_P00003829	ENST00000563079	8399.62	4381	1.237391e+000	1.245967e+000	28	29	5.733729e+000	0	0	0	0	0	0	1.16597	0	0	30	29.3333
DATA	1266	8	118	0	0	A_33_P3380992	NM_001080538	8421	4381.2	7.883796e+000	1.472193e+000	36	29	5.749183e+000	0	0	0	0	0	0	8.36077	1	1	30	29.0922
DATA	1267	8	119	0	0	A_33_P3399911	A_33_P3399911	8442	4381.2	1.241731e+000	1.245476e+000	29	29	6.116460e+000	0	0	0	0	0	0	-0.134513	0	0	30	29.481
DATA	1268	8	120	0	0	A_23_P117424	NM_025230	8463.37	4381	1.544445e+002	1.549476e+001	188	29	5.965579e+000	0	0	0	0	0	0	163.211	1	1	30	29.8396
DATA	1269	8	121	0	0	A_33_P3267380	NM_172244	8484.44	4381.03	1.246237e+000	1.255720e+000	28.5	29	5.990537e+000	0	0	0	0	0	0	1.26341	0	0	29.1201	29.5026
DATA	1270	8	122	0	0	A_23_P119907	NM_018089	8505.56	4381.03	8.390958e+000	1.507456e+000	38	29	5.729593e+000	0	0	0	0	0	0	8.83446	1	1	29.1201	29.141
DATA	1271	8	123	0	0	A_33_P3398091	NM_001130031	8527.64	4382.11	8.819897e+000	1.533968e+000	38	29	5.363463e+000	0	0	0	0	0	0	9.26597	1	1	20.591	29.3761
DATA	1272	8	124	0	0	A_33_P3335935	NM_144570	8547.83	4381	2.745536e+000	1.286757e+000	31.5	29	5.167931e+000	0	0	0	0	0	0	2.87964	1	0	30	29.2378
DATA	1273	8	125	0	0	A_23_P11224	NM_173470	8569.3	4381.28	3.760848e+002	3.762957e+001	417	29	5.174901e+000	0	0	0	0	0	0	393.658	1	1	26.6546	29.0501
DATA	1274	8	126	0	0	A_33_P3296582	NM_024590	8590.37	4381	1.258268e+000	1.263806e+000	28.5	29	5.494632e+000	0	0	0	0	0	0	0.693335	0	0	30	28.9681
DATA	1275	8	127	0	0	A_22_P00022030	NR_110796	8611.37	4381	1.260720e+000	1.264522e+000	25.5	29	5.657693e+000	0	0	0	0	0	0	-2.58846	0	0	30	29.6724
DATA	1276	8	128	0	0	A_33_P3321564	A_33_P3321564	8632.5	4381	1.263193e+000	1.267003e+000	30	30	5.746273e+000	0	0	0	0	0	0	0.00894224	0	0	30	30.017
DATA	1277	8	129	0	0	A_21_P0002153	lnc-ACP1-6:1	8653.62	4381	1.265663e+000	1.275325e+000	30	30	6.065482e+000	0	0	0	0	0	0	1.26671	0	0	30	30.0847
DATA	1278	8	130	0	0	A_32_P496893	NM_001014830	8674.83	4381	1.268133e+000	1.271957e+000	29	29	5.827833e+000	0	0	0	0	0	0	-0.49732	0	0	30	29.4087
DATA	1279	8	131	0	0	A_33_P3305243	ENST00000373903	8696	4380.8	4.497728e+000	1.351405e+000	34	29	6.122703e+000	0	0	0	0	0	0	4.6536	1	0	28.1191	29.3571
DATA	1280	8	132	0	0	A_22_P00002025	lnc-BEST4-1:1	8717.37	4381	1.702996e+000	1.288170e+000	30.5	29	5.704028e+000	0	0	0	0	0	0	1.75856	1	0	30	29.242
DATA	1281	8	133	0	0	A_23_P1145	NM_018109	8738.42	4380.65	4.361300e+001	4.545016e+000	72	29	5.673234e+000	0	0	0	0	0	0	44.9555	1	1	24.8756	29.3407
DATA	1282	8	134	0	0	A_22_P00021084	lnc-KANSL3-1:1	8759.86	4381.16	5.761781e+002	5.763207e+001	610	30	6.179292e+000	0	0	0	0	0	0	592.752	1	1	26.4388	29.7686
DATA	1283	8	135	0	0	A_23_P258493	NM_005573	8780.56	4380.56	3.062825e+001	3.320978e+000	60.5	30	6.232433e+000	0	0	0	0	0	0	31.4581	1	1	24.4106	30.0882
DATA	1284	8	136	0	1	ETG04_27747	ETG04_27747	8801.79	4380.81	1.282177e+000	1.286044e+000	28.5	29	6.182294e+000	0	0	0	0	0	0	-1.07842	0	0	30	29.2406
DATA	1285	8	137	0	0	A_23_P120710	NM_003316	8823.22	4380.89	6.752799e+001	6.874582e+000	100	29	5.733776e+000	0	0	0	0	0	0	69.1151	1	1	27.501	29.0882
DATA	1286	8	138	0	0	A_23_P163161	NM_020195	8844.73	4380.9	1.152693e+002	1.159893e+001	145	29.5	5.664775e+000	0	0	0	0	0	0	117.786	1	1	26.6546	29.4457
DATA	1287	8	139	0	0	A_21_P0002189	lnc-SLC4A1AP-1:8	8865.37	4381	1.976797e+000	1.307346e+000	30	29	5.088051e+000	0	0	0	0	0	0	2.01689	1	0	30	29.4011
DATA	1288	8	140	0	0	A_22_P00003573	lnc-CCT7-1:1	8886.5	4380.94	1.290279e+000	1.295400e+000	30	29	5.330707e+000	0	0	0	0	0	0	0.574906	0	0	30	29.3243
DATA	1289	8	141	0	0	A_22_P00016698	lnc-TRAF3IP2-1:1	8907.63	4380.87	1.292010e+000	1.295907e+000	29	29	5.608503e+000	0	0	0	0	0	0	-0.477169	0	0	30	28.8225
DATA	1290	8	142	0	0	A_21_P0000859	NR_038980	8928.78	4380.52	1.293531e+000	1.302984e+000	29	29	5.767623e+000	0	0	0	0	0	0	1.22109	0	0	30	29.1114
DATA	1291	8	143	0	0	A_23_P110811	NM_001867	8950.59	4380.61	4.477874e+003	4.477893e+002	4446.5	29	5.666914e+000	0	0	0	0	0	0	4545.19	1	1	24.4106	28.9616
DATA	1292	8	144	0	0	A_21_P0007822	lnc-EIF2S3L.1-2:1	8971.84	4380.49	1.167780e+001	1.747716e+000	40	29	5.851775e+000	0	0	0	0	0	0	11.8414	1	1	22.7082	29.1624
DATA	1293	8	145	0	0	A_24_P181672	NM_001009905	8992.4	4380.59	4.574885e+000	1.379555e+000	32.5	29	5.794239e+000	0	0	0	0	0	0	4.63477	1	0	30	29.2754
DATA	1294	8	146	0	0	A_23_P144020	NM_175613	9013.5	4380.68	4.038144e+000	1.363692e+000	33	29	5.849070e+000	0	0	0	0	0	0	4.08773	1	0	30	28.9625
DATA	1295	8	147	0	0	A_33_P3267769	NM_001001914	9034.6	4380.59	1.299412e+000	1.303331e+000	28	28	5.908744e+000	0	0	0	0	0	0	-0.177955	0	0	30	28.7659
DATA	1296	8	148	0	0	A_33_P3282840	NM_001030001	9056.56	4381.06	2.765341e+002	2.768414e+001	306	28	6.011199e+000	0	0	0	0	0	0	279.583	1	1	24.8756	28.7169
DATA	1297	8	149	0	0	A_21_P0009753	ENST00000590677	9077	4380.5	8.862004e+000	1.576936e+000	38	28	5.691191e+000	0	0	0	0	0	0	8.9582	1	1	26.2212	28.6312
DATA	1298	8	150	0	0	A_21_P0005753	lnc-UTP23-2:1	9098	4380.5	1.300651e+000	1.304574e+000	28	29	5.683673e+000	0	0	0	0	0	0	-1.62763	0	0	30	28.8347
DATA	1299	8	151	0	0	A_23_P83073	NM_032558	9119.29	4380.5	7.840301e+000	1.522022e+000	35	28	5.772573e+000	0	0	0	0	0	0	7.9243	1	1	30	28.7743
DATA	1300	8	152	0	0	A_23_P62605	NM_000975	9140.4	4380.59	2.561832e+004	2.561832e+003	25177.5	29	5.764212e+000	0	0	0	0	0	0	25897.5	1	1	27.501	29.3105
DATA	1301	8	153	0	0	A_33_P3345011	NM_178525	9161.6	4380.59	2.020408e+000	1.319345e+000	28	29	5.968745e+000	0	0	0	0	0	0	2.04326	1	0	30	29.261
DATA	1302	8	154	0	0	A_33_P3349840	ENST00000437531	9182.69	4381	3.229356e+001	3.482374e+000	61	29	5.987309e+000	0	0	0	0	0	0	32.6747	1	1	24.1747	29.284
DATA	1303	8	155	0	0	A_24_P548060	ENST00000419499	9204	4380.5	1.297952e+000	1.306157e+000	29	29	5.937676e+000	0	0	0	0	0	0	1.0714	0	0	26.2212	29.4877
DATA	1304	8	156	0	0	A_23_P256455	NM_002947	9225	4380.5	1.286094e+002	1.292652e+001	154	29	6.065860e+000	0	0	0	0	0	0	130.392	1	1	26.2212	29.5909
DATA	1305	8	157	0	0	A_22_P00007771	lnc-HNRNPA1-1:1	9246.29	4380.5	1.294898e+000	1.299955e+000	27	29	6.545676e+000	0	0	0	0	0	0	0.55526	0	0	30	29.7062
DATA	1306	8	158	0	0	A_22_P00016768	XR_251845	9267.29	4380.5	1.292914e+000	1.296813e+000	27.5	29	5.686582e+000	0	0	0	0	0	0	-0.534059	0	0	30	28.7744
DATA	1307	8	159	0	0	A_22_P00016720	lnc-TRAPPC4-1:1	9288.6	4380.41	1.290532e+000	1.296104e+000	29	28	5.570837e+000	0	0	0	0	0	0	0.672031	0	0	30	28.3263
DATA	1308	8	160	0	0	A_23_P436618	NM_000810	9309.71	4380.5	1.886190e+000	1.305480e+000	31	28	5.502401e+000	0	0	0	0	0	0	1.92524	1	0	30	28.4987
DATA	1309	8	161	0	0	A_33_P3345210	NM_001164407	9331	4380.5	1.284845e+000	1.288721e+000	27	28	5.608247e+000	0	0	0	0	0	0	-1.75257	0	0	30	28.1598
DATA	1310	8	162	0	0	A_22_P00002244	XR_424156	9352.17	4380.33	5.509631e+001	5.657549e+000	84.5	28	5.815272e+000	0	0	0	0	0	0	56.5236	1	1	25.7804	28.1894
DATA	1311	8	163	0	0	A_23_P69941	NR_027706	9373.22	4380.48	8.674855e+000	1.547526e+000	37	27	5.449492e+000	0	0	0	0	0	0	8.92533	1	1	27.0811	27.6963
DATA	1312	8	164	0	0	A_19_P00810982	lnc-MACROD1-1:1	9394.69	4381.12	3.049396e+001	3.306203e+000	58	27	5.412858e+000	0	0	0	0	0	0	31.4717	1	1	23.696	27.1842
DATA	1313	9	1	0	0	A_23_P392076	NM_014574	5934.44	4389.03	3.238530e+000	1.517300e+000	34	30	6.014307e+000	0	0	0	0	0	0	2.88065	1	0	30	30.5349
DATA	1314	9	2	0	0	A_22_P00003761	lnc-CDIPT-1:7	5955.56	4389.03	8.214932e+000	1.701280e+000	35	31	5.869848e+000	0	0	0	0	0	0	7.27051	1	1	30	31.023
DATA	1315	9	3	0	0	A_22_P00003103	NR_033838	5977.75	4389.08	9.876943e+000	1.646150e+000	40	32	6.316174e+000	0	0	0	0	0	0	8.69945	1	1	30	32.8112
DATA	1316	9	4	0	0	A_21_P0011474	NM_001005735	5998	4389.2	7.119661e+000	1.663111e+000	35	32.5	6.661937e+000	0	0	0	0	0	0	6.24577	1	0	30	33.1963
DATA	1317	9	5	0	0	A_23_P217178	NM_005462	6019	4389.2	1.504044e+000	1.511479e+000	30	32	6.702336e+000	0	0	0	0	0	0	0.81781	0	0	30	33.2357
DATA	1318	9	6	0	0	A_33_P3311646	A_33_P3311646	6040.03	4389.4	2.435983e+003	2.436030e+002	2114	32	7.090491e+000	0	0	0	0	0	0	2121.91	1	1	26.0017	33.5311
DATA	1319	9	7	0	0	A_21_P0012698	TCONS_l2_00021455	6061.44	4389.03	1.513380e+000	1.517944e+000	29	32	6.077767e+000	0	0	0	0	0	0	-0.644481	0	0	29.1201	32.8966
DATA	1320	9	8	0	0	A_22_P00016696	lnc-TRA2A-1:1	6082.12	4389.35	3.815406e+002	3.818440e+001	361	32	5.959566e+000	0	0	0	0	0	0	330.553	1	1	24.1747	32.5308
DATA	1321	9	9	0	0	A_24_P32935	NM_000803	6103.6	4388.85	1.350864e+001	2.037252e+000	41.5	32	5.949321e+000	0	0	0	0	0	0	11.6798	1	1	21.4095	32.308
DATA	1322	9	10	0	0	A_22_P00022068	ENST00000440455	6124.83	4389	1.523246e+000	1.527840e+000	28.5	31	5.900327e+000	0	0	0	0	0	0	-1.15214	0	0	30	31.4432
DATA	1323	9	11	0	0	A_24_P140608	NM_001945	6146	4389.2	7.897009e+000	1.721952e+000	36	31	5.873525e+000	0	0	0	0	0	0	6.80464	1	1	30	31.6179
DATA	1324	9	12	0	0	A_33_P3373885	ENST00000416045	6167.37	4389	1.527215e+000	1.531821e+000	28	31	5.743786e+000	0	0	0	0	0	0	-1.16107	0	0	29.1201	31.2654
DATA	1325	9	13	0	0	A_23_P115762	NM_007265	6187.8	4389.17	1.003754e+002	1.015395e+001	114	31	6.097892e+000	0	0	0	0	0	0	86.3265	1	1	26.6546	31.6392
DATA	1326	9	14	0	0	A_23_P169887	NM_001521	6209.28	4389.22	6.412015e+001	6.592935e+000	84.5	31	6.384123e+000	0	0	0	0	0	0	55.1169	1	1	27.0811	31.7931
DATA	1327	9	15	0	1	ERCC-00043_129	ERCC-00043_129	6230.62	4389	1.529477e+000	1.535106e+000	29	31	6.437307e+000	0	0	0	0	0	0	0.479915	0	0	30	31.9459
DATA	1328	9	16	0	0	A_22_P00016682	lnc-TPR-1:1	6251.62	4389	1.529332e+000	1.533945e+000	29	31	6.528354e+000	0	0	0	0	0	0	-0.074925	0	0	30	31.6856
DATA	1329	9	17	0	0	A_22_P00005013	lnc-DDX20-2:3	6273	4388.8	1.528653e+000	1.533283e+000	30	31	6.385379e+000	0	0	0	0	0	0	0.0665477	0	0	30	31.5462
DATA	1330	9	18	0	0	A_22_P00012139	NM_032940	6294.52	4389.02	3.190495e+001	3.539409e+000	57	30	6.141417e+000	0	0	0	0	0	0	27.4526	1	1	25.3321	30.6
DATA	1331	9	19	0	0	A_33_P3321263	ENST00000328113	6315.37	4389	1.526396e+000	1.531000e+000	28	30	5.288231e+000	0	0	0	0	0	0	-0.537425	0	0	29.1201	30.195
DATA	1332	9	20	0	0	A_22_P00010716	ENST00000510360	6336.5	4389	4.408912e+000	1.591538e+000	33.5	31	6.195898e+000	0	0	0	0	0	0	3.80138	1	0	30	30.8212
DATA	1333	9	21	0	0	A_33_P3268989	THC2581013	6357.62	4389	1.127715e+001	1.898399e+000	38.5	31	6.083070e+000	0	0	0	0	0	0	9.73661	1	1	29.1201	30.6704
DATA	1334	9	22	0	0	A_23_P364613	NM_138413	6378.62	4389	1.520133e+000	1.525955e+000	30	31	5.923095e+000	0	0	0	0	0	0	0.531243	0	0	29.1201	30.8794
DATA	1335	9	23	0	0	A_33_P3406998	NM_130438	6399.86	4389.54	8.909632e+001	9.038726e+000	105	31	5.964554e+000	0	0	0	0	0	0	77.1761	1	1	25.7804	31.48
DATA	1336	9	24	0	0	A_33_P3290602	NR_102705	6420.93	4389.27	3.419940e+002	3.423311e+001	329	32	5.884839e+000	0	0	0	0	0	0	296.86	1	1	26.4388	31.6398
DATA	1337	9	25	0	0	A_33_P3215848	BC044628	6441.64	4389.17	1.495135e+001	2.129004e+000	40	31	5.921248e+000	0	0	0	0	0	0	13.0067	1	1	24.6442	31.3636
DATA	1338	9	26	0	0	A_23_P27207	NM_145651	6463.33	4389.57	1.557133e+001	2.170510e+000	43	31	6.184430e+000	0	0	0	0	0	0	13.5779	1	1	25.3321	31.2331
DATA	1339	9	27	0	0	A_23_P36647	NM_177441	6484.73	4389.13	1.283357e+002	1.292187e+001	136	31	5.911101e+000	0	0	0	0	0	0	112.212	1	1	26.6546	31.0526
DATA	1340	9	28	0	0	A_22_P00005426	lnc-DTWD2-1:2	6505.79	4388.81	1.499213e+000	1.503734e+000	26.5	31	5.899033e+000	0	0	0	0	0	0	-1.75731	0	0	28.5237	30.7114
DATA	1341	9	29	0	0	A_22_P00024948	lnc-CTIF-2:1	6527	4388.8	1.494857e+000	1.504400e+000	28	31	5.745787e+000	0	0	0	0	0	0	1.08146	0	0	30	30.8094
DATA	1342	9	30	0	0	A_22_P00009778	ENST00000584649	6548	4388.8	4.843484e+000	1.571346e+000	33	30	5.308527e+000	0	0	0	0	0	0	4.27222	1	0	30	30.6886
DATA	1343	9	31	0	0	A_22_P00003695	ENST00000567058	6569.33	4388.61	1.529273e+000	1.497799e+000	30	30	5.787003e+000	0	0	0	0	0	0	1.35331	1	0	30	30.6104
DATA	1344	9	32	0	0	A_21_P0008597	ENST00000567647	6590.5	4388.68	1.480596e+000	1.485061e+000	27.5	30.5	6.271518e+000	0	0	0	0	0	0	-0.690813	0	0	30	30.7383
DATA	1345	9	33	0	0	A_33_P3212274	BC016059	6611.33	4388.95	2.810525e+002	2.814420e+001	280	31	5.922932e+000	0	0	0	0	0	0	250.364	1	1	26.4388	30.9452
DATA	1346	9	34	0	0	A_33_P3258146	NM_001258000	6632.67	4388.61	1.130736e+001	1.858334e+000	38.5	30	5.854986e+000	0	0	0	0	0	0	10.1097	1	1	30	30.8388
DATA	1347	9	35	0	0	A_23_P65189	NM_000209	6654	4388.5	1.464856e+000	1.469274e+000	27	30	5.621622e+000	0	0	0	0	0	0	-0.458683	0	0	30	30.9859
DATA	1348	9	36	0	0	A_19_P00316371	NR_038393	6674.88	4388.7	6.240818e+000	1.450869e+000	32	31	5.296292e+000	0	0	0	0	0	0	5.62102	1	0	30	31.4
DATA	1349	9	37	0	0	A_32_P202438	AK025716	6698.56	4388.64	7.304554e+000	1.630398e+000	36	31	5.730861e+000	0	0	0	0	0	0	6.60755	1	1	30	31.0208
DATA	1350	9	38	0	0	A_23_P122233	NM_001014990	6717.9	4388.6	2.061852e+002	2.066961e+001	217	31	5.850720e+000	0	0	0	0	0	0	187.183	1	1	26.2212	30.966
DATA	1351	9	39	0	0	A_22_P00003094	lnc-C8orf83-2:1	6738.6	4388.59	1.442366e+000	1.446716e+000	28	31	5.721040e+000	0	0	0	0	0	0	-0.415541	0	0	30	30.8456
DATA	1352	9	40	0	0	A_33_P3208970	NM_001114759	6759.71	4388.5	1.215145e+001	1.884841e+000	43	31	6.171770e+000	0	0	0	0	0	0	11.1198	1	1	27.0811	30.9483
DATA	1353	9	41	0	0	A_21_P0003232	lnc-KCTD6-1:1	6781.22	4389.1	2.156628e+001	2.590425e+000	47	31	6.702614e+000	0	0	0	0	0	0	19.8157	1	1	23.4529	31.2976
DATA	1354	9	42	0	0	A_33_P3403075	NM_018304	6801.8	4389.18	1.545693e+001	2.105201e+000	43	31	6.736527e+000	0	0	0	0	0	0	14.2597	1	1	22.1978	31.4432
DATA	1355	9	43	0	0	A_24_P364807	NM_017839	6823.15	4388.5	4.374061e+000	1.488695e+000	35	31	6.904968e+000	0	0	0	0	0	0	4.05297	1	0	30	31.3321
DATA	1356	9	44	66	-1	3xSLv1	3xSLv1	6844.29	4388.5	1.412706e+000	1.417641e+000	30	30	5.977998e+000	0	0	0	0	0	0	0.406761	0	0	30	30.3065
DATA	1357	9	45	0	0	A_22_P00000675	ENST00000414967	6865.5	4388.5	1.406671e+000	1.410914e+000	29	30	5.966865e+000	0	0	0	0	0	0	-0.459317	0	0	30	30.5364
DATA	1358	9	46	0	0	A_21_P0011044	TCONS_l2_00005589	6886.71	4388.5	1.617355e+000	1.414134e+000	30	30	5.815026e+000	0	0	0	0	0	0	1.51797	1	0	30	30.4639
DATA	1359	9	47	0	0	A_23_P104372	NM_015190	6908.14	4388.79	1.290208e+002	1.297768e+001	151	30	5.873774e+000	0	0	0	0	0	0	121.616	1	1	25.5572	30.3705
DATA	1360	9	48	0	0	A_22_P00024301	lnc-DNAJC24-1:1	6929	4388.5	3.307326e+000	1.431520e+000	31.5	30	5.783448e+000	0	0	0	0	0	0	3.13098	1	0	30	30.2184
DATA	1361	9	49	0	0	A_22_P00001416	ENST00000526455	6950.15	4388.5	1.382614e+000	1.386784e+000	26	31	5.958361e+000	0	0	0	0	0	0	-0.390356	0	0	30	30.7331
DATA	1362	9	50	0	0	A_22_P00005153	lnc-DHX57-2:1	6971.29	4388.5	4.514688e+000	1.452742e+000	33	30	6.062672e+000	0	0	0	0	0	0	4.31105	1	0	30	30.7055
DATA	1363	9	51	0	0	A_23_P6596	NM_005524	6992.4	4388.41	6.257900e+000	1.510583e+000	34	30	6.148678e+000	0	0	0	0	0	0	6.00148	1	0	27.501	30.5818
DATA	1364	9	52	0	0	A_21_P0000081	NM_001170797	7013.49	4388.78	3.556409e+001	3.810826e+000	62.5	30	5.510229e+000	0	0	0	0	0	0	34.2512	1	1	22.9591	30.3566
DATA	1365	9	53	0	0	A_33_P3304427	NM_001190787	7034.85	4388.5	1.359007e+000	1.363106e+000	28	30	5.631919e+000	0	0	0	0	0	0	-0.841891	0	0	30	30.0268
DATA	1366	9	54	0	0	A_21_P0014863	BC051442	7056.25	4388.61	3.273779e+002	3.276591e+001	340	30	5.435723e+000	0	0	0	0	0	0	318.031	1	1	25.1049	30.2597
DATA	1367	9	55	0	0	A_24_P254346	NM_006052	7076.66	4388.5	8.124651e+001	8.236331e+000	99.5	30	5.274677e+000	0	0	0	0	0	0	79.2502	1	1	25.3321	30.1938
DATA	1368	9	56	0	0	A_21_P0004716	ENST00000612554	7098.4	4388.41	1.341871e+000	1.345918e+000	27	30	5.492833e+000	0	0	0	0	0	0	-2.11662	0	0	27.501	30.1255
DATA	1369	9	57	0	0	A_21_P0006907	lnc-ADD3-3:1	7119.5	4388.32	1.336317e+000	1.340348e+000	26	29	5.417337e+000	0	0	0	0	0	0	-1.05618	0	0	27.0811	30.1143
DATA	1370	9	58	0	0	A_33_P3395883	A_33_P3395883	7140.6	4388.41	1.455685e+002	1.461793e+001	168	30	5.832964e+000	0	0	0	0	0	0	143.783	1	1	27.501	30.4574
DATA	1371	9	59	0	0	A_23_P357760	ENST00000481340	7161.78	4388.48	3.754816e+000	1.381514e+000	32	29	5.799635e+000	0	0	0	0	0	0	3.7238	1	0	30	30.4414
DATA	1372	9	60	0	1	ERCC-00025_93	DQ883689	7183	4388.5	1.320215e+000	1.324196e+000	29	30	5.818852e+000	0	0	0	0	0	0	-0.0066751	0	0	30	30.5953
DATA	1373	9	61	0	0	A_22_P00001540	lnc-ARHGEF2-2:1	7204.44	4388.62	2.896124e+001	3.182319e+000	57	30	6.042935e+000	0	0	0	0	0	0	28.952	1	1	23.2073	30.7431
DATA	1374	9	62	0	0	A_23_P171223	NM_022101	7225.21	4388.19	7.760178e+000	1.525926e+000	35	30	5.877734e+000	0	0	0	0	0	0	7.7877	1	1	28.5237	30.5097
DATA	1375	9	63	0	0	A_23_P132444	NM_006756	7246.73	4388.13	4.305633e+002	4.307621e+001	458	30	6.029900e+000	0	0	0	0	0	0	433.769	1	1	26.6546	30.7269
DATA	1376	9	64	0	0	A_33_P3300262	NM_001177972	7267.56	4388.03	1.300041e+000	1.303962e+000	27	31	6.365818e+000	0	0	0	0	0	0	-1.31243	0	0	30	31.1371
DATA	1377	9	65	0	0	A_33_P3358856	ENST00000494093	7289.14	4388.24	2.775497e+003	2.775528e+002	2831	31	6.848939e+000	0	0	0	0	0	0	2816.91	1	1	26.6546	31.622
DATA	1378	9	66	0	0	A_23_P110504	NM_030782	7310	4388.2	7.165512e+001	7.281515e+000	98	31	6.718597e+000	0	0	0	0	0	0	72.9816	1	1	28.1191	31.1855
DATA	1379	9	67	0	0	A_33_P3231981	NM_007262	7331.35	4388.24	9.054926e+002	9.055845e+001	938	30	6.009607e+000	0	0	0	0	0	0	925.511	1	1	26.6546	30.3715
DATA	1380	9	68	0	0	A_23_P396934	NM_001144990	7352.37	4388	1.281738e+000	1.285604e+000	27	30	5.989651e+000	0	0	0	0	0	0	-1.05164	0	0	30	30.0843
DATA	1381	9	69	0	0	A_21_P0011925	lnc-TEX261-2:1	7373.48	4387.9	1.545653e+001	2.007700e+000	44.5	29	5.859227e+000	0	0	0	0	0	0	15.9052	1	1	26.2212	29.9109
DATA	1382	9	70	0	0	A_21_P0001740	lnc-WARS2-1:1	7394.56	4388.03	1.273395e+000	1.277236e+000	27	29	5.379754e+000	0	0	0	0	0	0	-1.78284	0	0	30	29.4574
DATA	1383	9	71	0	0	A_33_P3214501	NM_022767	7415.81	4388.47	6.498264e+000	1.429522e+000	34.5	29	5.764475e+000	0	0	0	0	0	0	6.72915	1	1	22.1978	30.088
DATA	1384	9	72	0	0	A_33_P3372659	A_33_P3372659	7437	4388.2	1.315089e+000	1.276170e+000	29	29	6.084877e+000	0	0	0	0	0	0	1.36601	1	0	30	29.9612
DATA	1385	9	73	0	0	A_23_P159851	NM_032803	7458	4388.2	1.357341e+000	1.272935e+000	30	29.5	6.213555e+000	0	0	0	0	0	0	1.41402	1	0	30	30.2177
DATA	1386	9	74	0	0	A_23_P65307	NM_032229	7479.37	4388	1.258229e+000	1.262023e+000	26	30	6.218664e+000	0	0	0	0	0	0	-2.81963	0	0	29.1201	30.439
DATA	1387	9	75	0	0	A_24_P50245	NM_006120	7501.06	4387.97	4.217468e+002	4.219345e+001	457	30	6.278235e+000	0	0	0	0	0	0	441.866	1	1	27.501	30.4556
DATA	1388	9	76	0	0	A_24_P88554	NM_003846	7521.5	4388	3.564503e+001	3.779084e+000	66	30	6.144910e+000	0	0	0	0	0	0	37.4402	1	1	29.1201	30.4375
DATA	1389	9	77	0	0	A_21_P0001415	XR_247053	7542.62	4388	3.216203e+000	1.292799e+000	31	31	6.122056e+000	0	0	0	0	0	0	3.38668	1	0	30	30.6035
DATA	1390	9	78	0	1	ERCC-00071_128	DQ883654	7563.83	4388	4.261623e+001	4.440920e+000	71	30	6.329499e+000	0	0	0	0	0	0	44.9836	1	1	28.1191	30.2945
DATA	1391	9	79	0	0	A_33_P3213288	NM_004847	7585.34	4388.02	3.584333e+002	3.586499e+001	395	30	6.074498e+000	0	0	0	0	0	0	379.229	1	1	25.7804	30.2657
DATA	1392	9	80	0	0	A_22_P00000150	NR_120551	7606.37	4388	3.231056e+000	1.284811e+000	32	30	6.072041e+000	0	0	0	0	0	0	3.42595	1	0	29.1201	30.3659
DATA	1393	9	81	0	0	A_21_P0004277	lnc-GPR98-2:1	7627.37	4388	7.063065e+000	1.427892e+000	37	31	5.755680e+000	0	0	0	0	0	0	7.50449	1	1	30	30.8165
DATA	1394	9	82	0	0	A_24_P132518	NM_001556	7648.58	4387.74	4.966513e+001	5.118608e+000	83	30	5.939985e+000	0	0	0	0	0	0	52.874	1	1	25.3321	30.2169
DATA	1395	9	83	0	0	A_23_P404821	NM_001080392	7669.92	4388.13	2.910055e+001	3.161769e+000	58	30	5.765746e+000	0	0	0	0	0	0	31.0368	1	1	24.6442	30.1604
DATA	1396	9	84	0	0	A_22_P00003889	NM_020747	7690.62	4388	1.230462e+000	1.235576e+000	28	30	5.514546e+000	0	0	0	0	0	0	0.628879	0	0	30	30.1373
DATA	1397	9	85	0	0	A_23_P124003	NM_170683	7712.2	4387.89	2.924246e+002	2.926841e+001	338	29	6.473177e+000	0	0	0	0	0	0	312.926	1	1	26.8687	30.2231
DATA	1398	9	86	0	0	A_33_P3373403	NM_016274	7733.46	4388	6.012161e+001	6.136757e+000	90.5	29	6.452658e+000	0	0	0	0	0	0	64.4316	1	1	25.7804	29.6457
DATA	1399	9	87	0	0	A_33_P3264089	NM_001164458	7754.31	4387.61	7.506138e+000	1.439770e+000	36.5	29	6.222763e+000	0	0	0	0	0	0	8.05539	1	1	30	29.4264
DATA	1400	9	88	0	0	A_22_P00014113	lnc-SBK2-1:1	7774.58	4388.39	1.433372e+001	1.886991e+000	41	29	5.815651e+000	0	0	0	0	0	0	15.3996	1	1	30	29.2063
DATA	1401	9	89	0	0	A_21_P0000258	NR_002564	7796.43	4387.77	1.095009e+003	1.095078e+002	1176.5	29	5.514374e+000	0	0	0	0	0	0	1177.89	1	1	26.0017	28.5962
DATA	1402	9	90	0	0	A_33_P3418218	NM_033127	7818.02	4387.41	3.178620e+001	3.406303e+000	62.5	29	5.290224e+000	0	0	0	0	0	0	34.2285	1	1	25.3321	28.5397
DATA	1403	9	91	0	0	A_23_P211345	NM_080647	7839.61	4388.35	9.736890e+000	1.563636e+000	37	29	5.560371e+000	0	0	0	0	0	0	10.4934	1	1	24.4106	29.0979
DATA	1404	9	92	0	1	ERCC-00096_179	DQ459429	7860	4387.8	1.427476e+000	1.230802e+000	31	29	5.511308e+000	0	0	0	0	0	0	1.53961	1	0	30	28.9339
DATA	1405	9	93	0	0	A_21_P0005026	XR_242019	7881.3	4387.9	1.218039e+000	1.221713e+000	28	29	5.716142e+000	0	0	0	0	0	0	-0.451262	0	0	30	29.0814
DATA	1406	9	94	0	0	A_33_P3284117	A_33_P3284117	7902.44	4387.97	1.217404e+000	1.226281e+000	30	30	6.196383e+000	0	0	0	0	0	0	1.21871	0	0	30	29.7341
DATA	1407	9	95	0	0	A_21_P0008154	lnc-NUFIP1-1:5	7923.5	4387.68	4.458796e+000	1.299426e+000	33.5	29	6.281888e+000	0	0	0	0	0	0	4.81678	1	0	30	29.5346
DATA	1408	9	96	0	0	A_33_P3326643	NM_001277269	7944.78	4387.52	3.825770e+000	1.278719e+000	33	30	6.274089e+000	0	0	0	0	0	0	4.13424	1	0	30	29.9655
DATA	1409	9	97	0	0	A_33_P3413038	NM_001163257	7965.06	4387.13	5.368544e+000	1.332782e+000	35.5	30	5.960495e+000	0	0	0	0	0	0	5.8027	1	0	30	29.8528
DATA	1410	9	98	0	0	A_33_P3279620	AK094832	7986.48	4387.63	2.570839e+001	2.845568e+000	56.5	31	6.241753e+000	0	0	0	0	0	0	27.7879	1	1	23.4529	30.3192
DATA	1411	9	99	0	0	A_23_P160177	NM_144699	8007.96	4387.71	2.565600e+001	2.840863e+000	56	31	6.213497e+000	0	0	0	0	0	0	27.7298	1	1	25.3321	29.8267
DATA	1412	9	100	0	0	A_21_P0013482	TCONS_l2_00027767	8029.5	4387.68	1.854996e+000	1.234123e+000	31	30	5.879702e+000	0	0	0	0	0	0	2.00464	1	0	30	29.6911
DATA	1413	9	101	0	0	A_23_P385500	NM_178841	8050.49	4387.67	4.504825e+001	4.667212e+000	78	30	5.360460e+000	0	0	0	0	0	0	48.6696	1	1	24.4106	29.8287
DATA	1414	9	102	0	0	A_23_P110851	NM_198253	8071.78	4387.52	4.537646e+000	1.302451e+000	34	30	5.309663e+000	0	0	0	0	0	0	4.90069	1	0	30	29.9053
DATA	1415	9	103	0	0	A_22_P00003662	lnc-CDC25C-1:1	8093	4387.5	1.702330e+000	1.233234e+000	31	30	5.099785e+000	0	0	0	0	0	0	1.83766	1	0	30	29.6276
DATA	1416	9	104	0	0	A_22_P00011151	lnc-OBFC2A-1:1	8114.02	4387.68	1.263163e+001	1.757625e+000	43.5	30	5.642152e+000	0	0	0	0	0	0	13.6277	1	1	21.6755	30.4715
DATA	1417	9	105	0	0	A_23_P321935	NM_030758	8135.07	4387.81	3.906414e+002	3.908328e+001	447	30	5.617628e+000	0	0	0	0	0	0	421.155	1	1	25.5572	30.6457
DATA	1418	9	106	0	0	A_24_P375322	NR_003503	8156.4	4387.59	2.849645e+000	1.256655e+000	32	30	5.686985e+000	0	0	0	0	0	0	3.06992	1	0	27.501	30.6992
DATA	1419	9	107	0	0	A_33_P3278755	NM_001032377	8177.6	4387.59	1.221303e+000	1.227388e+000	29	30	5.668190e+000	0	0	0	0	0	0	0.826132	0	0	30	30.3852
DATA	1420	9	108	0	0	A_23_P117582	NM_130469	8198.39	4387.38	3.043808e+002	3.046276e+001	356	30	5.733292e+000	0	0	0	0	0	0	327.323	1	1	25.7804	30.3019
DATA	1421	9	109	0	0	A_23_P211806	NM_017724	8220	4387.5	4.945318e+001	5.095370e+000	78.5	30	5.605990e+000	0	0	0	0	0	0	53.1227	1	1	26.2212	29.795
DATA	1422	9	110	0	0	A_23_P48535	NM_001030055	8241	4387.5	1.580102e+001	2.001689e+000	46	29	5.503418e+000	0	0	0	0	0	0	16.9543	1	1	26.2212	29.6245
DATA	1423	9	111	0	0	A_23_P102508	NM_021095	8262.29	4387.75	4.128018e+001	4.307479e+000	73	30	5.451200e+000	0	0	0	0	0	0	44.2374	1	1	24.8756	29.9806
DATA	1424	9	112	0	0	A_23_P29495	NM_001904	8283.1	4387.6	3.150860e+002	3.153268e+001	354	29	5.331275e+000	0	0	0	0	0	0	337.233	1	1	26.2212	29.2463
DATA	1425	9	113	0	0	A_23_P51410	NM_022743	8304.6	4387.41	1.086422e+001	1.643822e+000	39.5	30	5.955703e+000	0	0	0	0	0	0	11.6119	1	1	30	30.4436
DATA	1426	9	114	0	0	A_33_P3273290	ENST00000464469	8325.73	4387.49	5.169435e+001	5.315011e+000	84	29	5.972144e+000	0	0	0	0	0	0	55.1715	1	1	25.7804	30.0376
DATA	1427	9	115	0	0	A_23_P45488	NM_021806	8347.09	4387.19	2.575757e+001	2.857509e+000	56.5	30	6.309660e+000	0	0	0	0	0	0	27.4492	1	1	21.9382	30.6974
DATA	1428	9	116	0	0	A_23_P319640	NR_024606	8368.31	4387.5	1.062210e+002	1.069415e+001	141	29	6.397705e+000	0	0	0	0	0	0	113.013	1	1	24.4106	30.4621
DATA	1429	9	117	0	0	A_23_P103877	NM_001010847	8389.15	4387.5	1.271465e+000	1.247788e+000	31	29	6.001883e+000	0	0	0	0	0	0	1.35058	1	0	30	30.0791
DATA	1430	9	118	0	0	A_23_P258310	NM_144651	8411.32	4387.32	1.265573e+001	1.774229e+000	43	30	5.800535e+000	0	0	0	0	0	0	13.4196	1	1	24.8756	30.1338
DATA	1431	9	119	0	0	A_23_P56529	NM_001087	8431.27	4387.61	2.074622e+001	2.419818e+000	51	30	5.783670e+000	0	0	0	0	0	0	21.9613	1	1	22.4545	30.3927
DATA	1432	9	120	0	0	A_23_P29939	NM_007308	8453.1	4387.4	1.029403e+004	1.029403e+003	10515	30	6.252316e+000	0	0	0	0	0	0	10877.1	1	1	25.7804	30.5346
DATA	1433	9	121	0	0	A_23_P88222	NM_138790	8473.85	4387.5	1.338015e+001	1.831140e+000	45	30	5.991381e+000	0	0	0	0	0	0	14.1124	1	1	30	30.498
DATA	1434	9	122	0	0	A_21_P0008560	ENST00000558411	8495	4387.5	1.248694e+000	1.253096e+000	29	29	6.120874e+000	0	0	0	0	0	0	0.420134	0	0	30	29.9574
DATA	1435	9	123	0	0	A_33_P3267731	NR_034016	8516.15	4387.5	1.251075e+000	1.254938e+000	28	29	5.546101e+000	0	0	0	0	0	0	0.157499	0	0	30	29.7949
DATA	1436	9	124	0	0	A_24_P203765	NM_001287596	8537.4	4387.41	1.253488e+000	1.257269e+000	28	30	5.579161e+000	0	0	0	0	0	0	-0.291513	0	0	30	29.8357
DATA	1437	9	125	0	0	A_33_P3343616	NM_001290131	8558.5	4387.32	8.385689e+000	1.513289e+000	38	30	5.484231e+000	0	0	0	0	0	0	8.77728	1	1	27.0811	29.6654
DATA	1438	9	126	0	0	A_33_P3248787	DB221055	8579.63	4387.13	6.118608e+000	1.402629e+000	35.5	30	5.550970e+000	0	0	0	0	0	0	6.39197	1	0	30	29.954
DATA	1439	9	127	0	0	A_32_P45974	BC071972	8600.79	4387.19	1.260849e+000	1.264652e+000	26	30	5.461843e+000	0	0	0	0	0	0	-1.59535	0	0	30	30.14
DATA	1440	9	128	0	0	A_22_P00023389	lnc-FAM114A1-1:1	8622	4387.2	1.263359e+000	1.267169e+000	29	31	5.533311e+000	0	0	0	0	0	0	-0.505618	0	0	30	30.7265
DATA	1441	9	129	0	0	A_33_P3214047	ENST00000412929	8643	4387.2	1.265844e+000	1.269662e+000	28	31	5.922859e+000	0	0	0	0	0	0	-1.09265	0	0	28.1191	31.0451
DATA	1442	9	130	0	0	A_22_P00005133	ENST00000542248	8664.66	4387.02	3.655858e+001	3.870885e+000	65	30	5.937687e+000	0	0	0	0	0	0	37.8903	1	1	25.7804	30.2749
DATA	1443	9	131	0	0	A_22_P00010440	ENST00000556602	8685.44	4387.03	1.270801e+000	1.274634e+000	26	30	5.957153e+000	0	0	0	0	0	0	-2.97139	0	0	30	30.1614
DATA	1444	9	132	0	0	A_23_P74344	NM_053053	8706.75	4387.18	1.561096e+001	2.016966e+000	45	30	5.400784e+000	0	0	0	0	0	0	16.1166	1	1	24.6442	29.6131
DATA	1445	9	133	0	0	A_22_P00008549	NR_110826	8727.62	4387	1.275674e+000	1.279521e+000	28	30	5.600094e+000	0	0	0	0	0	0	-0.700445	0	0	30	30.0983
DATA	1446	9	134	0	0	A_21_P0004110	ENST00000503488	8749	4387.2	1.278142e+000	1.281996e+000	29	30	5.843933e+000	0	0	0	0	0	0	-0.0707236	0	0	30	30.309
DATA	1447	9	135	0	0	A_22_P00004430	ENST00000563286	8770	4387.2	9.961584e+000	1.625373e+000	39.5	31	6.410977e+000	0	0	0	0	0	0	10.2268	1	1	30	30.6337
DATA	1448	9	136	0	0	A_24_P253251	NM_003045	8791.37	4387	4.740601e+000	1.371153e+000	34	30	6.318522e+000	0	0	0	0	0	0	4.85825	1	0	30	30.4396
DATA	1449	9	137	0	0	A_22_P00009751	lnc-ME3-1:1	8812.44	4387.03	2.412694e+000	1.311206e+000	31	29	6.051383e+000	0	0	0	0	0	0	2.46831	1	0	29.1201	29.619
DATA	1450	9	138	0	0	A_23_P502035	NM_000155	8832.96	4387.07	1.732194e+001	2.160313e+000	46	30	5.498685e+000	0	0	0	0	0	0	17.6925	1	1	22.7082	29.6532
DATA	1451	9	139	0	0	A_23_P218131	NM_032714	8854.79	4387.44	9.519659e+001	9.607087e+000	120.5	30	4.745158e+000	0	0	0	0	0	0	97.0652	1	1	25.7804	29.8867
DATA	1452	9	140	0	0	A_33_P3352517	NM_001037162	8875.83	4387	3.964445e+000	1.354297e+000	33	30	4.945794e+000	0	0	0	0	0	0	4.03655	1	0	30	29.6107
DATA	1453	9	141	0	0	A_23_P36226	NM_032315	8897.08	4387.77	1.064114e+002	1.071990e+001	127	29.5	5.315803e+000	0	0	0	0	0	0	108.173	1	1	24.1747	29.3701
DATA	1454	9	142	0	0	A_24_P367242	NM_181607	8918.37	4387	1.294673e+000	1.301466e+000	29	29	5.625211e+000	0	0	0	0	0	0	0.879957	0	0	30	29.4526
DATA	1455	9	143	0	0	A_33_P3744736	NR_046102	8939.37	4387	2.481018e+000	1.323628e+000	31	29	5.511874e+000	0	0	0	0	0	0	2.51605	1	0	30	29.4615
DATA	1456	9	144	0	0	A_22_P00021678	lnc-KCNG3-2:1	8960.5	4387	1.297712e+000	1.301626e+000	26.5	29	5.485582e+000	0	0	0	0	0	0	-1.87116	0	0	29.1201	29.2846
DATA	1457	9	145	0	0	A_33_P3334121	A_33_P3334121	8981.62	4387	6.120612e+000	1.439531e+000	34	29	5.773332e+000	0	0	0	0	0	0	6.19387	1	0	30	29.7065
DATA	1458	9	146	0	0	A_32_P175739	NM_000189	9003.29	4386.86	6.734480e+001	6.859575e+000	98	29	5.408613e+000	0	0	0	0	0	0	68.0922	1	1	25.5572	29.2784
DATA	1459	9	147	0	0	A_21_P0001665	lnc-APITD1-1:1	9024	4386.8	1.881540e+000	1.318470e+000	31	29	5.896022e+000	0	0	0	0	0	0	1.90108	1	0	30	29.4784
DATA	1460	9	148	0	0	A_21_P0012230	ENST00000452028	9045.37	4387	1.301897e+000	1.305823e+000	28	29.5	6.098495e+000	0	0	0	0	0	0	-0.164339	0	0	30	29.5657
DATA	1461	9	149	0	0	A_21_P0003751	lnc-SNCA-1:1	9066.37	4387	1.302464e+000	1.306392e+000	28	29	6.115653e+000	0	0	0	0	0	0	-1.46259	0	0	29.1201	29.1277
DATA	1462	9	150	0	0	A_24_P83678	NM_198468	9087.56	4386.97	1.302813e+000	1.306742e+000	29	29	6.446969e+000	0	0	0	0	0	0	-0.485011	0	0	30	29.5396
DATA	1463	9	151	0	0	A_23_P113237	NM_001012288	9108.12	4387.51	1.290868e+001	1.837050e+000	40	29	6.443104e+000	0	0	0	0	0	0	13.0219	1	1	21.6755	29.7406
DATA	1464	9	152	0	0	A_23_P15511	NM_004396	9129.8	4387.11	2.673144e+003	2.673176e+002	2683	30	6.324634e+000	0	0	0	0	0	0	2697.09	1	1	26.8687	30.229
DATA	1465	9	153	0	0	A_19_P00318152	NR_003239	9151	4386.8	6.297035e+002	6.298390e+001	651	30	5.775928e+000	0	0	0	0	0	0	635.573	1	1	28.1191	30
DATA	1466	9	154	0	0	A_23_P1981	NM_000207	9172.21	4386.81	1.728371e+000	1.317119e+000	29	30	6.109776e+000	0	0	0	0	0	0	1.74531	1	0	30	30.2996
DATA	1467	9	155	0	0	A_22_P00012490	ENST00000518098	9193.44	4386.97	2.793635e+000	1.334460e+000	32	30	5.948612e+000	0	0	0	0	0	0	2.82283	1	0	30	30.3827
DATA	1468	9	156	0	0	A_23_P45294	NM_207318	9214.66	4386.93	9.455982e+001	9.545428e+000	120.5	30	5.905490e+000	0	0	0	0	0	0	95.6364	1	1	26.4388	30.1755
DATA	1469	9	157	0	0	A_22_P00018788	ENST00000518620	9235.63	4386.87	1.491870e+000	1.310701e+000	30	30	6.130449e+000	0	0	0	0	0	0	1.51059	1	0	28.5237	30.1551
DATA	1470	9	158	0	0	A_22_P00017031	ENST00000436418	9256.79	4386.81	1.296443e+000	1.302830e+000	28	30	6.122456e+000	0	0	0	0	0	0	0.814151	0	0	30	29.6901
DATA	1471	9	159	0	0	A_33_P3241090	NM_001005186	9278	4386.5	1.294192e+000	1.298095e+000	28	29	5.658486e+000	0	0	0	0	0	0	-0.244193	0	0	30	28.9551
DATA	1472	9	160	0	0	A_21_P0014408	NR_040513	9299.15	4386.5	1.434931e+000	1.303545e+000	28	29	5.611289e+000	0	0	0	0	0	0	1.4603	1	0	30	29.0114
DATA	1473	9	161	0	0	A_23_P213959	NM_133263	9320.4	4386.59	9.163647e+000	1.584650e+000	37	29	5.826980e+000	0	0	0	0	0	0	9.34584	1	1	30	29.1971
DATA	1474	9	162	0	0	A_23_P102462	NM_153214	9341.5	4386.68	1.366123e+001	1.878715e+000	41	29	5.769581e+000	0	0	0	0	0	0	13.9668	1	1	27.0811	28.8195
DATA	1475	9	163	0	0	A_24_P39928	NM_001080468	9361.62	4386.97	1.948325e+001	2.334710e+000	48	28	5.476856e+000	0	0	0	0	0	0	19.9694	1	1	30	28.2653
DATA	1476	9	164	0	0	A_22_P00000767	NR_120311	9383.78	4386.52	2.321731e+000	1.302966e+000	31	27	5.371511e+000	0	0	0	0	0	0	2.38767	1	0	27.0811	27.4116
DATA	1477	10	1	0	0	A_21_P0012834	ENST00000513310	5945	4395.2	1.485640e+000	1.490121e+000	27	31	5.949123e+000	0	0	0	0	0	0	-0.935142	0	0	30	30.9119
DATA	1478	10	2	0	0	A_21_P0009431	NR_120419	5966	4395.2	1.492675e+000	1.497177e+000	27	32	6.275852e+000	0	0	0	0	0	0	-3.10217	0	0	28.1191	31.8779
DATA	1479	10	3	0	0	A_23_P374782	NM_001024666	5986.84	4395.37	3.156142e+002	3.159721e+001	297.5	33	6.414675e+000	0	0	0	0	0	0	276.753	1	1	26.4388	33.3485
DATA	1480	10	4	0	0	A_21_P0003186	NR_034007	6008.5	4395	1.504911e+000	1.509450e+000	27	33	6.605089e+000	0	0	0	0	0	0	-1.19501	0	0	29.1201	33.2741
DATA	1481	10	5	0	0	A_21_P0005826	lnc-ZMAT4-2:1	6029.62	4395	4.750929e+000	1.587460e+000	34	33	7.113249e+000	0	0	0	0	0	0	4.13562	1	0	29.1201	33.752
DATA	1482	10	6	0	0	A_21_P0002507	lnc-CXCR4-1:1	6050.62	4395	2.522795e+000	1.540136e+000	33	32	6.298754e+000	0	0	0	0	0	0	2.18936	1	0	29.1201	33.0785
DATA	1483	10	7	0	0	A_21_P0011943	TCONS_l2_00014767	6072	4395.2	1.839547e+000	1.534648e+000	31	32	5.890714e+000	0	0	0	0	0	0	1.59196	1	0	30	32.5426
DATA	1484	10	8	0	0	A_33_P3254136	NM_177531	6093.17	4395	1.522398e+000	1.526989e+000	28	32	5.761792e+000	0	0	0	0	0	0	-1.71901	0	0	30	32.221
DATA	1485	10	9	0	0	A_21_P0000988	ENST00000438619	6114.37	4395	1.525367e+000	1.529967e+000	29	32	5.849551e+000	0	0	0	0	0	0	-0.518449	0	0	30	31.9534
DATA	1486	10	10	0	0	A_21_P0000748	NR_038280	6135.5	4395	1.527793e+000	1.538430e+000	31.5	31	5.868750e+000	0	0	0	0	0	0	1.17074	0	0	30	31.8118
DATA	1487	10	11	0	0	A_33_P3863935	NR_028492	6156.62	4395	1.529704e+000	1.540646e+000	30	32	5.937486e+000	0	0	0	0	0	0	1.19874	0	0	30	31.8048
DATA	1488	10	12	0	0	A_23_P252817	NM_001048	6177.62	4395	1.531109e+000	1.535727e+000	29	31	5.889866e+000	0	0	0	0	0	0	-1.35636	0	0	30	31.4515
DATA	1489	10	13	0	0	A_23_P373584	NM_139167	6198.83	4395	1.532043e+000	1.536664e+000	28	31	6.187428e+000	0	0	0	0	0	0	-0.894503	0	0	30	31.8182
DATA	1490	10	14	0	0	A_21_P0013968	XM_003119675	6219.82	4395.37	2.358305e+002	2.363311e+001	229	31	6.408759e+000	0	0	0	0	0	0	202.267	1	1	25.7804	31.949
DATA	1491	10	15	0	0	A_33_P3230011	NM_001130159	6241.37	4395	4.162078e+000	1.592492e+000	32	31	6.586512e+000	0	0	0	0	0	0	3.57014	1	0	30	32.0147
DATA	1492	10	16	0	0	A_22_P00016042	NR_110227	6262.44	4394.97	1.532083e+000	1.543251e+000	30	32	6.561139e+000	0	0	0	0	0	0	1.21845	0	0	30	32.1033
DATA	1493	10	17	0	0	A_22_P00021957	ENST00000525758	6283.56	4394.97	4.177555e+000	1.591665e+000	33	31	6.463720e+000	0	0	0	0	0	0	3.5864	1	0	30	31.8604
DATA	1494	10	18	0	1	ERCC-00034_158	DQ855001	6304.62	4395	1.530028e+000	1.534642e+000	28	31	6.147374e+000	0	0	0	0	0	0	-1.29289	0	0	29.1201	30.8495
DATA	1495	10	19	0	0	A_23_P358221	NM_015562	6324.78	4394.31	1.399877e+001	2.075832e+000	42	31	6.362239e+000	0	0	0	0	0	0	12.042	1	1	22.7082	30.9964
DATA	1496	10	20	0	0	A_23_P10385	NM_016448	6347	4394.8	7.112378e+000	1.688080e+000	35	31	6.182224e+000	0	0	0	0	0	0	6.12559	1	0	30	31.1494
DATA	1497	10	21	0	0	A_24_P343233	NM_002124	6368.2	4394.89	4.490304e+003	4.490330e+002	3756	31	6.036690e+000	0	0	0	0	0	0	3873.13	1	1	26.8687	31.0154
DATA	1498	10	22	0	0	A_23_P132260	NM_014303	6389.34	4394.52	2.794235e+001	3.183681e+000	52	31	6.066768e+000	0	0	0	0	0	0	24.1464	1	1	25.3321	31.4578
DATA	1499	10	23	0	0	A_23_P113825	NM_144653	6410.29	4395.43	1.565220e+002	1.572614e+001	158	32	6.483564e+000	0	0	0	0	0	0	135.486	1	1	26.0017	32.2992
DATA	1500	10	24	0	0	A_33_P3319896	NM_001009611	6431.7	4394.9	1.515136e+000	1.520010e+000	30	31	5.929167e+000	0	0	0	0	0	0	0.263967	0	0	28.3221	31.6333
DATA	1501	10	25	0	0	A_22_P00011954	lnc-PKMYT1-1:1	6453	4394.8	1.511522e+000	1.516080e+000	28	32	6.181999e+000	0	0	0	0	0	0	-0.362667	0	0	30	31.6138
DATA	1502	10	26	0	0	A_23_P8848	NM_018250	6474.21	4395.54	5.720501e+001	5.917087e+000	78	31	6.119272e+000	0	0	0	0	0	0	49.8672	1	1	25.3321	31.5631
DATA	1503	10	27	0	0	A_21_P0012929	TCONS_l2_00023251	6495.21	4394.81	1.775016e+000	1.518622e+000	30	31	5.917479e+000	0	0	0	0	0	0	1.55177	1	0	30	31.0977
DATA	1504	10	28	0	0	A_33_P3304081	ENST00000489727	6516.56	4394.85	1.893543e+001	2.418098e+000	47	31	5.693886e+000	0	0	0	0	0	0	16.6015	1	1	25.3321	31.0523
DATA	1505	10	29	0	1	ERCC-00130_136	EF011072	6537.5	4394.68	1.494847e+000	1.503054e+000	29.5	31	5.711596e+000	0	0	0	0	0	0	0.926642	0	0	30	30.993
DATA	1506	10	30	0	0	A_23_P122924	NM_002192	6558.6	4394.59	1.616116e+000	1.503335e+000	30.5	31	5.294429e+000	0	0	0	0	0	0	1.42571	1	0	30	30.7937
DATA	1507	10	31	0	0	A_33_P3266993	AK130024	6577.23	4395.04	6.673475e+000	1.633063e+000	33.5	30	5.952329e+000	0	0	0	0	0	0	5.90356	1	0	30	30.7331
DATA	1508	10	32	0	0	A_23_P302550	NM_130782	6601.5	4394.73	1.032606e+003	1.032713e+002	947	31	5.921317e+000	0	0	0	0	0	0	917.112	1	1	24.4106	31.0365
DATA	1509	10	33	0	0	A_23_P110504	NM_030782	6622.19	4394.89	7.734359e+001	7.874597e+000	100	31	6.012718e+000	0	0	0	0	0	0	68.9277	1	1	24.4106	31.1574
DATA	1510	10	34	0	0	A_33_P3313685	AK123052	6643.4	4394.59	7.145220e+000	1.638087e+000	35	30	5.907161e+000	0	0	0	0	0	0	6.3914	1	0	27.501	31.107
DATA	1511	10	35	0	0	A_23_P60101	NM_030895	6665	4394.32	6.122789e+000	1.590890e+000	33	31	5.269643e+000	0	0	0	0	0	0	5.49806	1	0	30	31.3986
DATA	1512	10	36	0	0	A_32_P489986	NM_001039763	6685.73	4394.47	1.595226e+001	2.164448e+000	43	31	5.845560e+000	0	0	0	0	0	0	14.3779	1	1	30	31.1842
DATA	1513	10	37	0	0	A_33_P6817068	NR_034118	6706.31	4394.12	1.154898e+001	1.859401e+000	37	31	5.399589e+000	0	0	0	0	0	0	10.4495	1	1	30	31.2782
DATA	1514	10	38	0	0	A_21_P0013273	TCONS_l2_00026242	6728	4394.5	1.447072e+000	1.451436e+000	27	31	5.797090e+000	0	0	0	0	0	0	-1.20004	0	0	26.2212	30.9492
DATA	1515	10	39	0	0	A_23_P336513	NM_015465	6749.46	4394.62	1.681363e+001	2.217321e+000	44	31	6.016346e+000	0	0	0	0	0	0	15.3365	1	1	20.8674	31.3
DATA	1516	10	40	0	0	A_21_P0010531	ENST00000438195	6771.24	4394.9	2.638850e+001	3.005940e+000	52	31	6.435518e+000	0	0	0	0	0	0	24.1709	1	1	23.696	31.4199
DATA	1517	10	41	0	0	A_33_P3392187	NM_001080433	6791.5	4394.5	5.261074e+000	1.527139e+000	33	31	6.714776e+000	0	0	0	0	0	0	4.83859	1	0	30	31.4337
DATA	1518	10	42	0	0	A_19_P00808120	NM_001145191	6812.71	4394.5	8.296463e+000	1.651184e+000	36	31	6.550529e+000	0	0	0	0	0	0	7.66248	1	1	30	31.4755
DATA	1519	10	43	0	0	A_33_P3279119	DR007930	6833.85	4394.5	1.417297e+000	1.421571e+000	27	30	6.210036e+000	0	0	0	0	0	0	-1.56317	0	0	26.6546	30.7961
DATA	1520	10	44	0	1	ERCC-00017_150	DQ459420	6855	4394.5	1.411245e+000	1.415790e+000	28	31	6.129351e+000	0	0	0	0	0	0	0.266185	0	0	30	31.0187
DATA	1521	10	45	0	0	A_33_P3257027	NM_002009	6876	4394.5	1.405228e+000	1.412740e+000	30	30	5.820671e+000	0	0	0	0	0	0	0.899275	0	0	30	30.764
DATA	1522	10	46	0	0	A_21_P0010617	ENST00000437410	6896.67	4394.6	1.426203e+001	2.001002e+000	40	30	5.782578e+000	0	0	0	0	0	0	13.3981	1	1	30	30.6125
DATA	1523	10	47	0	0	A_22_P00024648	ENST00000538430	6918.4	4394.41	1.393065e+000	1.397267e+000	26	30	5.853398e+000	0	0	0	0	0	0	-1.12429	0	0	30	30.5627
DATA	1524	10	48	0	0	A_24_P56388	NM_181054	6940	4394.7	2.161459e+002	2.165931e+001	234	30	5.802277e+000	0	0	0	0	0	0	204.862	1	1	26.2212	30.3594
DATA	1525	10	49	0	0	A_23_P60718	NM_024105	6960.92	4394.45	2.012544e+001	2.443139e+000	46	30	5.970814e+000	0	0	0	0	0	0	19.1577	1	1	24.8756	30.9299
DATA	1526	10	50	0	0	A_22_P00011047	lnc-NTNG2-1:1	6982	4394.5	5.852300e+000	1.498205e+000	33.5	30	6.395609e+000	0	0	0	0	0	0	5.59495	1	0	30	30.9275
DATA	1527	10	51	0	0	A_23_P106241	NM_004239	7002.73	4394.97	2.645343e+001	2.980637e+000	52	30	5.894164e+000	0	0	0	0	0	0	25.3956	1	1	21.1402	30.8619
DATA	1528	10	52	0	0	A_21_P0005447	NR_028090	7024.22	4394.48	8.974858e+000	1.635576e+000	36	30	5.654622e+000	0	0	0	0	0	0	8.65444	1	1	27.0811	30.2992
DATA	1529	10	53	0	0	A_21_P0001654	lnc-HNRNPU-2:1	7045.4	4394.41	1.357386e+000	1.365432e+000	30	30	5.587563e+000	0	0	0	0	0	0	1.00542	0	0	30	30.1648
DATA	1530	10	54	0	0	A_23_P152963	NM_017622	7066.5	4394.32	4.194469e+001	4.408115e+000	66	30.5	5.434318e+000	0	0	0	0	0	0	40.7947	1	1	27.0811	30.3953
DATA	1531	10	55	0	0	A_21_P0013506	TCONS_l2_00028088	7087.67	4394.39	4.131009e+000	1.411787e+000	32	30	5.452750e+000	0	0	0	0	0	0	4.03471	1	0	30	30.4444
DATA	1532	10	56	0	0	A_21_P0012109	NR_110611	7109	4394.5	1.340294e+000	1.344337e+000	26	30	5.385693e+000	0	0	0	0	0	0	-2.33352	0	0	30	30.119
DATA	1533	10	57	0	0	A_21_P0009733	lnc-CTD-2368P22.1.1-1:1	7130	4394.5	1.334799e+000	1.338825e+000	27	30	5.937908e+000	0	0	0	0	0	0	-0.959724	0	0	30	30.4942
DATA	1534	10	58	0	0	A_33_P3594654	NM_024121	7151.33	4394.39	8.279011e+000	1.569424e+000	37	30	5.842996e+000	0	0	0	0	0	0	8.18731	1	1	27.2919	30.5589
DATA	1535	10	59	0	0	A_33_P3378835	NM_004252	7172.79	4394.93	3.403438e+002	3.406027e+001	359	30	5.778272e+000	0	0	0	0	0	0	337.93	1	1	24.8756	30.7585
DATA	1536	10	60	0	0	A_23_P25706	NM_024734	7192.83	4394.65	1.916930e+001	2.329093e+000	47.5	30	5.689347e+000	0	0	0	0	0	0	19.106	1	1	23.696	30.6089
DATA	1537	10	61	1028	1	(+)E1A_r60_a97	E1A_r60_a97	7214.7	4394.1	1.942312e+000	1.331691e+000	30	30	5.901086e+000	0	0	0	0	0	0	1.9439	1	0	30	30.8271
DATA	1538	10	62	0	0	A_33_P3355230	NM_002287	7235.88	4394.34	1.615055e+001	2.081071e+000	44	30	5.783603e+000	0	0	0	0	0	0	16.2257	1	1	27.2919	30.4689
DATA	1539	10	63	0	0	A_23_P144337	NM_012118	7257	4394.2	4.769803e+000	1.391741e+000	33	31	6.296240e+000	0	0	0	0	0	0	4.8102	1	0	30	31.0607
DATA	1540	10	64	0	0	A_21_P0013726	NR_122077	7278.21	4394.19	7.735258e+000	1.514963e+000	35	30.5	6.669142e+000	0	0	0	0	0	0	7.82983	1	1	28.5237	31.1563
DATA	1541	10	65	0	0	A_23_P54929	NM_020424	7299.37	4394	3.294126e+001	3.540575e+000	61	31	6.307733e+000	0	0	0	0	0	0	33.4662	1	1	29.1201	31.3496
DATA	1542	10	66	0	0	A_21_P0008810	ENST00000570105	7320.5	4394	2.363372e+000	1.314673e+000	31	30	5.963914e+000	0	0	0	0	0	0	2.40955	1	0	29.1201	30.7
DATA	1543	10	67	0	0	A_22_P00018498	ENST00000555465	7341.62	4394	2.422623e+000	1.311361e+000	30	30	5.972183e+000	0	0	0	0	0	0	2.47852	1	0	29.1201	30.494
DATA	1544	10	68	0	0	A_21_P0007550	lnc-TMEM106C-1:2	7363.08	4394.55	1.365738e+001	1.874859e+000	42.5	30	6.085291e+000	0	0	0	0	0	0	14.0195	1	1	24.4106	30.3902
DATA	1545	10	69	0	0	A_24_P152649	NR_033748	7384	4394.2	6.864649e+000	1.452675e+000	36	29	5.702220e+000	0	0	0	0	0	0	7.06991	1	1	30	30.0237
DATA	1546	10	70	0	0	A_21_P0005994	NR_109802	7405.37	4394	1.272256e+000	1.277727e+000	28.5	29	5.790556e+000	0	0	0	0	0	0	0.667494	0	0	30	30.0153
DATA	1547	10	71	0	0	A_23_P132845	NM_004366	7426.37	4394	3.160005e+000	1.310836e+000	31	30	5.935479e+000	0	0	0	0	0	0	3.27513	1	0	30	30.2885
DATA	1548	10	72	0	0	A_33_P3365601	NM_001278559	7447.5	4394	3.670249e+000	1.320410e+000	31	30	5.962535e+000	0	0	0	0	0	0	3.81537	1	0	30	30.2209
DATA	1549	10	73	0	0	A_21_P0009316	lnc-CCL23-1:1	7468.62	4394	1.278109e+000	1.271153e+000	30.5	30	6.143611e+000	0	0	0	0	0	0	1.33249	1	0	30	30.5837
DATA	1550	10	74	0	0	A_22_P00010737	NR_121565	7489.62	4394	1.994912e+000	1.276890e+000	31	30	6.185490e+000	0	0	0	0	0	0	2.08557	1	0	30	30.3469
DATA	1551	10	75	0	0	A_33_P3235029	ENST00000555016	7511.7	4394.13	8.980864e+002	8.981745e+001	943.5	31	6.034729e+000	0	0	0	0	0	0	941.522	1	1	24.8756	30.7566
DATA	1552	10	76	0	0	A_33_P3316233	NM_016067	7532.17	4394	3.397494e+000	1.299739e+000	31	30	6.036393e+000	0	0	0	0	0	0	3.57076	1	0	30	30.2261
DATA	1553	10	77	0	0	A_22_P00019867	lnc-GSTO2-2:1	7554.42	4394	1.681518e+002	1.686167e+001	206	31	5.796999e+000	0	0	0	0	0	0	177.186	1	1	25.7804	30.6466
DATA	1554	10	78	0	0	A_33_P3333092	ENST00000581247	7574.5	4394	2.546886e+000	1.274218e+000	29.5	30	6.219711e+000	0	0	0	0	0	0	2.68972	1	0	30	30.1815
DATA	1555	10	79	0	0	A_33_P3283964	NR_033740	7595.62	4394	2.538376e+000	1.271309e+000	31	31	5.917448e+000	0	0	0	0	0	0	2.68675	1	0	29.1201	30.7197
DATA	1556	10	80	0	0	A_33_P3292083	ENST00000530033	7616.62	4394	1.239340e+000	1.248047e+000	29.5	30	6.007398e+000	0	0	0	0	0	0	1.18005	0	0	29.1201	30.3784
DATA	1557	10	81	0	0	A_21_P0014534	XR_245792	7638	4393.8	3.196135e+000	1.281035e+000	32	31	5.747175e+000	0	0	0	0	0	0	3.39711	1	0	30	30.6957
DATA	1558	10	82	0	0	A_22_P00001575	lnc-ARL4C-2:5	7659	4393.8	2.429303e+000	1.261794e+000	30.5	30	5.630550e+000	0	0	0	0	0	0	2.58693	1	0	30	30.1899
DATA	1559	10	83	0	0	A_23_P64306	NM_024114	7680.37	4394	2.338760e+000	1.257922e+000	30	30	5.736501e+000	0	0	0	0	0	0	2.49494	1	0	30	30.2103
DATA	1560	10	84	0	0	A_33_P3372288	ENST00000334937	7701.44	4393.97	4.752089e+000	1.322285e+000	33.5	30	5.953142e+000	0	0	0	0	0	0	5.07783	1	0	30	29.9659
DATA	1561	10	85	0	0	A_22_P00022849	ENST00000429317	7722.56	4393.97	1.228338e+000	1.232047e+000	28	29	6.236458e+000	0	0	0	0	0	0	0.0325868	0	0	29.1201	29.7137
DATA	1562	10	86	0	0	A_21_P0013758	XM_005274633	7743.7	4393.9	1.809273e+000	1.243515e+000	31	29	6.022956e+000	0	0	0	0	0	0	1.93905	1	0	30	29.2632
DATA	1563	10	87	0	0	A_21_P0000269	NR_002585	7765.11	4394.54	2.438034e+001	2.730168e+000	54.5	29	5.775411e+000	0	0	0	0	0	0	26.1618	1	1	25.1049	29.1833
DATA	1564	10	88	0	0	A_21_P0002985	lnc-ROBO2-5:4	7786	4393.8	1.223523e+000	1.228380e+000	28	29	5.434075e+000	0	0	0	0	0	0	0.575198	0	0	30	28.9844
DATA	1565	10	89	0	0	A_33_P3354955	NM_016649	7807.16	4393.95	4.461949e+001	4.627298e+000	74	29	5.303890e+000	0	0	0	0	0	0	47.9898	1	1	27.2919	28.834
DATA	1566	10	90	0	0	A_22_P00012284	lnc-PPP2R2D-3:1	7828.35	4393.65	4.828130e+001	4.981045e+000	78	29	5.511762e+000	0	0	0	0	0	0	51.9789	1	1	26.6546	29.3
DATA	1567	10	91	0	0	A_32_P122240	NM_001270601	7849.76	4394.16	1.021961e+002	1.029263e+001	135	29	5.551185e+000	0	0	0	0	0	0	110.109	1	1	25.7804	28.8145
DATA	1568	10	92	0	0	A_21_P0002257	ENST00000610384	7870.67	4393.61	1.219176e+000	1.222853e+000	28	29	6.082202e+000	0	0	0	0	0	0	-0.0092734	0	0	30	29.4015
DATA	1569	10	93	0	0	A_23_P359655	NM_152437	7892.03	4393.84	4.778269e+001	4.932092e+000	80	29	6.159689e+000	0	0	0	0	0	0	51.5504	1	1	25.3321	29.6454
DATA	1570	10	94	0	0	A_21_P0010591	TCONS_l2_00000966	7913	4393.7	8.743255e+001	8.828179e+000	124.5	29.5	6.101675e+000	0	0	0	0	0	0	94.3718	1	1	26.2212	29.7984
DATA	1571	10	95	0	0	A_21_P0013067	TCONS_l2_00024656	7934.22	4393.52	1.217448e+000	1.221833e+000	29	30	6.433547e+000	0	0	0	0	0	0	0.450676	0	0	30	30.1124
DATA	1572	10	96	0	0	A_23_P15123	NM_019116	7955.17	4393.59	2.242355e+002	2.245676e+001	273	31	6.345138e+000	0	0	0	0	0	0	242.177	1	1	26.4388	30.4247
DATA	1573	10	97	0	0	A_23_P4387	NM_019016	7976.5	4393.68	1.217034e+000	1.220704e+000	26	31	6.186832e+000	0	0	0	0	0	0	-2.84442	0	0	30	30.6706
DATA	1574	10	98	0	0	A_21_P0013983	ENST00000437348	7997.6	4393.59	1.282180e+000	1.227398e+000	31	31	6.273754e+000	0	0	0	0	0	0	1.38495	1	0	30	30.2724
DATA	1575	10	99	0	0	A_21_P0011185	TCONS_l2_00007207	8018.92	4393.55	2.679033e+001	2.944076e+000	58.5	31	5.961305e+000	0	0	0	0	0	0	28.9348	1	1	23.696	30.0963
DATA	1576	10	100	0	0	A_33_P3407643	NM_001145024	8040.39	4393	1.159813e+001	1.684043e+000	40	30	5.682362e+000	0	0	0	0	0	0	12.5246	1	1	22.4545	29.6245
DATA	1577	10	101	0	0	A_23_P377299	NM_014693	8061.15	4393.5	1.260346e+000	1.227938e+000	29.5	30	5.308661e+000	0	0	0	0	0	0	1.36051	1	0	30	30.0698
DATA	1578	10	102	0	1	ETG09_205211	ETG09_205211	8082.29	4393.5	1.218301e+000	1.221976e+000	27.5	30	5.297376e+000	0	0	0	0	0	0	-2.11733	0	0	30	29.9922
DATA	1579	10	103	0	0	A_19_P00321493	NR_125403	8103.5	4393.5	4.943970e+000	1.318806e+000	35	30	5.407378e+000	0	0	0	0	0	0	5.33176	1	0	27.9146	30.2792
DATA	1580	10	104	0	0	A_23_P356616	NM_145804	8124.71	4393.5	1.210237e+001	1.720871e+000	41	30	5.695400e+000	0	0	0	0	0	0	13.0433	1	1	30	30.8645
DATA	1581	10	105	0	0	A_23_P331479	NM_133471	8146	4393.7	1.022610e+003	1.022684e+002	1135	30	5.777627e+000	0	0	0	0	0	0	1101.28	1	1	26.2212	30.9163
DATA	1582	10	106	0	0	A_23_P361940	NM_003874	8166.73	4393.56	1.325199e+001	1.804870e+000	43	30	5.795924e+000	0	0	0	0	0	0	14.2601	1	1	21.4095	30.7052
DATA	1583	10	107	0	0	A_23_P57199	NM_178311	8188.15	4393.5	1.858697e+001	2.226870e+000	50	30	5.459792e+000	0	0	0	0	0	0	19.9823	1	1	26.6546	30.6705
DATA	1584	10	108	0	0	A_24_P19228	NM_138924	8209.14	4394.28	1.079305e+001	1.634753e+000	40	30	5.542682e+000	0	0	0	0	0	0	11.5905	1	1	30	30.0605
DATA	1585	10	109	0	0	A_33_P3336103	NM_032862	8230.5	4393.5	3.666959e+000	1.282601e+000	34.5	30	5.540381e+000	0	0	0	0	0	0	3.93387	1	0	30	29.7993
DATA	1586	10	110	0	0	A_24_P99639	NM_178170	8251.71	4393.5	1.226832e+000	1.233550e+000	31	30	5.545895e+000	0	0	0	0	0	0	0.924038	0	0	30	30.1396
DATA	1587	10	111	0	0	A_23_P100220	NM_024939	8272.66	4393.53	4.564618e+001	4.727978e+000	78	29	5.368062e+000	0	0	0	0	0	0	48.8485	1	1	25.3321	29.7978
DATA	1588	10	112	0	0	A_24_P226210	NM_153223	8293.89	4393.63	6.220962e+001	6.342127e+000	93	29	5.109636e+000	0	0	0	0	0	0	66.483	1	1	25.7804	29.5294
DATA	1589	10	113	0	0	A_23_P57306	NM_005441	8314.96	4393.61	2.486031e+001	2.776124e+000	55	30	6.018521e+000	0	0	0	0	0	0	26.5305	1	1	25.5572	30.7083
DATA	1590	10	114	0	0	A_21_P0007436	lnc-CD6-1:1	8336.19	4394.33	1.584047e+001	2.010125e+000	46	30	6.052617e+000	0	0	0	0	0	0	16.8777	1	1	17.9125	30.5779
DATA	1591	10	115	0	0	A_22_P00024702	lnc-FZD4-1:2	8357.5	4393.32	2.057435e+000	1.256240e+000	32	30	6.496330e+000	0	0	0	0	0	0	2.189	1	0	30	30.7643
DATA	1592	10	116	0	1	ERCC-00164_60	DQ516779	8378.6	4393.41	1.237570e+000	1.241553e+000	29	30	6.218995e+000	0	0	0	0	0	0	0.264453	0	0	30	30.7384
DATA	1593	10	117	0	0	A_33_P3302320	NR_109755	8399.78	4393.48	4.731757e+000	1.330397e+000	33.5	30	5.968186e+000	0	0	0	0	0	0	5.01762	1	0	27.0811	30.4161
DATA	1594	10	118	0	0	A_33_P3405514	NM_001204811	8421	4393.5	4.045545e+000	1.309631e+000	32.5	30	5.767891e+000	0	0	0	0	0	0	4.28247	1	0	30	30.3089
DATA	1595	10	119	0	0	A_24_P373333	NM_024946	8442.59	4393.61	1.813560e+002	1.817848e+001	225	30	6.159832e+000	0	0	0	0	0	0	191.624	1	1	24.4106	30.6719
DATA	1596	10	120	0	0	A_21_P0013302	ENST00000413875	8463.33	4393.39	2.316790e+001	2.632529e+000	53	31	6.309083e+000	0	0	0	0	0	0	24.4365	1	1	27.2919	30.8864
DATA	1597	10	121	0	1	ERCC-00022_66	DQ855004	8484.5	4393.32	1.925036e+000	1.267117e+000	32	30	5.895805e+000	0	0	0	0	0	0	2.02666	1	0	30	30.0679
DATA	1598	10	122	0	0	A_24_P1054	NM_013432	8505.9	4393.6	1.947927e+002	1.951965e+001	230	30	5.722477e+000	0	0	0	0	0	0	204.673	1	1	25.7804	30.1599
DATA	1599	10	123	0	0	A_24_P155617	NM_172370	8526.79	4393.19	1.253421e+000	1.257486e+000	29	30	5.715096e+000	0	0	0	0	0	0	0.280561	0	0	30	30.0436
DATA	1600	10	124	0	0	A_23_P202587	NM_018330	8548.58	4393.27	3.759671e+001	3.965112e+000	71	30	5.587357e+000	0	0	0	0	0	0	39.3507	1	1	24.4106	29.9216
DATA	1601	10	125	0	0	A_21_P0004348	lnc-SLC9A3-1:1	8569	4393.2	1.258356e+000	1.262152e+000	28.5	30	5.693109e+000	0	0	0	0	0	0	-0.754561	0	0	30	29.9087
DATA	1602	10	126	0	0	A_23_P106727	NM_014700	8590.54	4393.08	2.429824e+001	2.739248e+000	55	31	5.523879e+000	0	0	0	0	0	0	25.3327	1	1	24.6442	30.2901
DATA	1603	10	127	0	0	A_23_P81441	NM_130848	8611.44	4393.03	6.276366e+000	1.414094e+000	37	31	5.676838e+000	0	0	0	0	0	0	6.53071	1	0	29.1201	30.5294
DATA	1604	10	128	0	0	A_23_P31671	NM_006294	8633	4393.31	2.812229e+003	2.812257e+002	2931.5	31	5.855876e+000	0	0	0	0	0	0	2920.09	1	1	26.0017	31.2439
DATA	1605	10	129	0	0	A_23_P368067	NM_018833	8653.62	4393	3.875339e+000	1.329942e+000	32	31	6.125160e+000	0	0	0	0	0	0	4.01637	1	0	30	31.1313
DATA	1606	10	130	0	0	A_21_P0009829	NR_109870	8675	4393.2	2.347951e+001	2.671714e+000	49	31	5.950320e+000	0	0	0	0	0	0	24.2844	1	1	28.1191	30.7323
DATA	1607	10	131	0	0	A_22_P00006335	lnc-FANCI-1:1	8696.18	4393.79	1.991008e+002	1.995102e+001	230.5	30	5.634792e+000	0	0	0	0	0	0	205.499	1	1	25.1049	29.9122
DATA	1608	10	132	0	0	A_33_P3413895	NR_003261	8717.37	4393	1.275934e+000	1.279782e+000	27	30	5.612795e+000	0	0	0	0	0	0	-1.96425	0	0	30	30.0592
DATA	1609	10	133	0	0	A_33_P3755633	DA515661	8738.75	4393.42	2.252070e+001	2.591574e+000	51	30	5.730631e+000	0	0	0	0	0	0	23.1559	1	1	23.696	30.4035
DATA	1610	10	134	0	0	A_21_P0014709	NR_047570	8759.5	4393	8.867934e+000	1.560975e+000	37.5	31	6.196044e+000	0	0	0	0	0	0	9.10202	1	1	29.1201	30.6125
DATA	1611	10	135	0	0	A_21_P0005417	NR_110159	8780.62	4393	1.283098e+000	1.288360e+000	29	30	6.476771e+000	0	0	0	0	0	0	0.613577	0	0	30	30.6617
DATA	1612	10	136	0	0	A_33_P3368339	NM_001045477	8802.36	4393.2	2.416549e+002	2.419986e+001	277.5	30	6.209215e+000	0	0	0	0	0	0	247.119	1	1	25.1049	30.3984
DATA	1613	10	137	0	0	A_24_P740705	NM_194326	8823.57	4393.13	1.211619e+002	1.218484e+001	153	30	5.695868e+000	0	0	0	0	0	0	123.69	1	1	25.7804	29.9136
DATA	1614	10	138	0	0	A_33_P3374221	AK127740	8844.37	4393	8.438511e+000	1.544539e+000	38	30	5.161604e+000	0	0	0	0	0	0	8.60081	1	1	30	29.7813
DATA	1615	10	139	0	0	A_23_P413788	NM_173540	8865.81	4393.81	2.532029e+002	2.535343e+001	289	30	4.646093e+000	0	0	0	0	0	0	257.616	1	1	24.4106	30.249
DATA	1616	10	140	0	0	A_22_P00023582	ENST00000422118	8886.5	4393	1.293712e+000	1.299668e+000	30	30	5.146345e+000	0	0	0	0	0	0	0.742265	0	0	30	29.563
DATA	1617	10	141	0	0	A_21_P0011168	NR_026756	8907.62	4393	1.295532e+000	1.299440e+000	28	30	5.456897e+000	0	0	0	0	0	0	-0.353936	0	0	29.1201	29.7757
DATA	1618	10	142	0	0	A_33_P3280981	THC2612433	8928.62	4393	1.297219e+000	1.301132e+000	27	30	5.808468e+000	0	0	0	0	0	0	-1.4282	0	0	30	29.906
DATA	1619	10	143	0	0	A_22_P00003131	lnc-C9orf139-1:1	8950.59	4393.12	2.794373e+001	3.083146e+000	58	29	5.456986e+000	0	0	0	0	0	0	28.2812	1	1	25.7804	29.3609
DATA	1620	10	144	0	0	A_33_P3292864	AK090448	8971.75	4393.16	4.031444e+001	4.237161e+000	69.5	29.5	5.641897e+000	0	0	0	0	0	0	40.7566	1	1	25.7804	29.8419
DATA	1621	10	145	0	0	A_22_P00001285	lnc-ANKS1A-1:1	8992.37	4393	1.301476e+000	1.305402e+000	28	30	5.803103e+000	0	0	0	0	0	0	-1.17288	0	0	30	29.8454
DATA	1622	10	146	0	0	A_33_P3555009	NR_125345	9014	4392.92	2.280667e+002	2.284406e+001	255	29	5.669424e+000	0	0	0	0	0	0	230.168	1	1	27.2919	29.6028
DATA	1623	10	147	0	0	A_33_P3376493	NM_000686	9034.56	4392.97	2.654752e+000	1.334066e+000	31	30	5.992305e+000	0	0	0	0	0	0	2.67737	1	0	30	29.9283
DATA	1624	10	148	0	0	A_22_P00017934	lnc-ZFP90-2:1	9055.7	4392.9	1.304141e+000	1.308074e+000	28	30	6.152609e+000	0	0	0	0	0	0	-0.0717971	0	0	30	29.697
DATA	1625	10	149	0	0	A_21_P0014878	AI432163	9077	4392.8	3.017728e+000	1.342895e+000	33	30	6.308059e+000	0	0	0	0	0	0	3.04074	1	0	30	29.6593
DATA	1626	10	150	0	0	A_23_P48121	NM_024551	9098.67	4393.3	2.192915e+001	2.553894e+000	52	30	6.510734e+000	0	0	0	0	0	0	22.0886	1	1	24.8756	29.9575
DATA	1627	10	151	0	0	A_33_P3301410	NM_019037	9119.37	4393	8.755356e+001	8.852662e+000	119	30	6.535721e+000	0	0	0	0	0	0	88.1938	1	1	30	30.5147
DATA	1628	10	152	0	0	A_24_P45005	NM_024663	9140.66	4393.26	3.170973e+002	3.173673e+001	345.5	30	6.264447e+000	0	0	0	0	0	0	319.441	1	1	26.6546	30.5605
DATA	1629	10	153	0	0	A_23_P306346	NM_152420	9161.56	4392.97	1.450464e+000	1.316321e+000	31	30	6.073817e+000	0	0	0	0	0	0	1.4618	1	0	29.1201	30.7866
DATA	1630	10	154	0	0	A_33_P3217009	NR_036484	9182.79	4392.81	7.448308e+000	1.504789e+000	37	30	6.186184e+000	0	0	0	0	0	0	7.51099	1	1	30	30.752
DATA	1631	10	155	0	0	A_21_P0013833	TCONS_l2_00030611	9204.52	4393.42	5.469214e+001	5.623149e+000	84	30	5.837603e+000	0	0	0	0	0	0	55.1865	1	1	24.4106	30.2034
DATA	1632	10	156	0	0	A_21_P0011740	XR_243988	9225.36	4392.82	1.768717e+001	2.198164e+000	45	30	6.063893e+000	0	0	0	0	0	0	17.8677	1	1	22.4545	30.173
DATA	1633	10	157	0	0	A_33_P3325753	NM_001039141	9246.33	4392.61	8.810288e+000	1.573342e+000	38	30	6.111893e+000	0	0	0	0	0	0	8.91164	1	1	27.2919	29.9265
DATA	1634	10	158	0	0	A_23_P133536	NM_144647	9267.5	4392.68	2.038402e+000	1.317490e+000	30.5	30	5.743739e+000	0	0	0	0	0	0	2.06487	1	0	30	29.5021
DATA	1635	10	159	0	0	A_21_P0007488	NR_120468	9288.5	4392.68	1.295473e+000	1.299380e+000	28.5	29	5.781541e+000	0	0	0	0	0	0	-0.183651	0	0	30	29.2634
DATA	1636	10	160	0	1	ERCC-00160_243	ERCC-00160_243	9309.78	4392.52	1.292797e+000	1.296850e+000	29	29	5.637848e+000	0	0	0	0	0	0	0.203055	0	0	30	29.2083
DATA	1637	10	161	0	0	A_33_P3286157	NM_003327	9331.2	4392.5	1.187193e+003	1.187263e+002	1227.5	29	5.746144e+000	0	0	0	0	0	0	1209.99	1	1	25.7804	28.9104
DATA	1638	10	162	0	0	A_23_P76799	NM_013448	9352.5	4392.73	7.944306e+001	8.048426e+000	111.5	28	5.663703e+000	0	0	0	1	0	0	81.174	1	1	24.4106	28.567
DATA	1639	10	163	0	0	A_24_P273489	NM_207372	9373.22	4392.52	6.572408e+000	1.444821e+000	35	28	5.431780e+000	0	0	0	0	0	0	6.73509	1	1	27.0811	27.9589
DATA	1640	10	164	0	0	A_33_P3301884	NR_026670	9394.4	4392.59	1.278735e+000	1.287213e+000	29	27	5.126917e+000	0	0	0	0	0	0	1.12036	0	0	30	27.3123
DATA	1641	11	1	0	0	A_22_P00016358	NR_038441	5934.4	4401.41	1.485788e+000	1.490269e+000	29	30	5.886362e+000	0	0	0	0	0	0	-0.842012	0	0	30	30.7605
DATA	1642	11	2	0	0	A_33_P3276450	NM_198572	5955.6	4401.41	1.846401e+000	1.508995e+000	32	31	6.127226e+000	0	0	0	0	0	0	1.62556	1	0	30	31.3481
DATA	1643	11	3	0	0	A_21_P0000415	NR_003211	5976.71	4401.5	1.499906e+000	1.508411e+000	30	32	6.644570e+000	0	0	0	0	0	0	0.959899	0	0	27.0811	32.881
DATA	1644	11	4	0	0	A_21_P0013242	TCONS_l2_00026028	5998	4401.5	1.506039e+000	1.513121e+000	30	33	6.411035e+000	0	0	0	0	0	0	0.764959	0	0	30	33.4511
DATA	1645	11	5	0	0	A_23_P151075	NM_001175	6018.75	4401.39	6.580564e+003	6.580582e+002	5508	33	6.690176e+000	0	0	0	0	0	0	5723.7	1	1	25.1049	33.4373
DATA	1646	11	6	0	0	A_21_P0007883	lnc-BEST3-1:8	6040.22	4401.48	1.516371e+000	1.527102e+000	30	32	6.611418e+000	0	0	0	0	0	0	1.18766	0	0	30	33.4024
DATA	1647	11	7	0	0	A_33_P3227696	ENST00000564704	6061.4	4401.41	3.486170e+000	1.564560e+000	32	32	6.328414e+000	0	0	0	0	0	0	3.01372	1	0	30	33.1167
DATA	1648	11	8	0	0	A_22_P00021061	NR_126463	6082.5	4401.32	1.524310e+000	1.528937e+000	30	32	5.691842e+000	0	0	0	0	0	0	0.0818842	0	0	30	32.3346
DATA	1649	11	9	0	0	A_22_P00011315	NM_012213	6103.67	4401.39	1.527526e+000	1.536107e+000	31	32	5.636743e+000	0	0	0	0	0	0	0.950208	0	0	30	32.3579
DATA	1650	11	10	0	0	A_33_P3252279	A_33_P3252279	6123.74	4401.16	6.390027e+000	1.662258e+000	35	32	5.700168e+000	0	0	0	0	0	0	5.49056	1	0	30	31.9209
DATA	1651	11	11	0	0	A_22_P00008693	lnc-KIAA1147-3:1	6146	4401.5	1.662185e+000	1.545916e+000	31	32	5.822014e+000	0	0	0	0	0	0	1.42596	1	0	30	32.0238
DATA	1652	11	12	0	0	A_21_P0014882	A_21_P0014882	6167.21	4401.19	1.533775e+000	1.538567e+000	29.5	31	5.910141e+000	0	0	0	0	0	0	0.193873	0	0	30	31.5775
DATA	1653	11	13	0	0	A_22_P00020814	ENST00000527727	6188.44	4401.03	2.558885e+000	1.560551e+000	30.5	32	6.079698e+000	0	0	0	0	0	0	2.19169	1	0	30	31.8405
DATA	1654	11	14	0	0	A_21_P0007717	lnc-GRIP1-1:2	6209.5	4401.06	1.535445e+000	1.540113e+000	30	32	6.572335e+000	0	0	0	0	0	0	0.0917272	0	0	29.1201	32.2062
DATA	1655	11	15	0	0	A_24_P42501	NM_001037171	6230.52	4401.22	1.748490e+001	2.330204e+000	44	32	6.573926e+000	0	0	0	0	0	0	14.9671	1	1	25.7804	32.3051
DATA	1656	11	16	0	0	A_21_P0009437	lnc-ADCYAP1-1:1	6251.79	4401.19	1.535421e+000	1.540052e+000	28	32	6.580143e+000	0	0	0	0	0	0	-1.8151	0	0	30	32.1552
DATA	1657	11	17	0	0	A_21_P0007975	ENST00000413124	6273	4401.2	1.534730e+000	1.539359e+000	27	32	6.549061e+000	0	0	0	0	0	0	-0.786345	0	0	30	32.3788
DATA	1658	11	18	0	0	A_23_P409449	NM_005421	6294.21	4401.19	1.611878e+000	1.546669e+000	31	31	6.529016e+000	0	0	0	0	0	0	1.38164	1	0	30	31.8945
DATA	1659	11	19	0	0	A_23_P46396	NM_021190	6315	4401.23	5.197873e+001	5.420297e+000	72.5	31	6.229078e+000	0	0	0	0	0	0	44.5963	1	1	26.8687	31.1355
DATA	1660	11	20	0	0	A_23_P500333	NM_001009955	6336.66	4400.98	7.885755e+001	8.033720e+000	93	31	6.219853e+000	0	0	0	0	0	0	67.7468	1	1	25.7804	31.1489
DATA	1661	11	21	0	0	A_21_P0001714	lnc-KIAA1383-1:1	6357.62	4401	1.527965e+000	1.532573e+000	28	31	5.992937e+000	0	0	0	0	0	0	-0.938648	0	0	29.1201	31.2769
DATA	1662	11	22	0	0	A_22_P00008069	ENST00000419826	6378.62	4401	1.525429e+000	1.344346e+000	28	31	6.028711e+000	0	0	0	0	0	0	-0.0237892	0	0	29.1201	31.2414
DATA	1663	11	23	0	0	A_19_P00807545	ENST00000609513	6400	4401.2	1.522609e+000	1.527202e+000	28	32	6.177996e+000	0	0	0	0	0	0	-0.990475	0	0	30	32.1289
DATA	1664	11	24	0	0	A_23_P45059	NM_001380	6421.17	4401	1.519341e+000	1.523923e+000	26	32	5.908966e+000	0	0	0	0	0	0	-2.56832	0	0	30	32.2169
DATA	1665	11	25	0	0	A_33_P3364263	NM_030915	6441.75	4401.97	2.036932e+001	2.542110e+000	47	32	5.878145e+000	0	0	0	0	0	0	17.6586	1	1	25.1049	32.2095
DATA	1666	11	26	0	0	A_23_P251974	ENST00000361625	6463.5	4401	1.512133e+000	1.516693e+000	29	32	6.201627e+000	0	0	0	0	0	0	-0.541703	0	0	30	31.8953
DATA	1667	11	27	0	0	A_23_P218706	NM_024325	6484.62	4401	1.552162e+000	1.520638e+000	30	31	6.038545e+000	0	0	0	0	0	0	1.35293	1	0	30	31.4884
DATA	1668	11	28	0	0	A_21_P0007979	ENST00000432770	6505.62	4401	3.287685e+000	1.543898e+000	30.5	31	5.868729e+000	0	0	0	0	0	0	2.87367	1	0	30	31.0714
DATA	1669	11	29	0	0	A_33_P3253792	NM_203407	6526.83	4401	1.697367e+000	1.513563e+000	29	31	5.595517e+000	0	0	0	0	0	0	1.48803	1	0	30	31.0596
DATA	1670	11	30	0	0	A_33_P3294449	NM_001017977	6548.17	4401	3.530908e+001	3.836043e+000	61	31	5.728223e+000	0	0	0	0	0	0	31.0517	1	1	28.1191	31.1399
DATA	1671	11	31	0	0	A_21_P0013724	NR_121564	6569.37	4401	1.489938e+000	1.494432e+000	27.5	31	5.832707e+000	0	0	0	0	0	0	-0.0400816	0	0	30	31.0208
DATA	1672	11	32	0	0	A_21_P0003108	lnc-AZI2-1:1	6590.44	4400.97	4.477582e+000	1.555256e+000	33	31	6.102420e+000	0	0	0	0	0	0	3.96387	1	0	30	31.2576
DATA	1673	11	33	0	0	A_33_P3373985	ENST00000414130	6611.56	4400.97	1.168992e+001	1.755913e+000	39	31	6.016006e+000	0	0	0	0	0	0	10.3849	1	1	29.1201	31.4153
DATA	1674	11	34	0	0	A_33_P3403418	NM_001903	6631.98	4400.59	8.032793e+000	1.683008e+000	36	31	6.138281e+000	0	0	0	0	0	0	7.16152	1	1	30	31.1797
DATA	1675	11	35	0	0	A_33_P3254048	THC2496216	6654	4400.8	1.468878e+000	1.475593e+000	30	31	6.012737e+000	0	0	0	0	0	0	0.734701	0	0	30	31.4459
DATA	1676	11	36	0	0	A_23_P120860	NM_003634	6675.35	4400.75	4.144788e+001	4.396959e+000	62	32	5.658101e+000	0	0	0	1	0	0	37.2366	1	1	24.6442	31.9399
DATA	1677	11	37	0	0	A_23_P129433	NM_004594	6696.6	4400.88	3.579656e+001	3.866685e+000	58	31	5.294317e+000	0	0	0	0	0	0	32.2846	1	1	27.9146	31.2371
DATA	1678	11	38	0	0	A_33_P3225298	NM_001287258	6718.43	4400.75	5.634858e+001	5.819913e+000	80	31	5.758399e+000	0	0	0	0	0	0	51.0304	1	1	26.0017	31.1711
DATA	1679	11	39	0	0	A_22_P00018453	lnc-TMCO1-1:1	6738.56	4400.97	3.741804e+000	1.497898e+000	31.5	31	5.880043e+000	0	0	0	0	0	0	3.40157	1	0	30	31.0309
DATA	1680	11	40	0	0	A_22_P00004648	NR_104664	6759.62	4401	1.775789e+000	1.455373e+000	30	31	6.311076e+000	0	0	0	0	0	0	1.62093	1	0	30	31.6189
DATA	1681	11	41	0	0	A_21_P0004526	lnc-PRR16-1:2	6781.82	4400.37	2.195768e+001	2.624753e+000	52.5	31	6.454156e+000	0	0	0	0	0	0	20.1329	1	1	21.1402	31.5753
DATA	1682	11	42	0	0	A_23_P55649	NM_001462	6802	4400.8	6.316626e+000	1.565474e+000	33	31	6.548714e+000	0	0	0	0	0	0	5.81455	1	0	30	31.9612
DATA	1683	11	43	0	0	A_23_P140256	NM_000270	6823.03	4400.63	2.227731e+003	2.227776e+002	1998.5	31	6.854876e+000	0	0	0	0	0	0	2059.41	1	1	26.4388	31.7252
DATA	1684	11	44	0	0	A_22_P00014850	ENST00000607654	6844.44	4400.97	1.204844e+001	1.862426e+000	39	31	6.119539e+000	0	0	0	0	0	0	11.1858	1	1	30	31.2078
DATA	1685	11	45	0	0	A_21_P0009363	lnc-BTBD17-4:2	6865.5	4400.68	1.473650e+000	1.421699e+000	30	31	6.081525e+000	0	0	0	0	0	0	1.37411	1	0	30	31.2293
DATA	1686	11	46	0	0	A_24_P405054	NM_001114600	6886.67	4400.76	8.968924e+001	9.078760e+000	112	30	5.897356e+000	0	0	0	0	0	0	83.9935	1	1	24.8756	31.0149
DATA	1687	11	47	0	0	A_33_P3267208	NM_022048	6908	4400.5	6.046339e+000	1.526556e+000	32	30	5.982611e+000	0	0	0	0	0	0	5.68752	1	0	30	30.4639
DATA	1688	11	48	0	0	A_22_P00024092	NM_153811	6929	4400.5	4.956104e+000	1.481042e+000	34	30	5.636799e+000	0	0	0	0	0	0	4.68221	1	0	30	30.2222
DATA	1689	11	49	0	0	A_22_P00015810	ENST00000442389	6950.22	4400.52	1.385387e+000	1.389565e+000	28	31	5.930678e+000	0	0	0	0	0	0	-0.406459	0	0	27.0811	30.9885
DATA	1690	11	50	0	0	A_32_P144920	NM_015509	6971.33	4400.74	1.931521e+001	2.375937e+000	46	31	6.061318e+000	0	0	0	0	0	0	18.407	1	1	21.1402	31.3857
DATA	1691	11	51	0	0	A_33_P3417195	NM_203425	6992.43	4400.33	1.242528e+001	1.855100e+000	40	31	6.114190e+000	0	0	0	0	0	0	11.8933	1	1	24.4106	31.1728
DATA	1692	11	52	0	0	A_33_P3539223	NM_032818	7013.6	4400.59	7.405534e+000	1.558749e+000	33.5	30	6.008160e+000	0	0	0	0	0	0	7.119	1	1	30	30.5753
DATA	1693	11	53	0	0	A_22_P00021471	lnc-KRT18-1:1	7034.85	4400.5	1.361543e+000	1.365650e+000	26	30	5.997004e+000	0	0	0	0	0	0	-1.55105	0	0	30	30.5097
DATA	1694	11	54	0	0	A_22_P00023283	NR_110819	7056.36	4400.68	2.971386e+001	3.267727e+000	57.5	30	5.794982e+000	0	0	0	0	0	0	28.8131	1	1	23.9365	30.4504
DATA	1695	11	55	0	0	A_23_P78571	NM_144613	7076.95	4400.68	4.828434e+001	5.014721e+000	73	31	5.463877e+000	0	0	0	0	0	0	47.015	1	1	26.2212	30.5116
DATA	1696	11	56	0	0	A_24_P65121	NM_001288615	7098.29	4400.5	7.300569e+000	1.533297e+000	36	30	5.655136e+000	0	0	0	0	0	0	7.13915	1	1	30	30.4115
DATA	1697	11	57	0	0	A_33_P3269423	NM_207440	7119.4	4400.59	1.338710e+000	1.342747e+000	28	30	5.707696e+000	0	0	0	0	0	0	-0.152135	0	0	30	30.4047
DATA	1698	11	58	0	0	A_33_P3351279	NM_004767	7140.64	4400.43	3.761764e+001	3.992351e+000	66	30	5.955519e+000	0	0	0	0	0	0	37.0934	1	1	25.3321	30.5992
DATA	1699	11	59	0	0	A_21_P0006156	lnc-RORB-2:3	7161.85	4400.5	2.521295e+000	1.355375e+000	30.5	30	5.723025e+000	0	0	0	0	0	0	2.49632	1	0	30	30.5759
DATA	1700	11	60	0	0	A_32_P158302	NR_024412	7183	4400.5	1.409559e+001	1.935489e+000	40	30	5.619085e+000	0	0	0	0	0	0	14.0122	1	1	26.2212	30.724
DATA	1701	11	61	0	0	A_24_P280873	ENST00000433151	7204.17	4400.75	1.097187e+001	1.717352e+000	40	30	5.877838e+000	0	0	0	0	0	0	10.95	1	1	24.4106	30.73
DATA	1702	11	62	0	0	A_21_P0000910	lnc-MIB2-1:5	7225.77	4400.72	5.196609e+001	5.360631e+000	80	30	5.894844e+000	0	0	0	0	0	0	52.0694	1	1	25.3321	30.6911
DATA	1703	11	63	0	0	A_33_P3216288	AK309023	7246.4	4400.41	2.699469e+000	1.338460e+000	30	30	6.099390e+000	0	0	0	0	0	0	2.71506	1	0	30	30.5844
DATA	1704	11	64	0	0	A_23_P112596	NM_001123	7267.6	4400.41	5.711688e+001	5.859103e+000	87.5	31	6.573847e+000	0	0	0	0	0	0	57.6635	1	1	27.501	31.3465
DATA	1705	11	65	0	0	A_23_P425197	NM_144701	7288.78	4400.48	1.297321e+000	1.301234e+000	27.5	31	6.750198e+000	0	0	0	0	0	0	-0.0820509	0	0	30	31.2129
DATA	1706	11	66	0	0	A_22_P00020268	ENST00000518420	7310.74	4400.38	4.021662e+001	4.225438e+000	69	31	6.520881e+000	0	0	0	0	0	0	40.9042	1	1	23.696	31.2481
DATA	1707	11	67	0	0	A_23_P120316	NM_006636	7331.04	4400.5	5.452847e+001	5.603824e+000	79	30	5.868051e+000	0	0	0	0	0	0	55.6474	1	1	25.3321	30.6932
DATA	1708	11	68	0	0	A_23_P102117	NM_025216	7352.36	4400.7	2.060059e+001	2.429344e+000	49	30	6.109579e+000	0	0	0	0	0	0	21.0957	1	1	23.696	30.687
DATA	1709	11	69	0	0	A_23_P120883	NM_002133	7374	4400.5	3.211886e+002	3.214449e+001	351	30	5.759477e+000	0	0	0	0	0	0	330.041	1	1	26.2212	30.0916
DATA	1710	11	70	0	0	A_21_P0007340	NR_120528	7394.5	4400.32	1.275255e+000	1.279200e+000	28	29	5.546520e+000	0	0	0	0	0	0	0.163858	0	0	30	29.9173
DATA	1711	11	71	0	0	A_21_P0000307	NR_002951	7415.37	4400.53	3.639299e+001	3.856232e+000	67	30	5.894176e+000	0	0	0	0	0	0	37.6308	1	1	24.4106	30.5878
DATA	1712	11	72	0	0	A_22_P00015091	NR_040082	7437	4400.5	2.256667e+000	1.291047e+000	30	30	5.960588e+000	0	0	0	0	0	0	2.34073	1	0	30	30.248
DATA	1713	11	73	0	0	A_33_P3413726	ENST00000565828	7458	4400.5	1.263637e+000	1.267614e+000	28.5	30	6.028842e+000	0	0	0	0	0	0	0.21356	0	0	30	30.5896
DATA	1714	11	74	0	0	A_32_P33114	NM_175737	7479.33	4400.39	1.259993e+000	1.263864e+000	29	31	6.239771e+000	0	0	0	0	0	0	0.140378	0	0	30	30.8516
DATA	1715	11	75	0	0	A_33_P3412143	NM_001080521	7500.5	4400.32	2.041317e+000	1.276740e+000	31.5	30	5.924689e+000	0	0	0	0	0	0	2.1356	1	0	30	30.2907
DATA	1716	11	76	0	0	A_19_P00325810	NR_027005	7521.56	4400.03	9.322724e+001	9.407080e+000	127	31	5.936848e+000	0	0	0	0	0	0	97.7928	1	1	30	30.5328
DATA	1717	11	77	0	0	A_23_P73835	NM_019556	7542.79	4400.19	2.854477e+000	1.285887e+000	31	31	6.203448e+000	0	0	0	0	0	0	3.00183	1	0	30	30.899
DATA	1718	11	78	0	0	A_21_P0009945	lnc-SSTR4-5:1	7564	4400.2	1.247009e+000	1.251907e+000	30	31	6.156547e+000	0	0	0	0	0	0	0.562333	0	0	30	30.5931
DATA	1719	11	79	0	0	A_21_P0005931	lnc-PPP3CC-1:3	7585	4400.2	3.844387e+000	1.305784e+000	32	31	6.123643e+000	0	0	0	0	0	0	4.06193	1	0	28.1191	30.4909
DATA	1720	11	80	0	0	A_23_P103070	NM_003405	7606.36	4400.25	1.085449e+002	1.092567e+001	137	31	5.949489e+000	0	0	0	0	0	0	114.941	1	1	25.1049	30.947
DATA	1721	11	81	0	0	A_23_P113005	NM_004428	7627.73	4400.13	7.352101e+002	7.353151e+001	809	31	5.761961e+000	0	0	0	0	0	0	780.174	1	1	26.6546	30.9225
DATA	1722	11	82	0	0	A_23_P145606	NM_001006630	7648.56	4400.03	1.236400e+000	1.240128e+000	27	30	5.776841e+000	0	0	0	0	0	0	-1.93418	0	0	29.1201	30.0969
DATA	1723	11	83	0	0	A_23_P102404	NM_006429	7669.8	4400.11	1.893459e+002	1.897501e+001	219	30	5.707867e+000	0	0	0	0	0	0	201.687	1	1	26.8687	30.0672
DATA	1724	11	84	0	0	A_22_P00004048	ENST00000414965	7691	4400.2	4.065666e+000	1.300889e+000	33	30	5.828836e+000	0	0	0	0	0	0	4.33809	1	0	30	30.1157
DATA	1725	11	85	0	0	A_33_P3257861	NM_001134707	7712	4400.2	2.547164e+001	2.830231e+000	59	30	5.988134e+000	0	0	0	0	0	0	27.2217	1	1	28.1191	29.9535
DATA	1726	11	86	0	0	A_23_P335039	NM_133474	7733.09	4400.16	3.337458e+001	3.557566e+000	60.5	29	6.321405e+000	0	0	0	0	0	0	35.7206	1	1	26.4388	29.6667
DATA	1727	11	87	0	0	A_23_P122001	NM_002439	7754.32	4400.16	5.419442e+001	5.557324e+000	84	29	5.864797e+000	0	0	0	0	0	0	58.0835	1	1	25.5572	29.412
DATA	1728	11	88	0	0	A_33_P3412463	NM_001193434	7775.8	4399.82	2.225317e+001	2.541971e+000	51	29	5.740917e+000	0	0	0	0	0	0	23.881	1	1	22.1978	29.5142
DATA	1729	11	89	0	1	ERCC-00009_60	DQ668364	7796.62	4400	1.223625e+000	1.227316e+000	27.5	29	5.571023e+000	0	0	0	0	0	0	-2.08411	0	0	29.1201	29.0763
DATA	1730	11	90	0	0	A_23_P212792	NM_025009	7817.78	4399.81	6.262223e+001	6.381118e+000	95.5	29	5.507453e+000	0	0	0	0	0	0	67.3449	1	1	27.0811	28.949
DATA	1731	11	91	0	0	A_22_P00004879	lnc-CYS1-2:2	7838.94	4400.05	2.251236e+001	2.562949e+000	52	29	5.835357e+000	0	0	0	0	0	0	24.231	1	1	28.1191	29.4274
DATA	1732	11	92	0	0	A_22_P00008882	NR_120368	7860.17	4400	1.220386e+000	1.224229e+000	29.5	29	5.935202e+000	0	0	0	0	0	0	0.215305	0	0	30	29.502
DATA	1733	11	93	0	0	A_24_P191588	NM_000688	7881.11	4399.93	1.590655e+001	2.006637e+000	45.5	29	6.186428e+000	0	0	0	0	0	0	17.1451	1	1	24.8756	29.6064
DATA	1734	11	94	0	0	A_24_P944320	NM_213605	7903.2	4399.94	1.160781e+001	1.685881e+000	40	30	6.447933e+000	0	0	0	0	0	0	12.5184	1	1	25.1049	29.9551
DATA	1735	11	95	0	1	ERCC-00042_60	DQ516783	7923.62	4400	1.218467e+000	1.222142e+000	29	30	6.459419e+000	0	0	0	0	0	0	-0.350264	0	0	30	30.1727
DATA	1736	11	96	0	0	A_32_P108107	NM_153323	7944.62	4400	1.539784e+000	1.231455e+000	32	31	6.316060e+000	0	0	0	0	0	0	1.6617	1	0	30	30.8527
DATA	1737	11	97	0	0	A_24_P920646	BC035714	7966	4399.8	1.217877e+000	1.222180e+000	30	31	6.304995e+000	0	0	0	0	0	0	0.42363	0	0	30	30.5771
DATA	1738	11	98	0	0	A_22_P00008841	ENST00000426811	7987.09	4399.9	1.217817e+000	1.222905e+000	30	32	6.355434e+000	0	0	0	0	0	0	0.634803	0	0	30	30.8123
DATA	1739	11	99	0	0	A_33_P3620087	XR_159044	8008.37	4400	1.217896e+000	1.225164e+000	30	31	6.224763e+000	0	0	0	0	0	0	1.01219	0	0	30	30.4296
DATA	1740	11	100	0	0	A_23_P105619	NM_138341	8028.75	4399.87	2.458351e+001	2.745205e+000	56	30.5	5.950698e+000	0	0	0	0	0	0	26.5309	1	1	26.8687	30.0969
DATA	1741	11	101	0	0	A_22_P00012650	lnc-PXDN-3:1	8050.71	4399.69	5.268366e+001	5.408247e+000	82.5	30	5.518484e+000	0	0	0	0	0	0	56.842	1	1	24.8756	30.2784
DATA	1742	11	102	0	0	A_22_P00005105	lnc-DHRS2-2:1	8071.62	4400	4.270111e+000	1.294998e+000	34	30	5.116612e+000	0	0	0	0	0	0	4.60525	1	0	30	30.4211
DATA	1743	11	103	0	0	A_23_P29124	NM_000407	8093.2	4400.11	2.535917e+003	2.535946e+002	2792	30	5.408203e+000	0	0	0	0	0	0	2733.55	1	1	26.8687	30.1597
DATA	1744	11	104	0	0	A_33_P3330079	XR_110532	8114.03	4400.36	7.935300e+001	8.029136e+000	118.5	31	5.761790e+000	0	0	0	0	0	0	85.4852	1	1	26.0017	31.0816
DATA	1745	11	105	0	0	A_22_P00008291	lnc-ITGA11-1:1	8135.3	4399.9	1.221053e+000	1.224736e+000	27.5	31	5.784893e+000	0	0	0	0	0	0	-1.17668	0	0	28.3221	31.1514
DATA	1746	11	106	0	0	A_33_P3279431	NM_001007024	8156.44	4399.97	1.643853e+001	2.050520e+000	46	30	5.686232e+000	0	0	0	0	0	0	17.6832	1	1	30	30.888
DATA	1747	11	107	0	0	A_24_P134789	NM_181688	8177.56	4399.97	3.748872e+001	3.944501e+000	69	30	5.764599e+000	0	0	0	0	0	0	40.2916	1	1	30	30.8132
DATA	1748	11	108	0	0	A_21_P0010263	lnc-ADARB1-3:6	8198.79	4399.81	5.999903e+000	1.366728e+000	34	30	5.668160e+000	0	0	0	0	0	0	6.44226	1	0	28.5237	30.4892
DATA	1749	11	109	0	0	A_23_P382188	NM_001013841	8220	4399.5	2.550041e+000	1.255436e+000	32	30	5.801796e+000	0	0	0	0	0	0	2.73521	1	0	30	30.1679
DATA	1750	11	110	0	0	A_22_P00002220	ENST00000568571	8241.04	4399.71	1.230563e+002	1.236702e+001	155.5	30	5.632620e+000	0	0	0	0	0	0	131.836	1	1	25.3321	30.1846
DATA	1751	11	111	0	0	A_23_P390726	NM_144725	8262.22	4399.52	1.708299e+000	1.244003e+000	29.5	29.5	5.219341e+000	0	0	0	0	0	0	1.82795	1	0	30	29.814
DATA	1752	11	112	0	0	A_22_P00006795	NR_109873	8283.5	4399.68	1.230171e+000	1.233881e+000	28	30	5.392435e+000	0	0	0	0	0	0	-1.24114	0	0	30	29.8582
DATA	1753	11	113	0	0	A_22_P00025153	ENST00000583122	8304.5	4399.68	1.231882e+000	1.241107e+000	29	30	5.879204e+000	0	0	0	0	0	0	1.24649	0	0	30	30.4776
DATA	1754	11	114	0	0	A_21_P0004011	ENST00000515556	8325.6	4399.59	1.233679e+000	1.238580e+000	30	30	5.842077e+000	0	0	0	0	0	0	0.575982	0	0	30	30.8473
DATA	1755	11	115	0	0	A_23_P31218	NR_026865	8347	4399.5	3.043571e+000	1.276143e+000	33	30	6.240272e+000	0	0	0	0	0	0	3.2381	1	0	30	30.6364
DATA	1756	11	116	0	0	A_21_P0004492	lnc-BASP1-3:8	8368	4399.5	1.237564e+000	1.241813e+000	29	30	6.444684e+000	0	0	0	0	0	0	0.380314	0	0	30	30.638
DATA	1757	11	117	0	0	A_33_P3390327	NM_001005183	8389.22	4399.52	1.239641e+000	1.243380e+000	28	30	6.042776e+000	0	0	0	0	0	0	-1.18139	0	0	30	30.6561
DATA	1758	11	118	0	0	A_21_P0008910	lnc-ACSM5-2:1	8410.4	4399.59	1.241795e+000	1.246666e+000	29.5	30	5.947769e+000	0	0	0	0	0	0	0.560804	0	0	30	30.6127
DATA	1759	11	119	0	0	A_33_P3233906	NM_005855	8431.6	4399.59	9.610277e+000	1.574954e+000	37	31	5.711262e+000	0	0	0	0	0	0	10.1553	1	1	27.501	30.5219
DATA	1760	11	120	0	1	ERCC-00002_129	DQ459430	8452.71	4399.5	1.246261e+000	1.252449e+000	30	31	6.146301e+000	0	0	0	0	0	0	0.822406	0	0	27.0811	30.9084
DATA	1761	11	121	0	0	A_21_P0002348	lnc-SMARCAL1-2:3	8473.85	4399.5	1.248589e+000	1.256700e+000	30	30	6.293180e+000	0	0	0	0	0	0	1.09931	0	0	30	30.7921
DATA	1762	11	122	0	0	A_23_P120588	NM_130794	8495	4399.5	1.250970e+000	1.254743e+000	28	30	6.288029e+000	0	0	0	0	0	0	0.00643584	0	0	30	30.4963
DATA	1763	11	123	0	0	A_21_P0001894	ENST00000451464	8516.15	4399.5	1.872156e+000	1.271040e+000	31	30	5.774279e+000	0	0	0	0	0	0	1.96352	1	0	30	30.25
DATA	1764	11	124	0	0	A_22_P00016119	lnc-TIFA-1:1	8537.29	4399.5	1.923409e+000	1.274249e+000	31	30	5.681475e+000	0	0	0	0	0	0	2.01331	1	0	30	30.1377
DATA	1765	11	125	0	0	A_22_P00019724	ENST00000456537	8558.5	4399.5	3.985399e+000	1.323588e+000	32	30	5.698740e+000	0	0	0	0	0	0	4.16338	1	0	30	29.8327
DATA	1766	11	126	0	0	A_22_P00022532	ENST00000580258	8579.71	4399.5	1.260897e+000	1.264700e+000	27.5	31	5.665000e+000	0	0	0	0	0	0	-0.21554	0	0	30	30.2332
DATA	1767	11	127	0	0	A_23_P142250	NM_014270	8600.85	4399.5	1.263439e+000	1.267249e+000	27	31	5.583976e+000	0	0	0	0	0	0	-1.21352	0	0	30	30.544
DATA	1768	11	128	0	0	A_22_P00013537	ENST00000523264	8622	4399.5	1.265993e+000	1.269811e+000	27	31	5.719841e+000	0	0	0	0	0	0	-2.34513	0	0	30	30.746
DATA	1769	11	129	0	0	A_23_P34578	NM_013285	8643	4399.5	1.619675e+002	1.624665e+001	196	31	5.982240e+000	0	0	0	0	0	0	167.845	1	1	26.2212	31.3203
DATA	1770	11	130	0	0	A_23_P11224	NM_173470	8665	4399.3	3.462074e+002	3.464421e+001	382	31	5.970317e+000	0	0	0	0	0	0	358.032	1	1	26.2212	30.9272
DATA	1771	11	131	0	0	A_23_P318464	NM_020526	8685	4399.08	2.057735e+001	2.421956e+000	49	30	5.937579e+000	0	0	0	0	0	0	21.2408	1	1	25.7804	30.5078
DATA	1772	11	132	0	0	A_24_P66337	ENST00000319406	8706.6	4399.41	1.437373e+000	1.288042e+000	31	30	5.689915e+000	0	0	0	0	0	0	1.48064	1	0	30	30.2902
DATA	1773	11	133	0	0	A_22_P00003439	lnc-CCDC38-1:1	8727.78	4399.48	1.278657e+000	1.282513e+000	28	30	5.488882e+000	0	0	0	0	0	0	-0.366932	0	0	30	30.3439
DATA	1774	11	134	0	0	A_33_P3289167	NM_014383	8749.5	4399.27	9.691243e+002	9.692095e+001	1026	31	5.853107e+000	0	0	0	0	0	0	994.416	1	1	24.4106	30.9391
DATA	1775	11	135	0	0	A_23_P130466	NM_021089	8770.53	4399.38	5.111762e+001	5.271390e+000	81	31	6.496269e+000	0	0	0	0	0	0	52.3529	1	1	24.4106	30.9753
DATA	1776	11	136	0	0	A_24_P263543	ENST00000489253	8791.73	4399.47	3.328331e+002	3.330829e+001	355	30	6.309158e+000	0	0	0	0	0	0	340.246	1	1	25.7804	30.7473
DATA	1777	11	137	0	0	A_21_P0000054	NM_001164811	8812.66	4399.34	1.878276e+002	1.882714e+001	215	30	5.814567e+000	0	0	0	0	0	0	191.679	1	1	26.2212	30.1085
DATA	1778	11	138	0	0	A_33_P3289461	NM_080622	8833.5	4399.32	8.845825e+000	1.567629e+000	37	30	5.547128e+000	0	0	0	0	0	0	9.01204	1	1	30	30.0941
DATA	1779	11	139	0	0	A_24_P383019	NM_181599	8854.67	4399.39	1.292456e+000	1.296354e+000	28	30	5.113178e+000	0	0	0	0	0	0	-0.687019	0	0	30	30.4737
DATA	1780	11	140	0	0	A_24_P345377	NM_018178	8876	4399.2	6.593170e+000	1.456165e+000	37	30	4.780287e+000	0	0	0	0	0	0	6.69562	1	1	30	30.1462
DATA	1781	11	141	0	0	A_33_P3280157	NR_001290	8897.28	4399.33	4.233981e+001	4.429156e+000	72	30	5.295064e+000	0	0	0	0	0	0	42.9327	1	1	25.3321	29.6885
DATA	1782	11	142	0	0	A_23_P396867	NM_178582	8918.77	4399.24	2.272846e+001	2.619420e+000	52	30	5.489750e+000	0	0	0	0	0	0	23.0148	1	1	27.0811	29.7472
DATA	1783	11	143	0	0	A_21_P0010276	lnc-TMEM50B-1:1	8939.44	4399.03	1.299776e+000	1.306377e+000	29	30	5.691374e+000	0	0	0	0	0	0	0.846058	0	0	30	30.0711
DATA	1784	11	144	0	0	A_22_P00006546	ENST00000430537	8960.56	4399.03	3.243885e+000	1.344931e+000	31.5	30	5.563684e+000	0	0	0	0	0	0	3.27694	1	0	30	29.8603
DATA	1785	11	145	0	0	A_33_P3211727	NM_018166	8981.62	4399	1.302661e+000	1.306590e+000	28	30	5.759188e+000	0	0	0	0	0	0	-0.93263	0	0	30	30.1566
DATA	1786	11	146	0	0	A_22_P00018460	ENST00000513718	9003	4399.2	1.630131e+000	1.317997e+000	30	30	5.822527e+000	0	0	0	0	0	0	1.6434	1	0	30	30.1367
DATA	1787	11	147	0	0	A_33_P3379644	NM_000689	9024	4399.2	3.364532e+000	1.351459e+000	32	30	5.747130e+000	0	0	0	0	0	0	3.38926	1	0	30	30.0037
DATA	1788	11	148	0	0	A_21_P0003941	ENST00000513626	9045.64	4399.16	1.025796e+001	1.663652e+000	39.5	30	6.024408e+000	0	0	0	0	0	0	10.3266	1	1	25.3321	30.2166
DATA	1789	11	149	0	0	A_22_P00020470	ENST00000540595	9066.44	4399.03	1.306415e+000	1.310430e+000	29	30	6.380472e+000	0	0	0	0	0	0	0.14114	0	0	30	30.062
DATA	1790	11	150	0	0	A_24_P1255	NM_078469	9087.56	4399.03	7.004565e+000	1.486206e+000	34.5	30	6.167469e+000	0	0	0	0	0	0	7.04591	1	1	30	29.8496
DATA	1791	11	151	0	0	A_22_P00015598	ENST00000359838	9108.62	4399	1.307046e+000	1.311143e+000	27	30	6.515901e+000	0	0	0	0	0	0	0.20256	0	0	29.1201	30.4461
DATA	1792	11	152	0	0	A_33_P3407049	A_33_P3407049	9130.07	4399.27	4.630234e+002	4.632089e+001	494	30	6.248043e+000	0	0	0	0	0	0	465.664	1	1	26.4388	30.8612
DATA	1793	11	153	0	0	A_32_P141682	NM_001145127	9151	4399.2	2.067802e+001	2.448238e+000	48	30	5.985664e+000	0	0	0	0	0	0	20.8007	1	1	28.1191	30.5966
DATA	1794	11	154	0	0	A_33_P3324495	NM_173832	9172.57	4399.86	5.310994e+002	5.312610e+001	539.5	30	6.161503e+000	0	0	0	0	0	0	534.382	1	1	24.1747	30.7899
DATA	1795	11	155	0	0	A_23_P117896	NM_052955	9193.37	4399	1.305375e+000	1.309312e+000	27	30	5.851687e+000	0	0	0	0	0	0	-1.14431	0	0	30	30.4792
DATA	1796	11	156	0	0	A_22_P00020630	lnc-RGS9-2:1	9214.5	4399	1.436035e+000	1.316061e+000	29	30	5.773404e+000	0	0	0	0	0	0	1.44737	1	0	30	30.0336
DATA	1797	11	157	0	0	A_23_P208310	NM_012099	9235.94	4398.96	1.752079e+001	2.185724e+000	48	30	6.150396e+000	0	0	0	0	0	0	17.6786	1	1	24.6442	30.4793
DATA	1798	11	158	0	0	A_21_P0005032	lnc-B3GAT2-3:10	9256.62	4399	1.301157e+000	1.305082e+000	27	30	5.987484e+000	0	0	0	0	0	0	-0.0835749	0	0	29.1201	29.9456
DATA	1799	11	159	0	0	A_33_P3413910	NM_024866	9278	4398.8	1.373190e+002	1.379357e+001	168	30	5.788620e+000	0	0	0	0	0	0	138.963	1	1	28.1191	29.4647
DATA	1800	11	160	0	0	A_33_P3249046	NM_001171092	9299.37	4399	1.296677e+000	1.306177e+000	30	29	5.627094e+000	0	0	0	0	0	0	1.22371	0	0	30	29.5169
DATA	1801	11	161	0	0	A_33_P3281408	NM_001127401	9320.51	4398.87	1.980002e+003	1.980045e+002	2036	29	5.783976e+000	0	0	0	0	0	0	2011.64	1	1	26.2212	29.3779
DATA	1802	11	162	0	0	A_22_P00011477	ENST00000445300	9341.5	4399	1.290861e+000	1.300014e+000	29	29	5.746099e+000	0	0	0	0	0	0	1.18978	0	0	29.1201	29.0337
DATA	1803	11	163	0	0	A_21_P0011664	NR_027417	9362.62	4399	1.287391e+000	1.296985e+000	29.5	28	5.412821e+000	0	0	0	0	0	0	1.24152	0	0	29.1201	28.2723
DATA	1804	11	164	0	0	A_21_P0005779	lnc-RHPN1-4:1	9383.62	4399	1.419601e+000	1.295234e+000	29.5	28	5.120079e+000	0	0	0	0	0	0	1.45389	1	0	29.1201	27.6364
DATA	1805	12	1	0	0	A_23_P126499	NM_030907	5945	4407.5	2.540247e+000	1.519201e+000	31	31	5.885095e+000	0	0	0	0	0	0	2.23618	1	0	30	31.0779
DATA	1806	12	2	0	0	A_24_P131646	NM_000258	5966.15	4407.5	1.500288e+000	1.504813e+000	28	31	6.029729e+000	0	0	0	0	0	0	-1.15757	0	0	30	31.7776
DATA	1807	12	3	0	0	A_23_P253524	NM_001813	5987.4	4407.41	3.523068e+000	1.551684e+000	33	33	6.929535e+000	0	0	0	0	0	0	3.07397	1	0	30	33.25
DATA	1808	12	4	0	0	A_33_P3365621	NM_001005285	6008.5	4407.32	2.124620e+000	1.531648e+000	30	33	6.604986e+000	0	0	0	0	0	0	1.84684	1	0	27.0811	33.5623
DATA	1809	12	5	0	0	A_23_P503072	NM_148672	6029.6	4407.41	1.310424e+001	2.008426e+000	40	33	6.436129e+000	0	0	0	0	0	0	11.3522	1	1	27.501	33.5308
DATA	1810	12	6	0	0	A_22_P00015844	lnc-TBCD-2:4	6050.78	4407.48	2.264841e+000	1.543327e+000	31	33	6.191136e+000	0	0	0	0	0	0	1.95612	1	0	30	33.3705
DATA	1811	12	7	0	0	A_23_P209337	NM_145280	6072	4407.5	1.203202e+001	1.946913e+000	40	33	5.903077e+000	0	0	0	0	0	0	10.3648	1	1	26.2212	33.1285
DATA	1812	12	8	0	0	A_23_P79015	NM_199037	6093	4407.5	1.948132e+000	1.546314e+000	31	33	5.825787e+000	0	0	0	0	0	0	1.67449	1	0	30	32.8271
DATA	1813	12	9	0	0	A_33_P3230876	NM_001004127	6114.14	4407.71	5.834996e+001	6.034023e+000	79	32	5.837297e+000	0	0	0	0	0	0	50.0572	1	1	26.0017	32.3773
DATA	1814	12	10	0	0	A_22_P00017757	XR_247046	6135.44	4407.03	1.534305e+000	1.541315e+000	29	32	5.755057e+000	0	0	0	0	0	0	0.73396	0	0	30	32.038
DATA	1815	12	11	0	0	A_22_P00008761	NR_110256	6156.56	4407.03	2.299773e+000	1.348829e+000	31	32	5.947985e+000	0	0	0	0	0	0	1.9681	1	0	30	31.9805
DATA	1816	12	12	0	0	A_21_P0013137	ENST00000473271	6177.79	4407.19	1.537488e+000	1.542125e+000	28	32	6.121952e+000	0	0	0	0	0	0	-1.55236	0	0	30	32.0704
DATA	1817	12	13	0	0	A_23_P250385	NM_005322	6199	4407.2	1.030495e+001	1.855422e+000	38	32.5	6.329024e+000	0	0	0	0	0	0	8.80613	1	1	30	32.376
DATA	1818	12	14	0	0	A_22_P00012256	NR_003039	6220	4407.2	1.538643e+000	1.547391e+000	29	33	6.409675e+000	0	0	0	0	0	0	0.962731	0	0	30	32.4588
DATA	1819	12	15	0	0	A_33_P3276630	ENST00000338542	6241.37	4407	1.597061e+000	1.551317e+000	31	32	6.684783e+000	0	0	0	0	0	0	1.36466	1	0	30	32.1087
DATA	1820	12	16	0	0	A_33_P3224135	NM_001300972	6262.44	4407.03	1.537908e+000	1.542546e+000	26	32	6.472473e+000	0	0	0	0	0	0	-1.97209	0	0	30	32.4353
DATA	1821	12	17	0	0	A_33_P3310455	lnc-MMRN1-1:2	6283.56	4407.03	1.536953e+000	1.546322e+000	29	32	6.485945e+000	0	0	0	0	0	0	1.03413	0	0	30	32.1593
DATA	1822	12	18	0	0	A_33_P3222744	NM_015852	6304.62	4407	9.675198e+000	1.818896e+000	37	31	6.620799e+000	0	0	0	0	0	0	8.28257	1	1	30	31.9851
DATA	1823	12	19	0	0	A_23_P163992	NM_005310	6325.85	4407.22	9.548897e+000	1.771392e+000	36.5	31	6.269024e+000	0	0	0	0	0	0	8.18321	1	1	30	31.683
DATA	1824	12	20	0	0	A_22_P00003756	ENST00000512849	6347	4407.2	1.531841e+000	1.536851e+000	29	31	6.181829e+000	0	0	0	0	0	0	0.297144	0	0	30	31.6417
DATA	1825	12	21	0	0	A_22_P00015199	NR_075092	6368.37	4407	1.529281e+000	1.533893e+000	30	31	6.074941e+000	0	0	0	0	0	0	-0.138689	0	0	29.1201	31.4869
DATA	1826	12	22	0	0	A_23_P109184	NM_002196	6389.37	4407	1.526526e+000	1.531129e+000	25	32	6.372244e+000	0	0	0	0	0	0	-3.4602	0	0	29.1201	32.0388
DATA	1827	12	23	0	0	A_21_P0004570	lnc-NUDT12-3:4	6410.5	4407	1.979600e+000	1.540808e+000	32	32	6.093505e+000	0	0	0	0	0	0	1.70817	1	0	30	32.3783
DATA	1828	12	24	0	0	A_22_P00012924	lnc-RCBTB2-1:1	6431.62	4407	1.520068e+000	1.524652e+000	28	32	5.897918e+000	0	0	0	0	0	0	-0.0402483	0	0	30	32.1707
DATA	1829	12	25	0	0	A_22_P00006446	lnc-FBXW11-3:1	6452.83	4407	1.048051e+001	1.847099e+000	37	32	5.982037e+000	0	0	0	0	0	0	9.08551	1	1	28.1191	32.2857
DATA	1830	12	26	0	0	A_21_P0006377	lnc-LINGO2-2:2	6474.17	4407	2.078075e+000	1.531174e+000	30	31	6.072015e+000	0	0	0	0	0	0	1.80619	1	0	30	31.7475
DATA	1831	12	27	0	1	ERCC-00039_95	DQ883656	6495.37	4407	1.508269e+000	1.512818e+000	29	31	5.276008e+000	0	0	0	0	0	0	-1.09362	0	0	29.1201	31.2676
DATA	1832	12	28	0	0	A_23_P30020	NM_030821	6517	4407.44	6.468840e+001	6.642392e+000	83	31	5.798697e+000	0	0	0	0	0	0	56.543	1	1	24.8756	31.2852
DATA	1833	12	29	0	0	A_23_P161076	NM_001767	6538.06	4406.97	6.716072e+002	6.717755e+001	601	31	5.175300e+000	0	0	0	0	0	0	588.905	1	1	27.501	31.2212
DATA	1834	12	30	0	0	A_33_P3279629	NM_033199	6558.62	4407	1.494510e+000	1.499017e+000	27.5	31	5.735655e+000	0	0	0	0	0	0	-1.28589	0	0	30	31.3596
DATA	1835	12	31	0	0	A_23_P46852	NM_024928	6580.29	4407.67	4.601275e+001	4.837780e+000	69	31	6.004658e+000	0	0	0	0	0	0	40.6053	1	1	23.9365	31.5225
DATA	1836	12	32	0	0	A_22_P00024304	lnc-PEA15-1:1	6601.56	4406.89	3.570192e+001	3.868123e+000	60	31	6.037880e+000	0	0	0	0	0	0	31.6217	1	1	22.7082	31.7637
DATA	1837	12	33	0	0	A_33_P3285047	NM_001302109	6622.4	4407.06	5.564389e+001	5.758741e+000	77	31	6.082110e+000	0	0	0	0	0	0	49.4571	1	1	24.1747	31.4066
DATA	1838	12	34	0	0	A_23_P24633	NM_199297	6643.44	4407.64	5.742239e+001	5.929454e+000	77	31	5.958201e+000	0	0	0	0	0	0	51.2192	1	1	25.7804	31.7266
DATA	1839	12	35	0	0	A_21_P0014895	THC2602929	6664.5	4407	2.722734e+000	1.497417e+000	31	31.5	5.558256e+000	0	0	0	0	0	0	2.4381	1	0	30	31.7571
DATA	1840	12	36	0	0	A_23_P321501	NM_182908	6686.2	4407.31	2.542223e+001	2.934981e+000	50	31	5.700564e+000	0	0	0	0	0	0	22.8539	1	1	25.1049	31.7199
DATA	1841	12	37	0	0	A_33_P3363660	NP511337	6706.79	4406.81	1.456519e+000	1.460912e+000	27	31	5.425906e+000	0	0	0	0	0	0	-0.297018	0	0	30	31.1799
DATA	1842	12	38	0	0	A_22_P00020707	lnc-JAG1-6:1	6728	4406.8	3.024803e+000	1.486124e+000	30	31	5.815489e+000	0	0	0	0	0	0	2.74106	1	0	30	31.1809
DATA	1843	12	39	0	0	A_23_P106720	NM_006453	6749	4406.8	1.558127e+000	1.457458e+000	28.5	31	6.171314e+000	0	0	0	0	0	0	1.41772	1	0	30	31.653
DATA	1844	12	40	0	0	A_23_P118246	NM_016095	6770.3	4406.9	2.588225e+001	2.963339e+000	50.5	31	6.136331e+000	0	0	0	1	0	0	23.6484	1	1	28.3221	31.5568
DATA	1845	12	41	0	0	A_23_P31866	NM_080651	6791.69	4407.1	5.474280e+001	5.659743e+000	77.5	32	6.598392e+000	0	0	0	0	0	0	50.2296	1	1	26.6546	32.3135
DATA	1846	12	42	0	0	A_33_P3220213	A_33_P3220213	6812.5	4406.68	5.904483e+000	1.547920e+000	34	32	6.575780e+000	0	0	0	0	0	0	5.44085	1	0	27.0811	32.2625
DATA	1847	12	43	0	0	A_33_P3259560	A_33_P3259560	6833.78	4406.52	6.448977e+000	1.563843e+000	34	31	6.419773e+000	0	0	0	0	0	0	5.96846	1	0	27.0811	31.6708
DATA	1848	12	44	0	0	A_21_P0001529	NR_125761	6855	4406.5	1.434767e+000	1.425744e+000	29	31	6.186381e+000	0	0	0	0	0	0	1.33364	1	0	30	31.7704
DATA	1849	12	45	0	0	A_21_P0008208	lnc-EFNB2-5:1	6876	4406.5	1.999679e+000	1.426482e+000	29	30.5	6.024209e+000	0	0	0	0	0	0	1.86678	1	0	30	31.0271
DATA	1850	12	46	0	0	A_23_P99044	NM_033448	6897.33	4406.61	7.557384e+000	1.596429e+000	34	30	5.814468e+000	0	0	0	0	0	0	7.08611	1	1	30	30.7463
DATA	1851	12	47	0	0	A_23_P65963	NM_016561	6918.55	4406.55	2.723366e+001	3.062163e+000	52.5	30	6.092655e+000	0	0	0	0	0	0	25.648	1	1	22.4545	30.7038
DATA	1852	12	48	0	0	A_22_P00018466	XR_431566	6939.6	4406.59	7.486188e+000	1.582261e+000	35.5	31	5.938964e+000	0	0	0	0	0	0	7.08108	1	1	30	31.0421
DATA	1853	12	49	0	0	A_23_P213863	NM_001190946	6961.03	4406.51	3.584774e+001	3.844022e+000	62.5	31	6.022600e+000	0	0	0	0	0	0	34.0592	1	1	25.7804	31.2868
DATA	1854	12	50	0	0	A_21_P0014117	XR_241571	6982	4406.5	1.365683e+001	1.942771e+000	40.5	30	6.114895e+000	0	0	0	0	0	0	13.0318	1	1	26.2212	31.1773
DATA	1855	12	51	0	0	A_33_P3353821	ENST00000441055	7003	4406.5	3.006031e+000	1.408251e+000	32	31	6.073798e+000	0	0	0	0	0	0	2.88091	1	0	30	31.0866
DATA	1856	12	52	0	0	A_23_P18267	NM_006545	7024.56	4406.75	3.333441e+001	3.603900e+000	61	30	6.304024e+000	0	0	0	0	0	0	32.0874	1	1	24.6442	31.0743
DATA	1857	12	53	0	0	A_22_P00011869	ENST00000432481	7045.4	4406.59	1.359820e+000	1.364119e+000	27.5	30	5.807526e+000	0	0	0	0	0	0	0.225029	0	0	30	30.6468
DATA	1858	12	54	0	0	A_23_P131435	NM_014880	7066.12	4406.64	8.409840e+001	8.518812e+000	108	31	5.641186e+000	0	0	0	0	0	0	81.641	1	1	26.0017	30.6468
DATA	1859	12	55	0	0	A_33_P3402035	NM_004295	7087.35	4406.5	1.128254e+002	1.136330e+001	136	30.5	5.562612e+000	0	0	0	0	0	0	110	1	1	26.6546	30.437
DATA	1860	12	56	0	0	A_21_P0006944	ENST00000418524	7109	4406.5	1.342530e+000	1.346579e+000	27	30	5.725795e+000	0	0	0	0	0	0	-0.794239	0	0	30	30.3953
DATA	1861	12	57	0	0	A_23_P170608	NM_022117	7129.68	4406.53	3.540116e+001	3.785628e+000	63	30	5.807767e+000	0	0	0	0	0	0	34.8052	1	1	25.3321	30.4394
DATA	1862	12	58	0	0	A_33_P3315149	NR_027262	7151.22	4406.48	1.331466e+000	1.335482e+000	28	30	5.856399e+000	0	0	0	0	0	0	-0.619282	0	0	30	30.7698
DATA	1863	12	59	0	0	A_33_P3371727	ENST00000379253	7171.4	4407.3	2.705712e+001	3.015123e+000	54	30	5.542570e+000	0	0	0	0	0	0	26.8147	1	1	18.5412	30.6863
DATA	1864	12	60	0	0	A_22_P00022353	lnc-MON2-3:1	7193.6	4406.41	1.320733e+000	1.324860e+000	27	30	6.005791e+000	0	0	0	0	0	0	0.194115	0	0	30	30.8774
DATA	1865	12	61	0	0	A_32_P358887	NM_003759	7214.71	4406.5	3.560892e+000	1.366730e+000	32	30.5	6.054178e+000	0	0	0	0	0	0	3.55819	1	0	30	31.0485
DATA	1866	12	62	0	0	A_23_P359647	NM_138714	7235.4	4407.06	6.230694e+001	6.367870e+000	88.5	30	6.167367e+000	0	0	0	0	0	0	62.4923	1	1	23.9365	30.7528
DATA	1867	12	63	0	0	A_33_P3236902	NM_005960	7257.34	4406.5	2.369821e+002	2.373435e+001	262	30.5	6.264827e+000	0	0	0	0	0	0	238.643	1	1	25.3321	30.9462
DATA	1868	12	64	0	0	A_33_P3392092	NM_001117	7278.22	4406.48	1.300610e+000	1.304532e+000	28	31	6.722161e+000	0	0	0	0	0	0	-0.12757	0	0	30	31.1756
DATA	1869	12	65	0	0	A_33_P3354847	NM_207417	7299.4	4406.41	6.901543e+000	1.471629e+000	34	30	6.258899e+000	0	0	0	0	0	0	7.00118	1	1	27.501	31.1167
DATA	1870	12	66	0	0	A_21_P0011250	NR_039985	7320.5	4406.32	6.300895e+000	1.440266e+000	35	30	5.933957e+000	0	0	0	0	0	0	6.41474	1	0	30	30.8638
DATA	1871	12	67	0	0	A_23_P53018	NM_054108	7342.33	4406.72	1.052075e+002	1.059961e+001	133	30	6.076365e+000	0	0	0	0	0	0	107.49	1	1	24.8756	30.7083
DATA	1872	12	68	0	1	ETG10_195139	ETG10_195139	7362.85	4406.5	1.282391e+000	1.286259e+000	27	30	5.872549e+000	0	0	0	0	0	0	-1.08505	0	0	30	30.3189
DATA	1873	12	69	0	0	A_21_P0010240	XR_425268	7384	4406.5	5.404252e+000	1.391266e+000	33.5	30	5.715820e+000	0	0	0	0	0	0	5.55817	1	0	30	30.144
DATA	1874	12	70	0	0	A_21_P0004002	ENST00000511861	7405.22	4406.48	1.274046e+000	1.277888e+000	27	30	5.614681e+000	0	0	0	0	0	0	-1.40665	0	0	27.0811	30.5811
DATA	1875	12	71	0	0	A_22_P00018811	lnc-MTX3-1:1	7426.4	4406.41	1.270073e+000	1.274661e+000	28	30	6.027067e+000	0	0	0	0	0	0	0.454933	0	0	30	30.5669
DATA	1876	12	72	0	0	A_21_P0008012	NR_046991	7447.5	4406.32	1.266249e+000	1.270068e+000	28	30	5.991092e+000	0	0	0	0	0	0	-0.395367	0	0	30	30.4743
DATA	1877	12	73	0	0	A_24_P297539	NM_181801	7468.77	4406.59	2.131852e+001	2.479624e+000	50	30	6.037596e+000	0	0	0	0	0	0	22.1962	1	1	26.0017	30.5271
DATA	1878	12	74	0	0	A_22_P00024773	NR_120361	7489.79	4406.19	1.259017e+000	1.265672e+000	29	30	6.126156e+000	0	0	0	0	0	0	0.887544	0	0	28.5237	30.3882
DATA	1879	12	75	0	0	A_23_P215132	NM_014149	7511.68	4406.25	8.498080e+001	8.590879e+000	121	30	5.907922e+000	0	0	0	0	0	0	88.9775	1	1	25.1049	30.5407
DATA	1880	12	76	0	0	A_19_P00318904	THC2650820	7532.96	4406.36	7.775105e+001	7.875906e+000	109.5	31	6.155143e+000	0	0	0	0	0	0	81.6189	1	1	25.3321	30.8854
DATA	1881	12	77	0	0	A_22_P00011722	lnc-PEBP4-1:2	7553.37	4406	1.249231e+000	1.252999e+000	27	31	6.223499e+000	0	0	0	0	0	0	-0.838791	0	0	30	31.0673
DATA	1882	12	78	0	0	A_24_P229726	A_24_P229726	7574.44	4406.03	1.246294e+000	1.253787e+000	29	31	6.185445e+000	0	0	0	0	0	0	1.02	0	0	30	30.8746
DATA	1883	12	79	0	0	A_33_P3236077	NM_001079827	7595.56	4406.03	1.243493e+000	1.248271e+000	29	31	6.177183e+000	0	0	0	0	0	0	0.535486	0	0	30	31.0637
DATA	1884	12	80	0	0	A_24_P320526	NM_024294	7617.47	4406.1	1.640888e+002	1.645600e+001	199.5	31	5.855072e+000	0	0	0	0	0	0	173.85	1	1	26.2212	30.8233
DATA	1885	12	81	0	0	A_23_P24192	NM_015179	7638.21	4406.32	1.257692e+002	1.263810e+001	158	30	5.895659e+000	0	0	0	0	0	0	133.512	1	1	25.3321	30.6163
DATA	1886	12	82	0	0	A_23_P49988	NM_033062	7659	4406.2	1.235998e+000	1.244692e+000	29.5	31	5.652789e+000	0	0	0	0	0	0	1.18138	0	0	30	30.418
DATA	1887	12	83	0	0	A_22_P00020190	ENST00000582518	7680.37	4406	1.233747e+000	1.238717e+000	28	30	5.700101e+000	0	0	0	0	0	0	0.592413	0	0	30	30.0564
DATA	1888	12	84	0	0	A_22_P00023195	NR_125748	7702.07	4406.27	6.116093e+002	6.117341e+001	677	30	5.890096e+000	0	0	0	0	0	0	652.768	1	1	26.4388	30.0722
DATA	1889	12	85	0	0	A_23_P76322	NM_004570	7722.56	4406.03	1.517930e+000	1.242821e+000	29	29	6.291943e+000	0	0	0	0	0	0	1.62254	1	0	29.1201	29.7992
DATA	1890	12	86	0	0	A_21_P0006684	ENST00000603033	7743.62	4406	7.576909e+000	1.446146e+000	36	29	5.916561e+000	0	0	0	0	0	0	8.11061	1	1	29.1201	29.5476
DATA	1891	12	87	0	0	A_23_P150876	NM_024667	7764.94	4406.03	3.168152e+002	3.170539e+001	368	29	5.945637e+000	0	0	0	0	0	0	339.576	1	1	27.501	29.5
DATA	1892	12	88	0	0	A_21_P0014573	XR_111287	7785.59	4407	1.799370e+001	2.178939e+000	47	29	5.702634e+000	0	0	0	0	0	0	19.307	1	1	21.1402	29.2109
DATA	1893	12	89	0	0	A_23_P409438	NM_172138	7807.17	4405.91	5.199643e+001	5.342541e+000	85.5	29	5.531300e+000	0	0	0	0	0	0	55.8577	1	1	27.501	29.2243
DATA	1894	12	90	0	0	A_33_P3387115	BC021693	7828.44	4405.63	1.390884e+001	1.854210e+000	44.5	29	5.895111e+000	0	0	0	0	0	0	14.9563	1	1	30	29.6402
DATA	1895	12	91	0	0	A_22_P00013897	lnc-RPS21-2:1	7849.19	4406.44	1.313170e+001	1.796040e+000	42	29	6.045689e+000	0	0	0	0	0	0	14.1309	1	1	23.696	29.5802
DATA	1896	12	92	0	0	A_21_P0008742	ENST00000560818	7870.62	4406	1.220690e+000	1.224372e+000	29	30	6.338324e+000	0	0	0	0	0	0	-0.267414	0	0	30	29.9842
DATA	1897	12	93	0	1	ERCC-00104_60	ERCC-00104_60	7891.83	4406	1.219979e+000	1.225700e+000	29	30	6.534275e+000	0	0	0	0	0	0	0.761897	0	0	30	30.377
DATA	1898	12	94	0	0	A_33_P3288659	NM_030812	7913	4405.8	6.548111e+000	1.387326e+000	35.5	30	6.057635e+000	0	0	0	0	0	0	7.05918	1	1	30	30.0502
DATA	1899	12	95	0	0	A_33_P3230478	NM_201442	7934.37	4406	1.218991e+000	1.225824e+000	30	31	6.520280e+000	0	0	0	0	0	0	0.94808	0	0	30	30.6
DATA	1900	12	96	0	0	A_22_P00018822	lnc-C9orf66-1:1	7955.44	4405.97	2.017177e+000	1.238920e+000	31	31	6.224154e+000	0	0	0	0	0	0	2.17582	1	0	30	30.8745
DATA	1901	12	97	1028	1	(+)E1A_r60_a97	E1A_r60_a97	7976.56	4405.97	1.218576e+000	1.222252e+000	29.5	32	6.510969e+000	0	0	0	0	0	0	-0.0250485	0	0	30	31.0314
DATA	1902	12	98	0	0	A_21_P0002889	ENST00000482382	7997.13	4406.44	1.510592e+001	1.943174e+000	46	31	6.329193e+000	0	0	0	0	0	0	16.295	1	1	25.7804	30.9198
DATA	1903	12	99	0	0	A_33_P3262694	THC2659533	8019	4405.8	8.988149e+001	9.070889e+000	125.5	31	6.168869e+000	0	0	0	0	0	0	96.9515	1	1	28.1191	30.5811
DATA	1904	12	100	0	0	A_21_P0006241	lnc-OLFM1-2:1	8040	4405.8	1.218974e+000	1.222651e+000	27	30	6.004236e+000	0	0	0	0	0	0	-1.40474	0	0	28.1191	30.4291
DATA	1905	12	101	0	0	A_23_P159671	NM_000292	8061	4406.08	1.106988e+002	1.113724e+001	151.5	30	5.493038e+000	0	0	0	0	0	0	119.336	1	1	26.4388	30.3047
DATA	1906	12	102	0	0	A_21_P0008557	XR_243166	8082.44	4405.97	4.447883e+000	1.301961e+000	33	30	5.318850e+000	0	0	0	0	0	0	4.79284	1	0	29.1201	30.2571
DATA	1907	12	103	0	0	A_23_P403955	NM_007375	8103.5	4405.94	4.778989e+001	4.933318e+000	81.5	30.5	6.025563e+000	0	0	0	0	0	0	51.4683	1	1	29.1201	30.8156
DATA	1908	12	104	0	0	A_23_P109427	NM_000854	8124.63	4405.87	1.221396e+000	1.226268e+000	29	31	5.683736e+000	0	0	0	0	0	0	0.58082	0	0	30	31.2082
DATA	1909	12	105	0	0	A_33_P3333364	ENST00000390287	8145.86	4405.79	1.222306e+000	1.225992e+000	29	31	5.887852e+000	0	0	0	0	0	0	-0.442188	0	0	30	31.1523
DATA	1910	12	106	0	0	A_23_P1819	NM_012378	8166.92	4405.86	2.156563e+001	2.481207e+000	49.5	30	5.688911e+000	0	0	0	0	0	0	23.1736	1	1	23.4529	30.9195
DATA	1911	12	107	0	0	A_33_P3222019	NM_014653	8188.11	4405.75	2.327260e+003	2.327292e+002	2514	30.5	5.526345e+000	0	0	0	0	0	0	2498.45	1	1	25.1049	30.8849
DATA	1912	12	108	0	0	A_33_P3352544	NM_005469	8209.32	4405.77	7.274761e+001	7.377922e+000	104	30	5.501301e+000	0	0	0	0	0	0	78.0174	1	1	25.1049	30.3745
DATA	1913	12	109	0	0	A_24_P192301	NM_006080	8230.5	4405.68	1.227137e+000	1.230914e+000	28	30	5.578968e+000	0	0	0	0	0	0	0.146243	0	0	30	30.4669
DATA	1914	12	110	0	0	A_21_P0005634	NR_125421	8251.6	4405.59	1.228608e+000	1.234061e+000	31	30	5.614944e+000	0	0	0	0	0	0	0.702462	0	0	30	30.4697
DATA	1915	12	111	0	0	A_23_P200396	NM_019118	8272.78	4405.52	5.278816e+000	1.342078e+000	34	30	5.350529e+000	0	0	0	0	0	0	5.64085	1	0	30	30.1396
DATA	1916	12	112	0	0	A_24_P226069	NM_031950	8294	4405.7	9.460322e+001	9.540674e+000	123	30	5.724917e+000	0	0	0	0	0	0	100.95	1	1	26.2212	30.0625
DATA	1917	12	113	0	0	A_21_P0000030	NM_001161533	8314.5	4405.21	5.462463e+000	1.352507e+000	35.5	30	5.677885e+000	0	0	0	0	0	0	5.8211	1	0	30	30.8969
DATA	1918	12	114	0	0	A_33_P3281323	ENST00000608937	8336.29	4405.5	6.150774e+000	1.383516e+000	36	30	5.907529e+000	0	0	0	0	0	0	6.54413	1	0	27.0811	30.9144
DATA	1919	12	115	0	0	A_21_P0011840	NR_037626	8358.23	4405.54	5.676558e+000	1.364959e+000	35.5	30	6.322509e+000	0	0	0	0	0	0	6.02961	1	0	30	30.7818
DATA	1920	12	116	0	0	A_33_P3415560	NM_133466	8378.6	4405.59	7.764856e+000	1.465859e+000	37	31	6.358304e+000	0	0	0	0	0	0	8.23463	1	1	30	31.0396
DATA	1921	12	117	0	0	A_21_P0001048	NR_126351	8399.78	4405.52	5.976482e+000	1.381403e+000	35	30	5.874712e+000	0	0	0	0	0	0	6.32726	1	0	27.0811	30.5901
DATA	1922	12	118	0	0	A_32_P524904	NM_001136485	8421	4405.5	2.413758e+000	1.270768e+000	31	30	5.627150e+000	0	0	0	0	0	0	2.55091	1	0	30	30.5036
DATA	1923	12	119	0	0	A_23_P212854	ENST00000504951	8442.5	4405.5	8.209365e+001	8.303976e+000	106.5	31	6.098463e+000	0	0	0	0	0	0	86.5983	1	1	24.4106	30.9577
DATA	1924	12	120	0	0	A_21_P0010648	TCONS_l2_00001492	8463.29	4405.5	1.850353e+000	1.265826e+000	31	31	6.329389e+000	0	0	0	0	0	0	1.94832	1	0	30	31.1011
DATA	1925	12	121	0	0	A_23_P27649	NM_001080411	8484.4	4405.41	2.352647e+000	1.276462e+000	32.5	30	6.232229e+000	0	0	0	0	0	0	2.47253	1	0	30	30.635
DATA	1926	12	122	0	0	A_23_P209499	NM_181458	8505.71	4405.5	1.253281e+000	1.258000e+000	30	30	5.855055e+000	0	0	0	0	0	0	0.509767	0	0	30	30.3846
DATA	1927	12	123	0	0	A_21_P0010557	ENST00000449715	8527.59	4405.61	9.623703e+001	9.705790e+000	130	30	5.758068e+000	0	0	0	0	0	0	100.736	1	1	24.4106	30.1857
DATA	1928	12	124	0	0	A_33_P3872301	BF570763	8548	4405.5	1.258257e+000	1.264784e+000	29	30	5.561113e+000	0	0	0	0	0	0	0.868156	0	0	30	29.7647
DATA	1929	12	125	0	0	A_21_P0012941	TCONS_l2_00023390	8569	4405.5	1.260775e+000	1.266398e+000	30	31	5.715913e+000	0	0	0	0	0	0	0.707696	0	0	30	30.3089
DATA	1930	12	126	0	0	A_33_P3433258	NR_033976	8590.22	4405.48	1.263339e+000	1.267149e+000	28	31	5.588482e+000	0	0	0	0	0	0	-1.05976	0	0	30	30.4844
DATA	1931	12	127	0	0	A_23_P381351	NM_001317	8611.4	4405.41	1.306164e+000	1.276423e+000	30	31	5.639480e+000	0	0	0	0	0	0	1.35637	1	0	30	30.8859
DATA	1932	12	128	0	0	A_33_P3422728	NM_033655	8632.6	4405.41	1.335455e+000	1.279309e+000	30	31	6.309407e+000	0	0	0	0	0	0	1.38395	1	0	30	30.9252
DATA	1933	12	129	0	0	A_21_P0014277	NR_103860	8653.78	4405.48	9.630613e+000	1.597787e+000	38	31	5.858160e+000	0	0	0	0	0	0	9.95996	1	1	27.0811	31.3678
DATA	1934	12	130	0	0	A_21_P0000778	NR_038357	8674.61	4405.81	8.574376e+001	8.669028e+000	113.5	31	5.968923e+000	0	0	0	0	0	0	88.4944	1	1	25.1049	30.7791
DATA	1935	12	131	66	-1	3xSLv1	3xSLv1	8696	4405.5	1.276225e+000	1.280074e+000	26.5	30	5.663479e+000	0	0	0	0	0	0	-1.65537	0	0	30	30.3345
DATA	1936	12	132	0	0	A_24_P678104	NM_015894	8717.96	4405.42	2.001571e+001	2.377310e+000	49	30	5.506458e+000	0	0	0	0	0	0	20.5748	1	1	24.1747	30.3781
DATA	1937	12	133	0	0	A_33_P3245908	NM_001288743	8738.5	4405.32	1.281249e+000	1.289109e+000	29	30	5.636168e+000	0	0	0	0	0	0	1.04056	0	0	30	30.5069
DATA	1938	12	134	0	0	A_23_P6413	NM_080430	8759.5	4405.32	6.832529e+001	6.952789e+000	97.5	31	5.760439e+000	0	0	0	0	0	0	69.9684	1	1	27.0811	30.9897
DATA	1939	12	135	0	0	A_33_P3365860	NM_001271752	8780.67	4405.39	1.061433e+001	1.670550e+000	42	31	6.007571e+000	0	0	0	0	0	0	10.8491	1	1	27.2919	31.0182
DATA	1940	12	136	0	0	A_23_P89649	NM_033185	8802	4405.2	1.288443e+000	1.292329e+000	25	30.5	6.100950e+000	0	0	0	0	0	0	-3.48746	0	0	28.1191	30.6815
DATA	1941	12	137	0	0	A_21_P0012487	TCONS_l2_00019725	8823	4405.2	6.866299e+000	1.465415e+000	36	30	5.931434e+000	0	0	0	0	0	0	6.99322	1	1	30	30.5433
DATA	1942	12	138	0	0	A_32_P126311	NM_173514	8844.29	4405.42	2.808821e+001	3.093759e+000	56	31	5.318716e+000	0	0	0	0	0	0	28.5573	1	1	25.1049	30.4848
DATA	1943	12	139	0	0	A_33_P3379906	NM_001004480	8865.44	4405.03	1.294974e+000	1.299523e+000	29	30	4.683137e+000	0	0	0	0	0	0	0.415011	0	0	30	30.1086
DATA	1944	12	140	0	0	A_33_P3294826	NM_001199723	8887.47	4406.02	3.622905e+001	3.849499e+000	65	30	5.452303e+000	0	0	0	0	0	0	36.7106	1	1	25.3321	30.3826
DATA	1945	12	141	0	0	A_23_P333022	NM_152990	8907.62	4405	1.298850e+000	1.302768e+000	29	30	5.417138e+000	0	0	0	0	0	0	-1.06692	0	0	29.1201	29.8052
DATA	1946	12	142	0	1	ETG10_195139	ETG10_195139	8928.79	4405.19	1.300673e+000	1.305764e+000	29	30	5.744579e+000	0	0	0	0	0	0	0.55823	0	0	30	30.2564
DATA	1947	12	143	0	0	A_22_P00023890	lnc-P2RX3-1:1	8950	4405.2	1.302314e+000	1.306397e+000	27	30	5.497494e+000	0	0	0	0	0	0	0.203676	0	0	30	29.8996
DATA	1948	12	144	0	0	A_23_P36050	NM_001005202	8971.21	4405.19	1.303803e+000	1.307735e+000	27	30	5.545630e+000	0	0	0	0	0	0	-2.22726	0	0	28.5237	30.3935
DATA	1949	12	145	0	0	A_19_P00317949	NR_024507	8992.37	4405	2.028606e+001	2.414282e+000	45.5	30	5.822607e+000	0	0	0	0	0	0	20.4335	1	1	30	30.1831
DATA	1950	12	146	0	0	A_24_P119201	NM_015832	9013.5	4405	5.204128e+000	1.409747e+000	33	30	5.754338e+000	0	0	0	0	0	0	5.2373	1	0	29.1201	30.3497
DATA	1951	12	147	0	0	A_22_P00008793	ENST00000426090	9034.62	4405	1.307212e+000	1.316027e+000	28	30	5.834624e+000	0	0	0	0	0	0	1.1378	0	0	30	30.3688
DATA	1952	12	148	0	0	A_21_P0001573	lnc-IGSF3-1:1	9055.97	4405.87	8.046290e+000	1.539268e+000	35	31	6.094088e+000	0	0	0	0	0	0	8.08497	1	1	20.591	30.7138
DATA	1953	12	149	0	0	A_23_P98974	NM_003667	9077	4405.2	1.308641e+000	1.312588e+000	27	30	6.197480e+000	0	0	0	0	0	0	-1.10557	0	0	30	30.2
DATA	1954	12	150	0	0	A_21_P0014822	BC061902	9098.37	4405.87	7.103826e+001	7.224178e+000	98.5	30.5	6.500406e+000	0	0	0	0	0	0	71.3282	1	1	25.5572	30.556
DATA	1955	12	151	0	0	A_21_P0000464	NR_003689	9119.37	4405	1.621127e+000	1.322983e+000	32	30	6.571056e+000	0	0	0	0	0	0	1.62793	1	0	29.1201	30.8625
DATA	1956	12	152	0	0	A_23_P118493	NM_005486	9140.35	4404.95	1.661371e+001	2.117502e+000	44	30	6.334078e+000	0	0	0	1	0	0	16.6851	1	1	30	30.6853
DATA	1957	12	153	0	0	A_21_P0005248	lnc-ASB4-3:2	9161.62	4405	6.873148e+000	1.481594e+000	36	30	6.052999e+000	0	0	0	0	0	0	6.90458	1	1	29.1201	30.9496
DATA	1958	12	154	0	0	A_21_P0008043	lnc-USPL1-1:1	9182.62	4405	1.307942e+000	1.311887e+000	26	30	5.930649e+000	0	0	0	0	0	0	-1.67551	0	0	29.1201	30.7113
DATA	1959	12	155	0	0	A_23_P13294	NM_001004459	9203.83	4405	2.062689e+001	2.444034e+000	50.5	30	5.843394e+000	0	0	0	0	0	0	20.7459	1	1	28.1191	30.4328
DATA	1960	12	156	0	0	A_22_P00009494	lnc-MAGI1-2:1	9225.17	4405	1.305791e+000	1.312227e+000	29	30	5.954102e+000	0	0	0	0	0	0	0.814719	0	0	30	30.308
DATA	1961	12	157	0	0	A_21_P0012220	ENST00000429521	9246.72	4405.61	6.626428e+001	6.754364e+000	90	30.5	6.270809e+000	0	0	0	0	0	0	66.7774	1	1	25.1049	30.7805
DATA	1962	12	158	0	0	A_23_P20882	NM_004888	9267.69	4405.37	1.309701e+003	1.309766e+002	1292.5	30	5.795643e+000	0	0	0	0	0	0	1321.79	1	1	26.8687	29.7085
DATA	1963	12	159	0	0	A_23_P166306	NM_000071	9288.56	4404.97	3.571581e+000	1.352181e+000	31	29	5.652338e+000	0	0	0	0	0	0	3.61093	1	0	30	29.5579
DATA	1964	12	160	0	0	A_23_P40952	NM_002880	9310.38	4404.91	1.092299e+002	1.100026e+001	141	29	5.836461e+000	0	0	0	0	0	0	110.657	1	1	25.7804	29.5644
DATA	1965	12	161	0	0	A_21_P0009096	lnc-CTD-3203P2.2.1-1:1	9331	4404.8	1.294748e+000	1.298653e+000	24	29	5.558056e+000	0	0	0	0	0	0	-3.17262	0	0	28.1191	29.0849
DATA	1966	12	162	0	0	A_22_P00011704	lnc-PDZD7-1:1	9352.44	4405.14	4.413193e+002	4.415094e+001	479	28	5.769181e+000	0	0	0	0	0	0	449.17	1	1	23.9365	28.5475
DATA	1967	12	163	0	0	A_23_P374559	NM_181710	9373.37	4405	2.790158e+000	1.321606e+000	31	28	5.441899e+000	0	0	0	0	0	0	2.84785	1	0	29.1201	28.1828
DATA	1968	12	164	0	0	A_33_P3452292	AF130090	9394.44	4404.97	1.283915e+000	1.287787e+000	28	27	5.117446e+000	0	0	0	0	0	0	-0.557985	0	0	30	27.5255
DATA	1969	13	1	0	0	A_23_P110712	NM_004417	5934	4413.5	5.996528e+002	5.998397e+001	558.5	30	5.824196e+000	0	0	0	0	0	0	527.953	1	1	26.2212	30.8334
DATA	1970	13	2	0	0	A_22_P00016707	lnc-TRAFD1-1:1	5955.6	4413.59	2.700740e+000	1.529113e+000	31.5	31	6.036493e+000	0	0	0	0	0	0	2.366	1	0	30	31.4962
DATA	1971	13	3	0	0	A_23_P362694	NM_152997	5976.78	4413.52	1.507128e+000	1.511729e+000	29	32	6.584376e+000	0	0	0	0	0	0	0.113667	0	0	30	32.8867
DATA	1972	13	4	0	0	A_21_P0004690	lnc-SLC35D3-1:1	5998	4413.5	1.513120e+000	1.522737e+000	30	33	6.591440e+000	0	0	0	0	0	0	1.07688	0	0	30	33.5837
DATA	1973	13	5	0	0	A_33_P3405491	AY465895	6019	4413.5	6.302898e+000	1.648303e+000	36	33	6.722907e+000	0	0	0	0	0	0	5.45656	1	0	30	33.4792
DATA	1974	13	6	0	0	A_21_P0009685	NM_174909	6039.94	4414.1	4.974315e+001	5.203745e+000	73	33	6.550628e+000	0	0	0	0	0	0	42.9205	1	1	22.7082	33.6838
DATA	1975	13	7	0	0	A_23_P383819	NM_016569	6061.4	4413.59	3.681272e+000	1.575701e+000	33	33	6.309735e+000	0	0	0	0	0	0	3.16812	1	0	30	33.864
DATA	1976	13	8	0	0	A_23_P167096	NM_005429	6082.6	4413.59	2.557473e+000	1.556879e+000	31	33	5.725076e+000	0	0	0	0	0	0	2.19576	1	0	30	33.0198
DATA	1977	13	9	0	0	A_23_P102634	NM_080827	6103.71	4413.5	3.181122e+000	1.571283e+000	32	33	5.628686e+000	0	0	0	0	0	0	2.72586	1	0	30	32.8364
DATA	1978	13	10	0	0	A_23_P122414	NM_000409	6125	4413.5	1.658422e+000	1.550182e+000	30	32	5.646569e+000	0	0	0	0	0	0	1.41873	1	0	30	32.1168
DATA	1979	13	11	0	0	A_23_P127978	NM_138706	6146.13	4413.04	1.666730e+001	2.271334e+000	44.5	32	5.791192e+000	0	0	0	0	0	0	14.2422	1	1	24.6442	32.3473
DATA	1980	13	12	0	0	A_24_P727501	ENST00000530759	6166.39	4413.75	1.206259e+001	1.959994e+000	39	33	5.962169e+000	0	0	0	0	0	0	10.2955	1	1	30	32.2959
DATA	1981	13	13	0	0	A_21_P0001445	NR_033883	6188.29	4413.5	1.541099e+000	1.545747e+000	28	33	6.213445e+000	0	0	0	0	0	0	-0.342219	0	0	27.0811	32.5747
DATA	1982	13	14	0	0	A_24_P101201	NM_005313	6209.18	4413.63	7.534026e+002	7.535613e+001	655	33	6.510519e+000	0	0	0	0	0	0	642.415	1	1	25.7804	32.748
DATA	1983	13	15	0	0	A_21_P0004284	XR_246559	6230.71	4413.5	1.541666e+000	1.546316e+000	28	32	6.470944e+000	0	0	0	0	0	0	-1.17216	0	0	30	32.4222
DATA	1984	13	16	0	1	ERCC-00023_60	DQ516744	6251.85	4413.5	1.541277e+000	1.551273e+000	31	33	6.246505e+000	0	0	0	0	0	0	1.09768	0	0	30	32.6272
DATA	1985	13	17	0	0	A_23_P52058	NM_005646	6272.53	4413.69	3.045909e+001	3.415446e+000	56	32	6.311813e+000	0	0	0	0	0	0	25.9905	1	1	25.3321	32.4872
DATA	1986	13	18	0	0	A_23_P210465	NM_002638	6294.15	4413.5	1.282912e+002	1.292168e+001	138	32	6.427615e+000	0	0	0	0	0	0	109.565	1	1	26.6546	32.3383
DATA	1987	13	19	0	0	A_23_P80032	NM_005225	6315.4	4413.41	7.818563e+000	1.729090e+000	35	31	6.360012e+000	0	0	0	0	0	0	6.68449	1	1	30	31.7454
DATA	1988	13	20	0	0	A_33_P3306339	A_33_P3306339	6336.5	4413.32	1.535570e+000	1.540840e+000	30	32	6.776060e+000	0	0	0	0	0	0	0.379693	0	0	30	32.1725
DATA	1989	13	21	0	0	A_23_P369641	NM_001100878	6357.33	4413.58	3.956788e+001	4.245189e+000	64	31	6.307297e+000	0	0	0	0	0	0	33.9214	1	1	24.4106	31.556
DATA	1990	13	22	0	0	A_23_P77630	NM_022818	6378.41	4413.61	1.248832e+002	1.258234e+001	138	31	5.942271e+000	0	0	0	0	0	0	107.247	1	1	24.4106	31.3597
DATA	1991	13	23	0	0	A_22_P00016988	lnc-TTC24-1:2	6400	4413.5	1.527635e+000	1.532602e+000	30	32	6.062647e+000	0	0	0	0	0	0	0.285733	0	0	30	31.7704
DATA	1992	13	24	0	0	A_22_P00022657	lnc-C4orf21-4:1	6421	4413.5	1.524363e+000	1.531270e+000	28.5	32	5.865163e+000	0	0	0	0	0	0	0.724916	0	0	30	32.1636
DATA	1993	13	25	0	0	A_21_P0000023	NM_001159749	6442.33	4413.39	1.443760e+001	2.060506e+000	43	32	6.037165e+000	0	0	0	0	0	0	12.4804	1	1	27.2919	32.2913
DATA	1994	13	26	0	0	A_23_P170901	NM_152410	6463.85	4413.45	1.336512e+002	1.345143e+001	141	32	6.065545e+000	0	0	0	0	0	0	115.83	1	1	26.2212	32.2721
DATA	1995	13	27	0	0	A_23_P115149	NM_024102	6483.62	4414.29	7.428991e+000	1.689903e+000	35	32	6.022170e+000	0	0	0	0	0	0	6.45341	1	0	30	31.9254
DATA	1996	13	28	0	0	A_22_P00016690	lnc-TPSG1-2:1	6505.79	4413.19	1.508352e+000	1.512901e+000	29	31	5.795227e+000	0	0	0	0	0	0	-1.36695	0	0	30	31.3275
DATA	1997	13	29	0	0	A_21_P0001639	lnc-TAF5L-1:1	6527	4413.2	9.106871e+000	1.761927e+000	37	31	5.046160e+000	0	0	0	0	0	0	7.96093	1	1	28.1191	31.257
DATA	1998	13	30	0	0	A_22_P00020610	NR_105008	6548	4413.2	1.499062e+000	1.506146e+000	30	31	5.264912e+000	0	0	0	0	0	0	0.77023	0	0	28.1191	31.4041
DATA	1999	13	31	0	0	A_21_P0005906	ENST00000521815	6567.8	4412.6	9.332228e+000	1.765542e+000	36	31	5.558740e+000	0	0	0	0	0	0	8.21006	1	1	16.9257	31.578
DATA	2000	13	32	0	0	A_24_P538478	ENST00000237380	6590.81	4413.19	1.411221e+001	2.054668e+000	41	32	5.999868e+000	0	0	0	0	0	0	12.4601	1	1	25.7804	31.7924
DATA	2001	13	33	0	0	A_22_P00009427	XR_247064	6612.48	4412.62	3.249390e+001	3.573784e+000	55	31	6.047102e+000	0	0	0	0	0	0	28.7979	1	1	23.9365	31.8441
DATA	2002	13	34	0	0	A_22_P00014861	XR_243384	6632.62	4413	1.478223e+000	1.485192e+000	29	31	6.048822e+000	0	0	0	0	0	0	0.767642	0	0	29.1201	31.6377
DATA	2003	13	35	0	0	A_23_P208030	NM_020783	6654	4413.2	1.472671e+000	1.477112e+000	26	31	5.782207e+000	0	0	0	0	0	0	-1.6852	0	0	30	31.7365
DATA	2004	13	36	0	0	A_24_P369656	NM_052978	6675.15	4413.07	3.069169e+001	3.403641e+000	55	32	5.670474e+000	0	0	0	0	0	0	27.5032	1	1	25.1049	31.9291
DATA	2005	13	37	0	0	A_21_P0000292	NR_002829	6696.37	4413	1.208034e+001	1.899260e+000	40	31	5.272402e+000	0	0	0	0	0	0	10.8684	1	1	29.1201	31.3772
DATA	2006	13	38	0	0	A_33_P3303956	NR_038831	6717.44	4413.03	3.473831e+000	1.500466e+000	31	31	5.824757e+000	0	0	0	0	0	0	3.13786	1	0	30	31.3472
DATA	2007	13	39	0	0	A_22_P00014994	NR_119381	6738.56	4413.03	1.449375e+000	1.454063e+000	28	31	5.934403e+000	0	0	0	0	0	0	0.275247	0	0	30	31.6367
DATA	2008	13	40	0	0	A_21_P0000311	NR_002955	6759.62	4413	6.298518e+000	1.578814e+000	34	32	6.074551e+000	0	0	0	0	0	0	5.73638	1	0	30	31.6729
DATA	2009	13	41	0	0	A_21_P0006575	lnc-ATXN3L-3:1	6780.85	4413.19	3.020563e+001	3.346976e+000	56	31	6.541449e+000	0	0	0	0	0	0	27.6253	1	1	24.4106	32.119
DATA	2010	13	42	0	0	A_23_P32175	NM_014368	6802.17	4413	1.621157e+000	1.444582e+000	29	32	6.451042e+000	0	0	0	0	0	0	1.4891	1	0	30	32.4488
DATA	2011	13	43	0	0	A_22_P00020348	lnc-BOD1-4:2	6823.37	4413	5.205676e+000	1.521132e+000	32.5	32	6.083029e+000	0	0	0	0	0	0	4.80228	1	0	30	31.8408
DATA	2012	13	44	0	0	A_23_P127095	NM_032747	6844.2	4412.89	1.414373e+003	1.414445e+002	1290	31	6.047801e+000	0	0	0	0	0	0	1310.37	1	1	26.8687	31.874
DATA	2013	13	45	0	0	A_22_P00025103	ENST00000425125	6865.5	4413	1.412704e+000	1.423653e+000	29	31	6.187040e+000	0	0	0	0	0	0	1.28263	0	0	30	31.6602
DATA	2014	13	46	0	0	A_33_P3271480	NR_026984	6886.46	4413.28	1.621736e+001	2.149567e+000	45	31	5.886396e+000	0	0	0	0	0	0	15.1557	1	1	23.4529	31.2642
DATA	2015	13	47	0	0	A_23_P99027	NM_002834	6908.13	4413.08	5.373103e+001	5.553636e+000	78	31	5.872573e+000	0	0	0	0	0	0	50.4418	1	1	26.6546	31.0281
DATA	2016	13	48	0	0	A_21_P0003149	lnc-CBLB-7:18	6929	4412.8	1.394155e+000	1.398603e+000	29.5	31	6.056567e+000	0	0	0	0	0	0	0.24559	0	0	30	31.2132
DATA	2017	13	49	0	0	A_23_P164528	NM_015285	6950.22	4412.43	2.438656e+001	2.808032e+000	50	31	6.014863e+000	0	0	0	0	0	0	23.0974	1	1	25.1049	31.2629
DATA	2018	13	50	0	0	A_22_P00015005	lnc-SMOC1-2:1	6971.66	4413.02	1.952876e+001	2.394757e+000	46	31	5.988458e+000	0	0	0	0	0	0	18.5774	1	1	24.8756	31.4509
DATA	2019	13	51	0	0	A_23_P50052	XR_109479	6992.61	4413.25	2.981888e+003	2.981920e+002	2855	31	6.169255e+000	0	0	0	0	0	0	2848.88	1	1	26.2212	31.3516
DATA	2020	13	52	0	0	A_33_P3369979	NM_001004686	7013.62	4413	2.112060e+000	1.390192e+000	31.5	30.5	6.116937e+000	0	0	0	0	0	0	2.02671	1	0	30	31.1739
DATA	2021	13	53	0	0	A_33_P3296289	AF370407	7034.79	4412.81	2.375354e+000	1.388520e+000	31	31	6.178324e+000	0	0	0	0	0	0	2.28936	1	0	30	31.206
DATA	2022	13	54	0	0	A_21_P0001600	lnc-EDEM3-2:1	7055.41	4413.97	1.599855e+001	2.101418e+000	43	31	5.697872e+000	0	0	0	0	0	0	15.4821	1	1	30	30.9087
DATA	2023	13	55	0	0	A_21_P0007794	lnc-SLC15A4-9:1	7077.21	4412.81	7.944279e+000	1.571827e+000	34.5	31	5.600059e+000	0	0	0	0	0	0	7.72308	1	1	30	30.7143
DATA	2024	13	56	0	0	A_33_P3394489	NR_021492	7098.07	4412.71	4.972741e+001	5.152890e+000	76	30	5.571082e+000	0	0	0	0	0	0	48.5465	1	1	25.3321	30.5039
DATA	2025	13	57	0	0	A_21_P0005856	lnc-SLCO5A1-3:1	7119.5	4412.94	3.718881e+000	1.395363e+000	33	30	5.477380e+000	0	0	0	0	0	0	3.64597	1	0	30	30.311
DATA	2026	13	58	0	0	A_23_P366453	NM_152688	7140.63	4412.87	1.335275e+000	1.339302e+000	28	30	5.856273e+000	0	0	0	0	0	0	-0.849659	0	0	30	30.7097
DATA	2027	13	59	0	0	A_23_P134729	NR_027259	7161.78	4412.52	2.399298e+000	1.355166e+000	31	30	5.720614e+000	0	0	0	0	0	0	2.3719	1	0	30	30.7765
DATA	2028	13	60	0	0	A_33_P3388148	NM_001166694	7183	4412.5	1.324349e+000	1.330273e+000	29.5	31	5.979114e+000	0	0	0	0	0	0	0.71093	0	0	30	31.2289
DATA	2029	13	61	0	0	A_24_P226278	NM_015288	7203.93	4412.67	5.238660e+001	5.403170e+000	83	31	6.047902e+000	0	0	0	0	0	0	52.2041	1	1	25.1049	31.1905
DATA	2030	13	62	0	0	A_24_P673786	NM_005028	7225.75	4412.61	5.910372e+002	5.911841e+001	628	30	5.987042e+000	0	0	0	0	0	0	591.371	1	1	25.1049	30.8068
DATA	2031	13	63	0	0	A_32_P206401	NM_181701	7246.87	4412.52	1.690826e+001	2.140584e+000	46.5	30	6.482867e+000	0	0	0	0	0	0	16.9832	1	1	24.4106	30.8154
DATA	2032	13	64	0	0	A_23_P343808	NM_005633	7267.6	4412.59	3.480309e+000	1.353377e+000	32	31	6.523577e+000	0	0	0	0	0	0	3.50869	1	0	27.501	31.3473
DATA	2033	13	65	0	0	A_23_P368338	NM_001139444	7288.78	4412.52	1.970002e+000	1.317821e+000	29	31	6.247119e+000	0	0	0	0	0	0	1.99346	1	0	30	30.9769
DATA	2034	13	66	0	0	A_22_P00019293	ENST00000520162	7310	4412.5	1.294377e+000	1.299875e+000	29	30	6.041260e+000	0	0	0	0	0	0	0.653645	0	0	26.2212	30.9438
DATA	2035	13	67	0	0	A_24_P76740	NM_032449	7331.33	4412.54	3.748014e+001	3.964992e+000	67	30	5.939111e+000	0	0	0	0	0	0	38.2005	1	1	24.6442	30.463
DATA	2036	13	68	0	0	A_33_P3236436	NM_001080531	7352.29	4412.5	1.285363e+000	1.289239e+000	25.5	30	6.029206e+000	0	0	0	0	0	0	-2.25738	0	0	27.0811	30.688
DATA	2037	13	69	0	0	A_23_P329924	NM_177551	7374	4412.7	4.954954e+001	5.118823e+000	77.5	30	5.969936e+000	0	0	0	0	0	0	50.8491	1	1	26.2212	30.3047
DATA	2038	13	70	0	0	A_23_P112531	NM_001035254	7395.2	4412.5	9.119958e+002	9.120857e+001	954	30	5.789261e+000	0	0	0	0	0	0	939.002	1	1	25.7804	30.7617
DATA	2039	13	71	0	0	A_22_P00021032	ENST00000536217	7415.78	4412.52	4.811163e+000	1.364313e+000	31	30	5.865743e+000	0	0	0	0	0	0	4.96892	1	0	30	30.6805
DATA	2040	13	72	0	0	A_21_P0007048	lnc-PLXDC2-1:2	7437	4412.5	1.268908e+000	1.272735e+000	27	30	6.164475e+000	0	0	0	0	0	0	-1.20622	0	0	30	30.6142
DATA	2041	13	73	0	0	A_33_P3256760	NR_033201	7458	4412.5	2.040494e+000	1.285288e+000	31	30	6.048048e+000	0	0	0	0	0	0	2.12015	1	0	30	30.5529
DATA	2042	13	74	0	0	A_22_P00019837	lnc-GTDC1-6:1	7479.6	4412.62	3.199040e+003	3.199065e+002	3379	30	6.132505e+000	0	0	0	0	0	0	3333.63	1	1	24.4106	30.7425
DATA	2043	13	75	0	0	A_22_P00008399	lnc-JPH1-1:1	7500.29	4412.5	4.610545e+000	1.343461e+000	32.5	30	5.795584e+000	0	0	0	0	0	0	4.81755	1	0	30	30.1579
DATA	2044	13	76	0	0	A_33_P3257973	NM_014877	7521.98	4412.44	8.165526e+001	8.261930e+000	112.5	31	6.235781e+000	0	0	0	0	0	0	85.5541	1	1	26.2212	30.9476
DATA	2045	13	77	0	0	A_21_P0006852	lnc-ZEB1-2:1	7542.71	4412.5	1.251544e+000	1.257325e+000	28	31	6.270129e+000	0	0	0	0	0	0	0.745743	0	0	30	31.027
DATA	2046	13	78	0	0	A_33_P3253747	NM_000761	7564	4412.5	4.437870e+000	1.328565e+000	31.5	31	6.364487e+000	0	0	0	0	0	0	4.67273	1	0	30	31.388
DATA	2047	13	79	0	0	A_23_P122001	NM_002439	7585	4412.37	4.044750e+001	4.233310e+000	69.5	31	6.254356e+000	0	0	0	0	0	0	42.6866	1	1	25.3321	31.2914
DATA	2048	13	80	0	0	A_22_P00012970	lnc-RELT-1:1	7606.25	4412.95	1.881809e+001	2.257298e+000	49	31	5.959701e+000	0	0	0	0	0	0	19.9027	1	1	21.6755	31.0145
DATA	2049	13	81	0	0	A_22_P00025269	lnc-C1orf31-2:1	7627.4	4412.41	1.264437e+000	1.250428e+000	28.5	31	5.848864e+000	0	0	0	0	0	0	1.34017	1	0	27.501	31.0266
DATA	2050	13	82	0	0	A_23_P122007	NM_033211	7648.5	4412.32	4.667477e+000	1.326407e+000	32	30	5.772470e+000	0	0	0	0	0	0	4.95677	1	0	30	30.1779
DATA	2051	13	83	0	0	A_22_P00007359	lnc-GRAMD4-2:2	7670.92	4412.62	1.052321e+001	1.625715e+000	40	31	5.563010e+000	0	0	0	0	0	0	11.197	1	1	20.8674	30.5837
DATA	2052	13	84	0	0	A_22_P00005034	lnc-DDX54-1:1	7691	4412.5	1.233423e+000	1.237316e+000	28	30	5.821416e+000	0	0	0	0	0	0	0.220717	0	0	30	30.1774
DATA	2053	13	85	0	0	A_33_P3407601	THC2753069	7712.1	4412.4	8.731135e+002	8.732008e+001	954	29	6.035589e+000	0	0	0	0	0	0	932.051	1	1	25.7804	29.8417
DATA	2054	13	86	0	0	A_21_P0014767	ENST00000573229	7733.22	4412.48	1.611830e+000	1.243816e+000	29	29	5.992634e+000	0	0	0	0	0	0	1.72317	1	0	30	29.8264
DATA	2055	13	87	0	0	A_23_P7101	NM_006527	7754.03	4412.22	1.822244e+002	1.826402e+001	225	29	6.286791e+000	0	0	0	0	0	0	195.079	1	1	25.7804	29.6585
DATA	2056	13	88	0	0	A_23_P34744	NM_000396	7775.27	4412.24	1.236769e+002	1.242872e+001	156	29	6.191995e+000	0	0	0	0	0	0	132.567	1	1	25.5572	29.8374
DATA	2057	13	89	0	0	A_33_P3751193	A_33_P3751193	7796.5	4412.32	1.225037e+000	1.231904e+000	29	29	5.583053e+000	0	0	0	0	0	0	0.948073	0	0	30	29.2692
DATA	2058	13	90	0	0	A_24_P544882	NM_003144	7817.56	4412.11	2.592407e+001	2.868326e+000	56	29	5.801711e+000	0	0	0	0	0	0	27.8469	1	1	28.5237	29.4919
DATA	2059	13	91	0	0	A_23_P120710	NM_003316	7838.92	4412.71	6.904828e+001	7.012906e+000	99.5	29	6.231109e+000	0	0	0	0	0	0	74.2317	1	1	24.1747	29.8403
DATA	2060	13	92	0	0	A_21_P0006617	ENST00000422206	7860.21	4412.19	1.881589e+000	1.239828e+000	30	30	6.085099e+000	0	0	0	0	0	0	2.02447	1	0	30	29.9752
DATA	2061	13	93	0	0	A_23_P132910	NM_019027	7880.5	4412.2	4.258643e+001	4.431249e+000	73.5	30	6.762855e+000	0	0	0	0	0	0	45.8485	1	1	22.9591	30.1618
DATA	2062	13	94	0	0	A_23_P316531	NM_005298	7903	4412	3.647998e+002	3.650051e+001	415	30	6.569126e+000	0	0	0	0	0	0	392.967	1	1	28.1191	30.4939
DATA	2063	13	95	0	0	A_22_P00017715	lnc-XRCC3-1:2	7923.56	4412.03	7.541483e+000	1.437291e+000	37	31	6.549584e+000	0	0	0	0	0	0	8.12691	1	1	29.1201	30.6612
DATA	2064	13	96	0	0	A_21_P0001143	ENST00000427806	7944.79	4412.19	1.521468e+000	1.232644e+000	30.5	31	6.467136e+000	0	0	0	0	0	0	1.64001	1	0	30	31.0472
DATA	2065	13	97	0	0	A_33_P3318509	NM_014358	7966	4412.2	3.107717e+000	1.261884e+000	32	31	6.409905e+000	0	0	0	0	0	0	3.35041	1	0	30	30.6564
DATA	2066	13	98	0	0	A_21_P0014611	lnc-BLID-1:12	7987	4412.2	1.219280e+000	1.222957e+000	28	32	6.395384e+000	0	0	0	0	0	0	-0.612288	0	0	30	31.0157
DATA	2067	13	99	0	0	A_21_P0005183	lnc-THBS2-3:1	8008.37	4412	1.975061e+000	1.238859e+000	29	31	6.169197e+000	0	0	0	0	0	0	2.12931	1	0	30	30.7426
DATA	2068	13	100	0	0	A_22_P00012509	XR_241120	8029.22	4412.23	9.202721e+002	9.203534e+001	1019	31	6.033634e+000	0	0	0	0	0	0	991.948	1	1	26.2212	30.6417
DATA	2069	13	101	0	0	A_33_P3230103	NM_032814	8050.62	4412	2.330881e+000	1.245585e+000	31	31	5.782118e+000	0	0	0	0	0	0	2.51175	1	0	30	30.8032
DATA	2070	13	102	0	0	A_23_P43197	ENST00000469032	8071.62	4412	1.220382e+000	1.224063e+000	26	31	5.423044e+000	0	0	0	0	0	0	-1.40547	0	0	30	30.5178
DATA	2071	13	103	0	0	A_23_P105313	NM_001414	8093.14	4412.54	1.178967e+002	1.185312e+001	156	30	5.591166e+000	0	0	0	0	0	0	126.923	1	1	25.7804	30.346
DATA	2072	13	104	0	0	A_23_P404059	NM_173493	8114.17	4412	1.221746e+000	1.225430e+000	29	31	6.040527e+000	0	0	0	0	0	0	-1.13389	0	0	28.1191	31.272
DATA	2073	13	105	0	0	A_23_P337262	NM_153000	8135.37	4412	1.941029e+000	1.241570e+000	30.5	31	5.900580e+000	0	0	0	0	0	0	2.087	1	0	30	31.3223
DATA	2074	13	106	0	0	A_22_P00003709	ENST00000504827	8156.5	4412	1.223605e+000	1.228102e+000	29.5	30	5.608523e+000	0	0	0	0	0	0	0.47802	0	0	30	31.1784
DATA	2075	13	107	0	0	A_21_P0012084	NR_121185	8177.56	4411.97	3.185985e+000	1.269044e+000	32.5	30	5.719086e+000	0	0	0	0	0	0	3.41974	1	0	29.1201	30.8462
DATA	2076	13	108	0	0	A_33_P6753179	ENST00000421951	8198.62	4412	2.098858e+000	1.247412e+000	31	30	5.566839e+000	0	0	0	0	0	0	2.2506	1	0	29.1201	30.809
DATA	2077	13	109	66	-1	3xSLv1	3xSLv1	8219.83	4412	1.227272e+000	1.230974e+000	29	31	5.414206e+000	0	0	0	0	0	0	-0.290805	0	0	30	30.7403
DATA	2078	13	110	0	0	A_23_P58862	NM_020819	8239.08	4411.28	3.892046e+000	1.292202e+000	32	31	5.495627e+000	0	0	0	0	0	0	4.16473	1	0	16.5837	30.836
DATA	2079	13	111	0	0	A_22_P00005026	lnc-DDX51-2:1	8262.37	4412	1.230294e+000	1.237837e+000	29	30	5.582504e+000	0	0	0	0	0	0	1.04002	0	0	30	30.5367
DATA	2080	13	112	0	0	A_24_P396702	NM_014880	8283.09	4412.11	1.373185e+002	1.378733e+001	178	30	5.499445e+000	0	0	0	0	0	0	146.529	1	1	27.7085	30.058
DATA	2081	13	113	0	0	A_24_P254744	NM_182644	8304.56	4411.97	1.320366e+000	1.244439e+000	30	30	5.580146e+000	0	0	0	0	0	0	1.40691	1	0	30	30.7368
DATA	2082	13	114	0	0	A_21_P0012611	TCONS_l2_00020758	8325.62	4412	4.995789e+000	1.336173e+000	34.5	30	5.881033e+000	0	0	0	0	0	0	5.31531	1	0	30	30.6417
DATA	2083	13	115	0	0	A_24_P167338	NM_014488	8347.2	4411.98	4.796092e+001	4.954109e+000	77	30	6.088322e+000	0	0	0	0	0	0	50.9469	1	1	26.4388	30.8478
DATA	2084	13	116	0	0	A_24_P281395	ENST00000455013	8368.44	4411.87	1.976130e+002	1.980037e+001	241	30	6.360675e+000	0	0	0	0	0	0	209.574	1	1	25.1049	31
DATA	2085	13	117	0	0	A_23_P33683	NM_016496	8389.87	4411.85	5.116400e+002	5.117916e+001	573	30.5	6.153348e+000	0	0	0	0	0	0	541.678	1	1	27.2919	30.9412
DATA	2086	13	118	0	0	A_21_P0014723	THC2618554	8410.44	4411.97	1.243804e+000	1.252693e+000	30	30	5.793328e+000	0	0	0	0	0	0	1.19791	0	0	30	30.7409
DATA	2087	13	119	0	0	A_33_P3327567	ENST00000467061	8431.56	4411.97	2.287672e+000	1.270573e+000	32	31	5.937517e+000	0	0	0	0	0	0	2.41345	1	0	30	30.7722
DATA	2088	13	120	0	0	A_21_P0008693	lnc-SYNM-1:1	8452.7	4411.9	1.248352e+000	1.252293e+000	30	31	6.158166e+000	0	0	0	0	0	0	0.220943	0	0	30	31.1679
DATA	2089	13	121	0	0	A_23_P211627	NM_007172	8474	4411.59	4.339047e+001	4.516747e+000	78	30	6.257649e+000	0	0	0	0	0	0	45.6064	1	1	24.4106	30.9698
DATA	2090	13	122	0	0	A_33_P3346691	A_33_P3346691	8495	4411.8	1.253134e+000	1.257083e+000	29	30	6.237528e+000	0	0	0	0	0	0	0.216567	0	0	30	30.6891
DATA	2091	13	123	0	0	A_24_P237753	NM_015354	8516.22	4411.52	5.985385e+000	1.394353e+000	35	30	6.008706e+000	0	0	0	0	0	0	6.26661	1	0	30	30.6986
DATA	2092	13	124	0	0	A_22_P00006429	XR_251529	8537.4	4411.59	3.513409e+000	1.309887e+000	33	30	5.651513e+000	0	0	0	0	0	0	3.6711	1	0	30	30.2868
DATA	2093	13	125	0	0	A_21_P0001044	NR_125789	8558.5	4411.68	5.168221e+000	1.365997e+000	34	30	5.616375e+000	0	0	0	0	0	0	5.38924	1	0	30	29.6742
DATA	2094	13	126	0	0	A_23_P71530	NM_002546	8579.6	4411.59	1.263202e+000	1.267012e+000	29	31	5.774349e+000	0	0	0	0	0	0	-0.759967	0	0	30	30.3191
DATA	2095	13	127	0	0	A_24_P182494	NM_007207	8600.76	4411.62	4.022207e+001	4.217829e+000	71	31	5.582226e+000	0	0	0	0	0	0	41.7714	1	1	23.696	30.7323
DATA	2096	13	128	0	0	A_24_P125469	NM_006033	8622	4411.5	1.268398e+000	1.272274e+000	29	31	6.033034e+000	0	0	0	0	0	0	0.11765	0	0	30	30.9882
DATA	2097	13	129	0	0	A_22_P00015968	ENST00000522960	8643.15	4411.5	3.550044e+000	1.323348e+000	32.5	31	6.037817e+000	0	0	0	0	0	0	3.67169	1	0	30	31.4106
DATA	2098	13	130	0	1	ERCC-00148_99	DQ883642	8664.4	4411.59	2.790061e+001	3.068618e+000	56.5	31	5.713388e+000	0	0	0	0	0	0	28.7969	1	1	27.501	31.1832
DATA	2099	13	131	0	0	A_33_P3332487	ENST00000368689	8685.5	4411.68	3.373791e+000	1.323819e+000	30.5	30	5.872806e+000	0	0	0	0	0	0	3.47505	1	0	30	30.6779
DATA	2100	13	132	0	0	A_21_P0008118	lnc-ING1-1:1	8706.6	4411.59	1.278811e+000	1.283332e+000	28.5	30	5.580158e+000	0	0	0	0	0	0	0.424545	0	0	30	30.4712
DATA	2101	13	133	0	0	A_33_P3335624	ENST00000338548	8728.07	4411.47	6.384596e+001	6.512673e+000	91	30	5.699505e+000	0	0	0	0	0	0	65.4995	1	1	25.3321	30.4373
DATA	2102	13	134	0	0	A_24_P786713	ENST00000540219	8749	4411.5	2.105783e+000	1.304844e+000	31	31	5.590876e+000	0	0	0	0	0	0	2.15613	1	0	30	30.4947
DATA	2103	13	135	0	0	A_21_P0008170	lnc-DIAPH3-4:1	8770	4411.5	1.286318e+000	1.290198e+000	29	31	5.799183e+000	0	0	0	0	0	0	-0.58078	0	0	30	30.9141
DATA	2104	13	136	0	0	A_33_P3355508	NM_023067	8791.29	4411.5	1.288747e+000	1.292804e+000	29.5	31	6.236535e+000	0	0	0	0	0	0	0.214031	0	0	30	30.8949
DATA	2105	13	137	0	0	A_33_P3325439	NM_001001992	8812.58	4411.49	2.269324e+002	2.273016e+001	261.5	30	5.894601e+000	0	0	0	0	0	0	231.055	1	1	25.1049	30.6097
DATA	2106	13	138	0	0	A_33_P3233947	NM_198076	8834.34	4411.5	7.404240e+001	7.517040e+000	105	31	5.577331e+000	0	0	0	0	0	0	75.2512	1	1	25.3321	30.6353
DATA	2107	13	139	0	0	A_23_P63010	NM_181746	8854.79	4411.72	1.356312e+002	1.362523e+001	168	31	5.221718e+000	0	0	0	0	0	0	137.615	1	1	25.3321	30.4981
DATA	2108	13	140	0	0	A_21_P0007190	ENST00000532947	8876	4411.5	1.297654e+000	1.301568e+000	28	30	5.034644e+000	0	0	0	0	0	0	-1.04984	0	0	26.2212	30.0403
DATA	2109	13	141	0	0	A_33_P3275422	NR_024096	8897.12	4411.59	1.249870e+004	1.249871e+003	12701	30	5.688054e+000	0	0	0	0	0	0	12642	1	1	26.6546	30.3102
DATA	2110	13	142	0	0	A_33_P3302586	NM_207370	8918.29	4411.5	1.718687e+000	1.316696e+000	31	30	5.653770e+000	0	0	0	0	0	0	1.73593	1	0	30	30.2051
DATA	2111	13	143	0	0	A_23_P78479	NM_015363	8939.4	4411.41	6.209489e+000	1.447140e+000	35	30	5.729132e+000	0	0	0	0	0	0	6.26354	1	0	30	30.2244
DATA	2112	13	144	0	0	A_33_P3237580	NM_001242791	8960.6	4411.41	6.601630e+000	1.465830e+000	36	30	5.580455e+000	0	0	0	0	0	0	6.65092	1	1	27.501	30.2518
DATA	2113	13	145	0	0	A_24_P945293	NM_016079	8982.25	4411.39	7.114872e+002	7.116078e+001	737	30	5.848536e+000	0	0	0	0	0	0	715.99	1	1	25.1049	30.45
DATA	2114	13	146	0	0	A_22_P00014016	ENST00000490410	9003.5	4411.5	3.194507e+003	3.194534e+002	3178.5	30	5.798261e+000	0	0	0	0	0	0	3211.49	1	1	24.4106	30.4196
DATA	2115	13	147	0	0	A_24_P343095	NM_000791	9024	4411.5	8.784947e+000	1.579479e+000	38	30	5.813088e+000	0	0	0	0	0	0	8.8244	1	1	26.2212	30.797
DATA	2116	13	148	0	0	A_22_P00001334	lnc-ANXA9-1:1	9045.22	4411.48	3.891694e+000	1.369991e+000	32	31	5.972769e+000	0	0	0	0	0	0	3.90643	1	0	30	30.8022
DATA	2117	13	149	0	0	A_33_P3213645	NM_033266	9066.4	4411.41	1.310308e+000	1.315087e+000	29	31	5.959200e+000	0	0	0	0	0	0	0.467793	0	0	30	30.7127
DATA	2118	13	150	0	0	A_22_P00002567	NM_001114118	9087.93	4411.44	2.372276e+001	2.712261e+000	50.5	31	6.259733e+000	0	0	0	0	0	0	23.7902	1	1	21.9382	30.5018
DATA	2119	13	151	0	0	A_21_P0008788	ENST00000614853	9108.67	4411.39	1.311097e+000	1.315051e+000	26	30	6.469184e+000	0	0	0	0	0	0	-2.28277	0	0	27.2919	30.6828
DATA	2120	13	152	0	0	A_33_P3330283	NM_138473	9130	4411.7	5.652593e+001	5.803581e+000	80.5	31	6.110478e+000	0	0	0	0	0	0	56.6688	1	1	26.2212	31.0418
DATA	2121	13	153	0	0	A_23_P4782	NM_031896	9151	4411.5	1.790024e+000	1.327063e+000	30	30	6.086063e+000	0	0	0	0	0	0	1.79491	1	0	30	30.5341
DATA	2122	13	154	0	0	A_23_P109636	NM_015541	9172.45	4411.61	2.888514e+001	3.173550e+000	59	31	6.071654e+000	0	0	0	0	0	0	28.9736	1	1	24.8756	31.1514
DATA	2123	13	155	0	0	A_23_P117225	NM_000123	9193.72	4411.51	3.782834e+002	3.785114e+001	404.5	30	5.810638e+000	0	0	0	0	0	0	379.668	1	1	25.7804	30.5785
DATA	2124	13	156	0	0	A_24_P149704	NM_138709	9214.56	4411.03	1.308583e+000	1.313400e+000	29	30	5.862879e+000	0	0	0	0	0	0	0.480282	0	0	30	30.5837
DATA	2125	13	157	0	0	A_33_P3388533	ENST00000554904	9235.62	4411	2.188265e+000	1.329325e+000	29	30	5.943176e+000	0	0	0	0	0	0	2.20051	1	0	29.1201	30.621
DATA	2126	13	158	0	0	A_33_P3347193	NM_001301009	9257	4411.2	1.305658e+000	1.311435e+000	28	30	5.836560e+000	0	0	0	0	0	0	0.698993	0	0	28.1191	30.4024
DATA	2127	13	159	0	0	A_33_P3290139	NM_001290258	9278	4411.2	1.303701e+000	1.307632e+000	27.5	30	5.714523e+000	0	0	0	0	0	0	-0.921156	0	0	28.1191	29.5992
DATA	2128	13	160	0	0	A_22_P00010574	ENST00000458480	9299.21	4411.19	1.301381e+000	1.305306e+000	27	30	5.566856e+000	0	0	0	0	0	0	-1.73218	0	0	30	29.7087
DATA	2129	13	161	0	0	A_33_P3313625	A_33_P3313625	9320.33	4410.84	3.654425e+001	3.879605e+000	65	30	5.689739e+000	0	0	0	0	0	0	36.9938	1	1	25.7804	29.6175
DATA	2130	13	162	0	0	A_22_P00010900	ENST00000574939	9340.16	4411.75	8.906684e+000	1.575867e+000	37	28	5.515795e+000	0	0	0	0	0	0	9.03344	1	1	30	28.8996
DATA	2131	13	163	0	0	A_23_P397899	NM_021218	9362.62	4411	1.624543e+001	2.078238e+000	43	28	5.144413e+000	0	0	0	0	0	0	16.5263	1	1	30	28.4925
DATA	2132	13	164	0	0	A_23_P37892	NM_133443	9383.62	4411	1.288465e+000	1.292351e+000	28	28	5.415678e+000	0	0	0	0	0	0	-0.359064	0	0	30	28.0532
DATA	2133	14	1	0	0	A_21_P0009967	lnc-ARFGEF2-3:8	5945	4419.5	3.906424e+000	1.554908e+000	33	31	5.821770e+000	0	0	0	0	0	0	3.42232	1	0	26.2212	31.2147
DATA	2134	14	2	0	0	A_23_P200535	NM_014408	5966.15	4419.5	5.358429e+001	5.567649e+000	74	32	6.018410e+000	0	0	0	0	0	0	46.7297	1	1	26.6546	31.7913
DATA	2135	14	3	0	0	A_22_P00016266	lnc-TMEM105-1:1	5985.52	4419.44	8.650163e+000	1.746868e+000	36.5	32.5	6.619170e+000	0	0	0	0	0	0	7.51516	1	1	30	33.1151
DATA	2136	14	4	66	-1	3xSLv1	3xSLv1	6008.5	4419.5	1.519272e+000	1.523865e+000	30	33	6.789796e+000	0	0	0	0	0	0	0.0492314	0	0	30	33.5538
DATA	2137	14	5	0	0	A_19_P00321076	NR_003367	6029.71	4419.5	1.045647e+001	1.852272e+000	38	33	6.479966e+000	0	0	0	0	0	0	9.01768	1	1	30	33.5492
DATA	2138	14	6	0	0	A_22_P00000544	lnc-AC114947.1.1-1:1	6050.85	4419.5	3.415192e+000	1.570907e+000	32	33	6.324795e+000	0	0	0	0	0	0	2.93675	1	0	30	33.8721
DATA	2139	14	7	0	0	A_22_P00009081	NR_109952	6072	4419.5	1.532567e+000	1.537189e+000	29	33	5.777352e+000	0	0	0	0	0	0	-0.231827	0	0	30	33.4191
DATA	2140	14	8	0	0	A_23_P211417	NM_021026	6093	4419.5	7.665403e+000	1.720637e+000	35	33	5.640144e+000	0	0	0	0	0	0	6.56107	1	0	30	33.144
DATA	2141	14	9	0	0	A_24_P336931	NM_001164315	6114.26	4419.83	1.185896e+002	1.195897e+001	130	33	5.690191e+000	0	0	0	0	0	0	101.312	1	1	24.4106	32.6054
DATA	2142	14	10	0	0	A_22_P00004214	ENST00000458420	6135.4	4419.41	1.540722e+000	1.545368e+000	28	32	5.762022e+000	0	0	0	0	0	0	-1.10881	0	0	30	32.3938
DATA	2143	14	11	0	0	A_22_P00025095	lnc-GGH-1:1	6156.6	4419.41	2.662852e+000	1.569805e+000	32	33	6.261607e+000	0	0	0	0	0	0	2.2695	1	0	30	32.5947
DATA	2144	14	12	0	0	A_22_P00010933	ENST00000502383	6177.78	4419.48	1.543612e+000	1.548267e+000	29	33	6.052251e+000	0	0	0	0	0	0	-0.640502	0	0	27.0811	32.5379
DATA	2145	14	13	0	0	A_33_P3321678	ENST00000296615	6198.84	4419.62	1.098216e+003	1.098325e+002	959	33	6.277282e+000	0	0	0	0	0	0	934.797	1	1	26.0017	32.4851
DATA	2146	14	14	0	0	A_21_P0012581	XR_425724	6220	4419.5	1.544535e+000	1.549193e+000	26	33	6.456075e+000	0	0	0	0	0	0	-3.12096	0	0	26.2212	32.8296
DATA	2147	14	15	0	0	A_23_P32500	NM_015136	6241.06	4419.81	3.203106e+001	3.558038e+000	55	33	6.627781e+000	0	0	0	0	0	0	27.2632	1	1	24.8756	32.5445
DATA	2148	14	16	0	0	A_21_P0009464	lnc-CABLES1-1:1	6262.5	4419.32	1.543561e+000	1.548606e+000	28	33	6.352326e+000	0	0	0	0	0	0	0.295541	0	0	30	32.7101
DATA	2149	14	17	0	0	A_21_P0002836	ENST00000455703	6283.5	4419.32	1.542493e+000	1.551395e+000	30	32	6.355214e+000	0	0	0	0	0	0	0.977955	0	0	30	32.3523
DATA	2150	14	18	0	0	A_23_P120845	NM_005080	6305	4419.7	1.353057e+003	1.353146e+002	1153	32	6.540699e+000	0	0	0	0	0	0	1154.12	1	1	26.2212	32.208
DATA	2151	14	19	0	0	A_21_P0010898	TCONS_l2_00003718	6326	4419.5	1.539223e+000	1.544712e+000	29	31	6.351089e+000	0	0	0	0	0	0	0.436697	0	0	30	31.5914
DATA	2152	14	20	0	0	A_33_P3412035	NM_018227	6347	4419.5	2.432888e+000	1.560734e+000	31	32	6.922729e+000	0	0	0	0	0	0	2.08077	1	0	30	32.1897
DATA	2153	14	21	0	0	A_22_P00007394	ENST00000449923	6368.33	4419.39	1.028049e+001	1.850800e+000	38	32	6.207078e+000	0	0	0	0	0	0	8.80763	1	1	30	31.729
DATA	2154	14	22	0	0	A_23_P141126	NM_000154	6388.89	4419.19	1.464982e+001	2.122697e+000	41.5	31.5	6.083728e+000	0	0	0	0	0	0	12.5746	1	1	24.6442	31.6318
DATA	2155	14	23	0	1	ERCC-00097_63	ERCC-00097_63	6410.56	4419.03	1.528168e+000	1.532777e+000	28	32	6.123060e+000	0	0	0	0	0	0	-0.70302	0	0	30	32.3239
DATA	2156	14	24	0	0	A_32_P167791	NM_003932	6431.81	4419.87	4.586612e+002	4.589162e+001	416.5	32	5.845274e+000	0	0	0	0	0	0	395.376	1	1	24.4106	32.1555
DATA	2157	14	25	0	0	A_33_P3338397	AK127243	6453	4419.2	1.520948e+000	1.530364e+000	30.5	32	5.966130e+000	0	0	0	0	0	0	1.04993	0	0	30	32.3851
DATA	2158	14	26	0	0	A_24_P142495	NM_030966	6473.89	4419.84	6.779480e+002	6.781188e+001	620	32	5.871039e+000	0	0	0	0	0	0	587.404	1	1	24.6442	31.9701
DATA	2159	14	27	0	0	A_21_P0001643	lnc-IRF2BP2-2:1	6497.36	4420.03	8.721385e+000	1.540713e+000	37	31	5.083376e+000	0	0	0	0	0	0	7.58003	1	1	19.1492	31.2816
DATA	2160	14	28	0	0	A_22_P00001579	ENST00000427232	6516.44	4419.03	1.508087e+000	1.512635e+000	28	31	5.160547e+000	0	0	0	0	0	0	-0.370695	0	0	30	31.4833
DATA	2161	14	29	0	0	A_22_P00018189	lnc-ZNF609-1:1	6537.56	4419.03	8.539835e+000	1.732947e+000	35	32	5.106926e+000	0	0	0	0	0	0	7.46725	1	1	30	31.3979
DATA	2162	14	30	0	0	A_33_P3543133	NR_038970	6558.62	4419	3.344677e+000	1.385294e+000	31.5	31	5.276437e+000	0	0	0	0	0	0	2.93414	1	0	30	31.6656
DATA	2163	14	31	0	0	A_22_P00016942	lnc-TSPO-2:1	6580	4419.2	2.012752e+000	1.511382e+000	29.5	31	5.932558e+000	0	0	0	0	0	0	1.7717	1	0	30	31.8026
DATA	2164	14	32	0	0	A_22_P00001995	ENST00000415940	6601.12	4419.29	2.255437e+001	2.704645e+000	49	32	5.875071e+000	0	0	0	0	0	0	19.9228	1	1	21.6755	31.7639
DATA	2165	14	33	0	0	A_33_P3342160	NM_018036	6622.44	4419.18	3.160731e+001	3.493129e+000	56.5	31	5.949997e+000	0	0	0	0	0	0	28.0227	1	1	25.7804	31.817
DATA	2166	14	34	0	0	A_33_P3346508	A_33_P3346508	6642.46	4419.62	4.832642e+001	5.054793e+000	73	31	5.898853e+000	0	0	0	0	0	0	42.994	1	1	20.8674	31.7313
DATA	2167	14	35	0	0	A_23_P76684	NM_006054	6665.03	4419.16	4.030359e+001	4.292083e+000	62	31	6.016955e+000	0	0	0	0	0	0	36.0068	1	1	27.0811	31.7324
DATA	2168	14	36	0	0	A_22_P00012004	NM_002661	6686.31	4418.94	8.336039e+001	8.464656e+000	97	32	5.664981e+000	0	0	0	0	0	0	74.7716	1	1	27.0811	32.0767
DATA	2169	14	37	0	0	A_22_P00001405	NR_102709	6706.62	4419	1.533747e+000	1.472357e+000	29.5	31	5.888234e+000	0	0	0	0	0	0	1.38102	1	0	30	31.5485
DATA	2170	14	38	0	0	A_33_P3334308	NM_007157	6728.23	4419.28	5.848881e+001	6.027945e+000	81.5	31	5.509405e+000	0	0	0	0	0	0	52.882	1	1	26.6546	31.2877
DATA	2171	14	39	0	0	A_23_P60488	NM_002540	6749.09	4419.32	2.578580e+001	2.959473e+000	49.5	32	5.983614e+000	0	0	0	0	0	0	23.4094	1	1	23.2073	31.6764
DATA	2172	14	40	0	1	ERCC-00095_63	DQ516759	6770.37	4419	5.196915e+000	1.536704e+000	32	31	6.399345e+000	0	0	0	0	0	0	4.73825	1	0	30	31.7992
DATA	2173	14	41	0	0	A_33_P3377100	NM_021081	6791.5	4419	7.985494e+000	1.646616e+000	36	31	5.914587e+000	0	0	0	0	0	0	7.31175	1	1	29.1201	31.8143
DATA	2174	14	42	0	0	A_23_P323761	NM_025228	6812.89	4419.56	3.751607e+002	3.754347e+001	367	32	6.178597e+000	0	0	0	0	0	0	344.975	1	1	25.5572	32.5188
DATA	2175	14	43	0	0	A_23_P259442	NM_001873	6833.62	4419	1.423391e+000	1.427684e+000	26	32	6.064568e+000	0	0	0	0	0	0	-2.11526	0	0	29.1201	31.9669
DATA	2176	14	44	0	0	A_22_P00015539	lnc-STK32C-1:1	6855	4418.8	4.554301e+000	1.492531e+000	31	32	5.765240e+000	0	0	0	0	0	0	4.22484	1	0	30	32.1314
DATA	2177	14	45	0	0	A_23_P372308	NM_020211	6876.09	4418.9	1.410905e+000	1.415160e+000	28	31	6.019665e+000	0	0	0	0	0	0	-0.365751	0	0	28.1191	31.6957
DATA	2178	14	46	0	0	A_21_P0011599	TCONS_l2_00011380	6897.37	4419	2.568760e+000	1.432143e+000	30	31	5.990845e+000	0	0	0	0	0	0	2.40396	1	0	29.1201	31.0588
DATA	2179	14	47	0	0	A_23_P303978	XR_426154	6918.44	4418.97	1.398507e+000	1.402725e+000	27	31	6.085295e+000	0	0	0	0	0	0	-0.455	0	0	30	31.2266
DATA	2180	14	48	0	0	A_22_P00001436	ENST00000430520	6939.56	4418.97	4.569588e+000	1.469402e+000	32	31	6.028508e+000	0	0	0	0	0	0	4.31431	1	0	30	31.1815
DATA	2181	14	49	0	0	A_23_P55917	NM_032298	6960.79	4418.45	1.363537e+001	1.947320e+000	41	31	5.899398e+000	0	0	0	0	0	0	12.9318	1	1	23.4529	31.49
DATA	2182	14	50	0	0	A_32_P100830	NM_153209	6982	4418.8	5.065934e+001	5.251635e+000	76	31	6.046865e+000	0	0	0	0	0	0	48.2562	1	1	28.1191	31.0758
DATA	2183	14	51	0	0	A_22_P00024413	ENST00000533866	7003	4418.8	1.374015e+000	1.381597e+000	29.5	31	6.159379e+000	0	0	0	0	0	0	0.931948	0	0	28.1191	31.5057
DATA	2184	14	52	0	0	A_33_P3365228	NM_001256346	7024.3	4418.9	1.367989e+000	1.373355e+000	29	31	6.044649e+000	0	0	0	0	0	0	0.560864	0	0	30	31.4981
DATA	2185	14	53	0	0	A_21_P0009803	ENST00000603718	7045.44	4418.97	2.945767e+000	1.397568e+000	30.5	31	6.018747e+000	0	0	0	0	0	0	2.84304	1	0	30	31.2764
DATA	2186	14	54	0	0	A_21_P0008108	lnc-RAP2A-1:1	7066.52	4419.38	1.181351e+001	1.801717e+000	39	31	5.847155e+000	0	0	0	0	0	0	11.4502	1	1	22.1978	30.8566
DATA	2187	14	55	0	0	A_33_P3253598	NR_033667	7087.72	4419.07	1.126589e+001	1.761766e+000	40.5	31	5.470389e+000	0	0	0	0	0	0	10.9668	1	1	25.5572	30.612
DATA	2188	14	56	0	0	A_22_P00024443	ENST00000411946	7109	4418.5	1.344560e+000	1.348615e+000	28	30	5.826099e+000	0	0	0	0	0	0	-0.164945	0	0	30	30.6784
DATA	2189	14	57	0	0	A_24_P381844	NM_000833	7130	4418.5	1.469833e+000	1.351024e+000	29.5	30	5.783652e+000	0	0	0	0	0	0	1.44304	1	0	30	30.5595
DATA	2190	14	58	0	0	A_32_P189204	NM_174942	7151.22	4418.52	1.498589e+000	1.345798e+000	31	30	5.694968e+000	0	0	0	0	0	0	1.47741	1	0	30	30.8427
DATA	2191	14	59	0	0	A_33_P3215768	NM_007210	7172.51	4418.75	5.931751e+001	6.079457e+000	86	30	5.988516e+000	0	0	0	0	0	0	58.719	1	1	24.8756	30.9759
DATA	2192	14	60	0	0	A_33_P3303385	NM_014865	7194.02	4419.09	4.681440e+001	4.865762e+000	74	30	6.042854e+000	0	0	0	0	0	0	46.5308	1	1	24.6442	31.0856
DATA	2193	14	61	0	0	A_21_P0003236	lnc-ROBO2-4:3	7214.78	4418.52	2.756749e+000	1.349773e+000	31	31	6.253540e+000	0	0	0	0	0	0	2.75092	1	0	27.0811	31.2881
DATA	2194	14	62	0	0	A_22_P00025539	XR_247561	7236	4418.5	1.536978e+001	2.023503e+000	45.5	30.5	6.153590e+000	0	0	0	0	0	0	15.3975	1	1	26.2212	31
DATA	2195	14	63	0	0	A_21_P0009234	lnc-AC003101.1.1-1:1	7257.59	4418.61	2.564011e+003	2.564044e+002	2591	31	6.372100e+000	0	0	0	0	0	0	2578.66	1	1	24.4106	30.9291
DATA	2196	14	64	0	0	A_32_P213831	NM_020704	7278.22	4418.52	3.581610e+000	1.354446e+000	31	31	6.219978e+000	0	0	0	0	0	0	3.61532	1	0	30	31.2745
DATA	2197	14	65	0	0	A_23_P120845	NM_005080	7300	4418.7	1.358231e+003	1.358293e+002	1365.5	30	6.221431e+000	0	0	0	0	0	0	1376.18	1	1	26.2212	31.068
DATA	2198	14	66	1028	1	(+)E1A_r60_3	E1A_r60_3	7320.6	4418.59	1.755423e+000	1.308594e+000	31	30	6.108931e+000	0	0	0	0	0	0	1.78488	1	0	30	30.5873
DATA	2199	14	67	0	0	A_33_P3252630	NM_001278677	7341.67	4418.47	1.918622e+001	2.313216e+000	48	30	6.036067e+000	0	0	0	0	0	0	19.5766	1	1	22.4545	30.4084
DATA	2200	14	68	0	0	A_22_P00015684	lnc-SYN3-4:1	7363	4418.5	1.283920e+000	1.287792e+000	27.5	30	5.987156e+000	0	0	0	0	0	0	-0.702633	0	0	30	30.5802
DATA	2201	14	69	0	0	A_22_P00008901	NR_110757	7384	4418.5	2.466955e+000	1.307043e+000	30	30	5.768820e+000	0	0	0	0	0	0	2.53418	1	0	30	30.2868
DATA	2202	14	70	0	0	A_22_P00003331	ENST00000509602	7405.15	4418.5	1.275567e+000	1.280490e+000	28	30	5.585015e+000	0	0	0	0	0	0	0.540885	0	0	26.6546	30.7566
DATA	2203	14	71	0	0	A_21_P0006487	lnc-CXorf30-1:2	7426.29	4418.5	1.271583e+000	1.276831e+000	28	30	5.930681e+000	0	0	0	0	0	0	0.620813	0	0	30	30.749
DATA	2204	14	72	0	0	A_23_P16139	NM_006387	7448.02	4418.69	1.697906e+001	2.121214e+000	47	30	5.953756e+000	0	0	0	0	0	0	17.6073	1	1	25.7804	30.4262
DATA	2205	14	73	0	0	A_32_P192692	NM_001014797	7468.71	4418.5	1.366092e+000	1.275167e+000	29	30	6.005106e+000	0	0	0	0	0	0	1.42072	1	0	30	30.5709
DATA	2206	14	74	0	0	A_22_P00025925	lnc-PARN-4:1	7489.85	4418.5	3.192985e+000	1.303958e+000	31.5	30	5.771426e+000	0	0	0	0	0	0	3.33004	1	0	26.6546	30.3826
DATA	2207	14	75	0	0	A_22_P00009764	ENST00000564741	7511	4418.5	1.257047e+000	1.260838e+000	24.5	31	6.078656e+000	0	0	0	0	0	0	-2.71302	0	0	26.2212	30.761
DATA	2208	14	76	0	0	A_33_P3373960	NM_183059	7532.15	4418.5	1.563462e+000	1.267244e+000	30	31	6.269345e+000	0	0	0	0	0	0	1.63926	1	0	30	30.9898
DATA	2209	14	77	0	0	A_22_P00003912	lnc-CERKL-3:1	7553.29	4418.5	1.250665e+000	1.254592e+000	29.5	31	6.247606e+000	0	0	0	0	0	0	0.2075	0	0	27.0811	31.2649
DATA	2210	14	78	0	0	A_33_P3245679	NM_001292023	7574.5	4418.32	1.787865e+000	1.264140e+000	30	32	6.417029e+000	0	0	0	0	0	0	1.88372	1	0	30	31.4064
DATA	2211	14	79	0	0	A_21_P0010636	TCONS_l2_00001394	7595.6	4418.41	1.875332e+000	1.262628e+000	31	31	6.165662e+000	0	0	0	0	0	0	1.98032	1	0	30	31.2368
DATA	2212	14	80	0	0	A_24_P767901	ENST00000514414	7616.78	4418.48	1.674936e+000	1.257159e+000	30	31	5.868581e+000	0	0	0	0	0	0	1.7725	1	0	30	31.0074
DATA	2213	14	81	0	0	A_22_P00016813	ENST00000512464	7638	4418.5	1.239683e+000	1.243422e+000	28	30.5	5.726745e+000	0	0	0	0	0	0	-0.105855	0	0	30	30.584
DATA	2214	14	82	0	0	A_21_P0007878	lnc-KRT80-2:2	7659	4418.5	1.237336e+000	1.241068e+000	29	30	5.594456e+000	0	0	0	0	0	0	-0.605587	0	0	30	30.1547
DATA	2215	14	83	0	0	A_23_P169503	NM_001807	7680.33	4418.39	1.235094e+000	1.238819e+000	28	30	5.680727e+000	0	0	0	0	0	0	-1.09601	0	0	27.2919	30.4427
DATA	2216	14	84	0	0	A_33_P3414799	NM_001145855	7701.5	4418.32	1.968996e+001	2.325185e+000	48	29	5.993517e+000	0	0	0	0	0	0	20.992	1	1	27.0811	30.0154
DATA	2217	14	85	0	0	A_23_P38271	NM_017534	7722.5	4418.32	1.698715e+000	1.246477e+000	31	29	6.038752e+000	0	0	0	0	0	0	1.81383	1	0	27.0811	29.8174
DATA	2218	14	86	0	0	A_32_P47701	NM_001402	7744	4418.93	6.168262e+002	6.169494e+001	687	29	5.861784e+000	0	0	0	0	0	0	659.548	1	1	25.3321	29.7642
DATA	2219	14	87	0	0	A_22_P00019797	ENST00000507997	7765	4418.2	4.364081e+000	1.306494e+000	32	29	6.153105e+000	0	0	0	0	0	0	4.67266	1	0	30	29.7717
DATA	2220	14	88	0	0	A_21_P0000899	NR_040091	7786	4418.2	5.036236e+000	1.329119e+000	32	29	5.763505e+000	0	0	0	0	0	0	5.39867	1	0	30	29.5714
DATA	2221	14	89	0	0	A_23_P115356	NM_003689	7807	4417.83	1.226037e+002	1.232179e+001	160	29	5.667889e+000	0	0	0	0	0	0	131.57	1	1	26.8687	29.4941
DATA	2222	14	90	0	0	A_33_P3316555	NM_004528	7828.15	4418.56	1.365137e+002	1.370645e+001	172	29	6.009473e+000	0	0	0	0	0	0	146.626	1	1	25.7804	29.8697
DATA	2223	14	91	0	0	A_24_P212234	NM_182632	7849.61	4418.37	3.883085e+001	4.072197e+000	67	29	6.350392e+000	0	0	0	0	0	0	41.7424	1	1	26.6546	29.8306
DATA	2224	14	92	0	0	A_23_P348146	NM_001040153	7870.61	4418.31	1.119596e+001	1.660074e+000	39	30	6.425137e+000	0	0	0	0	0	0	12.0438	1	1	23.9365	30.261
DATA	2225	14	93	0	0	A_21_P0006564	NR_003255	7892	4418.2	1.221297e+000	1.226871e+000	28.5	30	6.853527e+000	0	0	0	0	0	0	0.732886	0	0	30	30.6612
DATA	2226	14	94	0	0	A_33_P3417865	NM_004926	7912.94	4418.03	4.730145e+003	4.730161e+002	4873	31	6.833416e+000	0	0	0	0	0	0	5093.73	1	1	27.501	31.3374
DATA	2227	14	95	0	0	A_23_P117424	NM_025230	7933.84	4418.37	1.533701e+002	1.538577e+001	185	31	6.453668e+000	0	0	0	0	0	0	165.21	1	1	26.4388	30.7782
DATA	2228	14	96	0	0	A_33_P3283709	ENST00000588126	7955.44	4418.03	1.220047e+000	1.226117e+000	29	31	6.526540e+000	0	0	0	0	0	0	0.824611	0	0	30	30.8207
DATA	2229	14	97	0	0	A_23_P201022	NM_000298	7976.56	4418.03	7.418801e+000	1.430939e+000	38.5	31	6.469124e+000	0	0	0	0	0	0	7.99434	1	1	29.1201	30.8378
DATA	2230	14	98	0	0	A_19_P00320875	ENST00000435485	7997.75	4418.25	4.194220e+002	4.196005e+001	482	31	6.518187e+000	0	0	0	0	0	0	451.946	1	1	25.7804	30.6738
DATA	2231	14	99	0	0	A_24_P289260	NM_214462	8018.83	4418	1.220089e+000	1.224203e+000	30	31	6.113813e+000	0	0	0	0	0	0	0.351338	0	0	28.1191	30.8911
DATA	2232	14	100	0	0	A_21_P0002343	lnc-SPAG16-1:1	8040	4418.2	1.220402e+000	1.224655e+000	29	31	6.428842e+000	0	0	0	0	0	0	0.403149	0	0	28.1191	31.3187
DATA	2233	14	101	0	0	A_33_P6473169	NR_110745	8061.37	4418	1.220811e+000	1.225621e+000	29	31	5.845214e+000	0	0	0	0	0	0	0.56624	0	0	30	30.8937
DATA	2234	14	102	0	0	A_33_P3310159	NM_004080	8082.37	4418	2.233013e+000	1.245234e+000	31.5	31	5.728449e+000	0	0	0	0	0	0	2.4034	1	0	30	30.4146
DATA	2235	14	103	0	0	A_23_P128828	NM_004643	8103.48	4418.64	9.564512e+002	9.565298e+001	1004	30	5.921504e+000	0	0	0	0	0	0	1028.79	1	1	25.3321	30.8537
DATA	2236	14	104	0	0	A_23_P108492	NM_138395	8124.62	4418	1.222867e+000	1.226555e+000	28	31	6.040277e+000	0	0	0	0	0	0	-0.534289	0	0	30	31.4472
DATA	2237	14	105	0	0	A_24_P16214	ENST00000427868	8145.89	4418.42	3.064559e+001	3.301273e+000	62	31	5.892096e+000	0	0	0	0	0	0	32.9168	1	1	25.7804	31.519
DATA	2238	14	106	0	0	A_33_P3571824	NM_004829	8167	4417.8	3.393003e+000	1.274534e+000	32	31	5.887274e+000	0	0	0	0	0	0	3.64153	1	0	30	31.64
DATA	2239	14	107	0	0	A_33_P3390950	ENST00000534398	8188.22	4417.75	9.246296e+002	9.247114e+001	1014	31	5.756867e+000	0	0	0	0	0	0	991.401	1	1	27.0811	31.3484
DATA	2240	14	108	0	0	A_23_P398275	NR_027001	8209.53	4417.88	5.446053e+001	5.583455e+000	88	31	5.661266e+000	0	0	0	0	0	0	58.3305	1	1	25.7804	31.0353
DATA	2241	14	109	0	0	A_22_P00021307	ENST00000415417	8230.5	4418	1.374616e+000	1.240106e+000	30	31	5.643406e+000	0	0	0	0	0	0	1.4706	1	0	30	31.3113
DATA	2242	14	110	0	0	A_21_P0013943	A_21_P0013943	8251.62	4418	1.625858e+000	1.244648e+000	31	31	5.869391e+000	0	0	0	0	0	0	1.73725	1	0	30	31.1634
DATA	2243	14	111	0	0	A_33_P3258593	NM_005039	8273.07	4418.33	5.907329e+001	6.035183e+000	95.5	30	5.550841e+000	0	0	0	0	0	0	63.0341	1	1	25.5572	30.3926
DATA	2244	14	112	0	0	A_22_P00022142	lnc-CYR61-3:2	8294	4417.8	1.233596e+000	1.240382e+000	30	30	5.154243e+000	0	0	0	0	0	0	0.928865	0	0	30	30.2016
DATA	2245	14	113	0	1	ETG05_36762	ETG05_36762	8315	4417.8	1.235401e+000	1.239331e+000	28	30	5.652613e+000	0	0	0	0	0	0	0.239405	0	0	30	30.8963
DATA	2246	14	114	0	0	A_22_P00010162	ENST00000453189	8336.37	4418	1.237360e+000	1.245232e+000	30	31	6.036996e+000	0	0	0	0	0	0	1.0779	0	0	30	30.9819
DATA	2247	14	115	0	0	A_22_P00015259	NR_125719	8357.44	4417.97	2.364693e+000	1.265377e+000	32.5	30	6.043901e+000	0	0	0	0	0	0	2.5082	1	0	30	30.8736
DATA	2248	14	116	0	0	A_32_P181020	NM_005510	8377.81	4416.83	1.605935e+001	2.031965e+000	47	31	6.277105e+000	0	0	0	0	0	0	17.0087	1	1	20.8674	31.0406
DATA	2249	14	117	0	0	A_33_P3272281	ENST00000543308	8399.79	4417.81	1.243573e+000	1.247324e+000	25.5	30	5.786708e+000	0	0	0	0	0	0	-3.13179	0	0	28.5237	30.7235
DATA	2250	14	118	0	0	A_23_P118306	NM_005147	8420.98	4417.62	1.459198e+001	1.921096e+000	44	30.5	6.045722e+000	0	0	0	0	0	0	15.3976	1	1	22.4545	30.8407
DATA	2251	14	119	0	0	A_21_P0010489	NM_183238	8442	4417.5	3.656029e+000	1.304113e+000	34.5	31	6.090768e+000	0	0	0	0	0	0	3.85086	1	0	30	30.8911
DATA	2252	14	120	0	0	A_33_P3340580	NM_001242704	8463.33	4417.61	3.433593e+000	1.300376e+000	33	31	6.210331e+000	0	0	0	0	0	0	3.60962	1	0	30	31.2948
DATA	2253	14	121	0	0	A_33_P6474088	NR_103542	8484.5	4417.68	2.151903e+000	1.274958e+000	30.5	31	6.104651e+000	0	0	0	0	0	0	2.25783	1	0	30	31.0553
DATA	2254	14	122	0	0	A_24_P156922	NM_001007098	8505.5	4417.68	1.255342e+000	1.259128e+000	26.5	31	6.126245e+000	0	0	0	0	0	0	-0.156142	0	0	27.0811	30.8942
DATA	2255	14	123	0	0	A_24_P350546	XR_248659	8526.78	4417.52	4.893481e+000	1.353218e+000	33	31	5.982545e+000	0	0	0	0	0	0	5.11412	1	0	30	30.7972
DATA	2256	14	124	0	0	A_24_P150580	NM_016563	8548	4417.5	1.643182e+000	1.274841e+000	31	30	5.602307e+000	0	0	0	0	0	0	1.71378	1	0	30	29.9774
DATA	2257	14	125	0	0	A_23_P213000	NM_017491	8569.5	4417.73	1.202751e+002	1.209405e+001	159	31	5.676411e+000	0	0	0	0	0	0	125.178	1	1	24.4106	30.2248
DATA	2258	14	126	0	0	A_24_P406334	NM_012449	8590.22	4417.52	1.265595e+000	1.269412e+000	27	31	5.656840e+000	0	0	0	0	0	0	-1.89668	0	0	30	30.4659
DATA	2259	14	127	0	0	A_33_P3409274	ENST00000454421	8611.4	4417.59	1.268236e+000	1.274650e+000	30	31	5.669495e+000	0	0	0	0	0	0	0.841691	0	0	30	30.7899
DATA	2260	14	128	0	0	A_21_P0008695	ENST00000622345	8632.6	4417.59	1.270878e+000	1.274711e+000	28	32	6.097568e+000	0	0	0	0	0	0	-0.217119	0	0	30	31.4217
DATA	2261	14	129	0	0	A_23_P5392	NM_004881	8654.17	4417.79	2.650807e+001	2.942560e+000	57	31	5.912384e+000	0	0	0	0	0	0	27.3605	1	1	24.4106	31.3779
DATA	2262	14	130	0	0	A_33_P3231472	NM_014506	8674.76	4417.57	4.579193e+001	4.754718e+000	78	31	5.692469e+000	0	0	0	0	0	0	47.1711	1	1	25.7804	30.9366
DATA	2263	14	131	0	0	A_19_P00321132	NR_110840	8696	4417.5	1.278741e+000	1.283790e+000	29	30	5.613435e+000	0	0	0	0	0	0	0.568691	0	0	30	30.5182
DATA	2264	14	132	0	0	A_33_P3794109	BC028622	8717.22	4417.52	1.281349e+000	1.285214e+000	28	31	5.595363e+000	0	0	0	0	0	0	-0.2902	0	0	30	30.6498
DATA	2265	14	133	0	0	A_22_P00003001	NR_038962	8738.29	4417.5	2.913701e+000	1.320321e+000	33	30	5.762277e+000	0	0	0	0	0	0	2.98329	1	0	27.0811	30.3804
DATA	2266	14	134	0	0	A_22_P00002065	ENST00000526674	8759.5	4417.5	1.286426e+000	1.290306e+000	27	31	5.797408e+000	0	0	0	0	0	0	-2.29704	0	0	30	30.8904
DATA	2267	14	135	0	0	A_23_P111297	NM_006638	8780.71	4417.5	3.029651e+000	1.327817e+000	31	31	5.890204e+000	0	0	0	0	0	0	3.08996	1	0	30	30.8271
DATA	2268	14	136	0	0	A_21_P0000353	NR_003007	8802	4417.5	2.173426e+000	1.313336e+000	31	31	5.973275e+000	0	0	0	0	0	0	2.21252	1	0	30	30.8267
DATA	2269	14	137	0	0	A_21_P0002008	ENST00000456681	8823	4417.5	4.277801e+000	1.366257e+000	34	31	5.642321e+000	0	0	0	0	0	0	4.34692	1	0	30	30.845
DATA	2270	14	138	0	0	A_33_P3359791	ENST00000484389	8844.15	4417.5	1.295922e+000	1.301070e+000	29	30.5	5.340321e+000	0	0	0	0	0	0	0.576048	0	0	26.6546	30.5115
DATA	2271	14	139	0	0	A_19_P00321722	lnc-CCDC71L-1:3	8865.93	4417.73	2.878997e+003	2.879027e+002	2940.5	30	5.157189e+000	0	0	0	0	0	0	2915.25	1	1	26.0017	30.3346
DATA	2272	14	140	0	0	A_33_P3242814	A_33_P3242814	8886.6	4417.41	2.025465e+000	1.319718e+000	31	30	5.109258e+000	0	0	0	0	0	0	2.0479	1	0	27.501	30.0116
DATA	2273	14	141	0	0	A_21_P0005685	NR_125746	8907.71	4417.5	3.033038e+000	1.340822e+000	31	30	5.897075e+000	0	0	0	0	0	0	3.06197	1	0	27.0811	30.6815
DATA	2274	14	142	0	0	A_23_P105138	NM_001752	8928.93	4417.73	2.330431e+002	2.334099e+001	267	30	5.734457e+000	0	0	0	0	0	0	234.923	1	1	26.0017	30.2037
DATA	2275	14	143	0	0	A_23_P14072	NM_002273	8950.59	4417.39	1.840922e+003	1.840969e+002	1882	30	5.623141e+000	0	0	0	0	0	0	1853.42	1	1	24.4106	30.2353
DATA	2276	14	144	0	0	A_22_P00025694	lnc-SLC7A7-1:1	8971.15	4417.5	1.307245e+000	1.311187e+000	27	30	5.831334e+000	0	0	0	0	0	0	-1.78979	0	0	26.6546	30.6655
DATA	2277	14	145	0	0	A_24_P927474	ENST00000552179	8992.4	4417.41	2.590732e+001	2.904264e+000	55	30	5.833240e+000	0	0	0	0	0	0	26.0247	1	1	30	30.4086
DATA	2278	14	146	0	0	A_33_P3348670	A_33_P3348670	9013.5	4417.32	8.204182e+001	8.308709e+000	107	31	5.877100e+000	0	0	0	0	0	0	82.3378	1	1	27.0811	31.0154
DATA	2279	14	147	0	0	A_33_P3686706	THC2638457	9034.6	4417.41	1.310914e+000	1.314868e+000	29	30	5.933256e+000	0	0	0	0	0	0	-0.348091	0	0	30	30.6354
DATA	2280	14	148	0	0	A_23_P395426	NM_022105	9056.65	4417.5	4.352360e+001	4.546904e+000	70	31	5.915709e+000	0	0	0	0	0	0	43.6141	1	1	24.4106	30.8419
DATA	2281	14	149	0	0	A_22_P00001798	lnc-ATP6AP2-3:1	9077	4417.5	1.312460e+000	1.316418e+000	26	31	5.971971e+000	0	0	0	0	0	0	-1.71618	0	0	30	30.7667
DATA	2282	14	150	0	0	A_22_P00011348	ENST00000554149	9098	4417.2	1.649727e+000	1.327057e+000	30	31	6.221809e+000	0	0	0	0	0	0	1.65194	1	0	30	30.8143
DATA	2283	14	151	0	0	A_23_P11025	NM_001178106	9119.91	4417.78	4.930346e+001	5.103255e+000	80	31	6.162226e+000	0	0	0	0	0	0	49.3548	1	1	24.6442	31.1103
DATA	2284	14	152	0	0	A_33_P3351765	NM_014997	9140.44	4417.03	2.564344e+000	1.341611e+000	31	30	6.160921e+000	0	0	0	0	0	0	2.56756	1	0	30	30.4606
DATA	2285	14	153	0	0	A_33_P3229083	NM_080593	9162	4417.93	5.095604e+002	5.097306e+001	548	30	5.906766e+000	0	0	0	0	0	0	510.201	1	1	25.3321	30.8089
DATA	2286	14	154	0	0	A_23_P82868	NM_000930	9182.79	4417.19	1.312112e+000	1.316070e+000	27	30	5.836326e+000	0	0	0	0	0	0	-1.35454	0	0	28.5237	30.9331
DATA	2287	14	155	0	0	A_21_P0009764	ENST00000592431	9204	4417.2	1.190193e+001	1.773801e+000	41	30	5.985608e+000	0	0	0	0	0	0	11.9318	1	1	30	30.7078
DATA	2288	14	156	0	0	A_23_P26468	NM_001278720	9225.74	4417.43	3.365985e+003	3.366010e+002	3411.5	30	5.950451e+000	0	0	0	0	0	0	3377.26	1	1	24.6442	30.4677
DATA	2289	14	157	0	0	A_33_P3333045	ENST00000467600	9246.37	4417	7.174118e+000	1.495815e+000	34	30	5.964421e+000	0	0	0	0	0	0	7.20679	1	1	29.1201	30.4146
DATA	2290	14	158	0	0	A_23_P201445	NM_016076	9267.98	4417.06	2.361432e+001	2.700822e+000	52	30	5.804887e+000	0	0	0	0	0	0	23.7544	1	1	27.501	29.9249
DATA	2291	14	159	0	0	A_33_P3238290	NM_001290268	9288.56	4417.03	7.816165e+000	1.524330e+000	37	29	5.700733e+000	0	0	0	0	0	0	7.87494	1	1	29.1201	29.5605
DATA	2292	14	160	0	0	A_21_P0006913	lnc-ADRA2A-1:1	9309.62	4417	1.302305e+000	1.308237e+000	30	30	5.576629e+000	0	0	0	0	0	0	0.730653	0	0	30	29.728
DATA	2293	14	161	0	0	A_23_P24515	NM_000019	9330.78	4417.23	3.105995e+001	3.368432e+000	54	29	5.765950e+000	0	0	0	0	0	0	31.4178	1	1	21.6755	29.407
DATA	2294	14	162	0	0	A_24_P7121	NM_024677	9351.57	4417.65	6.582054e+000	1.457621e+000	35	28	5.641086e+000	0	0	0	0	0	0	6.67304	1	1	24.6442	28.5828
DATA	2295	14	163	0	0	A_33_P3295328	NM_001007033	9373.37	4417	1.292725e+000	1.296623e+000	28	28	5.157596e+000	0	0	0	0	0	0	-0.6824	0	0	30	28.2762
DATA	2296	14	164	0	0	A_21_P0014844	lnc-MRPS25-1:1	9394.87	4417.8	1.418045e+001	1.918975e+000	44	27	5.119650e+000	0	0	0	0	0	0	14.4614	1	1	26.8687	27.6426
DATA	2297	15	1	0	0	A_33_P3278137	NR_002595	5934.44	4425.97	1.500637e+000	1.508657e+000	30	31	5.797124e+000	0	0	0	0	0	0	0.898985	0	0	29.1201	30.8004
DATA	2298	15	2	0	0	A_22_P00008943	NM_002281	5955.56	4425.97	7.690728e+004	7.690728e+003	67278.5	31	5.695246e+000	0	0	0	0	0	0	67052.3	1	1	29.1201	31.347
DATA	2299	15	3	0	0	A_22_P00017043	lnc-TTLL7-7:1	5976.62	4426	2.122545e+000	1.533588e+000	30	32	6.111909e+000	0	0	0	0	0	0	1.84262	1	0	30	32.3716
DATA	2300	15	4	0	0	A_32_P415151	NM_182552	5998	4425.8	4.206629e+000	1.581640e+000	32.5	33	6.612564e+000	0	0	0	0	0	0	3.63786	1	0	30	33.3485
DATA	2301	15	5	0	0	A_21_P0014053	NM_001256579	6019	4425.8	1.525314e+000	1.535240e+000	30	33	6.241578e+000	0	0	0	0	0	0	1.10122	0	0	30	33.4141
DATA	2302	15	6	0	0	A_21_P0003201	lnc-GMNC-2:1	6040.21	4425.81	1.535188e+000	1.542268e+000	30	33	6.457724e+000	0	0	0	0	0	0	1.31902	1	0	30	33.9326
DATA	2303	15	7	0	0	A_24_P213354	ENST00000396131	6061.07	4425.97	1.350498e+003	1.350586e+002	1187	33	5.951591e+000	0	0	0	0	0	0	1157.23	1	1	26.2212	33.984
DATA	2304	15	8	0	0	A_33_P3275959	BC001407	6082.43	4426.02	1.786821e+002	1.793465e+001	181.5	33	5.398048e+000	0	0	0	0	0	0	152.757	1	1	27.0811	33.4557
DATA	2305	15	9	0	0	A_21_P0008997	lnc-BANP-4:1	6103.67	4425.61	1.540415e+000	1.545061e+000	28	33	5.682572e+000	0	0	0	0	0	0	-1.18968	0	0	30	32.8534
DATA	2306	15	10	0	0	A_33_P3296772	NR_037676	6125	4425.5	1.542782e+000	1.547435e+000	28.5	33	5.841402e+000	0	0	0	0	0	0	-0.107848	0	0	30	32.7761
DATA	2307	15	11	0	0	A_22_P00014808	NR_103738	6146	4425.5	1.544644e+000	1.352969e+000	27	33	6.054093e+000	0	0	0	0	0	0	-1.12446	0	0	30	32.4411
DATA	2308	15	12	0	0	A_21_P0007065	NR_120647	6167.22	4425.52	1.546025e+000	1.550694e+000	29	33	6.101991e+000	0	0	0	0	0	0	0.0390921	0	0	30	32.7643
DATA	2309	15	13	0	0	A_22_P00005391	ENST00000280904	6188.4	4425.59	1.546927e+000	1.552929e+000	28	33	6.202140e+000	0	0	0	0	0	0	0.547423	0	0	27.501	32.7761
DATA	2310	15	14	0	0	A_21_P0007689	lnc-HIST4H4-3:1	6209.5	4425.68	1.547362e+000	1.552029e+000	27	33	6.436463e+000	0	0	0	0	0	0	-1.51024	0	0	27.0811	32.5779
DATA	2311	15	15	0	0	A_22_P00008126	lnc-IL32-1:1	6230.6	4425.59	5.396194e+000	1.643063e+000	34	33	6.361073e+000	0	0	0	0	0	0	4.58465	1	0	30	32.5109
DATA	2312	15	16	0	0	A_23_P114423	NM_152869	6252	4425.5	1.546706e+000	1.552588e+000	30	33	6.456268e+000	0	0	0	0	0	0	0.522529	0	0	30	32.7338
DATA	2313	15	17	0	0	A_33_P3287472	NM_001007533	6273	4425.5	1.545781e+000	1.550443e+000	29	32	6.467993e+000	0	0	0	0	0	0	-0.758938	0	0	30	32.7454
DATA	2314	15	18	0	0	A_23_P99653	ENST00000390439	6294.15	4425.5	6.155559e+000	1.652035e+000	34	32	6.320357e+000	0	0	0	0	0	0	5.23934	1	0	26.6546	32.2741
DATA	2315	15	19	0	0	A_21_P0010072	lnc-YTHDF1-3:1	6315.29	4425.5	2.378432e+000	1.565546e+000	31.5	32	6.508708e+000	0	0	0	0	0	0	2.02668	1	0	27.0811	32.0037
DATA	2316	15	20	0	0	A_33_P3377151	NM_006274	6336.5	4425.5	1.540619e+000	1.545265e+000	29	32	6.754439e+000	0	0	0	0	0	0	-0.248024	0	0	30	32.3804
DATA	2317	15	21	0	0	A_33_P3605269	NR_027713	6357.71	4425.5	1.538162e+000	1.542801e+000	28	32	6.801781e+000	0	0	0	0	0	0	-0.277363	0	0	30	32.2791
DATA	2318	15	22	0	0	A_33_P3495783	ENST00000327381	6378.85	4425.5	1.535376e+000	1.540511e+000	29.5	32	6.324171e+000	0	0	0	0	0	0	0.337733	0	0	30	31.7196
DATA	2319	15	23	0	0	A_24_P145009	NR_003502	6400	4425.5	6.810392e+000	1.681027e+000	35	32	6.204278e+000	0	0	0	0	0	0	5.84275	1	0	30	32.0344
DATA	2320	15	24	0	0	A_21_P0004852	lnc-HDGFL1-1:1	6421.15	4425.5	1.528864e+000	1.538173e+000	30	32	6.278789e+000	0	0	0	0	0	0	1.03286	0	0	26.6546	32.0034
DATA	2321	15	25	0	0	A_33_P3421907	ENST00000580780	6442.29	4425.5	1.578679e+001	2.198281e+000	43	32	5.995792e+000	0	0	0	0	0	0	13.6068	1	1	27.0811	32.1739
DATA	2322	15	26	0	0	A_21_P0006271	XR_246689	6463.5	4425.5	1.521207e+000	1.526110e+000	28.5	32	6.071330e+000	0	0	0	0	0	0	0.267845	0	0	27.9146	32.3541
DATA	2323	15	27	0	0	A_21_P0014838	AK098835	6484.71	4425.5	1.529757e+001	2.157617e+000	43	32	6.039962e+000	0	0	0	0	0	0	13.2563	1	1	30	32.3516
DATA	2324	15	28	0	0	A_33_P3297160	ENST00000395193	6505.85	4425.5	1.512546e+000	1.518324e+000	30	32	5.877890e+000	0	0	0	0	0	0	0.528046	0	0	30	32.0241
DATA	2325	15	29	0	0	A_21_P0012058	NR_046836	6527	4425.5	4.144676e+000	1.568195e+000	32	32	5.007835e+000	0	0	0	0	0	0	3.6133	1	0	30	31.4321
DATA	2326	15	30	0	0	A_23_P166716	NM_017819	6548.41	4425.61	9.989384e+001	1.010250e+001	115	32	5.159951e+000	0	0	0	0	0	0	87.3699	1	1	24.4106	31.6644
DATA	2327	15	31	0	0	A_21_P0002098	ENST00000432894	6569.29	4425.5	2.789901e+000	1.528173e+000	31.5	32	5.901493e+000	0	0	0	0	0	0	2.44831	1	0	30	32.0912
DATA	2328	15	32	0	0	A_24_P192805	NM_001007232	6590.54	4425.67	4.796646e+001	5.024904e+000	68	32	5.918525e+000	0	0	0	0	0	0	42.2399	1	1	24.4106	31.7119
DATA	2329	15	33	0	0	A_22_P00004917	NR_125923	6611.55	4425.87	2.567978e+001	2.969934e+000	54	31	5.843452e+000	0	0	0	0	0	0	22.6943	1	1	30	31.6914
DATA	2330	15	34	0	0	A_23_P134433	NM_001427	6633.2	4425.5	1.573731e+003	1.573801e+002	1420	31	5.937361e+000	0	0	0	0	0	0	1396.18	1	1	25.7804	31.6829
DATA	2331	15	35	0	0	A_23_P118392	NM_016084	6654.04	4425.39	4.807617e+001	5.030439e+000	75	32	6.229622e+000	0	0	0	0	0	0	42.8139	1	1	25.5572	31.7394
DATA	2332	15	36	0	0	A_21_P0005460	NR_126161	6674.7	4425.7	1.666897e+001	2.225810e+000	42	32	6.053501e+000	0	0	0	0	0	0	14.9005	1	1	22.7082	31.7603
DATA	2333	15	37	0	0	A_21_P0007479	NR_033855	6696.33	4425.39	1.464504e+000	1.468921e+000	28.5	32	5.807025e+000	0	0	0	0	0	0	-0.219937	0	0	30	31.8532
DATA	2334	15	38	0	0	A_22_P00018834	NR_033932	6717.5	4425.32	1.458527e+000	1.462926e+000	28	31	5.710389e+000	0	0	0	0	0	0	-0.17596	0	0	27.0811	31.0396
DATA	2335	15	39	0	0	A_24_P898945	NM_001098801	6738.5	4425.32	1.004828e+001	1.769830e+000	37	31	5.628938e+000	0	0	0	0	0	0	9.09378	1	1	27.0811	31.4135
DATA	2336	15	40	0	0	A_21_P0009741	lnc-DDX39A-2:1	6759.79	4425.19	1.446375e+000	1.450881e+000	28	31	5.997280e+000	0	0	0	0	0	0	0.18596	0	0	30	31.7054
DATA	2337	15	41	0	0	A_22_P00013354	lnc-RP11-158I9.5.1-1:1	6781.34	4425.5	4.087708e+001	4.335437e+000	65.5	31	6.000507e+000	0	0	0	0	0	0	37.3116	1	1	25.3321	31.7549
DATA	2338	15	42	0	0	A_23_P414519	NM_016588	6802	4425.2	4.833047e+000	1.517421e+000	32	32	6.431734e+000	0	0	0	0	0	0	4.43028	1	0	30	32.6066
DATA	2339	15	43	0	0	A_22_P00025849	ENST00000573270	6823.21	4425.19	1.990628e+000	1.445910e+000	30	32	6.286711e+000	0	0	0	0	0	0	1.83271	1	0	28.5237	32.3167
DATA	2340	15	44	0	0	A_22_P00018335	lnc-ZPBP-1:1	6844.44	4425.03	1.421539e+000	1.425826e+000	29	32	5.939972e+000	0	0	0	0	0	0	-0.244314	0	0	30	31.9394
DATA	2341	15	45	0	0	A_21_P0008906	ENST00000571619	6865.56	4425.03	2.858182e+000	1.448058e+000	31	31	6.154340e+000	0	0	0	0	0	0	2.65474	1	0	30	31.9872
DATA	2342	15	46	0	0	A_24_P195794	ENST00000488906	6886.8	4425.11	8.445651e+003	8.445663e+002	7784	31	5.950053e+000	0	0	0	0	0	0	7879.31	1	1	26.8687	31.581
DATA	2343	15	47	0	0	A_21_P0013976	NR_049793	6908.24	4425	2.457616e+001	2.831845e+000	52	31	6.005375e+000	0	0	0	0	0	0	23.0318	1	1	23.9365	31.4706
DATA	2344	15	48	0	0	A_23_P398637	NM_152292	6929	4425.2	1.684386e+000	1.410945e+000	28	31	6.037192e+000	0	0	0	0	0	0	1.58539	1	0	30	31.1597
DATA	2345	15	49	0	0	A_22_P00019068	lnc-CLEC14A-2:1	6950.37	4425	1.421382e+000	1.401767e+000	31	31	5.885322e+000	0	0	0	0	0	0	1.3439	1	0	30	31.229
DATA	2346	15	50	0	0	A_21_P0010068	lnc-HRH3-1:1	6973.11	4424.29	1.105860e+001	1.774503e+000	41	31	6.199442e+000	0	0	0	0	0	0	10.5068	1	1	30	31.3109
DATA	2347	15	51	0	0	A_22_P00021994	lnc-CNOT1-1:1	6992.5	4425	3.570690e+000	1.427666e+000	31	31	6.161781e+000	0	0	0	0	0	0	3.40597	1	0	30	31.7137
DATA	2348	15	52	0	0	A_22_P00003510	ENST00000513616	7013.62	4425	1.372083e+000	1.376221e+000	26.5	31	5.953003e+000	0	0	0	0	0	0	-1.2045	0	0	29.1201	31.4706
DATA	2349	15	53	0	0	A_21_P0013316	TCONS_l2_00026622	7034.83	4425	2.397021e+000	1.390996e+000	31	31	5.835271e+000	0	0	0	0	0	0	2.30665	1	0	28.1191	31.7689
DATA	2350	15	54	0	0	A_23_P118607	NM_025267	7055.86	4425.48	2.225138e+001	2.610110e+000	48	31	6.096155e+000	0	0	0	0	0	0	21.5042	1	1	21.9382	31.4917
DATA	2351	15	55	0	0	A_24_P59607	NM_001113434	7077.37	4425	7.075522e+000	1.531521e+000	36	31	5.592619e+000	0	0	0	0	0	0	6.86843	1	1	29.1201	31.0248
DATA	2352	15	56	0	0	A_21_P0006306	NR_121580	7098.37	4425	1.609254e+000	1.362058e+000	31	31	5.700379e+000	0	0	0	0	0	0	1.56881	1	0	30	30.6732
DATA	2353	15	57	0	0	A_23_P120845	NM_005080	7119.13	4425	1.424048e+003	1.424112e+002	1379	30	5.758079e+000	0	0	0	0	0	0	1394.05	1	1	27.2919	30.6163
DATA	2354	15	58	0	0	A_22_P00004300	XR_245020	7140.62	4425	1.337147e+000	1.341179e+000	26.5	30	5.678789e+000	0	0	0	0	0	0	-0.228153	0	0	29.1201	30.3633
DATA	2355	15	59	0	0	A_24_P291231	NM_016831	7161.62	4425	1.331665e+000	1.336609e+000	28.5	30	5.636783e+000	0	0	0	0	0	0	0.491441	0	0	29.1201	30.5968
DATA	2356	15	60	0	0	A_24_P374461	NM_181646	7183	4424.8	1.326159e+000	1.330159e+000	27	30	6.031194e+000	0	0	0	0	0	0	-0.135063	0	0	30	31.2901
DATA	2357	15	61	0	0	A_22_P00008795	lnc-KIFC3-1:1	7204.17	4425	9.374495e+000	1.622971e+000	37.5	31	6.114325e+000	0	0	0	0	0	0	9.32976	1	1	28.1191	31.3178
DATA	2358	15	62	0	0	A_23_P405282	NR_038359	7225.37	4425	4.657892e+004	4.657892e+003	46541	30	6.121011e+000	0	0	0	0	0	0	46540.5	1	1	29.1201	30.793
DATA	2359	15	63	0	0	A_22_P00017049	lnc-TUBA1A-1:1	7246.76	4424.79	5.572385e+000	1.427662e+000	33	31	6.344749e+000	0	0	0	0	0	0	5.58979	1	0	30	31.031
DATA	2360	15	64	0	0	A_23_P359738	NM_015630	7267.56	4424.97	1.989626e+001	2.381910e+000	48	31	6.494269e+000	0	0	0	0	0	0	20.0329	1	1	29.1201	31.2742
DATA	2361	15	65	66	-1	3xSLv1	3xSLv1	7288.62	4425	1.300764e+000	1.304687e+000	28	30	6.314640e+000	0	0	0	0	0	0	-0.507417	0	0	30	31.2587
DATA	2362	15	66	0	0	A_33_P3246293	NM_001145207	7310	4424.8	1.243221e+001	1.798679e+000	41	30	6.226574e+000	0	0	0	0	0	0	12.6107	1	1	28.1191	30.6316
DATA	2363	15	67	0	0	A_33_P3390723	THC2661718	7331.41	4424.9	2.305985e+001	2.644828e+000	52	30	6.095027e+000	0	0	0	0	0	0	23.4751	1	1	24.1747	30.251
DATA	2364	15	68	0	0	A_23_P81676	NM_198239	7352.37	4425	1.286885e+000	1.290766e+000	27	30	5.833984e+000	0	0	0	0	0	0	-0.745717	0	0	30	30.3661
DATA	2365	15	69	0	0	A_24_P461497	ENST00000567299	7373.69	4424.84	4.336267e+001	4.523045e+000	69	30	5.996264e+000	0	0	0	0	0	0	44.4469	1	1	27.2919	30.3745
DATA	2366	15	70	0	0	A_23_P13907	NM_000618	7395.22	4425.1	3.939147e+001	4.142542e+000	68	30	5.724702e+000	0	0	0	0	0	0	40.5107	1	1	26.6546	30.7774
DATA	2367	15	71	0	0	A_22_P00023571	lnc-RP11-677C1.2.1-1:1	7416.15	4424.63	4.332315e+001	4.516887e+000	75	30	5.708261e+000	0	0	0	0	0	0	44.6966	1	1	24.1747	30.855
DATA	2368	15	72	0	0	A_24_P15391	NM_001135649	7437	4424.8	7.539367e+000	1.480498e+000	35	30	5.978961e+000	0	0	0	0	0	0	7.80196	1	1	28.1191	30.6745
DATA	2369	15	73	0	0	A_22_P00024748	ENST00000568036	7458	4424.5	1.266528e+000	1.275118e+000	29	30	5.943934e+000	0	0	0	0	0	0	1.14375	0	0	30	30.502
DATA	2370	15	74	0	0	A_21_P0004377	lnc-PRLR-1:1	7479.33	4424.61	1.262867e+000	1.272950e+000	30	30	5.894687e+000	0	0	0	0	0	0	1.31404	0	0	27.2919	30.5414
DATA	2371	15	75	0	0	A_33_P3211634	NM_001286361	7500.5	4424.68	5.205907e+000	1.366245e+000	33	31	6.000791e+000	0	0	0	0	0	0	5.43403	1	0	30	30.5691
DATA	2372	15	76	0	0	A_22_P00011165	lnc-OCIAD2-1:1	7521.5	4424.68	1.912830e+000	1.274279e+000	31	31	6.229036e+000	0	0	0	0	0	0	2.00193	1	0	30	31.1263
DATA	2373	15	77	0	0	A_24_P416257	NM_015044	7543.1	4424.6	3.129127e+002	3.131649e+001	362	31	6.301373e+000	0	0	0	0	0	0	328.345	1	1	26.2212	31.3864
DATA	2374	15	78	0	0	A_22_P00012162	XR_243033	7564	4424.5	1.249756e+000	1.253525e+000	26	31	6.426706e+000	0	0	0	0	0	0	-1.92732	0	0	26.2212	31.3836
DATA	2375	15	79	0	0	A_23_P415395	NM_145208	7585	4424.5	1.246877e+000	1.250637e+000	29	32	6.487955e+000	0	0	0	0	0	0	-0.148588	0	0	26.2212	31.3636
DATA	2376	15	80	0	0	A_24_P937325	ENST00000472289	7606.22	4424.52	2.693557e+000	1.276612e+000	31	31	5.979727e+000	0	0	0	0	0	0	2.84606	1	0	30	31.1679
DATA	2377	15	81	0	0	A_23_P114405	NM_012286	7627.57	4424.48	8.986022e+001	9.071892e+000	128	31	5.830020e+000	0	0	0	0	0	0	95.1488	1	1	26.2212	30.7904
DATA	2378	15	82	0	0	A_24_P372553	NM_015608	7648.6	4424.59	5.238421e+000	1.348703e+000	35	31	5.687232e+000	0	0	0	0	0	0	5.55754	1	0	30	30.6333
DATA	2379	15	83	0	0	A_22_P00017945	lnc-ZIC1-2:1	7669.71	4424.5	1.236783e+000	1.240513e+000	27	31	5.723812e+000	0	0	0	0	0	0	-0.817231	0	0	30	30.5894
DATA	2380	15	84	0	0	A_23_P119102	NM_003370	7691	4424.3	1.396535e+003	1.396590e+002	1512	30	5.912903e+000	0	0	0	0	0	0	1486.97	1	1	26.2212	30.5112
DATA	2381	15	85	66	-1	3xSLv1	3xSLv1	7712	4424.5	1.232661e+000	1.236378e+000	29	29	5.936756e+000	0	0	0	0	0	0	-0.115335	0	0	30	29.93
DATA	2382	15	86	0	0	A_33_P3412488	ENST00000417039	7733.15	4424.5	1.230828e+000	1.237238e+000	31	29	5.960773e+000	0	0	0	0	0	0	0.872106	0	0	26.6546	29.7421
DATA	2383	15	87	0	0	A_21_P0009529	lnc-PIEZO2-3:1	7754.29	4424.5	1.457321e+000	1.241440e+000	29	29	5.873834e+000	0	0	0	0	0	0	1.55859	1	0	27.0811	29.6316
DATA	2384	15	88	0	0	A_24_P185036	NM_018348	7775.5	4424.5	1.352868e+001	1.829318e+000	43.5	29	6.207837e+000	0	0	0	0	0	0	14.4868	1	1	27.9146	30.0039
DATA	2385	15	89	0	0	A_21_P0005510	lnc-PCLO-1:1	7796.71	4424.5	1.226240e+000	1.229938e+000	27	29	5.861510e+000	0	0	0	0	0	0	-0.842259	0	0	30	29.5692
DATA	2386	15	90	0	0	A_19_P00321194	NR_002838	7817.94	4424.5	1.054929e+001	1.619443e+000	40	29	5.993860e+000	0	0	0	0	0	0	11.3204	1	1	19.7386	29.688
DATA	2387	15	91	0	0	A_33_P3388564	NM_144607	7839	4424.5	1.223945e+000	1.228633e+000	28	30	6.222899e+000	0	0	0	0	0	0	0.531383	0	0	30	30.2603
DATA	2388	15	92	0	0	A_21_P0001262	lnc-UBIAD1-2:1	7860.15	4424.5	1.223023e+000	1.226712e+000	25.5	30	6.332374e+000	0	0	0	0	0	0	-3.21379	0	0	26.6546	30.2157
DATA	2389	15	93	0	0	A_33_P3248629	ENST00000492720	7881.29	4424.5	2.703312e+000	1.255388e+000	32	30	6.982733e+000	0	0	0	0	0	0	2.90748	1	0	27.0811	30.905
DATA	2390	15	94	0	0	A_22_P00002397	NR_002808	7902.5	4424.32	1.221606e+000	1.225290e+000	27	31	6.795200e+000	0	0	0	0	0	0	-0.817335	0	0	27.0811	31.1138
DATA	2391	15	95	0	0	A_22_P00007292	lnc-GPR27-1:2	7923.6	4424.41	2.701243e+000	1.254253e+000	33.5	31	6.859588e+000	0	0	0	0	0	0	2.90791	1	0	27.501	31.1137
DATA	2392	15	96	0	0	A_22_P00010559	lnc-NCOR2-3:1	7944.85	4424.5	1.220810e+000	1.224491e+000	28	31	6.515909e+000	0	0	0	0	0	0	-0.401082	0	0	30	31.0776
DATA	2393	15	97	0	0	A_21_P0000496	NR_004395	7966	4424.5	1.220620e+000	1.224301e+000	27.5	31	6.477639e+000	0	0	0	0	0	0	-0.681336	0	0	30	30.6563
DATA	2394	15	98	0	0	A_21_P0000335	NR_002981	7987.82	4423.97	7.109755e+000	1.415682e+000	36	31	6.506589e+000	0	0	0	0	0	0	7.65756	1	1	30	30.6906
DATA	2395	15	99	0	0	A_33_P3286278	NM_002087	8008.4	4424.41	9.832228e+003	9.832236e+002	10048	31	6.339352e+000	0	0	0	0	0	0	10588.6	1	1	27.501	30.7033
DATA	2396	15	100	0	0	A_33_P3381191	NM_024955	8029.5	4424.32	2.297901e+000	1.245934e+000	32	31	6.045086e+000	0	0	0	0	0	0	2.47423	1	0	30	31.0405
DATA	2397	15	101	0	0	A_33_P3265376	NM_001145724	8050.5	4424.32	1.221243e+000	1.225298e+000	28.5	31	6.163741e+000	0	0	0	0	0	0	0.325145	0	0	30	30.9918
DATA	2398	15	102	0	0	A_23_P422724	NM_000943	8071.78	4424.48	1.221763e+000	1.225448e+000	27	31	5.743921e+000	0	0	0	0	0	0	-1.01482	0	0	27.0811	30.5586
DATA	2399	15	103	0	0	A_22_P00012814	lnc-RAPH1-1:1	8093	4424.5	1.958498e+000	1.241631e+000	30	30.5	6.092555e+000	0	0	0	0	0	0	2.10616	1	0	30	30.9208
DATA	2400	15	104	0	0	A_23_P115149	NM_024102	8114	4424.2	3.380456e+000	1.272537e+000	33	31	6.033119e+000	0	0	0	0	0	0	3.63316	1	0	28.1191	31.2661
DATA	2401	15	105	0	0	A_22_P00015387	lnc-SREK1-2:1	8135.21	4424.19	1.224016e+000	1.227708e+000	27	31	5.887332e+000	0	0	0	0	0	0	-1.44351	0	0	30	31.5597
DATA	2402	15	106	0	0	A_23_P42695	NM_024051	8156.68	4424.64	7.700655e+001	7.798078e+000	109	31	5.990967e+000	0	0	0	0	0	0	82.6303	1	1	24.8756	31.7617
DATA	2403	15	107	0	0	A_23_P358917	NM_000765	8177.56	4424.03	2.008098e+000	1.246130e+000	31	31	5.749898e+000	0	0	0	0	0	0	2.1529	1	0	29.1201	31.4753
DATA	2404	15	108	0	0	A_22_P00018046	lnc-ZNF266-1:1	8198.7	4424.1	1.870833e+000	1.245240e+000	30	31	5.661534e+000	0	0	0	0	0	0	2.00368	1	0	28.3221	31.2946
DATA	2405	15	109	0	0	A_19_P00807328	XR_424249	8220	4424.2	1.228792e+000	1.234017e+000	30	31	5.530296e+000	0	0	0	0	0	0	0.654921	0	0	30	31.4257
DATA	2406	15	110	0	0	A_21_P0002414	XR_425379	8241	4424.2	2.376299e+000	1.256641e+000	30	31	5.686062e+000	0	0	0	0	0	0	2.53914	1	0	30	31.3908
DATA	2407	15	111	0	0	A_22_P00009380	ENST00000523820	8262.37	4424	1.231835e+000	1.235550e+000	29	30	5.684395e+000	0	0	0	0	0	0	-0.173551	0	0	29.1201	30.6932
DATA	2408	15	112	0	0	A_22_P00006683	ENST00000444827	8283.44	4424.03	1.233519e+000	1.237240e+000	28	30	5.217262e+000	0	0	0	0	0	0	-1.39383	0	0	30	30.2765
DATA	2409	15	113	0	0	A_33_P3379176	ENST00000455505	8304.22	4424.35	3.019871e+001	3.264176e+000	60.5	30	5.744945e+000	0	0	0	0	0	0	32.136	1	1	23.696	30.6457
DATA	2410	15	114	0	0	A_21_P0011575	TCONS_l2_00011129	8325.62	4424	1.237175e+000	1.246546e+000	29	30	5.790442e+000	0	0	0	0	0	0	1.25848	0	0	30	30.938
DATA	2411	15	115	0	0	A_22_P00013811	lnc-RP5-1047A19.4.1-1:1	8346.83	4424	1.239153e+000	1.248150e+000	30	31	6.213501e+000	0	0	0	0	0	0	1.21429	0	0	28.1191	31.1317
DATA	2412	15	116	0	0	A_23_P317683	NM_003274	8368	4424.2	5.537227e+001	5.675463e+000	84	31	6.000686e+000	0	0	0	0	0	0	58.6431	1	1	28.1191	31.3459
DATA	2413	15	117	0	0	A_33_P3271725	NM_025055	8389.22	4423.87	1.322862e+001	1.818024e+000	45	31	5.950454e+000	0	0	0	0	0	0	13.9863	1	1	27.7085	31.0749
DATA	2414	15	118	0	0	A_33_P3210203	NM_032451	8410.37	4424	1.469771e+000	1.257955e+000	30	31	5.921481e+000	0	0	0	0	0	0	1.55117	1	0	30	30.8902
DATA	2415	15	119	0	0	A_21_P0011743	NR_038278	8431.73	4424.29	4.208675e+001	4.390866e+000	70.5	30	5.965646e+000	0	0	0	0	0	0	44.3337	1	1	24.4106	30.6109
DATA	2416	15	120	0	0	A_21_P0001362	lnc-SARS-1:1	8452.62	4424	1.250222e+000	1.253992e+000	28	31	6.366632e+000	0	0	0	0	0	0	-0.705201	0	0	30	31.2395
DATA	2417	15	121	0	0	A_22_P00011985	lnc-PLAGL2-1:1	8473.83	4424	1.252643e+000	1.256421e+000	29	31	6.349297e+000	0	0	0	0	0	0	-0.705153	0	0	30	31.2385
DATA	2418	15	122	0	0	A_33_P3394828	NM_024078	8495.76	4424	5.824029e+003	5.824042e+002	6081	30	6.162792e+000	0	0	0	0	0	0	6099.43	1	1	23.4529	30.7453
DATA	2419	15	123	0	0	A_23_P11372	NM_000194	8516.35	4424.37	5.838657e+001	5.973384e+000	92.5	31	6.076672e+000	0	0	0	0	0	0	61.0254	1	1	24.8756	31.0105
DATA	2420	15	124	0	0	A_23_P98022	NM_012238	8537.98	4424	1.830144e+001	2.224258e+000	47	31	5.703100e+000	0	0	0	0	0	0	19.0897	1	1	23.696	30.5833
DATA	2421	15	125	0	0	A_22_P00025156	ENST00000537280	8558.5	4424	1.262797e+000	1.268507e+000	29	31	5.748134e+000	0	0	0	0	0	0	0.722744	0	0	30	30.2252
DATA	2422	15	126	0	0	A_32_P232035	NR_026776	8579.62	4424	1.265418e+000	1.269234e+000	26	31	5.948384e+000	0	0	0	0	0	0	-2.65499	0	0	29.1201	30.874
DATA	2423	15	127	0	0	A_21_P0009980	lnc-MC3R-1:1	8600.62	4424	1.268045e+000	1.272821e+000	30	31	5.609364e+000	0	0	0	0	0	0	0.510104	0	0	30	30.6996
DATA	2424	15	128	0	0	A_22_P00006930	ENST00000578741	8622	4423.8	1.270697e+000	1.274529e+000	28	32	6.070447e+000	0	0	0	0	0	0	-0.810175	0	0	30	31.4741
DATA	2425	15	129	0	0	A_33_P3382086	NM_138418	8643.35	4424	1.872096e+002	1.876448e+001	221	31	5.900996e+000	0	0	0	0	0	0	193.257	1	1	26.4388	31.5257
DATA	2426	15	130	0	0	A_33_P3220192	NR_026775	8664.37	4424	1.312233e+000	1.286631e+000	29.5	31	5.671320e+000	0	0	0	0	0	0	1.35181	1	0	30	31.2471
DATA	2427	15	131	0	1	ERCC-00058_185	DQ459418	8685.44	4423.97	4.886237e+000	1.372493e+000	34	30	5.903384e+000	0	0	0	0	0	0	5.02322	1	0	29.1201	30.7398
DATA	2428	15	132	0	0	A_33_P3404470	NM_030930	8706.79	4423.34	4.781851e+001	4.951526e+000	78	31	5.572593e+000	0	0	0	0	0	0	49.0618	1	1	25.1049	30.5568
DATA	2429	15	133	0	0	A_22_P00011461	lnc-PAPPA-AS1-1:1	8727.34	4423.93	2.491538e+001	2.804662e+000	53	30	5.490120e+000	0	0	0	0	0	0	25.5103	1	1	26.0017	30.6007
DATA	2430	15	134	0	0	A_21_P0011033	TCONS_l2_00005433	8749	4423.8	4.314899e+000	1.360624e+000	33	31	5.665289e+000	0	0	0	0	0	0	4.40897	1	0	28.1191	30.8664
DATA	2431	15	135	0	0	A_33_P3394065	ENST00000422321	8770	4423.8	1.289025e+000	1.292915e+000	28	30	5.863291e+000	0	0	0	0	0	0	0.0243108	0	0	30	30.7653
DATA	2432	15	136	0	0	A_22_P00010593	ENST00000561906	8791.21	4423.81	1.291510e+000	1.296072e+000	30	30.5	5.865043e+000	0	0	0	0	0	0	0.423348	0	0	30	30.8261
DATA	2433	15	137	0	0	A_33_P3416797	AL831947	8812.5	4423.68	1.293909e+000	1.298113e+000	28.5	31	5.732963e+000	0	0	0	0	0	0	0.284483	0	0	30	31.0076
DATA	2434	15	138	0	0	A_23_P52647	NM_006795	8834	4423.5	2.024973e+003	2.025015e+002	2041.5	31	5.265218e+000	0	0	0	0	0	0	2053.59	1	1	26.2212	30.5219
DATA	2435	15	139	0	0	A_23_P112113	NM_014846	8854.78	4423.52	4.917561e+001	5.087101e+000	77	31	5.640946e+000	0	0	0	0	0	0	49.7854	1	1	27.0811	30.7434
DATA	2436	15	140	0	0	A_33_P3489737	NM_020726	8876	4423.5	1.300620e+000	1.304542e+000	26	30	5.223928e+000	0	0	0	0	0	0	-2.46412	0	0	26.2212	30.5174
DATA	2437	15	141	0	0	A_23_P121533	NM_012445	8897	4423.7	1.080853e+003	1.080932e+002	1082	30	5.588275e+000	0	0	0	0	0	0	1090.69	1	1	26.2212	30.3792
DATA	2438	15	142	0	0	A_33_P3383656	NM_001033575	8918.81	4423.5	9.190566e+001	9.283259e+000	117	30	5.805742e+000	0	0	0	0	0	0	92.6037	1	1	25.3321	30.4872
DATA	2439	15	143	0	0	A_22_P00000611	lnc-ACOT1-3:2	8939.5	4423.68	1.404047e+000	1.317906e+000	30.5	30	5.463860e+000	0	0	0	0	0	0	1.41275	1	0	27.0811	30.2528
DATA	2440	15	144	0	0	A_23_P106741	NM_002811	8960.6	4423.59	2.719757e+002	2.722920e+001	303.5	30	5.790210e+000	0	0	0	0	0	0	273.317	1	1	27.501	30.5418
DATA	2441	15	145	0	0	A_33_P3321205	NM_001159531	8981.62	4423.62	1.194570e+001	1.775525e+000	41	30	5.770669e+000	0	0	0	0	0	0	11.9907	1	1	23.4529	30.9161
DATA	2442	15	146	0	0	A_33_P8922891	XM_005255009	9003	4423.5	1.310968e+000	1.318702e+000	29.5	30	5.937774e+000	0	0	0	0	0	0	1.00044	0	0	26.2212	30.822
DATA	2443	15	147	0	1	ERCC-00012_90	ERCC-00012_90	9024	4423.5	1.312143e+000	1.321474e+000	30	31	5.841764e+000	0	0	0	0	0	0	1.19281	0	0	30	31.0326
DATA	2444	15	148	0	0	A_23_P11862	NM_018186	9046	4423.45	5.058440e+000	1.410917e+000	31	31	5.840429e+000	0	0	0	0	0	0	5.06384	1	0	30	30.7624
DATA	2445	15	149	0	0	A_22_P00014513	lnc-SHPRH-2:3	9066.4	4423.59	1.323893e+000	1.324562e+000	29.5	31	5.835137e+000	0	0	0	0	0	0	1.32449	1	0	27.501	30.7306
DATA	2446	15	150	0	0	A_33_P3302393	ENST00000258157	9088.07	4423.53	9.464719e+001	9.556117e+000	124.5	31	5.979907e+000	0	0	0	0	0	0	94.6483	1	1	25.3321	30.8643
DATA	2447	15	151	0	0	A_21_P0007890	ENST00000551629	9108.71	4423.5	2.943124e+001	3.225114e+000	58	31	6.399109e+000	0	0	0	0	0	0	29.4239	1	1	27.0811	30.9891
DATA	2448	15	152	0	0	A_23_P211584	NM_033318	9129.81	4423.24	1.142429e+001	1.744890e+000	39	31	5.888608e+000	0	0	0	0	0	0	11.4211	1	1	30	31.0296
DATA	2449	15	153	0	0	A_23_P120125	NM_199235	9151	4423.5	1.843134e+000	1.331673e+000	30	30	6.223810e+000	0	0	0	0	0	0	1.84267	1	0	26.2212	30.585
DATA	2450	15	154	0	0	A_33_P3340129	AK125148	9172.15	4423.5	3.863779e+000	1.373917e+000	34	31	5.968486e+000	0	0	0	0	0	0	3.86395	1	0	30	31.1373
DATA	2451	15	155	0	0	A_24_P21770	NM_145008	9193.71	4423.82	1.625672e+002	1.631006e+001	194	30	6.012928e+000	0	0	0	0	0	0	162.645	1	1	25.1049	31.0442
DATA	2452	15	156	0	0	A_21_P0008493	lnc-HSP90AA1-10:1	9214.6	4423.41	1.312857e+000	1.316816e+000	27	30	6.043758e+000	0	0	0	0	0	0	-1.17385	0	0	30	30.4215
DATA	2453	15	157	0	0	A_24_P392713	ENST00000492017	9236.4	4423.62	7.248459e+003	7.248471e+002	7283	30	5.886884e+000	0	0	0	0	0	0	7264.65	1	1	24.4106	30.5155
DATA	2454	15	158	0	0	A_33_P3340655	NM_052904	9257	4423.5	1.310059e+000	1.314077e+000	29	30	5.733933e+000	0	0	0	0	0	0	0.133072	0	0	30	29.8937
DATA	2455	15	159	0	0	A_21_P0009757	lnc-C19orf12-2:1	9278.13	4422.97	5.974217e+000	1.461510e+000	32	30	5.647251e+000	0	0	0	0	0	0	6.0043	1	0	30	29.6773
DATA	2456	15	160	0	0	A_23_P252711	NM_016027	9299.15	4423.5	5.254205e+000	1.411336e+000	34	30	5.701474e+000	0	0	0	0	0	0	5.28886	1	0	26.6546	29.9294
DATA	2457	15	161	0	0	A_22_P00001431	lnc-APOB-2:1	9320.4	4423.41	1.303320e+000	1.310604e+000	29.5	30	5.689181e+000	0	0	0	0	0	0	0.945007	0	0	30	29.9962
DATA	2458	15	162	0	0	A_24_P246351	NM_138411	9341.5	4423.32	1.300344e+000	1.304266e+000	28	28	5.611244e+000	0	0	0	0	0	0	-0.37439	0	0	30	28.9771
DATA	2459	15	163	0	0	A_33_P3375626	A_33_P3375626	9362.6	4423.41	2.875274e+000	1.332369e+000	31	28	5.245087e+000	0	0	0	0	0	0	2.91407	1	0	30	28.5136
DATA	2460	15	164	0	0	A_22_P00011417	lnc-PAK2-1:1	9383.82	4423.63	9.802687e+001	9.888160e+000	130.5	28	5.442016e+000	0	0	0	0	0	0	99.629	1	1	25.7804	28.2313
DATA	2461	16	1	0	0	A_23_P114656	NM_004964	5945	4431.8	2.362582e+002	2.367416e+001	230	31	5.800600e+000	0	0	0	0	0	0	206.006	1	1	30	31.0805
DATA	2462	16	2	0	0	A_21_P0014442	XR_251642	5966.21	4431.81	5.612465e+000	1.619340e+000	36	32	5.660680e+000	0	0	0	0	0	0	4.87185	1	0	28.5237	31.8339
DATA	2463	16	3	0	0	A_33_P3373243	ENST00000319817	5987.44	4431.97	1.520650e+000	1.525236e+000	26	32	6.538700e+000	0	0	0	0	0	0	-2.21944	0	0	30	32.8713
DATA	2464	16	4	0	0	A_33_P3238543	NR_015454	6008.5	4431.94	1.186477e+002	1.196310e+001	134	33	6.478773e+000	0	0	0	0	0	0	102.2	1	1	29.1201	33.3152
DATA	2465	16	5	0	0	A_33_P3306018	AK127893	6029.63	4431.87	2.849967e+000	1.561827e+000	33	33	6.105138e+000	0	0	0	0	0	0	2.44709	1	0	28.5237	33.4636
DATA	2466	16	6	0	0	A_33_P3270354	ENST00000418789	6050.78	4431.52	2.801611e+000	1.565023e+000	33	33	5.982297e+000	0	0	0	0	0	0	2.3991	1	0	27.0811	33.963
DATA	2467	16	7	0	0	A_23_P107684	NM_014347	6071.93	4431.77	9.295944e+001	9.423233e+000	108	33	5.638234e+000	0	0	0	0	0	0	79.4041	1	1	25.5572	33.6333
DATA	2468	16	8	0	0	A_33_P3404843	NM_172231	6093	4431.5	3.019142e+000	1.575834e+000	32	33	5.620876e+000	0	0	0	0	0	0	2.57385	1	0	30	33.3388
DATA	2469	16	9	0	0	A_22_P00023246	NR_110829	6114.4	4431.59	1.544680e+000	1.549339e+000	27	33	5.816956e+000	0	0	0	0	0	0	-2.33904	0	0	27.501	33.0074
DATA	2470	16	10	0	0	A_22_P00017420	XR_245081	6135.5	4431.68	5.215171e+000	1.636768e+000	34	33	6.013695e+000	0	0	0	0	0	0	4.43217	1	0	30	32.6604
DATA	2471	16	11	0	0	A_33_P3716108	DA096222	6156.6	4431.59	1.667829e+000	1.561908e+000	29	33	6.057040e+000	0	0	0	0	0	0	1.41604	1	0	30	32.6081
DATA	2472	16	12	0	0	A_23_P27107	NM_003963	6177.78	4431.52	1.083326e+001	1.894345e+000	38.5	33	6.183204e+000	0	0	0	0	0	0	9.19166	1	1	27.0811	32.8135
DATA	2473	16	13	0	0	A_22_P00025081	XR_426248	6199	4431.5	1.549903e+000	1.555470e+000	30	33	6.342054e+000	0	0	0	0	0	0	0.446979	0	0	30	32.5748
DATA	2474	16	14	0	0	A_22_P00014420	lnc-SGMS1-1:1	6220	4431.5	3.348996e+000	1.590345e+000	31.5	33	6.304975e+000	0	0	0	0	0	0	2.84028	1	0	30	32.7795
DATA	2475	16	15	0	0	A_33_P3395743	NM_022834	6241.7	4431.86	2.654646e+002	2.659194e+001	248	32	6.495544e+000	0	0	0	0	0	0	225.169	1	1	25.5572	32.5324
DATA	2476	16	16	0	0	A_21_P0011371	TCONS_l2_00009029	6262.4	4431.59	1.548922e+000	1.555010e+000	30	32	6.633744e+000	0	0	0	0	0	0	0.56315	0	0	30	32.7704
DATA	2477	16	17	0	0	A_33_P3338215	AK090863	6283.6	4431.59	3.053257e+000	1.582135e+000	32.5	32	6.445016e+000	0	0	0	0	0	0	2.59329	1	0	30	32.7416
DATA	2478	16	18	0	0	A_32_P80741	NM_001007176	6304.78	4431.52	1.546107e+000	1.550770e+000	29.5	32	6.543368e+000	0	0	0	0	0	0	-0.268739	0	0	27.0811	32.0792
DATA	2479	16	19	0	0	A_22_P00022552	ENST00000517739	6326	4431.5	1.544120e+000	1.552952e+000	30	32	6.362199e+000	0	0	0	0	0	0	0.968829	0	0	30	32.1355
DATA	2480	16	20	0	0	A_22_P00023828	NM_001185177	6347	4431.5	1.541804e+000	1.546454e+000	28	32	6.839122e+000	0	0	0	0	0	0	-0.046258	0	0	30	32.41
DATA	2481	16	21	0	0	A_21_P0000388	NR_003072	6368.29	4431.5	1.539110e+000	1.548270e+000	29.5	32	6.344772e+000	0	0	0	0	0	0	1.00958	0	0	30	31.8235
DATA	2482	16	22	0	0	A_22_P00000623	XR_249063	6389.4	4431.41	1.536081e+000	1.540714e+000	26	32	6.745308e+000	0	0	0	0	0	0	-1.80161	0	0	30	32.1007
DATA	2483	16	23	0	0	A_22_P00025600	NR_015342	6410.6	4431.41	2.801364e+000	1.562699e+000	30	32	6.100269e+000	0	0	0	0	0	0	2.40257	1	0	30	31.9519
DATA	2484	16	24	0	0	A_21_P0004979	ENST00000610240	6431.71	4431.5	3.215420e+000	1.567149e+000	31.5	32	5.964259e+000	0	0	0	0	0	0	2.76411	1	0	30	32.3529
DATA	2485	16	25	0	0	A_23_P148204	NM_017944	6452.82	4431.82	1.250930e+002	1.260252e+001	137.5	32	6.171046e+000	0	0	0	0	0	0	107.801	1	1	24.6442	32.2323
DATA	2486	16	26	0	0	A_22_P00025636	ENST00000522173	6474	4431.5	1.691134e+000	1.535112e+000	29	32	6.007201e+000	0	0	0	0	0	0	1.46143	1	0	30	32.3618
DATA	2487	16	27	0	0	A_23_P133153	NM_004407	6495.22	4431.48	1.516779e+000	1.521354e+000	28	32	5.833158e+000	0	0	0	0	0	0	-1.16378	0	0	30	32.0719
DATA	2488	16	28	0	0	A_22_P00017364	ENST00000505978	6516.4	4431.41	1.512149e+000	1.516709e+000	28.5	32	5.862828e+000	0	0	0	0	0	0	-0.469212	0	0	30	32.2464
DATA	2489	16	29	0	0	A_21_P0008667	XR_424667	6537.5	4431.32	3.307203e+000	1.547615e+000	31	32	5.014674e+000	0	0	0	0	0	0	2.88427	1	0	30	31.5
DATA	2490	16	30	0	0	A_23_P30474	NM_018034	6558.69	4431.4	9.084423e+001	9.208548e+000	108	32	5.233120e+000	0	0	0	0	0	0	79.4903	1	1	25.3321	31.7525
DATA	2491	16	31	0	0	A_23_P77401	NM_018340	6580.18	4431.63	9.110990e+001	9.233908e+000	108	32	5.528973e+000	0	0	0	0	0	0	79.9997	1	1	25.7804	31.7543
DATA	2492	16	32	0	0	A_21_P0002261	lnc-IL1R2-1:2	6601	4431.5	1.261950e+001	3.089667e+000	34.5	31	5.803854e+000	0	0	0	0	0	0	11.1201	1	1	26.2212	31.4515
DATA	2493	16	33	0	0	A_23_P88046	NM_018210	6622.22	4431.48	6.699919e+001	6.863769e+000	85	31	5.946188e+000	0	0	0	0	0	0	59.2578	1	1	27.0811	31.6829
DATA	2494	16	34	0	0	A_21_P0005093	XR_428063	6643.5	4431.32	1.480586e+000	1.485051e+000	27	32	5.951931e+000	0	0	0	0	0	0	-1.25248	0	0	27.0811	31.7821
DATA	2495	16	35	0	0	A_32_P158786	NM_001170633	6664.5	4431.32	4.383608e+000	1.542904e+000	33	31	5.756238e+000	0	0	0	0	0	0	3.90713	1	0	30	31.6203
DATA	2496	16	36	0	0	A_33_P6497255	XR_426854	6685.63	4431.13	1.468968e+000	1.473568e+000	28	31	5.920666e+000	0	0	0	0	0	0	0.200079	0	0	28.5237	31.5192
DATA	2497	16	37	0	0	A_22_P00004863	NR_105005	6706.86	4431.21	2.192552e+000	1.483718e+000	30	31	5.836011e+000	0	0	0	0	0	0	1.97007	1	0	30	31.443
DATA	2498	16	38	0	0	A_22_P00015744	lnc-TAF12-2:1	6728.44	4431.13	1.473418e+003	1.473491e+002	1371.5	31	5.829013e+000	0	0	0	0	0	0	1329.52	1	1	25.1049	31.3408
DATA	2499	16	39	0	1	ERCC-00130_136	EF011072	6749.21	4431.19	1.450859e+000	1.455235e+000	27	32	5.886997e+000	0	0	0	0	0	0	-0.751655	0	0	28.5237	31.879
DATA	2500	16	40	0	0	A_22_P00022568	ENST00000429469	6770.37	4431	6.892687e+000	1.604590e+000	35	31	5.831632e+000	0	0	0	0	0	0	6.27202	1	0	29.1201	31.5292
DATA	2501	16	41	0	0	A_22_P00003748	ENST00000578545	6791.44	4431.03	5.160496e+000	1.532325e+000	34	32	6.334610e+000	0	0	0	0	0	0	4.71596	1	0	30	32.3294
DATA	2502	16	42	0	0	A_23_P4082	NM_006584	6812.46	4431.71	1.537057e+001	2.103989e+000	41.5	32	6.139477e+000	0	0	0	0	0	0	14.1059	1	1	25.3321	32.56
DATA	2503	16	43	0	0	A_33_P3214705	NM_001100418	6833.89	4431.33	1.087778e+002	1.097140e+001	126	32	6.751743e+000	0	0	0	0	0	0	100.278	1	1	25.3321	32.4669
DATA	2504	16	44	0	1	ERCC-00046_63	DQ516748	6855	4431.2	1.419697e+000	1.423978e+000	28	32	6.061408e+000	0	0	0	0	0	0	-0.394249	0	0	30	32.1364
DATA	2505	16	45	0	0	A_33_P3363168	NM_001282129	6876	4431.2	9.223673e+001	9.331992e+000	116	31	6.151021e+000	0	0	0	0	0	0	85.7831	1	1	28.1191	31.7347
DATA	2506	16	46	0	0	A_33_P3338740	NM_021044	6897.37	4431	1.407078e+000	1.411321e+000	29	31	5.926032e+000	0	0	0	0	0	0	-0.0600682	0	0	29.1201	31.0843
DATA	2507	16	47	0	0	A_33_P3366296	NR_026731	6918.5	4431	1.400825e+000	1.405248e+000	29	31	5.979864e+000	0	0	0	0	0	0	0.221545	0	0	30	31.1294
DATA	2508	16	48	0	0	A_23_P209360	NM_052920	6939.62	4431	7.276533e+000	1.576746e+000	35	31	5.993856e+000	0	0	0	0	0	0	6.85894	1	1	29.1201	30.9658
DATA	2509	16	49	0	0	A_33_P3628481	NR_046216	6960.62	4431	5.200500e+000	1.486558e+000	34	31	5.824622e+000	0	0	0	0	0	0	4.92379	1	0	30	31.3029
DATA	2510	16	50	0	0	A_24_P27977	NM_003307	6981.95	4431.18	1.533489e+001	2.067306e+000	42	31	6.191455e+000	0	0	0	0	0	0	14.5839	1	1	25.5572	31.2982
DATA	2511	16	51	0	0	A_21_P0009001	lnc-CLDN6-1:1	7003.17	4431	1.376087e+000	1.382298e+000	28	31	6.055923e+000	0	0	0	0	0	0	0.720909	0	0	30	31.7201
DATA	2512	16	52	0	0	A_21_P0014711	NM_001282958	7024.84	4431.75	4.269391e+003	4.269413e+002	4135	31.5	6.105405e+000	0	0	0	0	0	0	4096.63	1	1	24.1747	32.1508
DATA	2513	16	53	0	0	A_33_P3309506	NM_001080837	7045.5	4431	3.730968e+000	1.418097e+000	32.5	31	5.928087e+000	0	0	0	0	0	0	3.59568	1	0	29.1201	31.6693
DATA	2514	16	54	0	0	A_22_P00014315	lnc-SERPINB3-3:3	7066.62	4431	4.310878e+000	1.428783e+000	31	31	5.745045e+000	0	0	0	0	0	0	4.17267	1	0	29.1201	30.9145
DATA	2515	16	55	0	0	A_19_P00321631	ENST00000430094	7087.62	4431	2.959750e+000	1.388287e+000	31.5	31	5.845787e+000	0	0	0	0	0	0	2.87717	1	0	29.1201	31.1036
DATA	2516	16	56	0	0	A_21_P0009216	lnc-PFAS-1:2	7108.91	4430.9	5.059553e+000	1.442194e+000	32	30	5.695980e+000	0	0	0	0	0	0	4.93966	1	0	30	30.7115
DATA	2517	16	57	0	0	A_21_P0008046	ENST00000394457	7130	4430.8	7.703324e+000	1.549835e+000	37	30	5.733416e+000	0	0	0	0	0	0	7.55264	1	1	30	30.5372
DATA	2518	16	58	0	0	A_23_P370142	NM_002572	7150.98	4431.21	1.649560e+002	1.654988e+001	192	30	5.652212e+000	0	0	0	0	0	0	162.394	1	1	27.2919	30.7799
DATA	2519	16	59	0	0	A_23_P305723	NM_020948	7172.3	4431.5	9.406970e+001	9.501060e+000	123	30	5.992007e+000	0	0	0	0	0	0	92.9917	1	1	24.8756	30.9251
DATA	2520	16	60	0	0	A_23_P49539	NM_001291324	7192.88	4431.1	1.083757e+001	1.714476e+000	41	30	6.093637e+000	0	0	0	0	0	0	10.7563	1	1	30	31.463
DATA	2521	16	61	0	0	A_33_P3361741	NM_013238	7214.62	4431	3.071699e+001	3.344510e+000	58.5	30	6.175390e+000	0	0	0	0	0	0	30.6123	1	1	29.1201	31.0379
DATA	2522	16	62	0	0	A_23_P103465	NM_000929	7236	4430.8	3.105224e+001	3.373267e+000	58.5	30	6.671109e+000	0	0	0	0	0	0	31.0701	1	1	28.1191	30.7857
DATA	2523	16	63	0	0	A_21_P0012410	TCONS_l2_00018976	7257	4430.8	1.308788e+000	1.312961e+000	29	31	6.347468e+000	0	0	0	0	0	0	0.24475	0	0	30	31.0314
DATA	2524	16	64	0	0	A_21_P0014819	A_21_P0014819	7278.21	4430.81	1.303841e+000	1.307773e+000	27	31	6.232860e+000	0	0	0	0	0	0	-1.36478	0	0	30	31.3147
DATA	2525	16	65	0	0	A_33_P3305388	NM_001004058	7299.44	4430.97	1.299031e+000	1.303058e+000	29	30	6.032081e+000	0	0	0	0	0	0	0.170964	0	0	30	30.9202
DATA	2526	16	66	0	0	A_22_P00011217	ENST00000561973	7320.56	4430.97	1.294352e+000	1.299613e+000	28	30	6.291420e+000	0	0	0	0	0	0	0.603106	0	0	30	30.2857
DATA	2527	16	67	0	1	ETG09_48764	ETG09_48764	7341.7	4430.9	1.289792e+000	1.293682e+000	26.5	30	6.058244e+000	0	0	0	0	0	0	-1.02508	0	0	28.3221	30.5039
DATA	2528	16	68	0	0	A_22_P00018643	lnc-TEKT5-2:1	7363	4430.8	5.739946e+000	1.411211e+000	34	30	5.844969e+000	0	0	0	0	0	0	5.8705	1	0	30	30.4483
DATA	2529	16	69	0	0	A_22_P00008765	lnc-KIF15-1:1	7384.67	4430.79	1.199245e+001	1.757526e+000	40	30	5.688003e+000	0	0	0	0	0	0	12.3073	1	1	30	30.7449
DATA	2530	16	70	0	0	A_33_P3225690	NM_014643	7404.7	4431.15	4.963928e+001	5.126527e+000	77	30	5.805936e+000	0	0	0	0	0	0	51.0975	1	1	22.7082	31.0985
DATA	2531	16	71	0	0	A_24_P12435	NM_181782	7426.86	4430.79	5.773213e+001	5.912683e+000	87	30	5.763277e+000	0	0	0	0	0	0	59.6261	1	1	25.5572	30.752
DATA	2532	16	72	0	0	A_33_P3358601	NM_001170820	7447.94	4430.29	1.655624e+001	2.088286e+000	44.5	30	6.024740e+000	0	0	0	0	0	0	17.152	1	1	24.4106	30.6752
DATA	2533	16	73	0	0	A_33_P3228762	NM_001104647	7469	4430.7	4.497519e+002	4.499309e+001	488.5	30	5.733300e+000	0	0	0	0	0	0	467.284	1	1	26.2212	30.6759
DATA	2534	16	74	0	0	A_21_P0000714	NR_038108	7489.93	4430.73	7.111586e+002	7.112712e+001	748	30	5.975331e+000	0	0	0	0	0	0	740.951	1	1	26.0017	30.5969
DATA	2535	16	75	0	0	A_22_P00009079	ENST00000598304	7511	4430.5	2.686503e+000	1.290338e+000	32	31	6.344993e+000	0	0	0	0	0	0	2.8067	1	0	30	30.7444
DATA	2536	16	76	0	0	A_33_P3252925	NM_001287439	7533.3	4430.44	1.019599e+002	1.027338e+001	134	31	6.124198e+000	0	0	0	0	0	0	106.815	1	1	26.0017	31.1922
DATA	2537	16	77	0	0	A_33_P3410589	NM_153690	7553.4	4430.59	2.041827e+000	1.272115e+000	31	31	6.322754e+000	0	0	0	0	0	0	2.14412	1	0	30	31.1507
DATA	2538	16	78	0	0	A_24_P878388	ENST00000463344	7575.43	4430.61	2.341835e+003	2.341869e+002	2490	32	6.275220e+000	0	0	0	0	0	0	2465.26	1	1	24.8756	31.4552
DATA	2539	16	79	0	0	A_33_P3269631	ENST00000495900	7595.6	4430.59	2.175839e+000	1.268605e+000	31	31	6.371418e+000	0	0	0	0	0	0	2.29548	1	0	30	31.3532
DATA	2540	16	80	0	0	A_22_P00011780	ENST00000436340	7617.39	4430.45	3.194361e+001	3.429144e+000	61	31	5.892984e+000	0	0	0	0	0	0	33.775	1	1	23.2073	31.1194
DATA	2541	16	81	0	0	A_21_P0009921	ENST00000440889	7638	4430.5	1.240826e+000	1.244568e+000	27	31	5.340526e+000	0	0	0	0	0	0	-0.282197	0	0	30	30.5038
DATA	2542	16	82	0	0	A_32_P65589	AJ252276	7659	4430.5	1.396918e+000	1.250036e+000	30	31	5.570434e+000	0	0	0	0	0	0	1.48274	1	0	30	30.6981
DATA	2543	16	83	0	0	A_23_P99891	NM_022566	7680.29	4430.5	1.601558e+002	1.606351e+001	198.5	31	5.768707e+000	0	0	0	0	0	0	170.303	1	1	27.0811	30.5038
DATA	2544	16	84	0	0	A_23_P170352	NM_002949	7701.5	4430.5	3.826276e+001	4.021537e+000	68.5	30	6.203936e+000	0	0	0	0	0	0	40.7552	1	1	27.9146	30.5581
DATA	2545	16	85	0	0	A_33_P3337569	NM_214711	7722.71	4430.5	1.737307e+000	1.248120e+000	30	29	5.896941e+000	0	0	0	0	0	0	1.85335	1	0	30	29.928
DATA	2546	16	86	0	0	A_33_P3217507	A_33_P3217507	7743.85	4430.5	1.230498e+000	1.234367e+000	29.5	29	5.789361e+000	0	0	0	0	0	0	0.211241	0	0	30	29.8802
DATA	2547	16	87	0	0	A_23_P420863	NM_022162	7764.75	4430.39	1.132932e+002	1.139617e+001	148	29	5.959086e+000	0	0	0	0	0	0	121.19	1	1	25.1049	29.7659
DATA	2548	16	88	0	0	A_21_P0013551	TCONS_l2_00028610	7786	4430.5	2.500327e+000	1.256289e+000	31	29	5.754253e+000	0	0	0	0	0	0	2.67776	1	0	30	29.4981
DATA	2549	16	89	0	0	A_23_P117928	NM_014952	7807.55	4430.64	9.309393e+001	9.390277e+000	126	29	5.526868e+000	0	0	0	0	0	0	99.8069	1	1	25.3321	29.6722
DATA	2550	16	90	0	0	A_22_P00015867	lnc-TBX15-2:1	7828	4430.84	6.301266e+000	1.380899e+000	36.5	29	6.136056e+000	0	0	0	0	0	0	6.76167	1	1	30	29.9835
DATA	2551	16	91	0	0	A_21_P0008219	lnc-TUBGCP3-6:1	7849.73	4430.47	1.088286e+003	1.088355e+002	1200	30	6.219907e+000	0	0	0	0	0	0	1168.81	1	1	25.7804	30.0664
DATA	2552	16	92	0	0	A_24_P403734	NM_015481	7871	4430.3	1.120163e+003	1.120230e+002	1217.5	30	6.947485e+000	0	0	0	0	0	0	1203.89	1	1	26.2212	30.8612
DATA	2553	16	93	0	0	A_23_P435601	NM_175052	7892	4430.5	1.222462e+000	1.226149e+000	28	31	6.832559e+000	0	0	0	0	0	0	-1.14117	0	0	30	31.2932
DATA	2554	16	94	0	0	A_33_P6473144	NR_110248	7913	4430.5	1.221918e+000	1.225604e+000	27	32	6.824390e+000	0	0	0	0	0	0	-1.26799	0	0	30	31.5817
DATA	2555	16	95	0	0	A_33_P3278118	NM_004346	7933.65	4430.47	3.836641e+001	4.027523e+000	71	31	6.766379e+000	0	0	0	0	0	0	41.2887	1	1	24.4106	31.3556
DATA	2556	16	96	0	0	A_22_P00023268	lnc-PIKFYVE-2:1	7955.5	4430.32	1.221242e+000	1.228389e+000	29.5	31	6.504009e+000	0	0	0	0	0	0	0.992365	0	0	30	30.905
DATA	2557	16	97	0	1	ERCC-00019_219	DQ883651	7976.5	4430.55	2.995176e+001	3.235938e+000	62	31	6.672941e+000	0	0	0	0	0	0	32.2429	1	1	26.2212	30.6743
DATA	2558	16	98	0	0	A_23_P66682	NM_018952	7997.67	4430.39	3.693647e+000	1.279329e+000	32.5	31	6.379868e+000	0	0	0	0	0	0	3.97614	1	0	27.2919	30.5797
DATA	2559	16	99	0	0	A_23_P97606	NM_000851	8019	4430.5	1.382793e+001	1.847380e+000	44	31	6.636791e+000	0	0	0	0	0	0	14.8833	1	1	30	31.2636
DATA	2560	16	100	0	0	A_32_P189211	NM_001039905	8040	4430.2	1.221623e+000	1.225307e+000	28	31	6.159812e+000	0	0	0	0	0	0	-1.62224	0	0	30	31.0161
DATA	2561	16	101	0	0	A_24_P23546	NM_198956	8061.21	4430.19	1.222066e+000	1.225757e+000	28	31	5.786075e+000	0	0	0	0	0	0	0.0394599	0	0	30	30.4343
DATA	2562	16	102	0	0	A_23_P154875	NM_012105	8082.1	4430.59	3.437412e+001	3.649625e+000	66	31	5.797450e+000	0	0	0	0	0	0	36.9575	1	1	25.7804	30.5157
DATA	2563	16	103	0	0	A_22_P00010119	lnc-MRP63-6:1	8103.56	4430.03	1.223335e+000	1.228094e+000	30	31	6.036363e+000	0	0	0	0	0	0	0.5506	0	0	30	30.9762
DATA	2564	16	104	0	0	A_21_P0013108	lnc-SHPRH-2:8	8125.23	4430.45	8.166109e+000	1.474673e+000	36	31	5.946290e+000	0	0	0	0	0	0	8.76862	1	1	23.4529	31.5103
DATA	2565	16	105	0	0	A_22_P00002569	lnc-C17orf89-2:1	8146	4430.2	1.225158e+000	1.234564e+000	30	31	5.953938e+000	0	0	0	0	0	0	1.27275	0	0	30	31.698
DATA	2566	16	106	0	0	A_24_P23445	NR_029422	8167.28	4430.43	3.092231e+001	3.327870e+000	65	31	6.025613e+000	0	0	0	0	0	0	33.1486	1	1	23.696	32.0044
DATA	2567	16	107	0	0	A_33_P3283592	NM_001142306	8188.3	4430.1	1.879947e+000	1.245411e+000	30	31	5.717102e+000	0	0	0	0	0	0	2.01339	1	0	30	31.8051
DATA	2568	16	108	0	0	A_23_P252855	NM_018321	8209.35	4430.13	1.004244e+002	1.011779e+001	131	31	5.592871e+000	0	0	0	0	0	0	107.437	1	1	26.8687	31.3603
DATA	2569	16	109	0	0	A_22_P00001790	XR_246615	8231.02	4429.73	1.550311e+001	1.981404e+000	46	32	5.679412e+000	0	0	0	0	0	0	16.5664	1	1	23.4529	31.664
DATA	2570	16	110	0	0	A_33_P3292230	NM_001193282	8251.62	4430	1.231721e+000	1.236167e+000	30	31	5.848119e+000	0	0	0	0	0	0	0.453518	0	0	30	31.3333
DATA	2571	16	111	0	0	A_23_P69452	NM_016216	8271.8	4430.23	3.651051e+001	3.854925e+000	67.5	30	5.759707e+000	0	0	0	0	0	0	38.9155	1	1	21.4095	30.6889
DATA	2572	16	112	0	0	A_21_P0013964	lnc-ZNF768-1:1	8294	4430.2	1.542815e+000	1.248451e+000	31.5	30	5.648277e+000	0	0	0	0	0	0	1.642	1	0	30	30.6957
DATA	2573	16	113	0	0	A_23_P106127	NM_014749	8315.07	4430.54	4.233172e+001	4.411266e+000	76	31	5.881570e+000	0	0	0	0	0	0	44.9845	1	1	26.0017	30.9157
DATA	2574	16	114	0	0	A_22_P00003569	NR_045196	8336.14	4430.24	1.975465e+002	1.979370e+001	238	30	5.937908e+000	0	0	0	0	0	0	209.604	1	1	26.6546	31.0276
DATA	2575	16	115	0	0	A_32_P110243	BC071734	8357.5	4430	3.330162e+004	3.330163e+003	34586	31	5.923731e+000	0	0	0	0	0	0	35276.5	1	1	29.1201	31.087
DATA	2576	16	116	0	0	A_23_P24215	NM_015188	8376.53	4429	6.774626e+000	1.418692e+000	36.5	31	5.987334e+000	0	0	0	0	0	0	7.16615	1	1	30	31.3308
DATA	2577	16	117	0	0	A_33_P3375636	NM_001129891	8399.62	4430	1.793809e+000	1.261839e+000	31	31	5.934419e+000	0	0	0	0	0	0	1.89363	1	0	30	31.117
DATA	2578	16	118	0	0	A_33_P3347281	NM_001024075	8421	4429.8	2.869851e+000	1.283789e+000	32	30	6.030194e+000	0	0	0	0	0	0	3.02403	1	0	30	30.6875
DATA	2579	16	119	0	0	A_23_P398712	NM_015025	8442.17	4430	1.249912e+000	1.253682e+000	27	30	6.220267e+000	0	0	0	0	0	0	-1.49366	0	0	30	30.8482
DATA	2580	16	120	0	0	A_23_P324813	NM_181844	8463.37	4430	1.811401e+000	1.269096e+000	31	31	6.478202e+000	0	0	0	0	0	0	1.90142	1	0	30	31.1338
DATA	2581	16	121	0	0	A_22_P00022807	lnc-CPXM2-2:2	8484.5	4430	3.610749e+000	1.309343e+000	32.5	30	6.228309e+000	0	0	0	0	0	0	3.78275	1	0	29.1201	30.9098
DATA	2582	16	122	0	0	A_33_P3408711	NM_001456	8505.56	4429.97	3.736233e+001	3.943319e+000	65	31	6.300389e+000	0	0	0	0	0	0	39.0642	1	1	29.1201	30.9697
DATA	2583	16	123	0	0	A_21_P0003136	lnc-VGLL3-1:1	8526.62	4430	1.259847e+000	1.263647e+000	28	31	6.090721e+000	0	0	0	0	0	0	-2.73946	0	0	30	31.2727
DATA	2584	16	124	1028	1	(+)E1A_r60_n9	E1A_r60_n9	8548	4429.8	2.029760e+000	1.282418e+000	31	31	5.746732e+000	0	0	0	0	0	0	2.11355	1	0	30	30.4724
DATA	2585	16	125	0	0	A_21_P0012866	TCONS_l2_00022657	8569	4429.8	2.414332e+000	1.291641e+000	31	31	5.885698e+000	0	0	0	0	0	0	2.5088	1	0	30	30.8902
DATA	2586	16	126	0	0	A_23_P28015	ENST00000301475	8590.2	4430.29	3.503110e+001	3.726772e+000	63.5	31	5.874857e+000	0	0	0	0	0	0	36.3229	1	1	26.2212	30.8333
DATA	2587	16	127	0	0	A_21_P0013734	XR_432469	8611.81	4430.23	1.683108e+001	2.111131e+000	45	31	5.931130e+000	0	0	0	0	0	0	17.4143	1	1	22.9591	31.196
DATA	2588	16	128	0	0	A_23_P208400	NM_024876	8632.56	4429.97	1.273133e+000	1.278117e+000	28	32	6.125726e+000	0	0	0	0	0	0	0.558172	0	0	30	31.5261
DATA	2589	16	129	0	0	A_23_P131526	NM_024520	8653.85	4429.82	7.467138e+001	7.575995e+000	106	31	5.764003e+000	0	0	0	0	0	0	76.939	1	1	27.0811	31.3473
DATA	2590	16	130	0	0	A_22_P00017699	lnc-XKR9-1:2	8675	4429.8	1.278500e+000	1.282431e+000	29	31	5.655387e+000	0	0	0	0	0	0	0.14263	0	0	30	31.272
DATA	2591	16	131	0	0	A_21_P0012774	ENST00000515128	8696	4429.8	1.281156e+000	1.286003e+000	29	30	5.282480e+000	0	0	0	0	0	0	0.516033	0	0	30	30.468
DATA	2592	16	132	0	0	A_21_P0000016	NM_001146225	8717.21	4429.81	2.482349e+001	2.796462e+000	55	31	5.521778e+000	0	0	0	0	0	0	25.418	1	1	28.5237	30.9004
DATA	2593	16	133	0	0	A_21_P0010552	NM_001012421	8740.04	4429.63	8.701620e+000	1.556455e+000	37	31	5.593698e+000	0	0	0	0	0	0	8.89065	1	1	17.2609	31.042
DATA	2594	16	134	0	0	A_23_P316085	NR_045180	8759.5	4429.68	2.481088e+000	1.316475e+000	30	30	5.290199e+000	0	0	0	0	0	0	2.5303	1	0	30	30.5018
DATA	2595	16	135	0	0	A_23_P136671	NM_001074	8780.67	4429.61	1.291518e+000	1.295413e+000	27	30	5.584633e+000	0	0	0	0	0	0	-2.39681	0	0	30	30.5258
DATA	2596	16	136	0	0	A_22_P00019938	ENST00000494761	8802	4429.5	5.591000e+000	1.413195e+000	35.5	31	5.748893e+000	0	0	0	0	0	0	5.67988	1	0	30	30.8462
DATA	2597	16	137	0	0	A_33_P3373119	A_33_P3373119	8823	4429.5	4.927098e+000	1.390509e+000	34	31	5.560416e+000	0	0	0	0	0	0	4.9962	1	0	30	31.0078
DATA	2598	16	138	0	0	A_24_P294842	NM_000332	8844.22	4429.52	4.139274e+000	1.366821e+000	34	31	5.606665e+000	0	0	0	0	0	0	4.18976	1	0	27.0811	30.7165
DATA	2599	16	139	0	0	A_22_P00004839	lnc-CYB5R2-2:1	8865.4	4429.59	2.059591e+000	1.321055e+000	31	31	5.526298e+000	0	0	0	0	0	0	2.0811	1	0	30	30.8566
DATA	2600	16	140	0	0	A_23_P20544	NM_033516	8886.5	4429.68	1.303134e+000	1.307064e+000	27	30	5.181454e+000	0	0	0	0	0	0	-1.40994	0	0	27.0811	30.3211
DATA	2601	16	141	0	0	A_33_P3356696	A_33_P3356696	8907.71	4429.5	1.727653e+000	1.320415e+000	30	30	5.811133e+000	0	0	0	0	0	0	1.74014	1	0	27.0811	30.4559
DATA	2602	16	142	0	0	A_33_P3369398	A_33_P3369398	8929	4429.5	1.307048e+000	1.310990e+000	26.5	30	5.831099e+000	0	0	0	0	0	0	-1.42386	0	0	30	30.0781
DATA	2603	16	143	0	0	A_22_P00007371	lnc-GREM2-7:1	8950	4429.5	1.308810e+000	1.312758e+000	29	30	5.646362e+000	0	0	0	0	0	0	-0.462502	0	0	30	30.3383
DATA	2604	16	144	0	0	A_33_P3426943	NR_038238	8971.15	4429.5	1.310442e+000	1.314443e+000	29	30	5.867317e+000	0	0	0	0	0	0	0.113743	0	0	26.6546	30.5365
DATA	2605	16	145	0	0	A_23_P112159	NM_012154	8993.1	4429.4	8.571191e+002	8.572201e+001	860	30	5.609443e+000	0	0	0	0	0	0	858.83	1	1	25.7804	30.9363
DATA	2606	16	146	0	0	A_23_P126031	NM_001004469	9013.5	4429.5	2.691956e+000	1.344416e+000	31.5	31	5.864676e+000	0	0	0	0	0	0	2.69469	1	0	30	31.1149
DATA	2607	16	147	0	0	A_33_P3363507	A_33_P3363507	9034.71	4429.5	1.314359e+000	1.319836e+000	29	31	5.963330e+000	0	0	0	0	0	0	0.631826	0	0	30	31.3964
DATA	2608	16	148	0	0	A_24_P127235	NM_004327	9055.85	4429.5	6.284404e+001	6.421385e+000	91	31	5.766282e+000	0	0	0	0	0	0	62.8091	1	1	26.6546	30.7244
DATA	2609	16	149	0	0	A_33_P3368375	NM_007322	9077	4429.5	5.508307e+000	1.430313e+000	34	31	5.936758e+000	0	0	0	0	0	0	5.50219	1	0	30	30.8951
DATA	2610	16	150	0	0	A_33_P3261625	NM_021177	9098.51	4429.62	3.572168e+002	3.574608e+001	376	31	6.055961e+000	0	0	0	0	0	0	356.67	1	1	24.4106	31.1111
DATA	2611	16	151	0	0	A_23_P54963	NM_032478	9119.8	4429.34	1.235807e+001	1.808754e+000	40	31	5.909178e+000	0	0	0	0	0	0	12.3373	1	1	22.1978	31.0912
DATA	2612	16	152	0	0	A_19_P00813352	lnc-DYM-1:1	9140.86	4429.84	3.850472e+003	3.850494e+002	3870.5	31	5.887144e+000	0	0	0	0	0	0	3843.45	1	1	25.1049	30.9344
DATA	2613	16	153	0	0	A_22_P00010247	NR_125419	9161.6	4429.41	1.316617e+000	1.324073e+000	29	30	5.933994e+000	0	0	0	0	0	0	0.95854	0	0	27.501	30.7244
DATA	2614	16	154	0	0	A_33_P3284453	NM_001012279	9182.85	4429.5	1.316157e+000	1.323840e+000	31	31	5.889285e+000	0	0	0	0	0	0	0.989704	0	0	30	31.0755
DATA	2615	16	155	0	0	A_33_P3278475	NM_002158	9204.17	4429.71	8.050541e+001	8.157945e+000	112	30	6.173790e+000	0	0	0	0	0	0	80.451	1	1	25.7804	30.832
DATA	2616	16	156	0	0	A_24_P28811	NR_103761	9225.63	4429.83	2.188277e+002	2.192245e+001	241	30	6.056447e+000	0	0	0	0	0	0	218.853	1	1	24.8756	30.4259
DATA	2617	16	157	0	0	A_33_P3338392	NM_022115	9246.29	4429.5	1.312960e+000	1.322357e+000	29.5	30	5.897857e+000	0	0	0	0	0	0	1.19939	0	0	27.0811	30.4588
DATA	2618	16	158	0	0	A_33_P3229702	NM_053284	9267.5	4429.32	5.397577e+000	1.421612e+000	33	29	5.741469e+000	0	0	0	0	0	0	5.4114	1	0	30	29.7331
DATA	2619	16	159	0	0	A_22_P00012368	lnc-PREX2-1:1	9288.6	4429.41	1.309218e+000	1.314319e+000	29.5	30	5.711820e+000	0	0	0	0	0	0	0.552657	0	0	30	29.9357
DATA	2620	16	160	0	0	A_21_P0008174	lnc-PCDH20-4:1	9309.78	4429.48	1.306869e+000	1.310811e+000	29	30	5.714887e+000	0	0	0	0	0	0	-0.0752552	0	0	30	29.9882
DATA	2621	16	161	0	0	A_23_P324885	NM_001123396	9331	4429.5	1.304141e+000	1.308074e+000	27	29	5.757615e+000	0	0	0	0	0	0	-1.37068	0	0	30	29.2551
DATA	2622	16	162	0	0	A_23_P76799	NM_013448	9352.37	4429.5	5.515080e+001	5.667358e+000	82	28	5.392010e+000	0	0	0	0	0	0	55.7254	1	1	23.9365	28.2492
DATA	2623	16	163	0	0	A_21_P0000290	NR_002750	9373.33	4429.39	8.935768e+000	1.578669e+000	36	28	5.245542e+000	0	0	0	0	0	0	9.05316	1	1	27.2919	28.4721
DATA	2624	16	164	0	0	A_21_P0010245	lnc-WRB-2:1	9394.44	4429.03	1.293508e+000	1.300213e+000	30	28	5.424176e+000	0	0	0	0	0	0	0.867311	0	0	30	28.0254
DATA	2625	17	1	0	0	A_21_P0014367	XR_133155	5934.44	4438.03	1.507498e+000	1.512047e+000	29	30	5.793921e+000	0	0	0	0	0	0	0.0272608	0	0	29.1201	30.7363
DATA	2626	17	2	0	0	A_21_P0005569	lnc-DYNC1I1-1:1	5955.56	4438.03	1.514527e+000	1.521718e+000	30.5	31	5.781668e+000	0	0	0	0	0	0	0.775226	0	0	30	31.2575
DATA	2627	17	3	0	0	A_33_P3361925	NM_001184898	5976.36	4437.93	3.844337e+001	4.135897e+000	61.5	32	5.668480e+000	0	0	0	0	0	0	33.2307	1	1	25.5572	31.9404
DATA	2628	17	4	0	0	A_23_P58321	NM_001237	5997.83	4438	1.526672e+000	1.531341e+000	30	32.5	6.571735e+000	0	0	0	0	0	0	0.121441	0	0	30	33.2724
DATA	2629	17	5	0	0	A_33_P3246318	NM_014248	6018.8	4437.89	1.600503e+003	1.600577e+002	1295	33	6.236863e+000	0	0	0	0	0	0	1373.59	1	1	26.8687	33.444
DATA	2630	17	6	0	0	A_33_P3334535	NM_017676	6040.37	4438	3.957936e+000	1.363012e+000	32	33	6.144710e+000	0	0	0	0	0	0	3.38639	1	0	30	33.8105
DATA	2631	17	7	0	0	A_33_P3256793	NM_020775	6061.22	4438.47	5.495040e+001	5.708166e+000	76	33	5.652059e+000	0	0	0	0	0	0	46.889	1	1	25.7804	33.9118
DATA	2632	17	8	0	0	A_33_P3228128	NM_202001	6082.45	4438.45	1.977763e+002	1.983817e+001	197.5	33	5.664582e+000	0	0	0	0	0	0	168.391	1	1	24.4106	33.8496
DATA	2633	17	9	0	0	A_33_P3335451	NM_018622	6103.43	4438.23	4.275863e+002	4.278677e+001	387	33	6.001992e+000	0	0	0	0	0	0	363.421	1	1	27.2919	33.437
DATA	2634	17	10	0	0	A_32_P71447	NM_015261	6124.95	4438.24	1.926881e+001	2.180830e+000	45	33	5.945254e+000	0	0	0	0	0	0	16.3526	1	1	21.6755	32.9198
DATA	2635	17	11	0	0	A_21_P0010028	lnc-ABHD12-1:1	6146	4437.8	1.550525e+000	1.555201e+000	26	33	6.114246e+000	0	0	0	0	0	0	-2.73718	0	0	30	32.7037
DATA	2636	17	12	0	0	A_32_P129669	NM_032428	6166.89	4437.82	9.591013e+001	9.716484e+000	108.5	33	6.152280e+000	0	0	0	0	0	0	81.2491	1	1	27.501	32.8684
DATA	2637	17	13	0	0	A_22_P00006825	lnc-GABRB2-1:1	6188.44	4437.97	1.552609e+000	1.557560e+000	30	33	6.280885e+000	0	0	0	0	0	0	0.244412	0	0	29.1201	32.8664
DATA	2638	17	14	0	0	A_22_P00015738	lnc-TACR2-1:1	6209.56	4437.97	1.552883e+000	1.557566e+000	28	33	6.257796e+000	0	0	0	0	0	0	-1.35785	0	0	30	32.9147
DATA	2639	17	15	0	0	A_23_P118300	NM_031208	6231.07	4438.14	3.275989e+001	3.627360e+000	57	32	6.385720e+000	0	0	0	0	0	0	27.7344	1	1	26.2212	32.6217
DATA	2640	17	16	0	0	A_22_P00005450	NR_024236	6252	4437.8	1.551993e+000	1.556674e+000	28	32	6.512867e+000	0	0	0	0	0	0	-0.0931771	0	0	28.1191	32.7993
DATA	2641	17	17	0	0	A_23_P215675	NM_018224	6273	4437.8	4.884576e+001	5.126311e+000	69	33	6.780552e+000	0	0	0	0	0	0	41.4009	1	1	28.1191	33.0308
DATA	2642	17	18	0	0	A_23_P143474	NM_001697	6294.46	4438.62	3.128813e+003	3.128852e+002	2639	32	6.490959e+000	0	0	0	0	0	0	2653.9	1	1	26.4388	32.6508
DATA	2643	17	19	0	0	A_19_P00317360	NM_001199182	6315.2	4438.06	1.163997e+001	1.940348e+000	39	32	6.267386e+000	0	0	0	0	0	0	9.88614	1	1	23.696	32.2749
DATA	2644	17	20	0	0	A_32_P74409	NM_001145033	6336.5	4437.94	2.186123e+000	1.565496e+000	32	32	6.655510e+000	0	0	0	0	0	0	1.85946	1	0	30	32.3398
DATA	2645	17	21	0	0	A_22_P00006487	NR_109865	6357.63	4437.87	6.243692e+000	1.668764e+000	33.5	32	6.808476e+000	0	0	0	0	0	0	5.31965	1	0	30	31.9545
DATA	2646	17	22	0	0	A_21_P0005045	lnc-ASCC3-1:1	6378.79	4437.81	1.539980e+000	1.544624e+000	26.5	32	6.864263e+000	0	0	0	0	0	0	-2.07526	0	0	30	32.1685
DATA	2647	17	23	0	0	A_24_P413437	NM_007363	6399.86	4438.02	1.628699e+002	1.635977e+001	165.5	32	6.691742e+000	0	0	0	0	0	0	139.313	1	1	25.3321	32.1938
DATA	2648	17	24	0	0	A_21_P0012665	ENST00000509098	6421.15	4437.5	1.533131e+000	1.545007e+000	31	32	6.012092e+000	0	0	0	0	0	0	1.28212	0	0	30	32.1328
DATA	2649	17	25	0	1	ERCC-00028_121	ERCC-00028_121	6442.4	4437.59	1.529344e+000	1.533956e+000	29	32	6.052443e+000	0	0	0	0	0	0	-0.015284	0	0	27.501	32.5299
DATA	2650	17	26	0	0	A_22_P00003517	XR_243795	6463.5	4437.68	1.525319e+000	1.529919e+000	29	32	6.124958e+000	0	0	0	0	0	0	-0.66337	0	0	30	32.2054
DATA	2651	17	27	0	0	A_22_P00019362	lnc-NUP188-1:1	6484.6	4437.59	1.520986e+000	1.525573e+000	28	32	6.157056e+000	0	0	0	0	0	0	-1.15839	0	0	30	32.4389
DATA	2652	17	28	0	0	A_33_P3243707	NM_014458	6505.49	4438.49	1.272334e+001	1.738228e+000	40.5	32	5.855785e+000	0	0	0	0	0	0	11.0271	1	1	21.9382	32.3394
DATA	2653	17	29	0	0	A_23_P105028	NM_015459	6527.04	4437.89	2.193831e+001	2.666843e+000	47	31.5	5.112369e+000	0	0	0	0	0	0	19.0769	1	1	24.1747	31.3905
DATA	2654	17	30	0	0	A_33_P3249936	NM_198463	6548	4437.5	1.506703e+000	1.511351e+000	30	32	4.994625e+000	0	0	0	0	0	0	0.154725	0	0	30	31.7313
DATA	2655	17	31	0	0	A_23_P50455	NM_002691	6569.51	4437.97	4.653752e+001	4.891405e+000	70	32	5.863775e+000	0	0	0	0	0	0	40.7408	1	1	25.3321	32.0032
DATA	2656	17	32	0	0	A_21_P0011955	TCONS_l2_00014843	6590.4	4437.59	1.250077e+001	1.953189e+000	40	31	5.614163e+000	0	0	0	0	0	0	10.9829	1	1	27.501	31.5811
DATA	2657	17	33	0	0	A_23_P1431	NM_004329	6611.6	4437.59	1.490752e+000	1.495480e+000	29	31	5.983899e+000	0	0	0	0	0	0	0.231949	0	0	30	31.6559
DATA	2658	17	34	0	0	A_22_P00011815	lnc-PHC3-1:1	6632.78	4437.52	1.485115e+000	1.495222e+000	29	32	6.207496e+000	0	0	0	0	0	0	1.14722	0	0	30	31.8217
DATA	2659	17	35	0	0	A_24_P354715	NM_002526	6654	4437.5	8.865459e+000	1.728484e+000	37.5	32	5.861972e+000	0	0	0	0	0	0	7.87792	1	1	30	31.8616
DATA	2660	17	36	0	0	A_33_P3242458	NM_017836	6675.71	4437.29	6.407892e+002	6.409596e+001	596	32	5.657422e+000	0	0	0	0	0	0	571.754	1	1	24.8756	31.56
DATA	2661	17	37	0	0	A_33_P3381621	BC065041	6696.29	4437.5	1.467544e+000	1.471970e+000	29	32	5.965716e+000	0	0	0	0	0	0	-0.213889	0	0	30	31.7732
DATA	2662	17	38	0	0	A_33_P3272145	ENST00000525221	6717.5	4437.5	1.917500e+000	1.478384e+000	30	31	5.892319e+000	0	0	0	0	0	0	1.72473	1	0	27.9146	31.3684
DATA	2663	17	39	0	0	A_24_P186943	NM_000501	6738.71	4437.5	1.799221e+001	2.316907e+000	43.5	32	6.008903e+000	0	0	0	0	0	0	16.2516	1	1	30	31.5761
DATA	2664	17	40	0	0	A_21_P0006429	lnc-ARL13A-1:1	6759.71	4437.5	2.277507e+000	1.471331e+000	30.5	31	5.917771e+000	0	0	0	0	0	0	2.06588	1	0	30	31.6245
DATA	2665	17	41	0	0	A_33_P3335398	NM_001080395	6781	4437.5	1.709213e+000	1.457367e+000	30	32	5.928697e+000	0	0	0	0	0	0	1.55713	1	0	30	31.8359
DATA	2666	17	42	0	0	A_23_P116602	NM_020798	6802.25	4437.89	1.455545e+002	1.462662e+001	161	32	5.899652e+000	0	0	0	0	0	0	133.177	1	1	24.6442	32.2899
DATA	2667	17	43	0	0	A_21_P0006161	lnc-RMI1-3:1	6823.22	4437.48	1.430418e+000	1.434732e+000	26	32	5.893049e+000	0	0	0	0	0	0	-2.19347	0	0	30	32.2551
DATA	2668	17	44	0	0	A_33_P3393170	NM_004055	6844.4	4437.41	6.141772e+001	6.305683e+000	81.5	32	6.348957e+000	0	0	0	0	0	0	56.6941	1	1	27.501	32.6281
DATA	2669	17	45	0	0	A_22_P00001543	ENST00000508961	6865.6	4437.41	2.673728e+000	1.446948e+000	31	31	5.991515e+000	0	0	0	0	0	0	2.47912	1	0	27.501	31.8427
DATA	2670	17	46	0	0	A_33_P3340802	ENST00000374186	6886.78	4437.48	2.232375e+000	1.433193e+000	30	31	6.042681e+000	0	0	0	0	0	0	2.07915	1	0	30	31.1942
DATA	2671	17	47	0	0	A_22_P00002460	lnc-C15orf41-3:1	6908	4437.5	1.405121e+000	1.409491e+000	27	31	6.087196e+000	0	0	0	0	0	0	0.180871	0	0	30	31.168
DATA	2672	17	48	0	0	A_24_P150068	NM_213621	6929	4437.5	5.006048e+000	1.489731e+000	31	31	6.058401e+000	0	0	0	0	0	0	4.7043	1	0	26.2212	30.8192
DATA	2673	17	49	0	0	A_33_P3383556	NM_174975	6950.22	4437.48	1.392602e+000	1.396802e+000	24.5	31	5.885830e+000	0	0	0	0	0	0	-2.8031	0	0	27.0811	31.0254
DATA	2674	17	50	0	0	A_24_P100996	NM_213599	6971.5	4437.32	1.386323e+000	1.391030e+000	29	31	5.986064e+000	0	0	0	0	0	0	0.36246	0	0	30	31.4536
DATA	2675	17	51	0	0	A_33_P3359160	NM_001267608	6992.39	4437.61	5.588311e+001	5.757246e+000	80	31	6.446955e+000	0	0	0	0	0	0	53.2227	1	1	24.4106	31.6168
DATA	2676	17	52	0	0	A_19_P00801823	TCONS_l2_00028399	7013.78	4437.37	1.191671e+001	1.821949e+000	40	31	5.945029e+000	0	0	0	0	0	0	11.4008	1	1	24.8756	31.9012
DATA	2677	17	53	0	0	A_33_P3423721	NM_001271605	7035	4437.5	1.241656e+004	1.241657e+003	11405.5	32	6.392730e+000	0	0	0	0	0	0	11931.6	1	1	26.2212	32.498
DATA	2678	17	54	0	0	A_22_P00005503	lnc-DZIP1-3:1	7056	4437.2	1.134524e+001	1.775779e+000	40	31	5.950358e+000	0	0	0	0	0	0	10.9501	1	1	28.1191	31.498
DATA	2679	17	55	0	0	A_33_P3251932	NM_207002	7077.11	4437.29	9.805068e+002	9.806012e+001	966	31	6.211073e+000	0	0	0	0	0	0	950.47	1	1	26.8687	31.583
DATA	2680	17	56	0	0	A_33_P3789327	AV755695	7098.91	4437.53	6.559017e+000	1.504677e+000	35	31	5.918167e+000	0	0	0	0	0	0	6.38626	1	0	30	30.757
DATA	2681	17	57	0	0	A_22_P00015995	NM_144582	7119.5	4437.06	1.923924e+000	1.362170e+000	29	30	5.648525e+000	0	0	0	0	0	0	1.88114	1	0	30	30.5702
DATA	2682	17	58	0	0	A_19_P00319044	NR_110256	7140.62	4437	1.338799e+000	1.342837e+000	27.5	30	5.665645e+000	0	0	0	0	0	0	0.0124614	0	0	29.1201	30.4646
DATA	2683	17	59	0	0	A_24_P50437	ENST00000472161	7162	4437.58	1.131943e+003	1.132022e+002	1140	30	5.986102e+000	0	0	0	0	0	0	1116.08	1	1	25.3321	30.9655
DATA	2684	17	60	0	0	A_21_P0009456	lnc-SLC35G4-2:1	7183	4437.2	1.327779e+000	1.331783e+000	28	30	6.130519e+000	0	0	0	0	0	0	-1.17715	0	0	28.1191	31.4397
DATA	2685	17	61	0	0	A_24_P55250	NM_016063	7204.09	4437	5.363617e+001	5.525190e+000	82	30	6.147619e+000	0	0	0	0	0	0	53.3178	1	1	24.6442	31.3296
DATA	2686	17	62	0	0	A_23_P111132	NM_005345	7225.5	4437.5	3.728084e+001	3.955250e+000	66.5	30	6.493891e+000	0	0	0	0	0	0	37.2073	1	1	24.4106	30.996
DATA	2687	17	63	0	0	A_33_P3420035	NM_181489	7246.86	4437.21	1.251342e+002	1.258242e+001	151	31	6.351266e+000	0	0	0	0	0	0	125.383	1	1	25.5572	31
DATA	2688	17	64	0	0	A_23_P20480	NM_018310	7268.6	4437.17	1.183887e+001	1.766243e+000	40	31	6.476160e+000	0	0	0	0	0	0	11.9092	1	1	23.4529	31.1371
DATA	2689	17	65	0	0	A_33_P3259440	NM_001038640	7288.62	4437	1.957112e+000	1.320656e+000	31	30	6.257406e+000	0	0	0	0	0	0	1.97577	1	0	30	31.0159
DATA	2690	17	66	0	0	A_22_P00003348	lnc-CBLB-6:1	7310	4437.2	1.745007e+000	1.312914e+000	29	30	6.195100e+000	0	0	0	0	0	0	1.76815	1	0	30	30.5968
DATA	2691	17	67	0	0	A_22_P00023500	NR_120618	7331.07	4436.89	6.221642e+001	6.355313e+000	92	30	6.135209e+000	0	0	0	0	0	0	63.2685	1	1	27.0811	30.4115
DATA	2692	17	68	0	0	A_33_P3322050	NM_130438	7352.22	4436.91	1.160848e+001	1.736967e+000	40	30	5.777456e+000	0	0	0	0	0	0	11.846	1	1	24.6442	30.5194
DATA	2693	17	69	0	0	A_23_P105276	NM_003428	7372.67	4437.53	1.563453e+001	2.025609e+000	46	30	5.870950e+000	0	0	0	0	0	0	16.0062	1	1	23.4529	30.6331
[truncated: 8,974,896 more chars]
