# Supplementary material for: An unexpected role of neutrophils in clearing apoptotic hepatocytes in vivo
Source: eLife. 2023 Sep 20;12:RP86591. doi: 10.7554/eLife.86591 (PMC10511239; doi:10.7554/eLife.86591)
Supplement: Figure 7—source data 1. [file elife-86591-fig7-data1.zip › figure 7 source data 1/AIL patient 3.txt]

TYPE	text	text	text	integer	text	float	float	text	integer	text	text	integer	integer	integer	integer	float	float	float	float	float	float	text	text	text	text	text	text	text	text	text	text	text	integer	integer	integer	text	integer	boolean
FEPARAMS	Protocol_Name	Protocol_date	Scan_ScannerName	Scan_NumChannels	Scan_Date	Scan_MicronsPerPixelX	Scan_MicronsPerPixelY	Scan_OriginalGUID	Scan_NumScanPass	Grid_Name	Grid_Date	Grid_NumSubGridRows	Grid_NumSubGridCols	Grid_NumRows	Grid_NumCols	Grid_RowSpacing	Grid_ColSpacing	Grid_OffsetX	Grid_OffsetY	Grid_NomSpotWidth	Grid_NomSpotHeight	Grid_GenomicBuild	FeatureExtractor_Barcode	FeatureExtractor_Sample	FeatureExtractor_ScanFileName	FeatureExtractor_ArrayName	FeatureExtractor_ScanFileGUID	FeatureExtractor_DesignFileName	FeatureExtractor_ExtractionTime	FeatureExtractor_UserName	FeatureExtractor_ComputerName	FeatureExtractor_Version	FeatureExtractor_IsXDRExtraction	FeatureExtractor_ColorMode	FeatureExtractor_QCReportType	DyeNorm_NormFilename	DyeNorm_NormNumProbes	Grid_IsGridFile
DATA	GE1_1200_Jun14 (Read Only)	16-Jun-2014 14:30	Agilent Technologies G5761A SG17409101	1	03-29-2019 09:31:50	3	3	2d8849c5-811a-40c7-9fae-26b944bf07a2	2	072363_D_F_20150612	12-Jun-2015 00:00	1	1	384	164	36.6617	31.745	0	18.3309	30	30	hg19:GRCh37:Feb2009	257236320045_2_3		D:\GE RNA\JZ201902181934\\SG17409101_257236320045_S001.tif	SG17409101_257236320045_S001	2d8849c5-811a-40c7-9fae-26b944bf07a2	072363_D_F_20150612.xml	29-Mar-2019 09:51:37	admin	DESKTOP-6Q13DMJ	12.0.3.2	0	0	0		0	0
*
TYPE	float	float	float	integer	integer	float	float	float	integer	float	float	float	integer	float	float	integer	integer	integer	integer	integer	float	float	float	integer	float	float	float	float	float	integer	integer	float	float	float	float	float	integer	float	float	float	float	integer	float	float	float	float	float	integer	float	float	float	float	float	float	float	integer	float	integer	float	float	float	float	integer	float	float	float	float	text	float	float	float	float	float	float	float	float	float	float	float	float	float	float	float	float	float	float	float	float	float	integer	integer	integer	integer	float	integer	text	integer	text	float	float	float	boolean	float	float	boolean	float	boolean	float	boolean	float	boolean	float	boolean	float	boolean	float	boolean	float	boolean	float	boolean	float	boolean
STATS	gDarkOffsetAverage	gDarkOffsetMedian	gDarkOffsetStdDev	gDarkOffsetNumPts	gSaturationValue	gAvgSig2BkgeQC	gAvgSig2BkgNegCtrl	gRatioSig2BkgeQC_NegCtrl	gNumSatFeat	gLocalBGInlierNetAve	gLocalBGInlierAve	gLocalBGInlierSDev	gLocalBGInlierNum	gGlobalBGInlierAve	gGlobalBGInlierSDev	gGlobalBGInlierNum	gNumFeatureNonUnifOL	gNumPopnOL	gNumNonUnifBGOL	gNumPopnBGOL	gOffsetUsed	gGlobalFeatInlierAve	gGlobalFeatInlierSDev	gGlobalFeatInlierNum	AnyColorPrcntFeatNonUnifOL	AnyColorPrcntBGNonUnifOL	AnyColorPrcntFeatPopnOL	AnyColorPrcntBGPopnOL	TotalPrcntFeatOL	gNumNegBGSubFeat	gNonCtrlNumNegFeatBGSubSig	gSpatialDetrendRMSFit	gSpatialDetrendRMSFilteredMinusFit	gSpatialDetrendSurfaceArea	gSpatialDetrendVolume	gSpatialDetrendAveFit	gNonCtrlNumSatFeat	gNonCtrl99PrcntNetSig	gNonCtrl50PrcntNetSig	gNonCtrl1PrcntNetSig	gNonCtrlMedPrcntCVBGSubSig	gCtrleQCNumSatFeat	gCtrleQC99PrcntNetSig	gCtrleQC50PrcntNetSig	gCtrleQC1PrcntNetSig	geQCMedPrcntCVBGSubSig	geQCSig2BkgLow2	gNegCtrlNumInliers	gNegCtrlAveNetSig	gNegCtrlSDevNetSig	gNegCtrlAveBGSubSig	gNegCtrlSDevBGSubSig	gAveNumPixOLLo	gAveNumPixOLHi	gPixCVofHighSignalFeat	gNumHighSignalFeat	AddErrorEstimateGreen	TotalNumFeatures	ROIHeight	ROIWidth	CentroidDiffX	CentroidDiffY	NumFoundFeat	MaxNonUnifEdges	MaxSpotNotFoundEdges	gMultDetrendRMSFit	gMultDetrendSurfaceAverage	eQCLowSigName2	eQCOneColorLogLowSignal	eQCOneColorLogLowSignalError	eQCOneColorLogHighSignal	eQCOneColorLinFitLogLowConc	eQCOneColorLinFitLogLowSignal	eQCOneColorLinFitLogHighConc	eQCOneColorLinFitLogHighSignal	eQCOneColorLinFitSlope	eQCOneColorLinFitIntercept	eQCOneColorLinFitRSQ	eQCOneColorSpikeDetectionLimit	gNonCtrl50PrcntBGSubSig	gCtrleQC50PrcntBGSubSig	gMedPrcntCVProcSignal	geQCMedPrcntCVProcSignal	gOutlierFlagger_Auto_FeatB_Term	gOutlierFlagger_Auto_FeatC_Term	gOutlierFlagger_Auto_BgndB_Term	gOutlierFlagger_Auto_BgndC_Term	OutlierFlagger_FeatChiSq	OutlierFlagger_BgndChiSq	GriddingStatus	IsGoodGrid	NumGeneNonUnifOL	TotalNumberOfReplicatedGenes	gPercentileIntensityProcessedSignal	ExtractionStatus	QCMetricResults	gNonCtrlNumWellAboveBG	ImageDepth	AFHold	gPMTVolts	GlassThickness	GridHasBeenOptimized	gNegCtrlSpread	Metric_IsGoodGrid	Metric_IsGoodGrid_IsInRange	Metric_AnyColorPrcntFeatNonUnifOL	Metric_AnyColorPrcntFeatNonUnifOL_IsInRange	Metric_gNegCtrlAveNetSig	Metric_gNegCtrlAveNetSig_IsInRange	Metric_gNegCtrlAveBGSubSig	Metric_gNegCtrlAveBGSubSig_IsInRange	Metric_gNegCtrlSDevBGSubSig	Metric_gNegCtrlSDevBGSubSig_IsInRange	Metric_gSpatialDetrendRMSFilteredMinusFit	Metric_gSpatialDetrendRMSFilteredMinusFit_IsInRange	Metric_gNonCntrlMedCVProcSignal	Metric_gNonCntrlMedCVProcSignal_IsInRange	Metric_gE1aMedCVProcSignal	Metric_gE1aMedCVProcSignal_IsInRange	Metric_absGE1E1aSlope	Metric_absGE1E1aSlope_IsInRange	Metric_DetectionLimit	Metric_DetectionLimit_IsInRange
DATA	10	10	0.772136	65536	779514	1.07817	0.83073	1.29785	0	21.4501	31.4501	2.17741	62972	31.4501	2.17741	62972	3	126	0	4	10	636.014	5213.82	62847	0.00476372	0	0.200076	0.00635163	0.00492603	15856	14730	0.71139	1.48642	1.00002	2.92878	28.8937	0	12553.4	22.7442	15.5227	11.1942	0	35.1364	19.0238	15.375	-1	1.00009	294	17.3959	1.40285	-1.4747	1.25257	0.111296	0.810563	0.0685633	784	1.48642	62976	3.75915	6.34859	0.506987	0.536811	39085	0	0.47561	0.0922427	1.0052	(+)E1A_r60_3	0	0	0	0	0	0	0	0	0	0	-1	3.79371	0.265843	4.25709	-1	530.909	23.2558	89.2357	32.6722	2.30171	1.29224	0	1	3	58201	58.4962	1	ExtractionEvaluate	26531	20 Bit	0	364.747	994.536	0	4.69139	1	1	0.00476372	1	17.3959	1	-1.4747	1	1.25257	1	1.48642	1	4.25709	1	-1	0	0	0	-1	0
*
TYPE	integer	integer	integer	integer	integer	text	text	float	float	float	float	float	float	float	boolean	boolean	boolean	boolean	boolean	boolean	float	boolean	boolean	float	float
FEATURES	FeatureNum	Row	Col	SubTypeMask	ControlType	ProbeName	SystematicName	PositionX	PositionY	gProcessedSignal	gProcessedSigError	gMedianSignal	gBGMedianSignal	gBGPixSDev	gIsSaturated	gIsFeatNonUnifOL	gIsBGNonUnifOL	gIsFeatPopnOL	gIsBGPopnOL	IsManualFlag	gBGSubSignal	gIsPosAndSignif	gIsWellAboveBG	SpotExtentX	gBGMeanSignal
DATA	1	1	1	260	1	GE_BrightCorner	GE_BrightCorner	11226.2	4336.41	1.380612e+005	1.380612e+004	130457	26	5.258919e+000	0	0	0	0	0	0	129500	1	1	26.6546	25.9176
DATA	2	1	2	66	1	DarkCorner	DarkCorner	11247	4336.5	1.589826e+000	1.594298e+000	27	26	5.382802e+000	0	0	0	0	0	0	-0.515746	0	0	26.2212	26.3183
DATA	3	1	3	66	1	DarkCorner	DarkCorner	11268.3	4336.39	1.598866e+000	1.603364e+000	27.5	26	5.466499e+000	0	0	0	0	0	0	-0.956515	0	0	30	26.6746
DATA	4	1	4	0	0	A_21_P0014386	A_21_P0014386	11289.5	4336.32	1.673646e+000	1.620465e+000	30	26	5.110137e+000	0	0	0	0	0	0	1.54346	1	0	27.0811	26.5597
DATA	5	1	5	0	0	A_33_P3396872	NM_001105533	11310.6	4336.03	3.803990e+000	1.663515e+000	31	27	5.394026e+000	0	0	0	0	0	0	3.49155	1	0	30	26.9943
DATA	6	1	6	0	0	A_33_P3267760	ENST00000378463	11331.8	4336.19	1.863430e+000	1.637558e+000	30	27	5.480082e+000	0	0	0	0	0	0	1.70251	1	0	30	27.2564
DATA	7	1	7	0	0	A_32_P194264	NM_001008708	11353	4336.2	1.690620e+001	2.350999e+000	44	27	5.395450e+000	0	0	0	0	0	0	15.3821	1	1	30	27.3818
DATA	8	1	8	0	0	A_23_P153745	NM_006332	11373.9	4336.6	1.286609e+004	1.286610e+003	11194	27	5.164086e+000	0	0	0	0	0	0	11660.3	1	1	26.2212	27.3801
DATA	9	1	9	0	0	A_33_P3352837	A_33_P3352837	11395.4	4336	1.640833e+000	1.645449e+000	27	27	5.210415e+000	0	0	0	0	0	0	-0.375904	0	0	29.1201	27.5044
DATA	10	1	10	0	0	A_21_P0011260	ENST00000618272	11416.4	4336.03	2.651193e+000	1.671736e+000	31	27	5.150853e+000	0	0	0	0	0	0	2.38752	1	0	29.1201	27.4425
DATA	11	1	11	0	0	A_33_P3235816	ENST00000436258	11437.6	4336.03	1.650544e+000	1.657479e+000	29	27	5.165330e+000	0	0	0	0	0	0	0.782645	0	0	29.1201	27.4625
DATA	12	1	12	0	0	A_21_P0014180	ENST00000474396	11458.6	4336	1.654603e+000	1.659258e+000	29	27	5.477490e+000	0	0	0	0	0	0	-0.676991	0	0	30	27.6851
DATA	13	1	13	0	0	A_24_P944991	NM_173829	11479.8	4336	7.216702e+000	1.812725e+000	35	27	5.205558e+000	0	0	0	0	0	0	6.45091	1	0	28.1191	27.3235
DATA	14	1	14	0	0	A_21_P0006507	lnc-ARMCX4-1:1	11501.2	4336	1.661362e+000	1.673726e+000	30	27	5.206809e+000	0	0	0	0	0	0	1.42985	0	0	30	27.3821
DATA	15	1	15	0	0	A_23_P208706	NM_138764	11522.6	4336.12	3.656891e+002	3.660697e+001	340.5	27	5.184091e+000	0	0	0	0	0	0	325.725	1	1	25.7804	27.5183
DATA	16	1	16	0	0	A_33_P3388806	NM_001199327	11543.4	4336	1.666200e+000	1.670887e+000	27	27	5.154855e+000	0	0	0	0	0	0	-2.38092	0	0	30	27.4258
DATA	17	1	17	0	0	A_33_P3324839	NM_006772	11564.5	4336	3.545103e+000	1.709806e+000	32.5	27	5.175573e+000	0	0	0	0	0	0	3.1504	1	0	30	27.4619
DATA	18	1	18	0	0	A_24_P333494	NM_018994	11585.8	4335.74	2.399860e+002	2.405691e+001	235.5	27	5.176825e+000	0	0	0	0	0	0	213.115	1	1	26.0017	27.4871
DATA	19	1	19	0	0	A_22_P00006274	NR_109772	11607	4335.8	6.219116e+000	1.786549e+000	34.5	27	5.456895e+000	0	0	0	0	0	0	5.51958	1	0	28.1191	27.7145
DATA	20	1	20	0	0	A_23_P161615	ENST00000534785	11628	4335.8	2.724679e+001	3.198536e+000	52	27	5.509435e+000	0	0	0	0	0	0	24.1744	1	1	28.1191	27.6708
DATA	21	1	21	0	0	A_33_P3384958	NM_014839	11649.2	4335.81	7.825870e+000	1.849250e+000	35	28	5.491980e+000	0	0	0	0	0	0	6.94276	1	0	28.5237	27.7701
DATA	22	1	22	0	0	A_22_P00018955	lnc-SOX11-1:1	11670.4	4335.97	3.324550e+000	1.708036e+000	33	27	5.501293e+000	0	0	0	0	0	0	2.94962	1	0	30	27.7202
DATA	23	1	23	0	0	A_22_P00009547	NR_126414	11691.5	4335.94	1.670088e+000	1.675088e+000	30	27	5.189901e+000	0	0	0	0	0	0	0.282537	0	0	30	27.4055
DATA	24	1	24	0	0	A_23_P218331	NM_001017916	11712.9	4335.9	1.253847e+002	1.264970e+001	139	27	5.147929e+000	0	0	0	0	0	0	111.346	1	1	28.1191	27.2535
DATA	25	1	25	0	0	A_33_P6455786	NM_058172	11733.6	4335.51	3.430687e+002	3.434761e+001	333	27	5.416147e+000	0	0	0	0	0	0	304.91	1	1	25.1049	27.2325
DATA	26	1	26	0	0	A_21_P0008705	lnc-POTEB-5:4	11755	4335.5	6.046979e+000	1.776947e+000	34	27	5.393276e+000	0	0	0	0	0	0	5.37939	1	0	26.2212	26.9653
DATA	27	1	27	0	0	A_22_P00016526	ENST00000547094	11776.2	4335.5	1.664385e+000	1.669067e+000	28	27	5.387950e+000	0	0	0	0	0	0	-1.54089	0	0	30	26.9314
DATA	28	1	28	0	0	A_33_P3235207	NM_018018	11797.4	4335.59	1.662318e+000	1.666994e+000	29	27	5.382899e+000	0	0	0	0	0	0	-1.03578	0	0	30	26.8711
DATA	29	1	29	0	0	A_33_P3330991	XR_248772	11817.9	4335.98	3.838310e+001	4.183832e+000	62	26	5.177302e+000	0	0	0	0	0	0	34.2689	1	1	22.9591	26.6637
DATA	30	1	30	0	0	A_33_P3374299	NM_173561	11839.6	4335.59	1.657357e+000	1.662020e+000	27	26	5.216319e+000	0	0	0	0	0	0	-1.49577	0	0	30	26.5633
DATA	31	1	31	0	0	A_33_P3274701	AK024162	11860.8	4335.5	1.654462e+000	1.659116e+000	30	26	5.148128e+000	0	0	0	0	0	0	-0.194446	0	0	30	26.4802
DATA	32	1	32	0	0	A_23_P83436	NM_000285	11881.7	4335.5	9.126016e+002	9.127519e+001	821	26	5.169722e+000	0	0	0	0	0	0	819.105	1	1	25.3321	26.4995
DATA	33	1	33	0	0	A_33_P3243138	NM_182704	11903	4335.5	1.648146e+000	1.652782e+000	29	26	5.174164e+000	0	0	0	0	0	0	-0.283539	0	0	30	26.5834
DATA	34	1	34	0	0	A_22_P00008018	ENST00000579045	11924.3	4335.5	1.644656e+000	1.649282e+000	28	26	5.176146e+000	0	0	0	0	0	0	-1.05645	0	0	30	26.5964
DATA	35	1	35	0	0	A_22_P00003937	ENST00000569945	11945.4	4335.41	1.640983e+000	1.645599e+000	27.5	26	5.195286e+000	0	0	0	0	0	0	-0.864342	0	0	30	26.5729
DATA	36	1	36	0	1	ERCC-00109_120	DQ854998	11966.8	4335.33	7.044707e+000	1.786467e+000	36	26	5.236171e+000	0	0	0	0	0	0	6.3784	1	0	23.2073	26.5552
DATA	37	1	37	0	0	A_33_P3293593	NM_152479	11986.8	4335.82	2.061556e+000	1.651035e+000	30	26	5.176704e+000	0	0	0	0	0	0	1.87066	1	0	30	26.4933
DATA	38	1	38	0	0	A_22_P00008389	NM_001145545	12009	4335.5	1.629086e+000	1.633669e+000	26	26	5.179883e+000	0	0	0	0	0	0	-2.23433	0	0	30	26.3584
DATA	39	1	39	0	0	A_21_P0012208	lnc-C21orf58-1:1	12030.2	4335.08	1.536214e+001	2.239301e+000	40	26	5.365961e+000	0	0	0	0	0	0	14.0153	1	1	23.9365	26.2991
DATA	40	1	40	0	0	A_23_P101084	NM_032598	12051.3	4335.39	7.473390e+000	1.788608e+000	37	26	5.345518e+000	0	0	0	0	0	0	6.83611	1	0	30	26.1928
DATA	41	1	41	0	0	A_23_P162120	NM_006185	12072.5	4335.32	3.662231e+001	4.004736e+000	65	26	5.322207e+000	0	0	0	0	0	0	33.5926	1	1	27.0811	26.1227
DATA	42	1	42	0	0	A_24_P291426	NM_016316	12093.3	4335.39	3.357390e+001	3.726059e+000	61	26	5.363386e+000	0	0	0	0	0	0	30.8819	1	1	25.1049	26.2298
DATA	43	1	43	0	0	A_32_P99311	NM_181756	12114.8	4335.19	1.606690e+000	1.611209e+000	29	26	5.196742e+000	0	0	0	0	0	0	-0.316284	0	0	30	26.339
DATA	44	1	44	0	0	A_21_P0011409	TCONS_l2_00009502	12135.8	4334.55	1.929411e+001	2.510553e+000	47	26	5.195221e+000	0	0	0	0	0	0	17.854	1	1	25.7804	26.2853
DATA	45	1	45	0	0	A_24_P198629	NM_001040616	12156.7	4335.39	9.941069e+001	1.006929e+001	117	26	5.436311e+000	0	0	0	0	0	0	92.2499	1	1	25.1049	26.2996
DATA	46	1	46	0	0	A_19_P00322925	ENST00000607519	12178	4335.07	8.492454e+000	1.808619e+000	37	26	5.406204e+000	0	0	0	0	0	0	7.90525	1	1	22.7082	26.1843
DATA	47	1	47	0	0	A_22_P00025188	ENST00000512831	12199.3	4334.87	1.235168e+001	2.014864e+000	40.5	26	5.276213e+000	0	0	0	0	0	0	11.5335	1	1	24.4106	26.0204
DATA	48	1	48	0	0	A_23_P52610	NM_000107	12219.9	4335.03	4.582436e+002	4.585184e+001	467	26	5.313142e+000	0	0	0	0	0	0	429.179	1	1	27.501	26.0982
DATA	49	1	49	0	0	A_22_P00004622	lnc-CST7-2:1	12241.6	4335	1.577560e+000	1.581997e+000	27	26	5.092101e+000	0	0	0	0	0	0	-0.837513	0	0	30	26.158
DATA	50	1	50	0	0	A_23_P2814	NM_005905	12261.5	4335.07	3.259220e+000	1.610660e+000	32	26	5.106259e+000	0	0	0	0	0	0	3.07136	1	0	17.9125	26.2419
DATA	51	1	51	0	0	A_23_P140602	NM_001033088	12284.3	4335.02	5.957354e+001	6.161260e+000	87	26	5.076106e+000	0	0	0	0	0	0	56.332	1	1	24.8756	26.3514
DATA	52	1	52	0	0	A_33_P3276112	lnc-CTD-2517M22.14.1-1:3	12305.4	4335	1.733343e+000	1.576546e+000	30	26	5.009969e+000	0	0	0	0	0	0	1.64423	1	0	29.1201	26.483
DATA	53	1	53	0	0	A_21_P0012896	TCONS_l2_00022830	12326.6	4335.23	7.649188e+000	1.739272e+000	36	26	5.081379e+000	0	0	0	0	0	0	7.27891	1	0	24.6442	26.523
DATA	54	1	54	0	0	A_22_P00010379	lnc-MYL12A-1:1	12347.5	4335	1.552729e+000	1.557100e+000	29	26	5.088346e+000	0	0	0	0	0	0	0.0321908	0	0	30	26.4788
DATA	55	1	55	0	0	A_23_P210939	NM_181468	12369.1	4335	1.459447e+003	1.459529e+002	1419	26	5.098074e+000	0	0	0	0	0	0	1397.74	1	1	27.2919	26.4781
DATA	56	1	56	0	0	A_24_P349039	NM_020754	12389.2	4335.87	1.061169e+001	1.876440e+000	38	26	5.088365e+000	0	0	0	0	0	0	10.1925	1	1	19.4461	26.4794
DATA	57	1	57	0	0	A_24_P143686	NM_001080394	12410.8	4335.37	6.223481e+001	6.411783e+000	90	26	5.166478e+000	0	0	0	0	0	0	59.973	1	1	25.7804	26.6525
DATA	58	1	58	0	0	A_23_P115346	NM_006893	12431.9	4334.76	1.309308e+002	1.318305e+001	155	27	5.105106e+000	0	0	0	0	0	0	126.575	1	1	26.6546	26.751
DATA	59	1	59	0	0	A_22_P00010590	ENST00000553534	12453.4	4335	2.186334e+000	1.548271e+000	33	27	5.111928e+000	0	0	0	0	0	0	2.12025	1	0	30	26.7692
DATA	60	1	60	0	0	A_22_P00014892	ENST00000521326	12474.5	4334.61	8.608657e+001	8.743208e+000	112	27	5.133935e+000	0	0	0	0	0	0	83.7453	1	1	25.3321	26.7496
DATA	61	1	61	0	0	A_21_P0014148	XR_108599	12495.6	4334.87	1.519093e+000	1.523366e+000	28	27	5.084786e+000	0	0	0	0	0	0	-0.202949	0	0	30	26.6994
DATA	62	1	62	0	0	A_21_P0012259	TCONS_l2_00017650	12516.8	4334.52	1.514462e+000	1.518723e+000	28.5	26	5.133504e+000	0	0	0	0	0	0	-0.181162	0	0	30	26.6115
DATA	63	1	63	0	0	A_33_P3237393	NM_001300778	12538	4334.5	1.509938e+000	1.515578e+000	30.5	27	5.421625e+000	0	0	0	0	0	0	0.637724	0	0	30	26.8768
DATA	64	1	64	0	0	A_23_P251486	NM_006438	12559	4334.5	1.505540e+000	1.509775e+000	27.5	27	5.379744e+000	0	0	0	0	0	0	-0.287856	0	0	30	26.9253
DATA	65	1	65	0	0	A_33_P3227880	NM_001197247	12580.2	4334.6	2.136097e+002	2.141395e+001	230.5	27	5.347257e+000	0	0	0	0	0	0	210.916	1	1	25.7804	27.0422
DATA	66	1	66	0	0	A_33_P3267305	NM_173595	12601.1	4334.6	3.317947e+002	3.321341e+001	353	27	5.373907e+000	0	0	0	0	0	0	328.53	1	1	26.2212	27.2106
DATA	67	1	67	0	0	A_22_P00017513	lnc-WDFY2-1:1	12622.6	4334.59	6.789563e+000	1.643716e+000	36	27	5.261757e+000	0	0	0	0	0	0	6.74188	1	0	27.501	27.283
DATA	68	1	68	0	0	A_21_P0005768	NR_126028	12643.8	4334.5	1.488630e+000	1.494608e+000	30	27	5.228218e+000	0	0	0	0	0	0	0.728318	0	0	30	27.268
DATA	69	1	69	0	0	A_21_P0013237	lnc-VKORC1L1-2:1	12665	4334.5	1.484649e+000	1.488826e+000	28.5	27	5.450279e+000	0	0	0	0	0	0	-0.659188	0	0	30	27.1089
DATA	70	1	70	0	0	A_21_P0003068	lnc-RP11-433C9.2.1-1:2	12686	4334.5	1.480797e+000	1.488573e+000	30	27	5.404195e+000	0	0	0	0	0	0	1.03711	0	0	26.2212	26.9572
DATA	71	1	71	0	0	A_33_P3333642	ENST00000399003	12707.7	4334.63	1.396623e+002	1.404454e+001	170	26	5.082248e+000	0	0	0	0	0	0	140.164	1	1	25.5572	26.6373
DATA	72	1	72	0	0	A_24_P42557	NM_001018036	12728.4	4334.41	1.473327e+000	1.477472e+000	29	26	5.117813e+000	0	0	0	0	0	0	-0.753082	0	0	30	26.6312
DATA	73	1	73	0	0	A_21_P0014207	XR_242321	12749.6	4334.41	1.812557e+000	1.485000e+000	31.5	27	5.288118e+000	0	0	0	0	0	0	1.82796	1	0	30	26.86
DATA	74	1	74	0	0	A_22_P00021565	ENST00000531523	12771.1	4334.6	2.363117e+003	2.363163e+002	2375	27	5.267745e+000	0	0	0	0	0	0	2388.86	1	1	26.2212	26.9654
DATA	75	1	75	0	0	A_21_P0000102	NM_001190470	12792.5	4334.5	1.573862e+004	1.573862e+003	15962	27	5.262632e+000	0	0	0	0	0	0	15946.8	1	1	24.4106	27.0008
DATA	76	1	76	0	0	A_24_P401090	ENST00000442006	12813	4334.5	1.459797e+000	1.470940e+000	30	27	5.290704e+000	0	0	0	0	0	0	1.45908	0	0	30	27.003
DATA	77	1	77	0	0	A_21_P0003288	ENST00000479244	12834.2	4334.48	1.456695e+000	1.460793e+000	26	27	5.355430e+000	0	0	0	0	0	0	-3.30832	0	0	30	26.907
DATA	78	1	78	0	0	A_24_P914625	NM_207406	12855.5	4334.32	1.453698e+000	1.457788e+000	28	26	5.113003e+000	0	0	0	0	0	0	-0.413144	0	0	30	26.541
DATA	79	1	79	0	0	A_33_P3393543	AL831916	12876.5	4334.32	1.450877e+000	1.454958e+000	29	26	5.144802e+000	0	0	0	0	0	0	-0.15714	0	0	30	26.5641
DATA	80	1	80	0	0	A_22_P00025856	ENST00000414038	12897.8	4334.19	7.276010e+000	1.624286e+000	37	26	5.157960e+000	0	0	0	0	0	0	7.44745	1	1	30	26.6507
DATA	81	1	81	0	0	A_23_P10559	NM_001080395	12918.7	4334.13	4.188284e+002	4.190792e+001	435	26	5.090333e+000	0	0	0	0	0	0	429.459	1	1	26.6546	26.6881
DATA	82	1	82	0	0	A_23_P109636	NM_015541	12939.6	4334.37	1.225818e+002	1.234332e+001	152.5	27	5.306764e+000	0	0	0	0	0	0	125.903	1	1	25.3321	26.9713
DATA	83	1	83	0	0	A_22_P00011325	lnc-OST4-2:3	12961.4	4334.13	1.628943e+003	1.629007e+002	1700.5	27	5.351365e+000	0	0	0	0	0	0	1675.88	1	1	25.3321	26.9543
DATA	84	1	84	0	0	A_22_P00000881	NM_001010881	12982.4	4334.03	1.438540e+000	1.442587e+000	28	26	5.398845e+000	0	0	0	0	0	0	-0.158119	0	0	29.1201	26.8605
DATA	85	1	85	0	0	A_24_P143301	NM_181337	13003.6	4334.03	1.436476e+000	1.440517e+000	28	27	5.375576e+000	0	0	0	0	0	0	-1.33521	0	0	29.1201	26.9321
DATA	86	1	86	0	0	A_22_P00010333	ENST00000452888	13024.6	4334	1.434548e+000	1.438583e+000	27	26	5.395550e+000	0	0	0	0	0	0	-0.67387	0	0	29.1201	26.843
DATA	87	1	87	0	0	A_23_P215406	NM_018890	13045.5	4333.95	3.802871e+002	3.805584e+001	419.5	26	5.167879e+000	0	0	0	0	0	0	393.423	1	1	26.2212	26.5056
DATA	88	1	88	0	0	A_22_P00011550	lnc-PCDH18-1:4	13067	4334.2	1.431085e+000	1.435111e+000	27	26	5.112221e+000	0	0	0	0	0	0	-0.278253	0	0	30	26.5041
DATA	89	1	89	0	0	A_21_P0003096	lnc-IL5RA-3:1	13088.4	4334	1.429521e+000	1.433543e+000	26.5	26	5.111029e+000	0	0	0	0	0	0	-1.43896	0	0	30	26.427
DATA	90	1	90	0	0	A_21_P0013738	TCONS_l2_00030040	13109.4	4334	6.073764e+000	1.555621e+000	35	26	5.062432e+000	0	0	0	0	0	0	6.30395	1	0	29.1201	26.3951
DATA	91	1	91	0	0	A_21_P0010286	lnc-PRDM15-1:1	13130.5	4334	2.722744e+000	1.456554e+000	32.5	26	5.140495e+000	0	0	0	0	0	0	2.82844	1	0	30	26.457
DATA	92	1	92	0	0	A_24_P336113	NM_012295	13151.9	4334	4.609982e+002	4.612199e+001	487	26	5.084444e+000	0	0	0	0	0	0	479.278	1	1	27.2919	26.4108
DATA	93	1	93	0	0	A_33_P3373991	ENST00000437095	13172.7	4334.15	6.835120e+000	1.583833e+000	35.5	26	5.060509e+000	0	0	0	0	0	0	7.11101	1	0	21.4095	26.5053
DATA	94	1	94	0	0	A_33_P3266619	ENST00000547602	13194	4333.8	1.423850e+000	1.427855e+000	25	26	5.080183e+000	0	0	0	0	0	0	-3.09058	0	0	30	26.5323
DATA	95	1	95	0	0	A_33_P3361412	NM_018420	13215.2	4333.81	6.369172e+000	1.562794e+000	35	26	5.073685e+000	0	0	0	0	0	0	6.63386	1	0	28.5237	26.617
DATA	96	1	96	0	0	A_33_P3349927	ENST00000467220	13236.4	4334	1.422522e+000	1.426545e+000	29	26	5.049218e+000	0	0	0	0	0	0	0.0824897	0	0	30	26.3268
DATA	97	1	97	0	0	A_22_P00023880	lnc-ANKMY2-1:1	13257.5	4333.94	1.422046e+000	1.426046e+000	30	26	5.042553e+000	0	0	0	0	0	0	-0.176856	0	0	30	26.2807
DATA	98	1	98	0	0	A_22_P00002594	lnc-C19orf54-1:1	13278.6	4333.97	1.421705e+000	1.425750e+000	29	26	5.087259e+000	0	0	0	0	0	0	0.118236	0	0	29.1201	26.1836
DATA	99	1	99	0	0	A_22_P00019357	lnc-UMPS-1:1	13298.9	4333.72	2.651224e+001	3.010146e+000	52	26	5.259292e+000	0	0	0	0	0	0	27.6458	1	1	20.591	26.1166
DATA	100	1	100	0	0	A_22_P00009095	lnc-LHX2-2:1	13321	4333.5	1.421370e+000	1.425369e+000	27.5	26	5.308554e+000	0	0	0	0	0	0	-0.682535	0	0	30	26.1053
DATA	101	1	101	0	0	A_24_P92952	NM_006015	13342.3	4333.53	8.851654e+001	8.965688e+000	123	26	5.321091e+000	0	0	0	0	0	0	92.3056	1	1	25.7804	26.1611
DATA	102	1	102	0	0	A_32_P132317	NM_001033045	13362.9	4333.6	1.119786e+002	1.128823e+001	148.5	26	5.071642e+000	0	0	0	0	0	0	116.759	1	1	26.2212	26.2037
DATA	103	1	103	0	0	A_22_P00015375	ENST00000430650	13384.5	4333.68	1.121957e+001	1.814353e+000	43	26	5.130825e+000	0	0	0	0	0	0	11.6961	1	1	27.0811	26.3526
DATA	104	1	104	0	0	A_32_P120604	BC029857	13405.5	4333.5	7.721110e+001	7.851734e+000	110	26	5.165090e+000	0	0	0	0	0	0	80.4685	1	1	24.4106	26.5999
DATA	105	1	105	0	0	A_23_P141044	NM_145271	13426.6	4333.63	6.878026e+002	6.879506e+001	718	28	6.271967e+000	0	0	0	0	0	0	716.552	1	1	24.8756	28.2235
DATA	106	1	106	0	0	A_33_P3250356	NM_001162530	13448	4333.5	1.731216e+000	1.437882e+000	29	30	1.013202e+001	0	0	0	0	0	0	1.80277	1	0	26.2212	32.6118
DATA	107	1	107	0	0	A_21_P0003248	lnc-C3orf30-4:2	13469	4333.5	1.424164e+000	1.428192e+000	29	36	1.720088e+001	0	0	0	0	1	0	0.0816275	0	0	30	40.8587
DATA	108	1	108	0	0	A_23_P310295	ENST00000420826	13489.7	4333.57	4.499763e+001	4.721225e+000	73	37	1.807047e+001	0	0	0	0	1	0	46.8051	1	1	24.6442	42.3763
DATA	109	1	109	0	0	A_23_P429449	NM_033119	13511.4	4333.41	1.425996e+000	1.433314e+000	30	32	1.282781e+001	0	0	0	0	0	0	1.0114	0	0	30	35.6899
DATA	110	1	110	0	0	A_24_P161581	NM_001145176	13532.5	4333.27	6.998005e+001	7.142832e+000	95.5	28	7.336307e+000	0	0	0	0	0	0	72.6867	1	1	24.4106	29.1805
DATA	111	1	111	0	0	A_22_P00011282	NR_036678	13553.8	4333.48	1.428262e+000	1.432280e+000	27	26	5.524385e+000	0	0	0	0	0	0	-1.71404	0	0	30	26.6467
DATA	112	1	112	0	0	A_23_P121806	NM_021204	13574.9	4333.5	1.470464e+002	1.477436e+001	179	26	5.297303e+000	0	0	0	0	0	0	152.469	1	1	25.3321	26.151
DATA	113	1	113	0	0	A_21_P0007692	XR_424331	13596	4333.37	2.631168e+001	2.997011e+000	57	26	5.087884e+000	0	0	0	0	0	0	27.2559	1	1	25.5572	26.1728
DATA	114	1	114	0	0	A_23_P207400	NM_007300	13616.4	4333.39	2.426139e+001	2.819441e+000	55	26	5.026029e+000	0	0	0	0	0	0	25.1072	1	1	24.4106	26.1886
DATA	115	1	115	0	0	A_21_P0009956	ENST00000428529	13639.4	4333.73	4.036625e+000	1.493656e+000	31	26	5.028654e+000	0	0	0	0	0	0	4.17233	1	0	21.4095	26.3185
DATA	116	1	116	0	0	A_23_P203841	NM_013449	13659.6	4333.47	7.192866e+001	7.335520e+000	99.5	26	5.032106e+000	0	0	0	0	0	0	74.2667	1	1	25.1049	26.3238
DATA	117	1	117	0	0	A_22_P00012923	NR_121197	13680.2	4333.28	4.421578e+001	4.650559e+000	74	26	5.079053e+000	0	0	0	0	0	0	45.6002	1	1	24.6442	26.3181
DATA	118	1	118	0	0	A_23_P117928	NM_014952	13701.7	4333	2.947675e+002	2.951206e+001	323.5	26	5.144195e+000	0	0	0	0	0	0	303.616	1	1	26.0017	26.245
DATA	119	1	119	0	0	A_21_P0007650	lnc-FAM101A-2:4	13723	4333.2	1.490758e+000	1.452683e+000	30	26	5.399778e+000	0	0	0	0	0	0	1.53348	1	0	30	26.1336
DATA	120	1	120	0	0	A_23_P120845	NM_005080	13744.2	4332.89	2.835957e+003	2.835994e+002	2836	26	5.400967e+000	0	0	0	0	0	0	2913.37	1	1	26.8687	26.0666
DATA	121	1	121	0	0	A_22_P00010589	ENST00000555642	13765.4	4333.03	1.740645e+000	1.459381e+000	31	26	5.361017e+000	0	0	0	0	0	0	1.78565	1	0	29.1201	26.0939
DATA	122	1	122	0	0	A_21_P0001417	lnc-ATF3-1:4	13786.6	4333.03	1.446958e+000	1.457779e+000	30	26	5.247933e+000	0	0	0	0	0	0	1.43553	0	0	30	26.1428
DATA	123	1	123	0	0	A_23_P156708	NM_032470	13808	4333.15	1.304669e+002	1.312737e+001	160.5	26	4.983558e+000	0	0	0	0	0	0	133.45	1	1	26.8687	26.0413
DATA	124	1	124	0	0	A_23_P252023	NM_175698	13828.8	4333	1.451227e+000	1.460117e+000	29	26	4.898417e+000	0	0	0	0	0	0	1.20916	0	0	30	25.9154
DATA	125	1	125	0	0	A_21_P0001507	lnc-PPAP2B-4:1	13850	4333.2	2.181502e+000	1.473783e+000	32	26	5.180558e+000	0	0	0	0	0	0	2.22472	1	0	28.1191	26.2227
DATA	126	1	126	0	0	A_21_P0012608	TCONS_l2_00020732	13871.4	4333	1.863913e+000	1.471643e+000	30	26	5.231266e+000	0	0	0	0	0	0	1.89792	1	0	29.1201	26.1517
DATA	127	1	127	0	0	A_33_P3357949	NM_004956	13892.4	4333	1.457950e+000	1.464498e+000	30	26	5.306126e+000	0	0	0	0	0	0	0.860339	0	0	30	26.1574
DATA	128	1	128	0	0	A_22_P00000283	ENST00000563734	13913.5	4333	1.460240e+000	1.470556e+000	29	26	5.419296e+000	0	0	0	0	0	0	1.37019	0	0	30	26.0471
DATA	129	1	129	0	0	A_23_P255257	NM_015397	13934.8	4333.11	3.185282e+003	3.185316e+002	3077	26	5.367016e+000	0	0	0	0	0	0	3228.12	1	1	26.8687	25.997
DATA	130	1	130	0	0	A_33_P3220445	NM_001001419	13956	4333.22	1.869313e+002	1.875077e+001	221	26	5.335651e+000	0	0	0	0	0	0	189.143	1	1	27.2919	25.9527
DATA	131	1	131	0	0	A_22_P00005226	NR_024149	13977	4332.8	2.922004e+000	1.500030e+000	32	26	5.277521e+000	0	0	0	0	0	0	2.95205	1	0	28.1191	25.9835
DATA	132	1	132	0	0	A_33_P3295098	ENST00000289135	13998.3	4332.9	1.469520e+000	1.473654e+000	27	26	5.227592e+000	0	0	0	0	0	0	-1.80774	0	0	30	26.0384
DATA	133	1	133	0	0	A_22_P00014012	NR_110621	14019.4	4333	1.471837e+000	1.475977e+000	29	26	5.193143e+000	0	0	0	0	0	0	-0.400499	0	0	30	26.0372
DATA	134	1	134	0	0	A_23_P123672	NM_014290	14040.4	4332.74	3.209279e+002	3.212682e+001	343.5	26	5.174398e+000	0	0	0	0	0	0	322.71	1	1	26.0017	25.9687
DATA	135	1	135	0	0	A_21_P0003616	lnc-LPHN3-3:1	14061.6	4332.97	2.051189e+000	1.494667e+000	29.5	26	4.962297e+000	0	0	0	0	0	0	2.05936	1	0	29.1201	25.7226
DATA	136	1	136	0	0	A_22_P00003128	lnc-C9orf131-1:1	14082.8	4332.81	1.478578e+000	1.482737e+000	28	25	4.961146e+000	0	0	0	0	0	0	-1.17495	0	0	30	25.6027
DATA	137	1	137	0	0	A_33_P3259443	XR_109175	14104	4332.8	1.657601e+000	1.494155e+000	31	25	4.970275e+000	0	0	0	0	0	0	1.65927	1	0	30	25.4266
DATA	138	1	138	0	0	A_22_P00025675	lnc-VCL-1:1	14125	4332.5	1.482823e+000	1.486995e+000	28	25	4.939835e+000	0	0	0	0	0	0	-0.180521	0	0	26.2212	25.3528
DATA	139	1	139	0	0	A_22_P00020019	ENST00000565401	14146.7	4332.9	1.010727e+002	1.021639e+001	123.5	25	4.905506e+000	0	0	0	0	0	0	100.884	1	1	25.5572	25.4371
DATA	140	1	140	0	0	A_22_P00002331	ENST00000530102	14167.5	4332.68	1.486950e+000	1.491132e+000	28.5	25	4.989608e+000	0	0	0	0	0	0	-0.186873	0	0	30	25.273
DATA	141	1	141	0	0	A_33_P3254590	NR_033868	14188.6	4332.59	1.488847e+000	1.496198e+000	30	25	5.006737e+000	0	0	0	0	0	0	0.968093	0	0	27.501	25.3769
DATA	142	1	142	0	0	A_33_P3421163	NM_033285	14210.2	4332.68	2.744776e+001	3.125480e+000	56	25	5.084375e+000	0	0	0	0	0	0	27.2915	1	1	24.6442	25.3574
DATA	143	1	143	0	0	A_24_P288915	ENST00000445752	14231.8	4332.55	1.225088e+001	1.934133e+000	42.5	25	5.278135e+000	0	0	0	0	0	0	12.167	1	1	22.4545	25.3506
DATA	144	1	144	0	0	A_33_P3417950	NM_005858	14252.2	4332.61	4.388506e+002	4.391063e+001	464	25	5.048313e+000	0	0	0	0	0	0	435.383	1	1	25.1049	25.2951
DATA	145	1	145	0	0	A_33_P3241989	NM_001130715	14273.3	4332.5	1.495535e+000	1.499742e+000	29.5	25	5.060456e+000	0	0	0	0	0	0	0.00298588	0	0	30	25.3255
DATA	146	1	146	0	0	A_33_P3414669	NM_183353	14294.7	4332.48	1.658937e+001	2.237293e+000	43	25	5.089508e+000	0	0	0	0	0	0	16.4268	1	1	23.9365	25.4634
DATA	147	1	147	0	0	A_33_P3252394	NM_006705	14315.7	4332.5	6.429431e+001	6.602630e+000	94	25	5.096330e+000	0	0	0	0	0	0	63.6117	1	1	27.0811	25.4214
DATA	148	1	148	0	0	A_23_P62377	NM_001039582	14336.8	4332.48	1.499241e+000	1.503458e+000	28	25	5.006009e+000	0	0	0	0	0	0	-0.533903	0	0	27.0811	25.4969
DATA	149	1	149	0	0	A_21_P0010441	lnc-KCNJ4-1:1	14358	4332.5	1.500179e+000	1.509500e+000	29	25	4.956518e+000	0	0	0	0	0	0	1.22506	0	0	26.2212	25.6165
DATA	150	1	150	0	0	A_33_P3763846	NM_001303252	14379	4332.5	1.500932e+000	1.508613e+000	28	25	4.918469e+000	0	0	0	0	0	0	1.00823	0	0	30	25.596
DATA	151	1	151	0	0	A_21_P0012309	NR_002733	14400.2	4332.48	1.501503e+000	1.505727e+000	27	25	4.877245e+000	0	0	0	0	0	0	-1.90312	0	0	30	25.6206
DATA	152	1	152	0	0	A_19_P00319917	NR_038956	14421.4	4332.41	1.343700e+001	2.018375e+000	41	25	4.926868e+000	0	0	0	0	0	0	13.2615	1	1	27.501	25.6497
DATA	153	1	153	0	1	ERCC-00134_68	DQ516739	14442.5	4332.32	1.770908e+000	1.516612e+000	29.5	25	4.992122e+000	0	0	0	0	0	0	1.74761	1	0	27.0811	25.683
DATA	154	1	154	0	0	A_33_P3381851	NM_181688	14463.9	4332.6	2.118056e+002	2.123405e+001	232	25	5.051369e+000	0	0	0	0	0	0	209.013	1	1	25.7804	25.5915
DATA	155	1	155	0	0	A_23_P71146	NM_006230	14485.3	4332.76	2.309312e+001	2.757015e+000	50	25	5.045430e+000	0	0	0	0	0	0	22.7921	1	1	24.8756	25.4661
DATA	156	1	156	0	0	A_22_P00010187	ENST00000538640	14506	4332.2	2.699176e+000	1.529374e+000	31	25	5.040687e+000	0	0	0	0	0	0	2.66521	1	0	28.1191	25.3688
DATA	157	1	157	0	0	A_21_P0000259	NR_002565	14527.2	4332.19	1.444112e+001	2.085489e+000	43	25	5.071513e+000	0	0	0	0	0	0	14.2667	1	1	28.5237	25.323
DATA	158	1	158	0	0	A_22_P00004353	ENST00000519306	14548.4	4332.03	1.499279e+000	1.503496e+000	26	25	5.051203e+000	0	0	0	0	0	0	-1.96005	0	0	30	25.1205
DATA	159	1	159	0	0	A_21_P0001285	lnc-UTP11L-2:1	14569.6	4332.03	1.497972e+000	1.502311e+000	28	25	5.182080e+000	0	0	0	0	0	0	0.192202	0	0	30	25.1482
DATA	160	1	160	0	0	A_24_P930418	AK057533	14590.6	4332	3.104012e+000	1.532349e+000	30	25	5.060347e+000	0	0	0	0	0	0	3.07473	1	0	29.1201	25.1696
DATA	161	1	161	0	0	A_22_P00016797	ENST00000555649	14612	4332.2	2.492738e+000	1.519325e+000	32	25	5.079897e+000	0	0	0	0	0	0	2.47226	1	0	28.1191	25.2172
DATA	162	1	162	66	1	DarkCorner	DarkCorner	14633	4332.2	1.492341e+000	1.497467e+000	28	25	5.042242e+000	0	0	0	0	0	0	0.523792	0	0	28.1191	25.2313
DATA	163	1	163	260	1	GE_BrightCorner	GE_BrightCorner	14654.4	4332	1.277383e+005	1.277383e+004	128248	25	5.241787e+000	0	0	0	0	0	0	127100	1	1	29.1201	25.1591
DATA	164	1	164	260	1	GE_BrightCorner	GE_BrightCorner	14675.5	4332.44	1.275638e+005	1.275638e+004	128026	25	5.160675e+000	0	0	0	0	0	0	127155	1	1	28.7238	24.833
DATA	165	2	1	260	1	GE_BrightCorner	GE_BrightCorner	11236.6	4342.53	1.359195e+005	1.359195e+004	127243	26	5.339138e+000	0	0	0	0	0	0	126709	1	1	24.4106	26.2286
DATA	166	2	2	66	1	DarkCorner	DarkCorner	11257.7	4342.39	1.599127e+000	1.603625e+000	27.5	26	5.221362e+000	0	0	0	0	0	0	-1.14598	0	0	30	26.4839
DATA	167	2	3	0	0	A_22_P00007653	lnc-HEXA-1:1	11279	4342.2	1.607736e+000	1.614074e+000	29	27	5.451181e+000	0	0	0	0	0	0	0.705623	0	0	30	26.8951
DATA	168	2	4	0	0	A_21_P0007074	NR_120620	11300	4342.2	1.615773e+000	1.620318e+000	28	27	5.398314e+000	0	0	0	0	0	0	-0.483656	0	0	30	26.9858
DATA	169	2	5	0	0	A_22_P00012683	lnc-QSOX2-1:10	11321.2	4342.19	1.623305e+000	1.627871e+000	28	27	5.438155e+000	0	0	0	0	0	0	-0.993922	0	0	30	27.2978
DATA	170	2	6	0	0	A_21_P0011230	ENST00000606973	11342.4	4342	1.901626e+000	1.645723e+000	30.5	27	5.195173e+000	0	0	0	0	0	0	1.72914	1	0	30	27.2727
DATA	171	2	7	0	0	A_33_P3589217	NM_001636	11363.5	4342	8.974052e+002	8.975553e+001	847	27	5.174389e+000	0	0	0	0	0	0	812.823	1	1	29.1201	27.4692
DATA	172	2	8	0	0	A_33_P3231739	NM_017770	11384.6	4342	1.642334e+000	1.649050e+000	30.5	27	5.379089e+000	0	0	0	0	0	0	0.750144	0	0	29.1201	27.7886
DATA	173	2	9	0	0	A_33_P3223467	NM_025054	11405.8	4342.25	2.035439e+002	2.042135e+001	210.5	28	5.352581e+000	0	0	0	0	0	0	183.093	1	1	27.0811	27.9275
DATA	174	2	10	0	0	A_32_P57237	NM_000982	11426.7	4342.76	5.873487e+004	5.873488e+003	52263	27	5.331697e+000	0	0	0	0	0	0	52671	1	1	24.8756	27.817
DATA	175	2	11	0	0	A_21_P0010149	ENST00000415269	11448.2	4342	4.467702e+000	1.720390e+000	32	27	5.457879e+000	0	0	0	0	0	0	3.99725	1	0	28.1191	27.789
DATA	176	2	12	0	0	A_22_P00011426	lnc-PAM-4:1	11469.4	4342	1.660479e+000	1.666512e+000	29	27	5.428319e+000	0	0	0	0	0	0	0.601288	0	0	30	27.7436
DATA	177	2	13	0	0	A_33_P3342481	THC2723408	11490.5	4342	1.663751e+000	1.669634e+000	29	27	5.207737e+000	0	0	0	0	0	0	0.564473	0	0	30	27.52
DATA	178	2	14	0	0	A_23_P114689	NM_017707	11511.6	4342	1.418116e+001	2.943237e+000	37	27	5.169005e+000	0	0	0	0	0	0	12.6129	1	1	29.1201	27.5647
DATA	179	2	15	0	0	A_33_P3877992	NR_038881	11531.1	4341.62	2.564881e+001	4.227064e+000	43.5	27	5.170025e+000	0	0	0	0	0	0	22.7858	1	1	16.5837	27.6234
DATA	180	2	16	0	0	A_22_P00023982	NR_126346	11554	4341.8	2.463405e+000	1.693387e+000	30	28	5.173762e+000	0	0	0	0	0	0	2.18558	1	0	30	27.6252
DATA	181	2	17	0	0	A_33_P3381107	NM_001004478	11575.1	4341.65	2.531278e+001	3.036261e+000	52.5	27	5.189740e+000	0	0	0	0	0	0	22.4395	1	1	25.3321	27.5831
DATA	182	2	18	0	0	A_22_P00015234	lnc-SPACA3-1:1	11596.9	4341.25	1.163302e+001	2.041474e+000	37.5	28	5.458908e+000	0	0	0	0	0	0	10.3073	1	1	25.3321	27.7893
DATA	183	2	19	0	0	A_21_P0010897	TCONS_l2_00003715	11617.4	4341.97	1.673936e+000	1.678644e+000	29	28	5.515795e+000	0	0	0	0	0	0	-0.67254	0	0	30	27.8215
DATA	184	2	20	0	0	A_32_P783	NM_000998	11638.6	4341.98	5.534863e+004	5.534863e+003	48623.5	28	5.503851e+000	0	0	0	0	0	0	49003	1	1	26.2212	27.929
DATA	185	2	21	0	0	A_21_P0003351	ENST00000503465	11659.8	4341.81	3.734688e+000	1.719738e+000	34	28	5.552279e+000	0	0	0	0	0	0	3.30693	1	0	28.5237	27.8818
DATA	186	2	22	0	0	A_21_P0012145	lnc-SPTLC3-2:1	11681	4341.5	1.673353e+000	1.678498e+000	29	28	5.470225e+000	0	0	0	0	0	0	0.339608	0	0	30	27.8501
DATA	187	2	23	0	0	A_21_P0009361	lnc-SDK2-5:1	11701.9	4341.65	1.798019e+001	2.458928e+000	46	27	5.197756e+000	0	0	0	0	0	0	15.9337	1	1	23.9365	27.3971
DATA	188	2	24	0	0	A_21_P0008555	lnc-C15orf48-1:4	11723.2	4341.52	1.671416e+000	1.676117e+000	27	27	5.170209e+000	0	0	0	0	0	0	-0.911346	0	0	27.0811	27.3115
DATA	189	2	25	0	0	A_23_P76218	NM_053283	11744.5	4341.68	1.670027e+000	1.674725e+000	29	27	5.424850e+000	0	0	0	0	0	0	-0.521747	0	0	30	27.2004
DATA	190	2	26	0	0	A_22_P00012147	ENST00000512941	11765.6	4341.59	3.647685e+000	1.712232e+000	32	27	5.377450e+000	0	0	0	0	0	0	3.24103	1	0	27.501	27.0865
DATA	191	2	27	0	0	A_23_P120812	NM_020070	11786.6	4342.27	2.108191e+001	2.690244e+000	46	27	5.384629e+000	0	0	0	0	0	0	18.7509	1	1	23.2073	27.0402
DATA	192	2	28	0	0	A_23_P29204	NM_016498	11808	4341.5	4.305047e+001	4.617076e+000	68	27	5.382999e+000	0	0	0	0	0	0	38.3521	1	1	26.2212	26.9844
DATA	193	2	29	0	0	A_33_P3281066	NM_001098402	11828.4	4342.12	1.021524e+002	1.035025e+001	118	27	5.360307e+000	0	0	0	0	0	0	91.1242	1	1	23.696	26.8462
DATA	194	2	30	0	0	A_23_P73637	NM_031273	11850.2	4342.37	1.119497e+001	2.005137e+000	38	26	5.159288e+000	0	0	0	0	0	0	10.0032	1	1	21.1402	26.6191
DATA	195	2	31	0	0	A_23_P146497	NM_014811	11871.3	4341.5	9.151035e+000	1.895632e+000	35.5	26	5.131399e+000	0	0	0	0	0	0	8.19356	1	1	30	26.6129
DATA	196	2	32	0	0	A_33_P3339197	A_33_P3339197	11892.6	4341.41	1.652165e+000	1.656813e+000	27	27	5.313149e+000	0	0	0	0	0	0	-1.146	0	0	30	26.7807
DATA	197	2	33	0	0	A_21_P0009396	lnc-SEPT9-1:3	11913.7	4341.5	6.235360e+000	1.767070e+000	34	27	5.345232e+000	0	0	0	0	0	0	5.60565	1	0	27.0811	26.9313
DATA	198	2	34	0	0	A_23_P116898	NM_000014	11935	4341.5	4.009103e+000	1.697752e+000	33	27	5.398902e+000	0	0	0	0	0	0	3.61223	1	0	26.2212	26.9272
DATA	199	2	35	0	0	A_24_P254965	NM_018486	11955.2	4341.51	3.315656e+001	3.701786e+000	58	26	5.175806e+000	0	0	0	0	0	0	29.9403	1	1	23.9365	26.67
DATA	200	2	36	0	0	A_33_P3240951	NM_001280544	11977.2	4341.48	5.677838e+000	1.737354e+000	34	27	5.547544e+000	0	0	0	0	0	0	5.14001	1	0	27.0811	26.9083
DATA	201	2	37	0	0	A_33_P3376302	DA144211	11998.4	4341.41	1.633214e+000	1.637808e+000	27.5	26	5.148470e+000	0	0	0	0	0	0	-2.01388	0	0	30	26.5372
DATA	202	2	38	0	0	A_24_P168760	NM_004286	12019.2	4341.63	1.739178e+002	1.746834e+001	195	26	5.149259e+000	0	0	0	0	0	0	158.239	1	1	25.7804	26.3986
DATA	203	2	39	0	0	A_22_P00021003	lnc-HDAC9-2:1	12040.6	4341.41	1.624622e+000	1.629192e+000	26.5	26	5.397056e+000	0	0	0	0	0	0	-2.85591	0	0	30	26.3471
DATA	204	2	40	0	0	A_33_P3383606	NM_001135914	12061.5	4341.79	1.041923e+003	1.042049e+002	984	26	5.347628e+000	0	0	0	0	0	0	953.147	1	1	25.3321	26.2404
DATA	205	2	41	0	0	A_22_P00008257	lnc-IRX1-2:1	12083	4341.2	1.615479e+000	1.620023e+000	28	26	5.164433e+000	0	0	0	0	0	0	-0.899795	0	0	30	26.2846
DATA	206	2	42	0	0	A_19_P00802154	NM_001144769	12104.2	4341.19	2.819320e+000	1.639747e+000	32	26	5.182520e+000	0	0	0	0	0	0	2.59434	1	0	28.5237	26.3364
DATA	207	2	43	0	0	A_19_P00315810	ENST00000455068	12125.2	4341.18	2.207986e+002	2.213852e+001	235	26	5.168023e+000	0	0	0	0	0	0	203.776	1	1	24.4106	26.4178
DATA	208	2	44	0	0	A_23_P253074	NM_018068	12146.5	4341	1.601188e+000	1.605692e+000	27	26	5.248743e+000	0	0	0	0	0	0	-1.92748	0	0	30	26.3592
DATA	209	2	45	0	0	A_21_P0009282	lnc-TMEM235-1:1	12167.6	4341	1.596325e+000	1.600815e+000	27	26	5.254903e+000	0	0	0	0	0	0	-0.954586	0	0	30	26.2897
DATA	210	2	46	1028	1	(+)E1A_r60_a22	E1A_r60_a22	12188.4	4341.48	1.636278e+001	2.285812e+000	44	26	5.418537e+000	0	0	0	0	0	0	15.2384	1	1	26.6546	26.2666
DATA	211	2	47	0	0	A_32_P181527	NM_001025357	12210	4341.2	1.175482e+001	1.978100e+000	39.5	26	5.327469e+000	0	0	0	0	0	0	10.9825	1	1	30	26.1541
DATA	212	2	48	0	0	A_21_P0002371	lnc-SH3BP4-3:1	12231.2	4341	1.581448e+000	1.585896e+000	26	26	5.086846e+000	0	0	0	0	0	0	-2.14869	0	0	30	26.1417
DATA	213	2	49	0	0	A_22_P00015397	lnc-SRP54-1:1	12252.7	4341.25	1.940120e+002	1.946550e+001	213	26	5.089468e+000	0	0	0	0	0	0	182.424	1	1	25.3321	26.2797
DATA	214	2	50	0	0	A_23_P104583	NM_020441	12273.9	4341.15	7.285153e+001	7.453625e+000	99	26	5.091406e+000	0	0	0	0	0	0	68.7206	1	1	24.6442	26.3764
DATA	215	2	51	0	0	A_22_P00005058	lnc-DENND1A-4:1	12294.6	4341	2.564485e+000	1.591616e+000	30	26	5.068508e+000	0	0	0	0	0	0	2.4267	1	0	29.1201	26.4819
DATA	216	2	52	0	0	A_23_P118392	NM_016084	12315.8	4341.18	2.371664e+001	2.841937e+000	50.5	26	5.027098e+000	0	0	0	0	0	0	22.514	1	1	27.0811	26.5862
DATA	217	2	53	0	0	A_21_P0001995	ENST00000457371	12336.8	4341.17	7.238640e+001	7.405006e+000	100	26	5.064548e+000	0	0	0	0	0	0	68.9355	1	1	27.2919	26.5929
DATA	218	2	54	0	0	A_21_P0010606	ENST00000602765	12358	4340.8	1.551405e+000	1.555769e+000	28	26	5.095922e+000	0	0	0	0	0	0	-1	0	0	30	26.5697
DATA	219	2	55	0	0	A_24_P76879	NM_003309	12378.7	4341.03	4.833719e+002	4.836206e+001	488	26	5.104928e+000	0	0	0	0	0	0	463.26	1	1	27.2919	26.5102
DATA	220	2	56	0	0	A_22_P00008551	ENST00000423466	12400.4	4340.97	1.541540e+000	1.545876e+000	28	26	5.080938e+000	0	0	0	0	0	0	-1.63265	0	0	30	26.5243
DATA	221	2	57	0	0	A_23_P37914	NM_052944	12421.6	4340.97	1.536671e+000	1.540994e+000	27	27	5.384693e+000	0	0	0	0	0	0	-1.78595	0	0	29.1201	26.9817
DATA	222	2	58	0	1	ERCC-00162_107	DQ516750	12442.8	4340.81	1.531800e+000	1.536109e+000	27	27	5.093115e+000	0	0	0	0	0	0	-2.35299	0	0	30	26.8708
DATA	223	2	59	0	0	A_23_P137532	NM_000302	12463.4	4341.42	5.390449e+001	5.603802e+000	82	27	5.415532e+000	0	0	0	0	0	0	52.3162	1	1	25.5572	27.1418
DATA	224	2	60	0	0	A_21_P0006321	lnc-PTGES2-1:5	12484.4	4340.53	9.334682e+000	1.789461e+000	38	27	5.413146e+000	0	0	0	0	0	0	9.08843	1	1	24.4106	27.0923
DATA	225	2	61	0	0	A_21_P0012840	XR_425907	12506.3	4340.61	1.517620e+000	1.521889e+000	30	27	5.106403e+000	0	0	0	0	0	0	-0.0675191	0	0	30	26.774
DATA	226	2	62	0	0	A_33_P3240607	AK125870	12527.5	4340.68	1.513049e+000	1.517306e+000	28	27	5.377415e+000	0	0	0	0	0	0	-0.816461	0	0	30	26.9512
DATA	227	2	63	0	0	A_33_P3329467	NM_016086	12547.9	4340.79	7.247661e+002	7.249240e+001	741.5	27	5.401536e+000	0	0	0	0	0	0	712.049	1	1	26.2212	27.0067
DATA	228	2	64	0	0	A_22_P00015696	ENST00000553983	12569.8	4340.52	1.504113e+000	1.508344e+000	28	27	5.341379e+000	0	0	0	0	0	0	-0.49089	0	0	27.0811	27.0412
DATA	229	2	65	0	0	A_21_P0012155	ENST00000427691	12591	4340.5	1.345317e+001	2.017878e+000	44	27	5.227561e+000	0	0	0	0	0	0	13.2961	1	1	26.2212	27.1346
DATA	230	2	66	0	0	A_33_P3265394	ENST00000538098	12612	4340.5	1.642298e+000	1.508715e+000	31	27	5.284633e+000	0	0	0	0	0	0	1.62771	1	0	30	27.2554
DATA	231	2	67	0	0	A_19_P00318883	NR_038361	12633.2	4340.46	6.388616e+001	6.561337e+000	86	27	5.297306e+000	0	0	0	0	0	0	63.4957	1	1	25.7804	27.402
DATA	232	2	68	0	0	A_21_P0005058	ENST00000430672	12654.3	4340.5	1.487333e+000	1.495538e+000	31.5	27	5.459615e+000	0	0	0	0	0	0	1.09214	0	0	30	27.3597
DATA	233	2	69	0	0	A_21_P0002697	NR_034088	12675.5	4340.5	2.802420e+000	1.513707e+000	31	27	5.447217e+000	0	0	0	0	0	0	2.80032	1	0	27.9146	27.1948
DATA	234	2	70	0	0	A_23_P118246	NM_016095	12696.8	4340.61	9.487317e+000	1.761061e+000	37.5	27	5.383883e+000	0	0	0	0	0	0	9.505	1	1	25.7804	26.9537
DATA	235	2	71	0	0	A_21_P0004924	lnc-RFPL4B-4:1	12718	4340.5	3.242286e+000	1.514986e+000	31	27	5.353922e+000	0	0	0	0	0	0	3.25661	1	0	26.2212	26.8459
DATA	236	2	72	0	0	A_22_P00023983	ENST00000428006	12739	4340.5	1.472125e+000	1.476266e+000	26	27	5.290776e+000	0	0	0	0	0	0	-2.85338	0	0	30	26.8587
DATA	237	2	73	0	0	A_33_P3251332	NM_015473	12760.2	4340.5	2.171058e+001	2.623440e+000	51	27	5.302300e+000	0	0	0	0	0	0	21.9124	1	1	26.6546	27.1042
DATA	238	2	74	0	0	A_33_P3423585	NM_001080534	12781.4	4340.41	1.465173e+000	1.469577e+000	29	27	5.274378e+000	0	0	0	0	0	0	0.291391	0	0	27.501	27.0881
DATA	239	2	75	0	0	A_33_P3403399	NM_018242	12802.5	4340.32	2.335572e+000	1.484486e+000	31	27	5.289253e+000	0	0	0	0	0	0	2.36811	1	0	27.0811	27.0994
DATA	240	2	76	0	0	A_23_P39402	NM_198867	12823.6	4340.57	1.956785e+001	2.443141e+000	47	27	5.358298e+000	0	0	0	0	0	0	19.8832	1	1	25.7804	27.1412
DATA	241	2	77	0	0	A_23_P37702	NM_003294	12843.6	4340.19	2.935012e+000	1.489141e+000	31.5	27	5.365910e+000	0	0	0	0	0	0	2.98827	1	0	30	27.0013
DATA	242	2	78	0	0	A_23_P213014	NM_001001290	12866.3	4340.37	2.360346e+001	2.773715e+000	52.5	26	5.409661e+000	0	0	0	0	0	0	24.0835	1	1	26.6546	26.8837
DATA	243	2	79	0	0	A_23_P321261	NM_002396	12887.1	4340.15	3.154290e+002	3.157639e+001	347.5	27	5.447785e+000	0	0	0	0	0	0	322.458	1	1	27.2919	26.9081
DATA	244	2	80	0	0	A_23_P115842	NM_018237	12908.7	4340.11	2.298905e+002	2.303481e+001	266	27	5.360189e+000	0	0	0	0	0	0	235.456	1	1	26.8687	26.9406
DATA	245	2	81	0	0	A_22_P00012632	lnc-PTX4-2:1	12929.4	4340.03	1.444729e+000	1.448793e+000	27	27	5.299534e+000	0	0	0	0	0	0	-1.91016	0	0	30	27.0203
DATA	246	2	82	0	0	A_23_P102364	NM_019850	12950.6	4340	1.442317e+000	1.446374e+000	28.5	27	5.344542e+000	0	0	0	0	0	0	-1.22742	0	0	29.1201	27.1103
DATA	247	2	83	0	0	A_23_P315451	NM_199180	12971.6	4340	1.841248e+000	1.455799e+000	30	27	5.438309e+000	0	0	0	0	0	0	1.8952	1	0	29.1201	27.069
DATA	248	2	84	0	0	A_33_P3210379	NM_052863	12993	4340.2	5.415807e+004	5.415807e+003	56090.5	27	5.438326e+000	0	0	0	0	0	0	55828.5	1	1	28.1191	26.9888
DATA	249	2	85	0	0	A_22_P00010339	lnc-MYBPH-2:1	13014.2	4340	1.952205e+000	1.453092e+000	32	27	5.379371e+000	0	0	0	0	0	0	2.01526	1	0	28.1191	26.9741
DATA	250	2	86	0	0	A_33_P3827416	AK024156	13035.1	4339.9	1.619333e+004	1.619334e+003	16771	26	5.130876e+000	0	0	0	0	0	0	16738	1	1	28.1191	26.6373
DATA	251	2	87	0	0	A_22_P00017072	lnc-TUFM-2:1	13056.5	4340	1.524622e+000	1.444357e+000	30	26	5.166737e+000	0	0	0	0	0	0	1.57784	1	0	30	26.6294
DATA	252	2	88	0	0	A_21_P0006214	lnc-DEC1-2:1	13077.6	4340	1.430653e+000	1.434678e+000	28	26	5.127200e+000	0	0	0	0	0	0	-0.664818	0	0	30	26.628
DATA	253	2	89	0	0	A_22_P00009258	ENST00000432495	13098.6	4340	3.344747e+000	1.471722e+000	33.5	26	5.104930e+000	0	0	0	0	0	0	3.46893	1	0	29.1201	26.5197
DATA	254	2	90	0	0	A_33_P3417985	NM_001005489	13120	4339.8	1.427826e+000	1.431843e+000	29	26	5.097916e+000	0	0	0	0	0	0	-0.894837	0	0	30	26.504
DATA	255	2	91	0	0	A_23_P98350	NM_001165	13140.8	4340.11	3.555850e+002	3.558726e+001	389.5	26	5.133073e+000	0	0	0	0	0	0	369.442	1	1	26.8687	26.4803
DATA	256	2	92	0	0	A_21_P0012541	NR_104116	13162.4	4340	4.330253e+000	1.493715e+000	34	26	5.099403e+000	0	0	0	0	0	0	4.50246	1	0	30	26.5486
DATA	257	2	93	0	0	A_23_P61580	NM_182543	13183.1	4340.38	3.041496e+001	3.360327e+000	62	27	5.313085e+000	0	0	0	0	0	0	31.6444	1	1	25.3321	26.7997
DATA	258	2	94	0	0	A_23_P119943	NM_000597	13204.5	4340.03	5.035226e+001	5.233758e+000	81	27	5.266474e+000	0	0	0	0	0	0	52.4183	1	1	26.2212	26.8001
DATA	259	2	95	0	0	A_23_P102937	NM_006936	13225.2	4339.89	3.825718e+002	3.828379e+001	417	26	5.016816e+000	0	0	0	0	0	0	398.455	1	1	26.8687	26.4414
DATA	260	2	96	0	0	A_24_P944827	NM_006395	13246.8	4340.11	4.621268e+001	4.836465e+000	75	26	5.021269e+000	0	0	0	0	0	0	48.1496	1	1	26.8687	26.3474
DATA	261	2	97	0	0	A_21_P0001769	ENST00000420828	13268	4339.8	1.422204e+000	1.426204e+000	28.5	26	5.060547e+000	0	0	0	0	0	0	-1.19533	0	0	30	26.2505
DATA	262	2	98	0	0	A_23_P101461	NM_030818	13288.8	4339.82	9.810192e+002	9.811228e+001	1018	26	5.266827e+000	0	0	0	0	0	0	1022.64	1	1	25.1049	26.2228
DATA	263	2	99	0	0	A_22_P00004711	ENST00000548955	13310.5	4339.68	3.011477e+000	1.457226e+000	32	26	5.302576e+000	0	0	0	0	0	0	3.13959	1	0	27.0811	26.1847
DATA	264	2	100	0	0	A_21_P0006900	lnc-GOLGA7B-2:1	13331.5	4339.68	1.421749e+000	1.425749e+000	29	26	5.278773e+000	0	0	0	0	0	0	-0.542618	0	0	30	26.1865
DATA	265	2	101	0	0	A_22_P00009827	ENST00000572343	13352.8	4339.52	5.950143e+000	1.545017e+000	36	26	5.110777e+000	0	0	0	0	0	0	6.20294	1	0	27.0811	26.2295
DATA	266	2	102	0	0	A_21_P0004606	lnc-QKI-2:2	13374	4339.5	1.422074e+000	1.426074e+000	27	26	5.089163e+000	0	0	0	0	0	0	-1.1788	0	0	30	26.3808
DATA	267	2	103	0	0	A_22_P00002868	NR_026783	13395	4339.5	1.422422e+000	1.426424e+000	28	26	5.172947e+000	0	0	0	0	0	0	-0.998235	0	0	30	26.4921
DATA	268	2	104	0	0	A_32_P223777	NM_002184	13416.2	4339.52	1.726324e+001	2.239695e+000	47.5	27	5.382934e+000	0	0	0	0	0	0	17.9834	1	1	30	27.1152
DATA	269	2	105	0	0	A_33_P3244269	A_33_P3244269	13437.3	4339.5	1.000784e+001	1.743354e+000	39	29	7.132908e+000	0	0	0	0	0	0	10.421	1	1	27.0811	29.4995
DATA	270	2	106	0	0	A_22_P00001571	lnc-ARL4A-2:1	13458.5	4339.5	1.424188e+000	1.428194e+000	28	32	1.223792e+001	0	0	0	0	0	0	-0.906336	0	0	30	35.3393
DATA	271	2	107	0	0	A_32_P55241	NM_001007538	13479.7	4339.5	1.425008e+000	1.429285e+000	29	36	1.567034e+001	0	0	0	0	1	0	0.287903	0	0	30	40.2135
DATA	272	2	108	0	0	A_21_P0000766	NR_038328	13500.8	4339.27	6.804888e+001	6.953503e+000	101.5	34	1.365831e+001	0	0	0	0	0	0	70.7375	1	1	25.7804	37.5624
DATA	273	2	109	0	0	A_33_P3247919	A_33_P3247919	13522.3	4339.5	1.749746e+001	2.260394e+000	47.5	30	8.501364e+000	0	0	0	0	0	0	18.1751	1	1	23.9365	30.9681
DATA	274	2	110	0	0	A_21_P0007475	lnc-SPATA19-1:2	13543.2	4339.5	1.428116e+000	1.432134e+000	27.5	27	5.949064e+000	0	0	0	0	0	0	-1.31701	0	0	30	27.4512
DATA	275	2	111	0	0	A_22_P00003178	ENST00000447524	13564.4	4339.41	1.429360e+000	1.433381e+000	27	26	5.115579e+000	0	0	0	0	0	0	-1.77006	0	0	30	26.1246
DATA	276	2	112	0	0	A_23_P29975	NM_018302	13585.5	4339.32	2.383380e+000	1.454380e+000	31	26	5.140762e+000	0	0	0	0	0	0	2.46928	1	0	27.0811	26.1709
DATA	277	2	113	0	0	A_33_P3305885	NM_006648	13607.6	4338.55	1.416467e+001	2.017163e+000	41.5	26	5.051526e+000	0	0	0	0	0	0	14.6604	1	1	19.1492	26.3181
DATA	278	2	114	0	0	A_21_P0006535	lnc-AKAP4-1:1	13627.8	4339.5	1.433680e+000	1.437713e+000	29	26	4.982654e+000	0	0	0	0	0	0	-0.00322101	0	0	26.6546	26.2784
DATA	279	2	115	0	0	A_22_P00023281	NR_110090	13649	4339.26	1.834420e+001	2.331677e+000	47	26	5.026054e+000	0	0	0	0	0	0	18.9446	1	1	24.8756	26.3826
DATA	280	2	116	0	0	A_22_P00001741	NM_001144936	13670.8	4338.83	5.247416e+000	1.533606e+000	35	26	5.064837e+000	0	0	0	0	0	0	5.41268	1	0	30	26.4248
DATA	281	2	117	0	0	A_21_P0004866	NR_026775	13691.4	4339	5.072458e+000	1.529362e+000	32.5	26	5.106573e+000	0	0	0	0	0	0	5.22586	1	0	30	26.3227
DATA	282	2	118	0	0	A_33_P3397763	NM_003811	13712.3	4339.09	1.875117e+001	2.367080e+000	47	26	5.179399e+000	0	0	0	0	0	0	19.2934	1	1	25.5572	26.2836
DATA	283	2	119	0	0	A_22_P00012133	NR_034081	13733.6	4339.03	1.442523e+000	1.446581e+000	28	26	5.452007e+000	0	0	0	0	0	0	-1.18621	0	0	30	26.2444
DATA	284	2	120	0	0	A_21_P0007107	ENST00000427247	13754.6	4339	1.444506e+000	1.448569e+000	28	26	5.417961e+000	0	0	0	0	0	0	-0.0802533	0	0	29.1201	26.1452
DATA	285	2	121	0	0	A_22_P00018241	NR_120454	13776	4339.2	3.100421e+000	1.483436e+000	32	26	5.073297e+000	0	0	0	0	0	0	3.17683	1	0	28.1191	26.1187
DATA	286	2	122	0	0	A_33_P3272189	NM_032718	13797	4339.31	1.169346e+002	1.178336e+001	148	26	4.979386e+000	0	0	0	0	0	0	119.642	1	1	26.0017	26.1846
DATA	287	2	123	0	0	A_22_P00017887	ENST00000523317	13818.4	4339	1.450868e+000	1.454949e+000	29	26	4.991592e+000	0	0	0	0	0	0	-0.200671	0	0	30	26.1302
DATA	288	2	124	0	0	A_24_P61772	ENST00000261651	13839.5	4339	4.251435e+000	1.517916e+000	33	26	4.992392e+000	0	0	0	0	0	0	4.33681	1	0	29.1201	26.2301
DATA	289	2	125	0	0	A_22_P00009100	NR_110541	13860.5	4339.42	4.583765e+001	4.810499e+000	73	26	5.228298e+000	0	0	0	0	0	0	46.6848	1	1	24.4106	26.2586
DATA	290	2	126	0	0	A_23_P375354	NM_005422	13881.6	4339	1.457588e+000	1.461688e+000	27	26	5.142863e+000	0	0	0	0	0	0	-0.811248	0	0	30	26.2358
DATA	291	2	127	0	0	A_33_P3362321	NM_201555	13902.8	4339.12	9.658591e+000	1.753923e+000	40	26	5.341570e+000	0	0	0	0	0	0	9.80638	1	1	27.7085	26.1967
DATA	292	2	128	0	0	A_23_P171366	NM_004651	13924.2	4338.89	4.966479e+002	4.968643e+001	528	26	5.383523e+000	0	0	0	0	0	0	503.445	1	1	26.8687	26.1477
DATA	293	2	129	0	0	A_23_P110504	NM_030782	13945.2	4339	3.051889e+002	3.055421e+001	344	26	5.306417e+000	0	0	0	0	0	0	308.87	1	1	26.4388	26.0743
DATA	294	2	130	0	0	A_22_P00009713	lnc-MCCC2-2:2	13966.4	4338.97	4.141591e+000	1.528265e+000	32.5	26	5.314709e+000	0	0	0	0	0	0	4.1848	1	0	30	26.0171
DATA	295	2	131	0	0	A_21_P0014007	AK098413	13987.6	4338.97	1.469302e+000	1.475070e+000	29	26	5.219429e+000	0	0	0	0	0	0	0.700372	0	0	29.1201	26.1036
DATA	296	2	132	0	0	A_32_P148538	NM_014839	14008.7	4338.9	3.001949e+000	1.506000e+000	30	26	5.157751e+000	0	0	0	0	0	0	3.02361	1	0	28.3221	26.1529
DATA	297	2	133	0	0	A_21_P0011760	TCONS_l2_00013208	14030	4338.8	1.473971e+000	1.481948e+000	29	26	5.149105e+000	0	0	0	0	0	0	1.0708	0	0	30	26.1496
DATA	298	2	134	0	0	A_23_P101960	NM_006887	14051.1	4338.9	1.609165e+003	1.609233e+002	1598	26	5.198088e+000	0	0	0	0	0	0	1615.66	1	1	28.1191	26.0169
DATA	299	2	135	0	1	ERCC-00128_189	DQ459428	14072.3	4338.61	1.478534e+000	1.483819e+000	28	26	4.965521e+000	0	0	0	0	0	0	0.57942	0	0	30	25.7382
DATA	300	2	136	0	0	A_21_P0000989	NR_125940	14093.4	4338.73	1.862508e+002	1.868418e+001	215	25	4.951516e+000	0	0	0	0	0	0	186.435	1	1	25.5572	25.6342
DATA	301	2	137	0	0	A_33_P3382412	NM_001277120	14115	4339.13	5.131358e+001	5.342551e+000	74.5	25	4.967906e+000	0	0	0	0	0	0	51.2839	1	1	23.4529	25.499
DATA	302	2	138	0	0	A_23_P207632	NM_174953	14136	4338.7	3.772853e+002	3.775791e+001	409	25	4.950968e+000	0	0	0	0	0	0	376.55	1	1	26.2212	25.5024
DATA	303	2	139	0	0	A_22_P00010537	NR_120487	14157	4338.5	1.487171e+000	1.491355e+000	28	25	4.986383e+000	0	0	0	0	0	0	-0.611498	0	0	30	25.4589
DATA	304	2	140	0	0	A_22_P00016091	lnc-THOC1-1:1	14178	4338.5	1.489159e+000	1.493348e+000	27.5	25	4.997381e+000	0	0	0	0	0	0	-1.20064	0	0	26.2212	25.442
DATA	305	2	141	0	0	A_23_P1863	NM_001005323	14199.2	4338.52	1.491089e+000	1.495284e+000	26	25	5.053099e+000	0	0	0	0	0	0	-0.936042	0	0	30	25.4493
DATA	306	2	142	0	0	A_23_P126623	NM_002631	14220	4338.7	8.544695e+002	8.546007e+001	888	25	5.070159e+000	0	0	0	0	0	0	848.363	1	1	26.2212	25.4679
DATA	307	2	143	66	-1	3xSLv1	3xSLv1	14241.5	4338.5	1.494633e+000	1.498837e+000	25	25	5.074306e+000	0	0	0	0	0	0	-2.91854	0	0	30	25.3586
DATA	308	2	144	0	0	A_22_P00002581	ENST00000581170	14262.7	4338.5	1.496249e+000	1.500458e+000	24.5	25	5.057150e+000	0	0	0	0	0	0	-2.23127	0	0	27.0811	25.4048
DATA	309	2	145	0	0	A_21_P0005046	lnc-HACE1-4:1	14284	4338.5	1.497748e+000	1.503750e+000	29	25	5.082324e+000	0	0	0	0	0	0	0.725759	0	0	30	25.5775
DATA	310	2	146	0	0	A_33_P3373273	NM_005073	14305	4338.5	1.499094e+000	1.503311e+000	25	25	5.093619e+000	0	0	0	0	0	0	-2.43091	0	0	30	25.528
DATA	311	2	147	0	0	A_33_P3397418	NM_020119	14326.3	4338.62	2.346179e+003	2.346227e+002	2354	25	5.035330e+000	0	0	0	0	0	0	2317.89	1	1	26.8687	25.5019
DATA	312	2	148	0	0	A_21_P0008949	ENST00000571340	14347.3	4338.53	2.951043e+001	3.312925e+000	59	26	4.973641e+000	0	0	0	0	0	0	29.1347	1	1	25.1049	25.684
DATA	313	2	149	0	0	A_23_P112026	NM_002164	14369	4338.3	4.672105e+001	4.908967e+000	73	26	4.901775e+000	0	0	0	0	0	0	46.1	1	1	26.2212	25.6843
DATA	314	2	150	0	0	A_21_P0014887	NR_045215	14389.6	4338.41	3.019731e+000	1.537132e+000	32	26	4.909039e+000	0	0	0	0	0	0	2.97815	1	0	27.501	25.6725
DATA	315	2	151	0	0	A_22_P00017445	NR_046711	14410.8	4338.5	2.605911e+000	1.530089e+000	30	26	4.926543e+000	0	0	0	0	0	0	2.56908	1	0	26.6546	25.7305
DATA	316	2	152	0	0	A_23_P79911	NM_006814	14432.1	4338.6	1.042560e+003	1.042669e+002	1053	26	5.182239e+000	0	0	0	0	0	0	1027.58	1	1	26.2212	25.9699
DATA	317	2	153	0	0	A_22_P00011501	ENST00000547089	14453.1	4338.21	1.503864e+000	1.511397e+000	30	25	5.020679e+000	0	0	0	0	0	0	0.9843	0	0	30	25.7078
DATA	318	2	154	0	0	A_22_P00025696	lnc-CTD-2117L12.1.1-1:1	14474.3	4338.1	1.503721e+000	1.510778e+000	31	25	5.062674e+000	0	0	0	0	0	0	0.910588	0	0	30	25.6517
DATA	319	2	155	0	0	A_21_P0007656	lnc-TMEM132B-3:6	14495.1	4338.56	1.041033e+001	1.832242e+000	39	25	5.065237e+000	0	0	0	0	0	0	10.263	1	1	23.2073	25.5297
DATA	320	2	156	0	0	A_24_P58308	ENST00000594193	14516.6	4338.03	2.756749e+004	2.756749e+003	26984	25	5.067170e+000	0	0	0	0	0	0	27191.2	1	1	29.1201	25.4207
DATA	321	2	157	0	1	ERCC-00007_60	EF011068	14537.8	4338.61	4.110743e+002	4.113502e+001	423	25	5.035248e+000	0	0	0	0	0	0	405.637	1	1	25.3321	25.2908
DATA	322	2	158	0	0	A_23_P126416	NM_005424	14559	4338.2	1.500861e+000	1.505083e+000	27	25	5.053372e+000	0	0	0	0	0	0	-1.08998	0	0	30	25.2002
DATA	323	2	159	0	0	A_21_P0003949	ENST00000515086	14580	4338.2	1.499474e+000	1.503692e+000	27	25	5.018461e+000	0	0	0	0	0	0	-0.659899	0	0	30	25.2591
DATA	324	2	160	0	0	A_32_P396186	NM_014818	14601.4	4338	9.151304e+000	1.758743e+000	36.5	25	5.054194e+000	0	0	0	0	0	0	9.05699	1	1	29.1201	25.2773
DATA	325	2	161	0	0	A_33_P3292874	ENST00000595897	14622.5	4338	3.995614e+000	1.552209e+000	32	25	5.042048e+000	0	0	0	0	0	0	3.95971	1	0	29.1201	25.3359
DATA	326	2	162	66	1	DarkCorner	DarkCorner	14643.6	4338	1.493380e+000	1.497581e+000	27	25	5.082744e+000	0	0	0	0	0	0	-0.276347	0	0	29.1201	25.316
DATA	327	2	163	66	1	DarkCorner	DarkCorner	14664.9	4338.67	1.490988e+000	1.495182e+000	28	25	5.180700e+000	0	0	0	0	0	0	-0.521284	0	0	31.2094	25.1734
DATA	328	2	164	260	1	GE_BrightCorner	GE_BrightCorner	14685.7	4338.53	1.239954e+005	1.239954e+004	124302	24	4.971582e+000	0	0	0	0	1	0	123517	1	1	25.7804	24.5658
DATA	329	3	1	66	1	DarkCorner	DarkCorner	11226	4348.5	3.535506e+000	1.633082e+000	33	26	5.351646e+000	0	0	0	0	0	0	3.29617	1	0	26.2212	26.1763
DATA	330	3	2	66	1	DarkCorner	DarkCorner	11247	4348.5	1.599319e+000	1.603818e+000	26	26	5.205025e+000	0	0	0	0	0	0	-2.06483	0	0	26.2212	26.4616
DATA	331	3	3	0	0	A_23_P147199	NR_024565	11268	4348.7	1.659975e+002	1.667792e+001	177	27	5.515491e+000	0	0	0	0	0	0	152.986	1	1	26.2212	27.0063
DATA	332	3	4	0	0	A_23_P81399	NM_003900	11289.4	4348.51	2.819751e+002	2.824407e+001	284	27	5.444251e+000	0	0	0	0	0	0	258.542	1	1	25.3321	27.0876
DATA	333	3	5	0	0	A_22_P00010650	ENST00000563278	11310.4	4348.96	6.015108e+001	6.231833e+000	83.5	27	5.432251e+000	0	0	0	0	0	0	54.8804	1	1	24.4106	27.3516
DATA	334	3	6	0	0	A_33_P3248602	NM_001293798	11331.5	4348.73	2.109911e+002	2.116245e+001	222	27	5.239303e+000	0	0	0	0	0	0	191.682	1	1	24.4106	27.3768
DATA	335	3	7	0	0	A_22_P00024904	ENST00000547515	11353	4348.5	1.638098e+000	1.643063e+000	28	27	5.444416e+000	0	0	0	0	0	0	0.309809	0	0	26.2212	27.7051
DATA	336	3	8	0	0	A_19_P00322966	NR_015353	11374	4348.5	1.971463e+001	2.570003e+000	46.5	28	5.339160e+000	0	0	0	0	0	0	17.7741	1	1	26.2212	27.9007
DATA	337	3	9	0	0	A_23_P99785	NM_024643	11395.2	4348.48	3.871233e+000	1.698913e+000	32	28	5.318339e+000	0	0	0	0	0	0	3.47856	1	0	30	27.9799
DATA	338	3	10	0	0	A_33_P3267651	NM_014648	11416.5	4348.32	2.497567e+001	2.998415e+000	51	28	5.353685e+000	0	0	0	0	0	0	22.3761	1	1	27.0811	27.9735
DATA	339	3	11	0	0	A_24_P376787	NM_032752	11437.5	4348.32	1.362936e+001	2.150564e+000	40	28	5.365589e+000	0	0	0	0	0	0	12.1783	1	1	27.0811	27.8622
DATA	340	3	12	0	0	A_24_P392925	NM_001014985	11458.5	4348.6	1.779911e+001	2.439072e+000	44	28	5.438969e+000	0	0	0	0	0	0	15.865	1	1	27.0811	28.0064
DATA	341	3	13	0	0	A_33_P3797820	ENST00000439559	11480	4348.2	6.383016e+000	1.788640e+000	34	28	5.478408e+000	0	0	0	0	0	0	5.6784	1	0	30	27.8419
DATA	342	3	14	0	0	A_22_P00008478	ENST00000540533	11501	4348.2	1.421650e+001	2.196072e+000	40	28	5.212819e+000	0	0	0	0	0	0	12.6249	1	1	28.1191	27.6876
DATA	343	3	15	0	0	A_33_P3230137	NM_001039211	11522.9	4347.65	2.386911e+001	2.916589e+000	50.5	27	5.159851e+000	0	0	0	0	0	0	21.1686	1	1	25.1049	27.6734
DATA	344	3	16	0	0	A_33_P3252598	NM_001033018	11543.4	4348.03	3.424126e+000	1.712828e+000	33	28	5.376447e+000	0	0	0	0	0	0	3.03274	1	0	30	27.9288
DATA	345	3	17	0	0	A_33_P3313250	NM_001004477	11564.6	4348.03	1.675139e+000	1.679851e+000	28.5	28	5.435815e+000	0	0	0	0	0	0	-0.253164	0	0	30	27.9397
DATA	346	3	18	0	1	ERCC-00053_71	ERCC-00053_71	11585.7	4348.11	1.305846e+001	2.128672e+000	41	28	5.465606e+000	0	0	0	1	0	0	11.5464	1	1	27.501	27.8214
DATA	347	3	19	0	0	A_23_P388993	NM_033390	11606.8	4348	2.424740e+000	1.699165e+000	32	28	5.472152e+000	0	0	0	0	0	0	2.14309	1	0	28.1191	27.9715
DATA	348	3	20	0	1	ERCC-00165_60	DQ668363	11628	4348.2	1.677536e+000	1.682255e+000	28	28	5.583863e+000	0	0	0	0	0	0	-0.834055	0	0	28.1191	28.034
DATA	349	3	21	0	0	A_23_P256632	NM_005023	11649.4	4348	1.087880e+001	2.003259e+000	37	28	5.507474e+000	0	0	0	0	0	0	9.61311	1	1	29.1201	28.0553
DATA	350	3	22	0	0	A_23_P22364	NM_000844	11670.4	4348	1.677036e+000	1.681753e+000	28	28	5.587203e+000	0	0	0	0	0	0	-1.47991	0	0	30	28.0429
DATA	351	3	23	0	0	A_33_P3412317	A_33_P3412317	11691.5	4348	7.088840e+000	1.824379e+000	36	28	5.511370e+000	0	0	0	0	0	0	6.26822	1	0	29.1201	27.884
DATA	352	3	24	0	0	A_23_P154708	NM_017545	11712.6	4348	1.675248e+000	1.679963e+000	29.5	27	5.196734e+000	0	0	0	0	0	0	0.0267802	0	0	30	27.4065
DATA	353	3	25	0	0	A_21_P0008147	lnc-EPSTI1-3:1	11733.6	4348	1.673876e+000	1.683069e+000	28.5	27	5.207972e+000	0	0	0	0	0	0	1.08722	0	0	29.1201	27.2953
DATA	354	3	26	0	0	A_22_P00004664	XR_433192	11755	4347.8	1.672077e+000	1.677030e+000	30	27	5.363760e+000	0	0	0	0	0	0	0.256531	0	0	30	27.1866
DATA	355	3	27	0	0	A_22_P00000647	NR_120491	11776.3	4347.9	1.670132e+000	1.674830e+000	27	27	5.390861e+000	0	0	0	0	0	0	-2.84059	0	0	28.3221	27.2134
DATA	356	3	28	0	0	A_22_P00020384	NM_001202547	11797.1	4348.15	3.006832e+002	3.011481e+001	283	27	5.422157e+000	0	0	0	0	0	0	267.196	1	1	27.2919	27.1276
DATA	357	3	29	0	0	A_32_P210252	NM_000983	11818.1	4348	6.839660e+003	6.839680e+002	5877	27	5.394344e+000	0	0	0	0	0	0	6087.27	1	1	27.2919	27.0102
DATA	358	3	30	0	0	A_22_P00002385	ENST00000401043	11839.6	4347.97	1.662652e+000	1.667329e+000	27	27	5.376361e+000	0	0	0	0	0	0	-3.50543	0	0	30	26.8533
DATA	359	3	31	0	0	A_23_P110288	NM_024751	11860.8	4347.81	3.798125e+000	1.707036e+000	31	27	5.317395e+000	0	0	0	0	0	0	3.3923	1	0	28.5237	26.8455
DATA	360	3	32	0	0	A_33_P3356371	AK127766	11882	4347.8	3.751725e+000	1.702854e+000	33	27	5.300103e+000	0	0	0	0	0	0	3.35739	1	0	28.1191	26.8614
DATA	361	3	33	0	0	A_33_P3359285	A_33_P3359285	11903	4347.5	1.664802e+000	1.665835e+000	30	27	5.282490e+000	0	0	0	0	0	0	1.49298	1	0	30	26.9381
DATA	362	3	34	0	0	A_22_P00009857	lnc-METTL22-2:2	11924.4	4347.59	1.649228e+000	1.653867e+000	29	27	5.361228e+000	0	0	0	0	0	0	-0.576813	0	0	30	27.0978
DATA	363	3	35	0	0	A_32_P224850	XR_425464	11945.8	4347.5	2.123981e+002	2.130381e+001	219.5	27	5.341217e+000	0	0	0	0	0	0	191.343	1	1	25.7804	27.0448
DATA	364	3	36	0	0	A_19_P00321739	NR_121614	11966.6	4347.59	2.276978e+000	1.661798e+000	31	27	5.524833e+000	0	0	0	0	0	0	2.05607	1	0	27.501	27.0279
DATA	365	3	37	0	0	A_33_P3256033	NM_005188	11987.4	4347.86	1.851537e+002	1.858805e+001	198.5	27	5.547737e+000	0	0	0	0	0	0	167.594	1	1	23.9365	26.9644
DATA	366	3	38	0	0	A_21_P0009051	lnc-TK2-4:3	12009	4347.5	1.633110e+000	1.637704e+000	28	26	5.157696e+000	0	0	0	0	0	0	-0.672439	0	0	30	26.5638
DATA	367	3	39	0	0	A_21_P0001804	XR_249063	12030	4347.5	1.628769e+000	1.633351e+000	26	26	5.188796e+000	0	0	0	0	0	0	-3.14164	0	0	30	26.4033
DATA	368	3	40	0	0	A_23_P110167	NM_002413	12051	4347.57	3.079151e+002	3.083456e+001	308.5	26	5.170090e+000	0	0	0	0	0	0	280.981	1	1	25.3321	26.2278
DATA	369	3	41	0	0	A_21_P0010069	lnc-RP11-93B14.6.1-4:1	12072.4	4347.59	1.619692e+000	1.624248e+000	28.5	26	5.158366e+000	0	0	0	0	0	0	-0.429278	0	0	30	26.3114
DATA	370	3	42	0	0	A_33_P3378161	AK126015	12093.7	4347.5	2.186188e+000	1.634178e+000	32	26	5.208191e+000	0	0	0	0	0	0	2.00656	1	0	27.0811	26.4661
DATA	371	3	43	0	0	A_22_P00017159	lnc-UBE3C-1:1	12115.1	4347.34	6.600479e+000	1.744307e+000	36	27	5.432042e+000	0	0	0	0	0	0	6.07648	1	0	25.7804	26.6943
DATA	372	3	44	0	0	A_24_P66932	NR_033244	12136	4347.5	1.605338e+000	1.609854e+000	26	27	5.151661e+000	0	0	0	0	0	0	-1.68701	0	0	30	26.5614
DATA	373	3	45	0	0	A_21_P0014800	NR_123723	12155.7	4348.22	4.839230e+000	1.676797e+000	33	26	5.247594e+000	0	0	0	0	0	0	4.48046	1	0	18.8476	26.3903
DATA	374	3	46	0	0	A_33_P3389342	NM_212481	12177.5	4347.36	1.974787e+002	1.981259e+001	210	26	5.238118e+000	0	0	0	0	0	0	183.446	1	1	24.4106	26.298
DATA	375	3	47	0	0	A_24_P133905	NM_005064	12199.1	4347.46	2.136062e+001	2.665882e+000	49.5	26	5.372524e+000	0	0	0	0	0	0	19.906	1	1	22.4545	26.2287
DATA	376	3	48	0	0	A_24_P943894	NM_152753	12220.5	4347.32	3.264805e+000	1.623081e+000	31	26	5.064509e+000	0	0	0	0	0	0	3.05231	1	0	27.0811	26.1608
DATA	377	3	49	0	0	A_22_P00015322	ENST00000421326	12241.7	4347.39	1.580410e+000	1.585079e+000	29	26	5.052782e+000	0	0	0	0	0	0	0.249446	0	0	27.2919	26.3215
DATA	378	3	50	0	0	A_33_P3247659	NM_001110503	12263.1	4347.43	2.035869e+001	2.576872e+000	48.5	26	5.140664e+000	0	0	0	0	0	0	19.1564	1	1	22.7082	26.4419
DATA	379	3	51	0	0	A_33_P3401482	AK125943	12284	4347.2	1.570234e+000	1.574651e+000	29	26	5.098638e+000	0	0	0	0	0	0	-1.84867	0	0	30	26.6043
DATA	380	3	52	0	1	ERCC-00062_278	ERCC-00062_278	12305.2	4347.19	2.692144e+000	1.592479e+000	31.5	26	5.044210e+000	0	0	0	0	0	0	2.54955	1	0	28.5237	26.5984
DATA	381	3	53	0	0	A_23_P320739	NM_002397	12326.5	4347.37	4.003209e+002	4.006264e+001	396	27	4.986507e+000	0	0	0	0	0	0	380.348	1	1	26.6546	26.7142
DATA	382	3	54	0	0	A_23_P109034	NM_002999	12347	4346.82	2.805055e+001	3.209422e+000	55	26	5.079116e+000	0	0	0	0	0	0	26.7361	1	1	23.696	26.5827
DATA	383	3	55	0	0	A_23_P95302	NM_181578	12369	4347.44	1.819855e+002	1.826482e+001	198.5	26	5.022466e+000	0	0	0	0	0	0	174.028	1	1	25.3321	26.6062
DATA	384	3	56	0	1	ETG10_13482	ETG10_13482	12390	4347.2	6.905430e+000	1.696303e+000	33.5	26	5.073273e+000	0	0	0	1	0	0	6.62482	1	0	28.1191	26.6077
DATA	385	3	57	0	0	A_23_P149200	NM_001255	12411.2	4347.07	2.224310e+001	2.707899e+000	50	27	5.135686e+000	0	0	0	0	0	0	21.4081	1	1	25.7804	26.7386
DATA	386	3	58	0	0	A_23_P202860	NM_024514	12431.8	4347.25	3.641909e+002	3.645162e+001	380.5	27	5.344901e+000	0	0	0	0	0	0	351.6	1	1	27.0811	27.2146
DATA	387	3	59	0	0	A_23_P78134	NM_001014764	12453.2	4347.37	4.667521e+002	4.670044e+001	473.5	27	5.214316e+000	0	0	0	0	0	0	452.05	1	1	26.4388	27.1851
DATA	388	3	60	0	0	A_22_P00000279	lnc-AC008394.1-1:1	12474.5	4347	1.525583e+000	1.529874e+000	30	27	5.197444e+000	0	0	0	0	0	0	-0.659997	0	0	30	27.1625
DATA	389	3	61	0	0	A_23_P314584	NM_004635	12495.1	4347.15	1.098308e+003	1.098414e+002	1075.5	27	5.369590e+000	0	0	0	0	0	0	1070.33	1	1	27.2919	27.1042
DATA	390	3	62	0	0	A_21_P0010380	ENST00000450365	12516.9	4347.14	5.774711e+000	1.626447e+000	35.5	27	5.349206e+000	0	0	0	0	0	0	5.64537	1	0	23.4529	27.1593
DATA	391	3	63	0	0	A_21_P0008952	lnc-SETD6-4:1	12538	4346.8	1.511607e+000	1.515859e+000	31	27	5.363154e+000	0	0	0	0	0	0	-0.456375	0	0	28.1191	27.1183
DATA	392	3	64	0	0	A_23_P160729	NM_006594	12558.2	4347.27	6.973592e+001	7.135542e+000	98	27	5.400000e+000	0	0	0	0	0	0	68.5739	1	1	27.501	27.2566
DATA	393	3	65	0	0	A_33_P3388491	NM_001040125	12580.4	4347	1.045880e+005	1.045880e+004	102943	27	5.444125e+000	0	0	0	0	0	0	103164	1	1	29.1201	27.2004
DATA	394	3	66	0	0	A_21_P0011926	TCONS_l2_00014653	12600.9	4347.18	1.120122e+001	1.874286e+000	40	27	5.313069e+000	0	0	0	0	0	0	11.0795	1	1	26.8687	27.2897
DATA	395	3	67	0	0	A_23_P131866	NM_198433	12622	4347.11	1.454793e+001	2.088521e+000	44	27	5.599722e+000	0	0	0	0	0	0	14.4307	1	1	26.0017	27.6591
DATA	396	3	68	0	0	A_24_P251221	NM_006243	12643.7	4346.86	2.255717e+002	2.260660e+001	242	27	5.312151e+000	0	0	0	0	0	0	224.393	1	1	25.7804	27.495
DATA	397	3	69	0	0	A_22_P00023694	lnc-TGFB3-1:2	12665	4346.8	1.485963e+000	1.493907e+000	30	27	5.185036e+000	0	0	0	0	0	0	1.05713	0	0	30	27.2665
DATA	398	3	70	0	0	A_32_P61495	NM_052929	12686	4346.5	1.595765e+000	1.494743e+000	30	27	5.412139e+000	0	0	0	0	0	0	1.59601	1	0	26.2212	27.2498
DATA	399	3	71	0	0	A_33_P3381186	NM_145913	12707.3	4346.61	2.157230e+000	1.497959e+000	30	27	5.343074e+000	0	0	0	0	0	0	2.16317	1	0	27.2919	27.0372
DATA	400	3	72	0	1	ERCC-00067_104	DQ883653	12728.5	4346.68	1.474476e+000	1.478623e+000	27.5	27	5.281690e+000	0	0	0	0	0	0	-1.22871	0	0	30	26.9801
DATA	401	3	73	0	0	A_21_P0014344	XR_424802	12749.6	4346.59	1.470876e+000	1.475014e+000	26	27	5.363569e+000	0	0	0	0	0	0	-2.5535	0	0	30	27.1231
DATA	402	3	74	0	0	A_19_P00321556	NR_104645	12770.8	4346.52	1.467382e+000	1.471509e+000	29	27	5.288491e+000	0	0	0	0	0	0	-0.569249	0	0	30	27.1903
DATA	403	3	75	0	0	A_22_P00008912	NR_120430	12792	4346.5	3.284164e+001	3.597376e+000	60	27	5.120993e+000	0	0	0	0	0	0	33.2511	1	1	26.2212	27.1576
DATA	404	3	76	0	0	A_24_P11061	NM_153478	12813	4346.5	1.460778e+000	1.464887e+000	28	27	5.167793e+000	0	0	0	0	0	0	-1.45203	0	0	30	27.1767
DATA	405	3	77	0	0	A_21_P0004306	lnc-IGIP-1:1	12834.3	4346.5	1.457633e+000	1.462199e+000	28	27	5.369284e+000	0	0	0	0	0	0	0.375496	0	0	30	27.1876
DATA	406	3	78	0	0	A_22_P00014322	lnc-SERPINB8-3:1	12855.4	4346.59	1.454646e+000	1.458737e+000	30	27	5.425455e+000	0	0	0	0	0	0	-0.771315	0	0	30	27.0258
DATA	407	3	79	0	0	A_22_P00009971	lnc-MKI67IP-6:1	12876.7	4346.5	1.451746e+000	1.455830e+000	26	27	5.510201e+000	0	0	0	0	0	0	-3.09769	0	0	30	26.9728
DATA	408	3	80	0	0	A_23_P148327	NM_005183	12897.7	4346.5	4.172245e+000	1.511809e+000	33.5	27	5.378180e+000	0	0	0	0	0	0	4.26794	1	0	27.0811	26.9801
DATA	409	3	81	0	0	A_33_P3240492	NM_032439	12919	4346.5	1.446387e+000	1.450476e+000	29	27	5.330274e+000	0	0	0	0	0	0	0.0798463	0	0	30	27.0553
DATA	410	3	82	0	0	A_23_P416212	NM_033194	12939.6	4346.57	1.602952e+001	2.160151e+000	45	27	5.329244e+000	0	0	0	0	0	0	16.4545	1	1	24.4106	27.107
DATA	411	3	83	0	0	A_33_P3395513	AK124504	12961.2	4346.48	1.441556e+000	1.452571e+000	31	27	5.363936e+000	0	0	0	0	0	0	1.4603	0	0	30	27.31
DATA	412	3	84	0	0	A_22_P00021489	lnc-ATP11B-4:1	12982.4	4346.41	1.616142e+000	1.452398e+000	30.5	27	5.440017e+000	0	0	0	0	0	0	1.66434	1	0	27.501	27.1711
DATA	413	3	85	0	0	A_33_P3377911	ENST00000432045	13003.5	4346.32	5.841499e+000	1.555164e+000	35	27	5.427842e+000	0	0	0	0	0	0	6.02444	1	0	27.0811	27.1249
DATA	414	3	86	0	0	A_22_P00017015	lnc-TTC35-3:1	13024.7	4346.39	1.435293e+000	1.446267e+000	30	27	5.344649e+000	0	0	0	0	0	0	1.46112	0	0	27.2919	27.0699
DATA	415	3	87	0	0	A_21_P0012638	TCONS_l2_00020917	13046	4346.5	1.433465e+000	1.437498e+000	27	27	5.334063e+000	0	0	0	0	0	0	-1.34763	0	0	30	26.9413
DATA	416	3	88	0	0	A_33_P3280700	NM_024980	13067	4346.5	1.431795e+000	1.435823e+000	28	27	5.146854e+000	0	0	0	0	0	0	-0.548034	0	0	26.2212	26.7467
DATA	417	3	89	0	0	A_23_P74059	NM_006172	13088.2	4346.19	1.430230e+000	1.434253e+000	29	27	5.142262e+000	0	0	0	0	0	0	-0.08343	0	0	28.5237	26.6732
DATA	418	3	90	0	0	A_21_P0010652	TCONS_l2_00001506	13108.3	4345.78	1.428867e+000	1.436063e+000	30	26	5.082945e+000	0	0	0	0	0	0	0.990323	0	0	30	26.5598
DATA	419	3	91	0	0	A_23_P106145	ENST00000555069	13130.7	4345.88	1.274729e+002	1.282741e+001	156.5	27	5.146251e+000	0	0	0	0	0	0	132.361	1	1	26.0017	26.5987
DATA	420	3	92	0	0	A_23_P253389	NM_003040	13150.7	4346	1.701156e+001	2.222642e+000	47	27	5.347473e+000	0	0	0	0	0	0	17.6771	1	1	21.9382	26.8193
DATA	421	3	93	1028	1	(+)E1A_r60_a22	E1A_r60_a22	13173	4346.17	1.174144e+001	1.849808e+000	39.5	27	5.277345e+000	0	0	0	0	0	0	12.2099	1	1	25.7804	26.891
DATA	422	3	94	0	0	A_33_P3400643	NR_038382	13193.8	4345.9	1.378670e+001	1.985301e+000	43	27	5.288750e+000	0	0	0	0	0	0	14.3455	1	1	24.1747	26.9869
DATA	423	3	95	0	0	A_22_P00003386	XR_242548	13215.4	4346	1.423775e+000	1.427780e+000	28	27	5.035406e+000	0	0	0	0	0	0	-1.13117	0	0	29.1201	26.6184
DATA	424	3	96	0	0	A_22_P00008847	ENST00000440545	13235.9	4346.4	8.461609e+000	1.659192e+000	38	26	5.032040e+000	0	0	0	0	0	0	8.81267	1	1	22.7082	26.402
DATA	425	3	97	0	0	A_33_P6471080	NR_104625	13257.5	4346	1.422707e+000	1.426709e+000	28	26	5.071081e+000	0	0	0	0	0	0	-0.70846	0	0	30	26.3823
DATA	426	3	98	0	0	A_22_P00024177	ENST00000416593	13278.6	4346	1.422368e+000	1.428285e+000	29	26	5.089140e+000	0	0	0	0	0	0	0.770664	0	0	29.1201	26.1546
DATA	427	3	99	0	0	A_33_P3247629	NM_015509	13299.1	4345.8	2.835254e+001	3.173733e+000	54	26	5.140476e+000	0	0	0	0	0	0	29.5507	1	1	27.501	26.2751
DATA	428	3	100	0	0	A_22_P00009666	NR_126356	13321	4345.8	1.422068e+000	1.426069e+000	27	26	5.310546e+000	0	0	0	0	0	0	-1.15683	0	0	30	26.1557
DATA	429	3	101	0	0	A_33_P3315679	NM_005511	13342.4	4346	1.422127e+000	1.426127e+000	29	26	5.063569e+000	0	0	0	0	0	0	-0.935953	0	0	29.1201	26.2362
DATA	430	3	102	0	0	A_23_P135722	NM_001729	13363.4	4346	1.422299e+000	1.426300e+000	29	26	5.133863e+000	0	0	0	0	0	0	-1.02237	0	0	29.1201	26.4127
DATA	431	3	103	0	0	A_23_P112950	NM_018179	13384.5	4345.88	2.650115e+002	2.653952e+001	291	26	5.174809e+000	0	0	0	0	0	0	276.126	1	1	25.7804	26.4874
DATA	432	3	104	0	0	A_32_P743184	NM_199286	13405.6	4345.97	1.423012e+000	1.427015e+000	28	27	5.375361e+000	0	0	0	0	0	0	-1.24305	0	0	30	26.7997
DATA	433	3	105	0	0	A_23_P132738	NM_017541	13426.8	4345.81	1.887870e+001	2.366844e+000	49	27	5.707729e+000	0	0	0	0	0	0	19.6573	1	1	28.5237	27.7019
DATA	434	3	106	0	0	A_24_P250499	NM_021215	13448	4345.8	1.086573e+002	1.095919e+001	145	30	8.222507e+000	0	0	0	0	0	0	113.086	1	1	30	31.1452
DATA	435	3	107	0	0	A_22_P00013837	NR_046547	13469	4345.8	4.699326e+000	1.504266e+000	33	34	1.260067e+001	0	0	0	0	0	0	4.88824	1	0	28.1191	36.9397
DATA	436	3	108	0	0	A_22_P00011976	ENST00000445072	13490.3	4345.61	1.425851e+000	1.430524e+000	31	35	1.306104e+001	0	0	0	0	0	0	0.452227	0	0	30	37.9724
DATA	437	3	109	0	0	A_22_P00006228	ENST00000445883	13511.5	4345.68	1.426852e+000	1.430866e+000	28	31	9.390044e+000	0	0	0	0	0	0	-0.763182	0	0	30	32.7851
DATA	438	3	110	0	0	A_22_P00008870	NR_046687	13532.5	4345.68	2.000322e+000	1.445868e+000	31	28	6.353390e+000	0	0	0	0	0	0	2.0764	1	0	27.0811	28.4283
DATA	439	3	111	0	0	A_21_P0010703	lnc-C1orf177-2:2	13553.8	4345.52	1.429152e+000	1.433172e+000	27	26	5.192717e+000	0	0	0	0	0	0	-1.41232	0	0	30	26.3219
DATA	440	3	112	0	0	A_33_P3333900	AK096041	13575	4345.5	1.430464e+000	1.439666e+000	30	26	5.158821e+000	0	0	0	0	0	0	1.26407	0	0	26.2212	26.2228
DATA	441	3	113	0	0	A_21_P0001333	lnc-PKN2-2:2	13596	4345.5	5.778151e+000	1.665114e+000	34	26	5.102309e+000	0	0	0	0	0	0	5.98151	1	0	26.2212	26.3125
DATA	442	3	114	0	0	A_33_P3370692	ENST00000498134	13617.3	4345.5	1.433373e+000	1.437405e+000	28	26	5.031859e+000	0	0	0	0	0	0	-0.272527	0	0	30	26.3651
DATA	443	3	115	0	0	A_23_P10121	NM_003012	13638.4	4345.59	1.434969e+000	1.439005e+000	26.5	26	4.972524e+000	0	0	0	0	0	0	-1.48647	0	0	30	26.4259
DATA	444	3	116	0	0	A_21_P0012390	TCONS_l2_00018851	13659.5	4345	1.535758e+001	2.105702e+000	47	26	4.990566e+000	0	0	0	0	0	0	15.8457	1	1	22.4545	26.5457
DATA	445	3	117	0	0	A_22_P00025959	NM_005401	13680.7	4345.5	1.438404e+000	1.442451e+000	26	26	5.017099e+000	0	0	0	0	0	0	-1.86172	0	0	27.0811	26.4326
DATA	446	3	118	0	0	A_33_P3342720	NM_173201	13702	4345.5	1.440259e+000	1.447008e+000	29.5	26	5.163744e+000	0	0	0	0	0	0	0.908918	0	0	30	26.5243
DATA	447	3	119	0	1	ERCC-00123_60	DQ516782	13723	4345.5	1.664288e+000	1.455762e+000	30	26	5.187974e+000	0	0	0	0	0	0	1.71056	1	0	30	26.305
DATA	448	3	120	0	0	A_22_P00012472	lnc-PRR25-2:1	13744.2	4345.48	1.444151e+000	1.448214e+000	28	26	5.165028e+000	0	0	0	0	0	0	-0.576439	0	0	30	26.2269
DATA	449	3	121	0	1	ERCC-00012_90	ERCC-00012_90	13765.4	4345.41	1.446198e+000	1.450266e+000	27.5	26	5.091732e+000	0	0	0	0	0	0	-0.770174	0	0	30	26.2769
DATA	450	3	122	0	0	A_22_P00019621	lnc-C1QTNF5-1:1	13786.7	4345.04	1.170669e+001	1.865429e+000	39	26	5.037174e+000	0	0	0	0	0	0	11.9812	1	1	23.4529	26.285
DATA	451	3	123	0	0	A_24_P930741	NM_001099439	13807.7	4345.39	1.450467e+000	1.454547e+000	28	26	4.965466e+000	0	0	0	0	0	0	-1.37697	0	0	30	26.2573
DATA	452	3	124	0	0	A_23_P117852	NM_014736	13828.9	4345.57	5.403773e+001	5.596697e+000	83.5	26	4.989624e+000	0	0	0	0	0	0	55.1367	1	1	25.7804	26.2714
DATA	453	3	125	0	0	A_33_P3418571	A_33_P3418571	13850	4345.5	1.454955e+000	1.460153e+000	29.5	26	5.040207e+000	0	0	0	0	0	0	0.578749	0	0	30	26.303
DATA	454	3	126	0	0	A_24_P94319	NM_152607	13871.2	4345.19	7.263276e+000	1.631873e+000	35	26	5.143323e+000	0	0	0	0	0	0	7.38805	1	0	28.5237	26.3733
DATA	455	3	127	0	0	A_22_P00013314	ENST00000548457	13892.4	4345.03	1.820801e+000	1.474924e+000	31.5	26	5.165600e+000	0	0	0	0	0	0	1.84914	1	0	30	26.3691
DATA	456	3	128	0	0	A_33_P3576853	NR_037857	13913.6	4345.03	5.419092e+000	1.562950e+000	33.5	26	5.323467e+000	0	0	0	0	0	0	5.4946	1	0	30	26.1976
DATA	457	3	129	0	0	A_23_P67992	NM_006333	13934.4	4345.12	2.753444e+002	2.757357e+001	301	26	5.358712e+000	0	0	0	0	0	0	278.733	1	1	25.7804	26.2343
DATA	458	3	130	0	0	A_24_P26554	NM_020408	13955.8	4345.41	4.174947e+001	4.426448e+000	70	26	5.106466e+000	0	0	0	0	0	0	42.1929	1	1	23.696	26.1193
DATA	459	3	131	0	0	A_22_P00001302	ENST00000531798	13977	4345.2	1.469049e+000	1.473181e+000	26.5	26	5.079629e+000	0	0	0	0	0	0	-1.83144	0	0	30	26.1419
DATA	460	3	132	0	0	A_33_P3366141	AK094244	13998.4	4345	2.914553e+000	1.504078e+000	30.5	26	5.210375e+000	0	0	0	0	0	0	2.93599	1	0	30	26.2366
DATA	461	3	133	0	0	A_23_P431939	NM_001531	14019.3	4345.09	1.018573e+002	1.029240e+001	128	26	5.004322e+000	0	0	0	0	0	0	102.442	1	1	27.0811	26.1682
DATA	462	3	134	0	0	A_22_P00021042	lnc-GABPA-4:2	14040.5	4345	3.209553e+000	1.514693e+000	30.5	26	5.166111e+000	0	0	0	0	0	0	3.22283	1	0	29.1201	26.2625
DATA	463	3	135	0	0	A_23_P115346	NM_006893	14061.6	4344.86	1.304267e+002	1.312667e+001	160	26	5.256613e+000	0	0	0	0	0	0	130.762	1	1	27.2919	26.0902
DATA	464	3	136	0	0	A_33_P3339173	NM_001130440	14082.7	4344.88	2.356197e+002	2.360872e+001	263	26	5.163405e+000	0	0	0	0	0	0	235.86	1	1	26.0017	25.9972
DATA	465	3	137	66	-1	3xSLv1	3xSLv1	14104	4344.8	1.483010e+000	1.487181e+000	27	25	5.024043e+000	0	0	0	0	0	0	-1.452	0	0	30	25.6505
DATA	466	3	138	0	0	A_23_P140821	NM_016948	14125	4345.45	2.865423e+001	3.229437e+000	58	25	4.979884e+000	0	0	0	0	0	0	28.595	1	1	24.4106	25.5866
DATA	467	3	139	0	0	A_33_P3244623	NR_001580	14146.4	4345	1.487414e+000	1.491598e+000	29	25	4.997027e+000	0	0	0	0	0	0	-0.287575	0	0	30	25.5653
DATA	468	3	140	0	1	ERCC-00042_60	DQ516783	14167.4	4344.97	1.489483e+000	1.495591e+000	29	25	5.000018e+000	0	0	0	0	0	0	0.7535	0	0	30	25.5736
DATA	469	3	141	0	0	A_32_P44775	NM_182505	14188.7	4345.13	8.575012e+001	8.704484e+000	115	25	4.975883e+000	0	0	0	0	0	0	85.2166	1	1	26.6546	25.597
DATA	470	3	142	0	0	A_33_P3347241	NR_046228	14209.8	4344.81	5.844848e+000	1.607595e+000	34	25	5.063122e+000	0	0	0	0	0	0	5.80132	1	0	30	25.5283
DATA	471	3	143	0	0	A_21_P0001187	ENST00000414590	14231	4344.8	1.495201e+000	1.499407e+000	27	25	5.070810e+000	0	0	0	0	0	0	-0.888331	0	0	30	25.4778
DATA	472	3	144	0	0	A_33_P3287897	A_33_P3287897	14252	4344.8	1.496904e+000	1.501114e+000	26	25	5.045704e+000	0	0	0	0	0	0	-3.39091	0	0	30	25.5235
DATA	473	3	145	0	0	A_21_P0003021	XR_427400	14273.2	4344.81	1.498509e+000	1.502724e+000	27	25	5.026615e+000	0	0	0	0	0	0	-2.47824	0	0	30	25.5848
DATA	474	3	146	0	0	A_24_P282108	NM_015113	14294.3	4344.5	4.351652e+002	4.354251e+001	468.5	26	5.106902e+000	0	0	0	0	0	0	430.044	1	1	25.3321	25.7093
DATA	475	3	147	0	0	A_21_P0008462	lnc-ABCD4-1:1	14315.5	4344.68	3.671292e+000	1.549622e+000	32	26	5.047501e+000	0	0	0	0	0	0	3.62476	1	0	27.0811	25.6147
DATA	476	3	148	0	0	A_21_P0009724	lnc-IGFL1-1:1	14336.8	4344.52	1.697445e+001	2.269657e+000	44	26	5.025123e+000	0	0	0	0	0	0	16.7465	1	1	27.0811	25.7523
DATA	477	3	149	0	0	A_21_P0004225	lnc-MTRR-4:1	14358	4344.5	1.503455e+000	1.507684e+000	25	26	4.974026e+000	0	0	0	0	0	0	-2.20307	0	0	30	25.8004
DATA	478	3	150	0	0	A_22_P00017277	lnc-URB1-1:1	14379	4344.5	1.504303e+000	1.508534e+000	28	26	4.873168e+000	0	0	0	0	0	0	-0.841564	0	0	30	25.7741
DATA	479	3	151	0	0	A_24_P144377	NM_014015	14400.6	4344.51	5.334793e+002	5.336927e+001	555	26	5.175720e+000	0	0	0	0	0	0	525.42	1	1	25.3321	26.017
DATA	480	3	152	0	0	A_23_P316637	NM_178463	14421.4	4344.59	1.505482e+000	1.509717e+000	27	26	5.218073e+000	0	0	0	0	0	0	-0.349341	0	0	30	26.0446
DATA	481	3	153	0	0	A_33_P3289960	NR_033376	14442.6	4344.59	1.601004e+000	1.518458e+000	30	26	5.243975e+000	0	0	0	0	0	0	1.57601	1	0	30	25.9819
DATA	482	3	154	0	0	A_23_P159406	NM_003125	14463.7	4344.5	4.743141e+000	1.582768e+000	33.5	26	5.262910e+000	0	0	0	0	0	0	4.669	1	0	27.0811	25.9174
DATA	483	3	155	0	0	A_33_P3235048	NM_001146162	14485.2	4344.54	8.296306e+000	1.722783e+000	36	25	5.069501e+000	0	0	0	0	0	0	8.1675	1	1	23.4529	25.6357
DATA	484	3	156	0	0	A_21_P0008109	lnc-FARP1-1:2	14506	4344.5	8.007244e+000	1.708681e+000	37	25	5.050917e+000	0	0	0	0	0	0	7.88511	1	1	26.2212	25.492
DATA	485	3	157	0	0	A_21_P0008318	lnc-BRMS1L-3:3	14527.2	4344.48	1.504543e+000	1.508776e+000	25	25	5.054650e+000	0	0	0	0	0	0	-3.14718	0	0	27.0811	25.4513
DATA	486	3	158	0	0	A_19_P00316985	NR_121612	14548.4	4344.41	1.503596e+000	1.507825e+000	26	25	5.046583e+000	0	0	0	0	0	0	-1.49219	0	0	30	25.2697
DATA	487	3	159	0	0	A_33_P3821494	ENST00000008876	14569.5	4344.32	1.988388e+000	1.519657e+000	30	25	5.000266e+000	0	0	0	0	0	0	1.96177	1	0	27.0811	25.3297
DATA	488	3	160	0	0	A_33_P3407429	THC2643552	14590.6	4344.41	1.500915e+000	1.505137e+000	27	25	5.047029e+000	0	0	0	0	0	0	-0.290443	0	0	27.501	25.3978
DATA	489	3	161	0	0	A_23_P133424	NM_006930	14612	4344.7	4.198760e+003	4.198787e+002	4000.5	25	5.097603e+000	0	0	0	0	0	0	4151.27	1	1	26.2212	25.5031
DATA	490	3	162	0	0	A_33_P3355926	NR_034083	14633	4344.5	1.497053e+000	1.501264e+000	28	25	5.321198e+000	0	0	0	0	0	0	-0.152722	0	0	30	25.7137
DATA	491	3	163	66	1	DarkCorner	DarkCorner	14654.2	4344.48	3.461739e+000	1.538277e+000	32	25	5.033138e+000	0	0	0	0	0	0	3.43311	1	0	30	25.3304
DATA	492	3	164	66	1	DarkCorner	DarkCorner	14675.4	4344.13	4.811146e+000	1.571381e+000	30.5	25	5.197010e+000	0	0	0	0	0	0	4.78062	1	0	28.5237	25.017
DATA	493	4	1	66	1	DarkCorner	DarkCorner	11236.5	4354.5	4.247298e+000	1.659130e+000	32.5	26	5.191124e+000	0	0	0	0	0	0	3.93635	1	0	27.9146	26.3758
DATA	494	4	2	0	0	A_21_P0014516	NR_121618	11257.7	4354.5	1.608504e+000	1.614726e+000	30	27	5.502979e+000	0	0	0	0	0	0	0.681975	0	0	30	26.9186
DATA	495	4	3	0	0	A_33_P3402071	A_33_P3402071	11278.6	4354.17	5.591142e+000	1.714927e+000	33	27	5.499024e+000	0	0	0	0	0	0	5.12626	1	0	17.9125	27.15
DATA	496	4	4	0	0	A_22_P00024945	lnc-BMP4-2:1	11300	4354.5	1.624984e+000	1.636400e+000	30	27	5.456421e+000	0	0	0	0	0	0	1.36391	0	0	30	27.3093
DATA	497	4	5	0	0	A_33_P3336514	ENST00000552123	11321.2	4354.5	3.978213e+001	4.301832e+000	65	27	5.265434e+000	0	0	0	0	0	0	36.1242	1	1	26.6546	27.4335
DATA	498	4	6	0	0	A_21_P0002845	lnc-ULK4-6:1	11342.4	4354.41	3.415740e+000	1.678837e+000	32.5	27	5.474898e+000	0	0	0	0	0	0	3.08887	1	0	30	27.8202
DATA	499	4	7	0	0	A_23_P142013	NM_020196	11363.5	4354.32	1.381711e+001	2.152038e+000	42	28	5.395344e+000	0	0	0	0	0	0	12.4481	1	1	27.0811	27.9849
DATA	500	4	8	0	0	A_23_P166993	NM_004441	11384.4	4354.75	1.198691e+001	2.044161e+000	40	28	5.145841e+000	0	0	0	0	0	0	10.7606	1	1	25.3321	28.0768
DATA	501	4	9	0	0	A_23_P163235	NM_001015001	11405.8	4354.5	1.656219e+000	1.663108e+000	31	28	5.106132e+000	0	0	0	0	0	0	0.770611	0	0	30	28.0972
DATA	502	4	10	0	0	A_23_P350617	NM_175737	11427	4354.5	1.660831e+000	1.665503e+000	29	28	5.328181e+000	0	0	0	0	0	0	-0.057303	0	0	30	27.9701
DATA	503	4	11	0	0	A_21_P0012575	TCONS_l2_00020442	11448.2	4354.19	1.664743e+000	1.670460e+000	30	28	5.368802e+000	0	0	0	0	0	0	0.523256	0	0	30	27.9897
DATA	504	4	12	0	0	A_21_P0004478	XR_425942	11468.9	4354.84	4.324744e+001	4.637194e+000	67	28	5.444916e+000	0	0	0	0	0	0	38.416	1	1	24.6442	28.1292
DATA	505	4	13	0	0	A_33_P3338559	NM_005610	11490.5	4354.64	1.325264e+003	1.325370e+002	1192	28	5.444040e+000	0	0	0	0	0	0	1175.06	1	1	25.3321	28.0277
DATA	506	4	14	0	0	A_24_P332926	NM_014884	11511.8	4354.85	9.277563e+001	9.428304e+000	109	28	5.502813e+000	0	0	0	0	0	0	82.1243	1	1	26.2212	28.1306
DATA	507	4	15	0	0	A_33_P3419567	NM_001136566	11532.6	4354	3.343399e+001	3.742135e+000	58.5	28	5.440845e+000	0	0	0	0	0	0	29.5666	1	1	29.1201	28.0437
DATA	508	4	16	0	0	A_33_P3308764	NR_033824	11554	4354.2	1.678006e+000	1.683327e+000	30	28	5.461679e+000	0	0	0	0	0	0	0.397087	0	0	30	28.1061
DATA	509	4	17	0	1	ERCC-00077_121	ERCC-00077_121	11575.2	4354	1.679191e+000	1.683914e+000	28	28	5.463932e+000	0	0	0	0	0	0	-0.222666	0	0	30	28.0326
DATA	510	4	18	0	0	A_33_P3325758	lnc-SPATC1-1:2	11596.4	4354	1.680076e+000	1.692732e+000	30	28	5.488175e+000	0	0	0	0	0	0	1.44386	0	0	30	28.0372
DATA	511	4	19	0	0	A_21_P0001688	lnc-PTGFR-1:1	11617.5	4354	1.856869e+000	1.695483e+000	30	28	5.569224e+000	0	0	0	0	0	0	1.63776	1	0	30	28.2242
DATA	512	4	20	66	-1	3xSLv1	3xSLv1	11638.6	4354	1.680652e+000	1.688830e+000	28.5	28	5.577206e+000	0	0	0	0	0	0	0.951573	0	0	30	28.2251
DATA	513	4	21	0	0	A_19_P00802587	ENST00000435044	11660.2	4354.58	2.600210e+002	2.605667e+001	257	28	5.555678e+000	0	0	0	0	0	0	229.324	1	1	24.8756	28.2851
DATA	514	4	22	0	0	A_23_P364567	NM_052995	11681	4353.8	1.679637e+000	1.686046e+000	29	28	5.565936e+000	0	0	0	0	0	0	0.664844	0	0	30	28.0656
DATA	515	4	23	0	0	A_24_P942030	NM_003762	11701.4	4354.56	1.612582e+001	2.331433e+000	43.5	28	5.494041e+000	0	0	0	0	0	0	14.2356	1	1	22.4545	27.7992
DATA	516	4	24	0	0	A_22_P00025312	lnc-KBTBD3-1:2	11723.8	4354.21	1.189974e+003	1.190093e+002	1071	27	5.211452e+000	0	0	0	0	0	0	1051.46	1	1	25.7804	27.4211
DATA	517	4	25	0	0	A_23_P157007	NM_014020	11743.7	4354.53	4.249082e+002	4.252405e+001	403.5	27	5.152570e+000	0	0	0	0	0	0	375.757	1	1	25.7804	27.2706
DATA	518	4	26	0	0	A_33_P3268838	NM_001288819	11765.6	4353.97	3.513426e+000	1.715004e+000	31	27	5.395475e+000	0	0	0	0	0	0	3.11113	1	0	29.1201	27.2993
DATA	519	4	27	0	0	A_19_P00318404	NR_038826	11786.1	4354.24	4.392410e+002	4.395608e+001	399.5	27	5.441706e+000	0	0	0	0	0	0	389.416	1	1	26.6546	27.2113
DATA	520	4	28	0	0	A_24_P686965	NM_001103161	11808	4353.8	1.054831e+002	1.068030e+001	122	27	5.390898e+000	0	0	0	0	0	0	93.6708	1	1	28.1191	27.2149
DATA	521	4	29	0	0	A_22_P00021375	ENST00000451118	11829	4353.8	1.666480e+000	1.671168e+000	27	27	5.383561e+000	0	0	0	0	0	0	-1.46049	0	0	30	27.0753
DATA	522	4	30	0	0	A_22_P00001752	lnc-ATOH8-2:9	11850.3	4353.61	1.663427e+000	1.668107e+000	27	27	5.310262e+000	0	0	0	0	0	0	-2.27342	0	0	30	26.9423
DATA	523	4	31	0	0	A_33_P3379004	AK130723	11871.1	4353.87	2.182851e+001	2.745422e+000	49	27	5.297338e+000	0	0	0	0	0	0	19.4864	1	1	23.9365	26.9225
DATA	524	4	32	0	0	A_23_P408473	NM_032450	11892.2	4353.9	4.336817e+001	4.644270e+000	70	27	5.281925e+000	0	0	0	0	0	0	38.7936	1	1	23.9365	27.0621
DATA	525	4	33	0	0	A_22_P00022416	XR_425157	11913.8	4353.52	1.653250e+000	1.657901e+000	26	27	5.375098e+000	0	0	0	0	0	0	-3.44293	0	0	30	27.1155
DATA	526	4	34	0	0	A_22_P00006933	lnc-GATAD2B-1:1	11935	4353.5	1.649462e+000	1.655724e+000	29	27	5.340949e+000	0	0	0	0	0	0	0.658573	0	0	30	27.1187
DATA	527	4	35	0	0	A_21_P0003909	lnc-RP11-487E13.1.1-1:3	11955.1	4353.11	1.110747e+001	1.989210e+000	38.5	27	5.445056e+000	0	0	0	0	0	0	10.005	1	1	21.1402	27.087
DATA	528	4	36	0	0	A_21_P0007524	lnc-GABARAPL1-1:1	11977.2	4353.52	1.567763e+001	2.273196e+000	43	27	5.550975e+000	0	0	0	0	0	0	14.1571	1	1	27.0811	27.0078
DATA	529	4	37	0	0	A_23_P200579	NM_007352	11998.3	4353.5	1.654363e+000	1.650138e+000	30.5	27	5.478972e+000	0	0	0	0	0	0	1.49778	1	0	30	26.9589
DATA	530	4	38	0	0	A_22_P00011105	lnc-NUDT16-1:1	12019.5	4353.5	1.632834e+000	1.637435e+000	30	26	5.234062e+000	0	0	0	0	0	0	0.0447063	0	0	30	26.572
DATA	531	4	39	0	0	A_22_P00024708	lnc-SRD5A3-2:1	12040.7	4353.5	1.628329e+000	1.632909e+000	26	26	5.174132e+000	0	0	0	0	0	0	-3.04374	0	0	30	26.3969
DATA	532	4	40	0	0	A_21_P0012909	TCONS_l2_00022934	12061.4	4353.59	7.438475e+000	1.790277e+000	35	26	5.152303e+000	0	0	0	0	0	0	6.78981	1	0	19.1492	26.3493
DATA	533	4	41	0	0	A_21_P0005464	lnc-FTSJ2-1:1	12083	4353.5	1.619026e+000	1.623580e+000	27	26	5.410573e+000	0	0	0	0	0	0	-1.23096	0	0	30	26.7112
DATA	534	4	42	0	0	A_22_P00020711	ENST00000533591	12104.2	4353.5	1.614238e+000	1.618779e+000	27	27	5.218604e+000	0	0	0	0	0	0	-2.28709	0	0	30	26.5529
DATA	535	4	43	0	0	A_22_P00018728	XR_245804	12125.4	4353.41	1.609331e+000	1.613858e+000	27.5	27	5.435105e+000	0	0	0	0	0	0	-1.53477	0	0	30	26.8007
DATA	536	4	44	0	0	A_23_P16652	NM_152791	12146.6	4353.12	4.139226e+001	4.440891e+000	67	27	5.278349e+000	0	0	0	0	0	0	38.2431	1	1	23.4529	26.5648
DATA	537	4	45	0	0	A_24_P696761	NM_001001552	12167.6	4353.41	1.599445e+000	1.603944e+000	25	26	5.510855e+000	0	0	0	0	0	0	-3.31132	0	0	30	26.4418
DATA	538	4	46	0	0	A_22_P00018850	NR_110805	12188.8	4353.5	7.504434e+000	1.766251e+000	35	26	5.172115e+000	0	0	0	0	0	0	6.97653	1	0	26.6546	26.449
DATA	539	4	47	0	0	A_21_P0001607	lnc-UCHL5-1:1	12210.3	4353.72	8.847734e+000	1.822911e+000	36	26	5.119505e+000	0	0	0	0	0	0	8.25168	1	1	30	26.1815
DATA	540	4	48	0	0	A_23_P47904	NM_033124	12231	4353.3	3.468767e+001	3.815278e+000	60	26	5.054635e+000	0	0	0	0	0	0	32.4544	1	1	26.2212	26.3486
DATA	541	4	49	0	0	A_21_P0003741	lnc-PHOX2B-2:2	12252.3	4353.1	1.579072e+000	1.583514e+000	27	26	5.062143e+000	0	0	0	0	0	0	-2.3099	0	0	30	26.3824
DATA	542	4	50	0	0	A_23_P50710	NM_001082	12273.4	4353.29	9.954031e+000	1.866084e+000	38	26	5.043163e+000	0	0	0	0	0	0	9.37382	1	1	26.2212	26.6004
DATA	543	4	51	0	0	A_24_P213120	NM_001136486	12294.6	4353.03	1.568845e+000	1.574640e+000	31	27	5.069151e+000	0	0	0	0	0	0	0.623127	0	0	30	26.6552
DATA	544	4	52	0	0	A_23_P52336	NM_170744	12316.2	4353.8	1.009722e+001	1.865115e+000	38	27	4.987209e+000	0	0	0	0	0	0	9.57095	1	1	22.1978	26.6527
DATA	545	4	53	0	0	A_33_P6570282	NR_027418	12337	4353.2	1.132561e+002	1.143295e+001	137	27	5.001988e+000	0	0	0	0	0	0	107.705	1	1	28.1191	26.6301
DATA	546	4	54	0	0	A_24_P314585	ENST00000338270	12358	4353.2	1.553622e+000	1.557992e+000	28	26	5.023472e+000	0	0	0	0	0	0	-0.650664	0	0	30	26.531
DATA	547	4	55	0	0	A_21_P0003983	ENST00000511054	12379.4	4353	1.622272e+001	2.467179e+000	42	27	5.044395e+000	0	0	0	0	0	0	15.5287	1	1	29.1201	26.6861
DATA	548	4	56	0	0	A_21_P0000504	NR_023344	12400.5	4353	2.453143e+001	2.900648e+000	51	27	5.066508e+000	0	0	0	0	0	0	23.5579	1	1	29.1201	26.7966
DATA	549	4	57	0	0	A_33_P3351622	ENST00000376301	12421.6	4353	1.538563e+000	1.542891e+000	28	27	5.366366e+000	0	0	0	0	0	0	-1.70821	0	0	29.1201	27.13
DATA	550	4	58	0	0	A_33_P3251108	NM_001190992	12442.6	4353	1.127409e+001	1.906967e+000	40.5	27	5.411468e+000	0	0	0	0	0	0	10.896	1	1	30	27.3031
DATA	551	4	59	0	0	A_33_P3332547	NM_001197113	12463.8	4353	1.528836e+000	1.533138e+000	29.5	27	5.297795e+000	0	0	0	0	0	0	0.0214453	0	0	30	27.2746
DATA	552	4	60	0	0	A_19_P00322850	NR_104664	12485.2	4353	1.524006e+000	1.531654e+000	30	27	5.378590e+000	0	0	0	0	0	0	0.986333	0	0	28.1191	27.2179
DATA	553	4	61	0	0	A_22_P00018897	ENST00000453798	12506.4	4353	1.519278e+000	1.530512e+000	31	27	5.354382e+000	0	0	0	0	0	0	1.42241	0	0	30	27.1284
DATA	554	4	62	0	0	A_21_P0010369	ENST00000453866	12527.4	4352.97	1.514649e+000	1.526374e+000	30	27	5.275798e+000	0	0	0	0	0	0	1.47536	0	0	30	27.1273
DATA	555	4	63	0	0	A_32_P155364	NM_000971	12547.9	4353.24	1.518336e+004	1.518337e+003	14763	27	5.327933e+000	0	0	0	0	0	0	14901.7	1	1	26.6546	27.2507
DATA	556	4	64	0	0	A_23_P125233	NM_001299	12569.6	4353	5.658610e+000	1.612414e+000	35.5	27	5.461646e+000	0	0	0	0	0	0	5.57078	1	0	29.1201	27.3454
DATA	557	4	65	0	0	A_33_P3337034	NM_003913	12591	4352.8	7.002974e+001	7.162948e+000	94	27	5.327820e+000	0	0	0	0	0	0	69.1478	1	1	28.1191	27.2309
DATA	558	4	66	0	0	A_33_P3217470	NR_110391	12612	4352.8	1.496886e+000	1.503697e+000	29	27	5.322951e+000	0	0	0	0	0	0	0.875319	0	0	28.1191	27.3648
DATA	559	4	67	0	0	A_23_P424051	NM_145282	12633.2	4352.81	1.492665e+000	1.496864e+000	28	27	5.270802e+000	0	0	0	0	0	0	-0.414104	0	0	28.5237	27.5149
DATA	560	4	68	0	0	A_23_P368393	NM_001005526	12654	4352.7	1.406174e+002	1.414075e+001	175	27	5.243885e+000	0	0	0	0	0	0	140.017	1	1	26.2212	27.4367
DATA	561	4	69	0	0	A_21_P0008780	lnc-VPS33B-2:1	12673.5	4353.04	3.390181e+000	1.527224e+000	31	27	5.454205e+000	0	0	0	0	0	0	3.38404	1	0	17.2609	27.4166
DATA	562	4	70	0	0	A_21_P0001376	lnc-TTC24-1:1	12696.7	4352.61	1.480627e+000	1.484792e+000	28	27	5.348179e+000	0	0	0	0	0	0	-2.71942	0	0	30	27.1725
DATA	563	4	71	0	0	A_22_P00009207	ENST00000429878	12718	4352.5	1.476795e+000	1.480949e+000	29	27	5.393371e+000	0	0	0	0	0	0	-1.58794	0	0	30	27.041
DATA	564	4	72	0	0	A_21_P0012654	XR_251551	12739	4352.62	9.797133e+001	9.907886e+000	125.5	27	5.357462e+000	0	0	0	0	0	0	98.5771	1	1	26.2212	27.1333
DATA	565	4	73	0	0	A_21_P0014033	ENST00000575066	12760.2	4352.52	2.087376e+000	1.488412e+000	30	27	5.235814e+000	0	0	0	0	0	0	2.1054	1	0	27.0811	27.3151
DATA	566	4	74	0	0	A_21_P0011354	TCONS_l2_00008932	12781.6	4352.6	2.365939e+003	2.365985e+002	2415	27	5.152862e+000	0	0	0	0	0	0	2392.02	1	1	25.3321	27.2622
DATA	567	4	75	0	0	A_23_P427703	NR_001447	12802.6	4352.86	8.375093e+002	8.376377e+001	886	27	5.178443e+000	0	0	0	0	0	0	848.639	1	1	23.9365	27.3029
DATA	568	4	76	0	0	A_33_P3224505	AK126083	12823.7	4352.5	1.459589e+000	1.463695e+000	28	27	5.444385e+000	0	0	0	0	0	0	-1.65914	0	0	30	27.3006
DATA	569	4	77	0	0	A_22_P00015881	ENST00000477014	12845	4352.5	1.456490e+000	1.460587e+000	26.5	27	5.533101e+000	0	0	0	0	0	0	-2.48746	0	0	30	27.1894
DATA	570	4	78	0	0	A_22_P00003249	NR_104332	12866	4352.5	1.453559e+000	1.457648e+000	27	27	5.471802e+000	0	0	0	0	0	0	-0.822706	0	0	30	27.0419
DATA	571	4	79	0	0	A_21_P0003575	ENST00000508998	12887.2	4352.5	1.450735e+000	1.454860e+000	28.5	27	5.522003e+000	0	0	0	0	0	0	0.115944	0	0	30	27.1081
DATA	572	4	80	0	0	A_22_P00021451	ENST00000515614	12908.3	4352.5	1.448042e+000	1.452530e+000	28.5	27	5.385874e+000	0	0	0	0	0	0	0.355078	0	0	30	27.0421
DATA	573	4	81	0	0	A_23_P61447	NM_004453	12929.2	4352.37	9.139555e+001	9.253794e+000	117.5	27	5.331599e+000	0	0	0	0	0	0	93.7192	1	1	25.7804	27.091
DATA	574	4	82	0	0	A_24_P355967	NM_000621	12950.6	4352.41	1.443042e+000	1.447102e+000	29	27	5.183819e+000	0	0	0	0	0	0	-0.593109	0	0	27.501	27.2636
DATA	575	4	83	0	0	A_32_P86245	NM_018100	12971.8	4352.5	1.440738e+000	1.444791e+000	29	27	5.265188e+000	0	0	0	0	0	0	-0.66449	0	0	30	27.3479
DATA	576	4	84	0	0	A_22_P00013240	NR_103862	12993	4352.5	1.438575e+000	1.442622e+000	29	27	5.472723e+000	0	0	0	0	0	0	-0.172197	0	0	30	27.2981
DATA	577	4	85	0	0	A_24_P291401	NM_001031738	13013.6	4352.72	1.759902e+001	2.274363e+000	48	27	5.454149e+000	0	0	0	0	0	0	18.1582	1	1	24.8756	27.2858
DATA	578	4	86	0	0	A_22_P00009974	NR_040710	13035.3	4352.1	1.434636e+000	1.442181e+000	29	27	5.342882e+000	0	0	0	0	0	0	1.03875	0	0	28.3221	27.0576
DATA	579	4	87	0	0	A_21_P0005615	NR_125820	13056.4	4352.03	2.456750e+000	1.457760e+000	31.5	27	5.310956e+000	0	0	0	0	0	0	2.54141	1	0	29.1201	26.9824
DATA	580	4	88	0	0	A_23_P19115	NM_018094	13077	4351.8	4.642364e+001	4.859186e+000	77	27	5.335121e+000	0	0	0	0	0	0	48.0765	1	1	25.5572	26.9068
DATA	581	4	89	0	0	A_23_P35045	NM_001025598	13098.9	4352.27	6.792188e+002	6.793701e+001	722	26	5.134743e+000	0	0	0	0	0	0	704.151	1	1	26.4388	26.548
DATA	582	4	90	0	0	A_24_P227585	NM_018559	13120	4352.73	5.883199e+001	6.055080e+000	89.5	27	5.384757e+000	0	0	0	0	0	0	61.048	1	1	23.9365	26.9084
DATA	583	4	91	0	0	A_22_P00002974	lnc-C6orf118-1:2	13140.9	4352.28	6.827786e+001	6.976184e+000	96.5	27	5.372669e+000	0	0	0	0	0	0	70.9099	1	1	26.6546	26.8099
DATA	584	4	92	0	0	A_22_P00019241	NR_046621	13162.4	4352	1.426131e+000	1.432626e+000	31	27	5.312613e+000	0	0	0	0	0	0	0.8762	0	0	30	26.9747
DATA	585	4	93	0	0	A_33_P3339070	NR_024475	13183.4	4352.03	1.425198e+000	1.429326e+000	30	27	5.293170e+000	0	0	0	0	0	0	0.19168	0	0	30	26.9871
DATA	586	4	94	0	0	A_22_P00017436	NR_121184	13204.6	4352	1.424392e+000	1.428399e+000	28	27	5.242285e+000	0	0	0	0	0	0	-0.922192	0	0	30	26.9263
DATA	587	4	95	0	0	A_24_P190541	NM_018963	13225.6	4352.45	1.279864e+002	1.287803e+001	160	27	4.989039e+000	0	0	0	0	0	0	133.246	1	1	24.8756	26.5581
DATA	588	4	96	0	0	A_33_P3268174	NM_152903	13246.3	4352.19	1.914799e+001	2.388177e+000	48	26	5.079593e+000	0	0	0	0	0	0	19.9424	1	1	24.6442	26.4001
DATA	589	4	97	0	0	A_33_P3286739	XM_006719890	13268.2	4352	1.422783e+000	1.428653e+000	29	26	5.060369e+000	0	0	0	0	0	0	0.760797	0	0	28.1191	26.3406
DATA	590	4	98	0	0	A_24_P167984	NM_015251	13288.6	4352.13	7.286432e+001	7.424760e+000	104	26	5.112530e+000	0	0	0	0	0	0	75.9238	1	1	25.3321	26.2833
DATA	591	4	99	0	0	A_19_P00321124	NR_120641	13310.4	4351.97	1.422372e+000	1.426373e+000	24	26	5.147131e+000	0	0	0	0	0	0	-3.99806	0	0	30	26.2655
DATA	592	4	100	0	0	A_32_P206497	ENST00000492679	13331.6	4351.97	1.422360e+000	1.426361e+000	25	26	5.102317e+000	0	0	0	0	0	0	-3.68449	0	0	30	26.1852
DATA	593	4	101	0	0	A_33_P3351745	NM_024070	13352.6	4352.12	2.252070e+003	2.252115e+002	2285	26	5.091751e+000	0	0	0	0	0	0	2346.7	1	1	25.7804	26.3808
DATA	594	4	102	0	0	A_24_P404840	NM_000166	13374	4351.8	1.422712e+000	1.426714e+000	29	26	5.130682e+000	0	0	0	0	0	0	-0.0111101	0	0	30	26.5897
DATA	595	4	103	66	-1	3xSLv1	3xSLv1	13395	4351.8	1.423074e+000	1.427078e+000	25	27	5.439415e+000	0	0	0	0	0	0	-3.82773	0	0	30	26.7694
DATA	596	4	104	0	0	A_22_P00011458	ENST00000416507	13416.2	4351.81	1.763695e+000	1.438421e+000	30	27	5.338266e+000	0	0	0	0	0	0	1.83641	1	0	30	26.9691
DATA	597	4	105	0	0	A_23_P68942	NM_000967	13437.4	4351.97	2.399178e+004	2.399179e+003	24381	28	6.206858e+000	0	0	0	0	0	0	24970.1	1	1	29.1201	28.5645
DATA	598	4	106	0	0	A_22_P00010253	lnc-MTERF-5:1	13458.5	4351.68	1.424888e+000	1.428897e+000	28	31	8.943786e+000	0	0	0	0	0	0	-1.23574	0	0	30	32.5632
DATA	599	4	107	0	0	A_22_P00009379	ENST00000518103	13479.7	4351.61	1.425725e+000	1.429736e+000	27	34	1.189023e+001	0	0	0	0	0	0	-1.33898	0	0	30	36.6839
DATA	600	4	108	0	0	A_22_P00000755	ENST00000443714	13501	4351.5	1.426680e+000	1.432937e+000	29	33	1.040709e+001	0	0	0	0	0	0	0.832761	0	0	30	34.5134
DATA	601	4	109	0	0	A_33_P3360227	DC397705	13522	4351.5	1.427735e+000	1.431751e+000	28	29	7.022149e+000	0	0	0	0	0	0	-0.724501	0	0	30	29.593
DATA	602	4	110	0	0	A_22_P00012831	lnc-RASA1-3:20	13543.2	4351.27	4.285123e+001	4.518353e+000	74	27	5.477322e+000	0	0	0	0	0	0	44.4516	1	1	24.1747	27.1072
DATA	603	4	111	0	0	A_33_P3380311	NM_000489	13564.4	4351.59	4.888286e+000	1.515227e+000	34	26	5.123929e+000	0	0	0	0	0	0	5.06625	1	0	27.501	26.303
DATA	604	4	112	0	0	A_24_P79054	NM_000660	13585.6	4351.51	5.223729e+002	5.225701e+001	560	26	5.127456e+000	0	0	0	0	0	0	540.872	1	1	25.1049	26.3918
DATA	605	4	113	0	0	A_23_P88630	NM_000057	13606.5	4351.5	1.000381e+002	1.010650e+001	135	26	5.034717e+000	0	0	0	0	0	0	103.476	1	1	26.2212	26.3947
DATA	606	4	114	0	0	A_23_P379475	NM_014762	13628.1	4351.65	1.243445e+001	1.901547e+000	43	26	5.006555e+000	0	0	0	0	0	0	12.8473	1	1	25.3321	26.3588
DATA	607	4	115	0	0	A_24_P154868	NM_005588	13648.7	4351.37	3.142068e+000	1.474127e+000	31	26	5.036131e+000	0	0	0	0	0	0	3.2428	1	0	30	26.5734
DATA	608	4	116	0	0	A_24_P921321	NM_002843	13670	4351.7	6.540402e+002	6.541992e+001	689.5	26	4.970267e+000	0	0	0	0	0	0	674.174	1	1	26.2212	26.5674
DATA	609	4	117	0	0	A_23_P10785	NM_145206	13691.1	4351.4	1.592192e+002	1.598725e+001	187	26	5.011299e+000	0	0	0	0	0	0	163.916	1	1	25.7804	26.4891
DATA	610	4	118	0	0	A_21_P0006004	ENST00000449144	13712.5	4351.32	1.441697e+000	1.446662e+000	28.5	26	5.131670e+000	0	0	0	0	0	0	0.527305	0	0	27.0811	26.5028
DATA	611	4	119	0	0	A_21_P0011770	NR_110718	13733.6	4351.49	6.176129e+002	6.177825e+001	670	26	5.206006e+000	0	0	0	0	0	0	634.117	1	1	25.3321	26.3484
DATA	612	4	120	0	0	A_21_P0003363	ENST00000511634	13754.8	4351.5	1.445730e+000	1.449899e+000	27.5	26	5.097002e+000	0	0	0	0	0	0	0.17601	0	0	30	26.3391
DATA	613	4	121	0	0	A_24_P126139	NM_016370	13776	4351.5	2.365241e+000	1.471047e+000	31	26	5.093708e+000	0	0	0	0	0	0	2.42147	1	0	26.2212	26.3755
DATA	614	4	122	0	0	A_33_P3293519	NR_022010	13797	4351.5	1.449982e+000	1.455603e+000	29	26	5.010511e+000	0	0	0	0	0	0	0.684887	0	0	30	26.2432
DATA	615	4	123	0	0	A_22_P00001595	lnc-ARNTL-1:1	13818.3	4351.15	1.001275e+001	1.767275e+000	38	26	4.944288e+000	0	0	0	0	0	0	10.2201	1	1	22.7082	26.3557
DATA	616	4	124	0	0	A_21_P0009686	lnc-OR10H5-2:3	13839.4	4351.03	1.454425e+000	1.458516e+000	27	26	5.007024e+000	0	0	0	0	0	0	-0.342004	0	0	30	26.3246
DATA	617	4	125	0	0	A_21_P0002073	ENST00000422600	13860.9	4351.27	2.976107e+003	2.976143e+002	2992	26	5.118265e+000	0	0	0	0	0	0	3028.13	1	1	26.4388	26.4
DATA	618	4	126	0	0	A_22_P00009732	lnc-MCU-1:1	13881.8	4351.19	1.459091e+000	1.463196e+000	27	26	5.176925e+000	0	0	0	0	0	0	-1.04424	0	0	30	26.3416
DATA	619	4	127	0	0	A_33_P3244818	NM_198467	13902.8	4351.11	2.083398e+002	2.088546e+001	244	26	5.205596e+000	0	0	0	0	0	0	211.308	1	1	26.8687	26.3381
DATA	620	4	128	0	0	A_21_P0001944	ENST00000428474	13924.3	4351.55	7.785351e+001	7.922551e+000	103	26	5.344130e+000	0	0	0	0	0	0	78.8287	1	1	24.6442	26.2326
DATA	621	4	129	0	0	A_22_P00013937	ENST00000438837	13945.4	4351	1.018722e+001	1.788798e+000	38	26	5.190147e+000	0	0	0	0	0	0	10.2984	1	1	29.1201	26.219
DATA	622	4	130	0	0	A_24_P129632	NM_004747	13966	4351.19	1.143599e+001	1.864636e+000	39	26	5.142828e+000	0	0	0	0	0	0	11.542	1	1	24.1747	26.2335
DATA	623	4	131	0	0	A_21_P0009560	lnc-TCF4-1:3	13987.6	4351.03	3.152301e+000	1.508521e+000	31	26	5.031772e+000	0	0	0	0	0	0	3.17625	1	0	29.1201	26.291
DATA	624	4	132	0	0	A_23_P122041	NM_002715	14008.8	4351.65	2.958634e+002	2.962322e+001	322	26	5.056181e+000	0	0	0	0	0	0	297.603	1	1	25.1049	26.2405
DATA	625	4	133	0	0	A_33_P3407751	AK126029	14029.8	4351	1.475889e+000	1.480100e+000	29	26	5.008995e+000	0	0	0	0	0	0	0.133419	0	0	30	26.2587
DATA	626	4	134	0	0	A_21_P0000753	NR_038289	14051.2	4351	2.269701e+001	2.710942e+000	54	26	5.067017e+000	0	0	0	0	0	0	22.7578	1	1	28.1191	26.1981
DATA	627	4	135	0	0	A_23_P311192	NM_178324	14072.4	4351	1.237970e+001	1.933198e+000	42	26	5.261307e+000	0	0	0	0	0	0	12.3931	1	1	29.1201	26.1801
DATA	628	4	136	0	0	A_21_P0005021	NR_038989	14093.8	4351.15	2.762368e+001	3.137266e+000	55	26	5.191878e+000	0	0	0	0	0	0	27.6093	1	1	24.6442	25.9827
DATA	629	4	137	0	0	A_24_P50950	ENST00000492980	14114.8	4351.19	3.340571e+001	3.657586e+000	63	25	4.934638e+000	0	0	0	0	0	0	33.3374	1	1	24.4106	25.6299
DATA	630	4	138	0	0	A_22_P00010075	lnc-MPHOSPH8-1:1	14135.6	4351	1.487444e+000	1.491628e+000	25	25	4.923472e+000	0	0	0	0	0	0	-4.31479	0	0	30	25.5925
DATA	631	4	139	0	0	A_33_P3366575	NM_018698	14157	4350.59	2.237054e+001	2.689918e+000	52	25	4.977846e+000	0	0	0	0	0	0	22.261	1	1	22.9591	25.5258
DATA	632	4	140	0	0	A_23_P388301	BC040859	14178	4350.8	1.491655e+000	1.497243e+000	28	25	5.015012e+000	0	0	0	0	0	0	0.641369	0	0	30	25.6797
DATA	633	4	141	0	0	A_23_P90895	NM_152994	14199	4351.24	2.606897e+001	3.006612e+000	54	26	5.014343e+000	0	0	0	0	0	0	25.8687	1	1	24.8756	25.6772
DATA	634	4	142	0	1	ERCC-00077_121	ERCC-00077_121	14220.4	4350.97	1.495621e+000	1.499828e+000	27	26	5.077672e+000	0	0	0	0	0	0	-1.23349	0	0	30	25.5673
DATA	635	4	143	0	0	A_23_P42507	NM_139126	14241	4350.84	7.808701e+001	7.951762e+000	100.5	25	5.033555e+000	0	0	0	0	0	0	77.2995	1	1	25.3321	25.6113
DATA	636	4	144	0	0	A_23_P31224	NM_178273	14262.9	4350.84	5.282425e+002	5.284564e+001	552	26	5.021878e+000	0	0	0	0	0	0	522.301	1	1	25.1049	25.7043
DATA	637	4	145	0	0	A_22_P00012484	ENST00000526206	14284	4350.5	1.500616e+000	1.510212e+000	29	26	5.297871e+000	0	0	0	0	0	0	1.25743	0	0	30	25.9577
DATA	638	4	146	0	0	A_22_P00023531	ENST00000510203	14305	4350.5	1.502052e+000	1.506277e+000	27	26	5.067691e+000	0	0	0	0	0	0	-0.93184	0	0	30	25.7986
DATA	639	4	147	0	0	A_23_P107693	NM_017652	14326.3	4350.86	8.046873e+001	8.186897e+000	104	26	5.334605e+000	0	0	0	0	0	0	79.334	1	1	25.5572	26.0206
DATA	640	4	148	0	0	A_33_P3320152	NM_003094	14347.3	4350.53	1.595409e+002	1.602527e+001	190	26	5.298233e+000	0	0	0	0	0	0	157.181	1	1	25.7804	26.0647
DATA	641	4	149	0	0	A_22_P00015171	ENST00000449761	14368.6	4350.59	1.505526e+000	1.510833e+000	29.5	26	5.158298e+000	0	0	0	0	0	0	0.5604	0	0	27.501	26.0505
DATA	642	4	150	0	0	A_22_P00015990	NM_001287491	14389.7	4350.5	3.753351e+000	1.556483e+000	32	26	5.108432e+000	0	0	0	0	0	0	3.6934	1	0	30	26.056
DATA	643	4	151	0	0	A_33_P3223208	NM_016122	14410.8	4350.5	3.277328e+001	3.608952e+000	60	26	5.197164e+000	0	0	0	0	0	0	32.2364	1	1	26.6546	26.0688
DATA	644	4	152	0	0	A_33_P3346937	NM_001278471	14432	4350.38	2.983465e+001	3.344535e+000	58	26	5.302995e+000	0	0	0	0	0	0	29.3383	1	1	23.9365	26.2078
DATA	645	4	153	0	0	A_22_P00020853	lnc-DBT-3:1	14453.2	4350.5	1.507584e+000	1.512243e+000	29	26	5.284578e+000	0	0	0	0	0	0	0.349491	0	0	30	26.1097
DATA	646	4	154	0	0	A_33_P3301095	A_33_P3301095	14474.2	4350.86	2.230309e+002	2.235428e+001	244	26	5.291067e+000	0	0	0	0	0	0	219.268	1	1	25.1049	26.0559
DATA	647	4	155	0	0	A_33_P3337049	NM_001118886	14496.7	4351.48	8.022408e+000	1.711532e+000	37	26	5.314597e+000	0	0	0	0	0	0	7.88739	1	1	19.1492	25.9501
DATA	648	4	156	0	0	A_23_P55319	NM_004475	14516.9	4350.96	1.890349e+003	1.890410e+002	1890	25	5.025488e+000	0	0	0	0	0	0	1859.31	1	1	24.6442	25.557
DATA	649	4	157	0	0	A_32_P928190	NR_046245	14537.8	4350.5	3.764353e+000	1.556560e+000	31	25	5.053066e+000	0	0	0	0	0	0	3.70471	1	0	30	25.4975
DATA	650	4	158	0	1	ERCC-00075_180	ERCC-00075_180	14559	4350.5	1.505110e+000	1.509344e+000	26	25	5.017281e+000	0	0	0	0	0	0	-1.1045	0	0	30	25.3095
DATA	651	4	159	0	0	A_23_P100632	NM_001002033	14579.8	4350.27	6.831500e+003	6.831517e+002	6501	25	5.040697e+000	0	0	0	0	0	0	6733.77	1	1	25.7804	25.4547
DATA	652	4	160	0	0	A_23_P52974	NM_005142	14601.3	4350.39	1.502196e+000	1.506421e+000	26	25	5.012928e+000	0	0	0	0	0	0	-1.77805	0	0	27.2919	25.4873
DATA	653	4	161	0	0	A_32_P221	NM_144602	14622.5	4350.32	2.670138e+000	1.528011e+000	30	26	5.343148e+000	0	0	0	0	0	0	2.63806	1	0	27.0811	25.8054
DATA	654	4	162	0	0	A_23_P103070	NM_003405	14644	4350.93	3.308053e+002	3.311463e+001	354	26	5.352903e+000	0	0	0	0	0	0	327.271	1	1	25.3321	25.8777
DATA	655	4	163	66	1	DarkCorner	DarkCorner	14664.8	4350.19	1.495488e+000	1.499695e+000	27	25	5.031227e+000	0	0	0	0	0	0	-0.897769	0	0	30	25.2757
DATA	656	4	164	66	1	DarkCorner	DarkCorner	14686	4350.2	4.057265e+000	1.550818e+000	32	25	5.222393e+000	0	0	0	0	0	0	4.02913	1	0	28.1191	24.8703
DATA	657	5	1	66	1	DarkCorner	DarkCorner	11226	4360.8	1.599448e+000	1.603947e+000	27	26	5.412161e+000	0	0	0	0	0	0	-1.67117	0	0	28.1191	26.3594
DATA	658	5	2	0	0	A_23_P79628	NM_014614	11246.8	4361.11	1.225106e+002	1.235685e+001	139	27	5.474920e+000	0	0	0	0	0	0	112.867	1	1	26.8687	26.807
DATA	659	5	3	0	0	A_22_P00018186	ENST00000520192	11268.3	4360.61	1.617440e+000	1.621990e+000	29	27	5.549778e+000	0	0	0	0	0	0	-1.18499	0	0	30	27.2776
DATA	660	5	4	0	0	A_23_P2474	NM_016319	11289.3	4360.62	7.682539e+001	7.853576e+000	95.5	27	5.516752e+000	0	0	0	0	0	0	70.0538	1	1	26.0017	27.3645
DATA	661	5	5	0	0	A_33_P3211473	NM_015024	11310.1	4360.84	7.710016e+002	7.711755e+001	711.5	27	5.294414e+000	0	0	0	0	0	0	699.753	1	1	25.1049	27.4364
DATA	662	5	6	0	0	A_22_P00011599	lnc-PCGF2-1:1	11331.3	4360.44	2.184183e+001	2.734062e+000	45	27	5.454260e+000	0	0	0	0	0	0	19.7421	1	1	19.1492	27.7397
DATA	663	5	7	0	0	A_23_P106859	NM_006067	11352.9	4360.81	4.052833e+002	4.056196e+001	397	28	5.408652e+000	0	0	0	0	0	0	364.799	1	1	25.5572	28.1375
DATA	664	5	8	0	0	A_21_P0000368	NR_003033	11373.8	4361.35	1.403348e+001	2.171849e+000	42	28	5.229968e+000	0	0	0	0	0	0	12.5845	1	1	23.4529	28.2255
DATA	665	5	9	0	0	A_33_P3424462	NM_001139459	11395.1	4360.96	2.137008e+001	2.707635e+000	47.5	28	5.086010e+000	0	0	0	0	0	0	19.1048	1	1	22.7082	28.2521
DATA	666	5	10	0	0	A_23_P122775	NM_032730	11416	4360.63	6.911177e+001	7.109427e+000	87	28	5.104609e+000	0	0	0	0	0	0	61.6176	1	1	25.5572	28.1332
DATA	667	5	11	0	0	A_21_P0010553	TCONS_l2_00000562	11437.6	4360.59	3.335635e+000	1.704524e+000	32	28	5.391784e+000	0	0	0	0	0	0	2.96618	1	0	30	28.0602
DATA	668	5	12	0	0	A_33_P3236416	NM_001004334	11458.7	4360.5	2.468374e+000	1.693367e+000	30	28	5.404676e+000	0	0	0	0	0	0	2.19011	1	0	30	28.1715
DATA	669	5	13	0	0	A_23_P126248	NM_019062	11480	4360.5	1.673872e+000	1.679392e+000	28.5	28	5.515120e+000	0	0	0	0	0	0	0.46241	0	0	30	28.1812
DATA	670	5	14	0	0	A_33_P3404566	A_33_P3404566	11501	4360.5	2.124486e+000	1.694724e+000	31	28	5.523195e+000	0	0	0	0	0	0	1.87818	1	0	30	28.2067
DATA	671	5	15	0	0	A_24_P152983	ENST00000445363	11522.9	4360.5	7.540181e+003	7.540200e+002	6694	28	5.524913e+000	0	0	0	0	0	0	6656.5	1	1	25.3321	28.2562
DATA	672	5	16	0	0	A_33_P3377346	NR_036481	11543.4	4360.41	2.157848e+000	1.699272e+000	32	28	5.451099e+000	0	0	0	0	0	0	1.90297	1	0	30	28.3331
DATA	673	5	17	0	0	A_33_P3355649	AK128759	11564.5	4360.32	1.722022e+000	1.695662e+000	30	28	5.461994e+000	0	0	0	0	0	0	1.51738	1	0	30	28.2791
DATA	674	5	18	0	0	A_33_P3378772	NM_173611	11586	4360.33	5.530345e+000	1.776213e+000	35	28	5.458688e+000	0	0	0	0	0	0	4.87015	1	0	30	28.1649
DATA	675	5	19	0	0	A_33_P3353941	NM_005026	11606.9	4360.4	8.973921e+001	9.131399e+000	111	28	5.663025e+000	0	0	0	0	0	0	78.9973	1	1	25.7804	28.3515
DATA	676	5	20	0	0	A_21_P0006662	NR_026794	11628	4360.5	7.353335e+000	1.761780e+000	34	28	5.704134e+000	0	0	0	0	0	0	6.47215	1	0	26.2212	28.6123
DATA	677	5	21	0	0	A_33_P3402526	NM_018590	11649.5	4360.28	1.027528e+002	1.041309e+001	116	28	5.731879e+000	0	0	0	0	0	0	90.4553	1	1	25.7804	28.5238
DATA	678	5	22	0	0	A_24_P274640	NM_001042490	11670.6	4360.45	2.060311e+002	2.067215e+001	209	28	5.531278e+000	0	0	0	0	0	0	181.423	1	1	25.7804	28.3545
DATA	679	5	23	0	0	A_23_P6546	NM_020461	11691.7	4360.22	9.358703e+001	9.509544e+000	106	28	5.554627e+000	0	0	0	0	0	0	82.4581	1	1	27.501	28.027
DATA	680	5	24	0	0	A_22_P00008336	ENST00000555299	11714.1	4359.66	4.835919e+000	1.753468e+000	35	27	5.178422e+000	0	0	0	0	0	0	4.26484	1	0	30	27.4765
DATA	681	5	25	0	0	A_23_P105138	NM_001752	11733.7	4360.82	1.256759e+003	1.256871e+002	1128	27	5.178303e+000	0	0	0	0	0	0	1108.95	1	1	24.6442	27.4396
DATA	682	5	26	0	0	A_24_P162979	NM_024933	11755	4360.2	5.614573e+000	1.773627e+000	33	27	5.140686e+000	0	0	0	0	0	0	4.96051	1	0	28.1191	27.2907
DATA	683	5	27	0	0	A_22_P00007208	NR_029508	11776.4	4360	3.360192e+000	1.713435e+000	31.5	27	5.445444e+000	0	0	0	0	0	0	2.97273	1	0	29.1201	27.2607
DATA	684	5	28	0	0	A_22_P00004881	lnc-CYS1-3:1	11797.4	4360	1.673061e+000	1.677767e+000	26	27	5.411640e+000	0	0	0	0	0	0	-2.81544	0	0	30	27.2294
DATA	685	5	29	0	0	A_24_P15325	AJ301560	11818.2	4359.09	4.237639e+000	1.727555e+000	32	27	5.416216e+000	0	0	0	0	0	0	3.76106	1	0	30	27.1877
DATA	686	5	30	0	0	A_22_P00015216	ENST00000538693	11839.6	4360	1.667492e+000	1.672183e+000	25.5	27	5.355004e+000	0	0	0	0	0	0	-2.62884	0	0	30	27.0998
DATA	687	5	31	0	0	A_21_P0001390	lnc-CEP350-1:1	11860.6	4360	1.664375e+000	1.669180e+000	29	27	5.323474e+000	0	0	0	0	0	0	0.180502	0	0	30	26.9486
DATA	688	5	32	0	0	A_23_P26976	NM_001267	11882	4359.8	7.757808e+000	1.837387e+000	35	27	5.309883e+000	0	0	0	0	0	0	6.92335	1	0	28.1191	27.1332
DATA	689	5	33	0	0	A_33_P3392907	AK125720	11903.2	4360	1.657417e+000	1.662079e+000	28	27	5.305149e+000	0	0	0	0	0	0	-1.51649	0	0	30	27.2709
DATA	690	5	34	0	0	A_22_P00025271	ENST00000514385	11924.4	4360	1.653657e+000	1.658309e+000	28	27	5.224399e+000	0	0	0	0	0	0	-0.410665	0	0	30	27.2497
DATA	691	5	35	0	0	A_24_P39639	NM_058219	11945.6	4360.14	6.336546e+001	6.548957e+000	83	27	5.218714e+000	0	0	0	0	0	0	56.9319	1	1	27.0811	27.2355
DATA	692	5	36	0	0	A_22_P00004155	ENST00000420905	11967	4359.75	3.564354e+001	3.927791e+000	62	27	5.392938e+000	0	0	0	0	0	0	32.1074	1	1	25.7804	27.0592
DATA	693	5	37	0	0	A_21_P0005503	lnc-SBDS-2:2	11987.9	4359.85	2.418410e+002	2.424004e+001	247	27	5.547779e+000	0	0	0	0	0	0	218.4	1	1	26.6546	27.002
DATA	694	5	38	0	0	A_22_P00023392	NR_105000	12008.6	4360.29	3.845310e+001	4.181132e+000	64	27	5.186244e+000	0	0	0	0	0	0	34.8143	1	1	23.696	26.674
DATA	695	5	39	0	1	ERCC-00081_60	DQ854991	12029.9	4359.98	3.298174e+001	3.362292e+000	56.5	26	5.148069e+000	0	0	0	1	0	0	29.945	1	1	22.7082	26.4542
DATA	696	5	40	0	0	A_22_P00002274	lnc-C10orf31-5:1	12051.2	4359.8	2.637171e+001	3.101537e+000	54	26	5.222744e+000	0	0	0	0	0	0	24.0129	1	1	24.4106	26.3933
DATA	697	5	41	0	0	A_33_P3365760	NM_012108	12072.5	4359.68	4.807803e+000	1.697169e+000	33	26	5.133865e+000	0	0	0	0	0	0	4.39066	1	0	27.0811	26.4658
DATA	698	5	42	0	0	A_23_P393645	NM_139025	12093	4359.58	2.991228e+001	3.403148e+000	55.5	27	5.398316e+000	0	0	0	0	0	0	27.396	1	1	25.3321	26.8379
DATA	699	5	43	0	0	A_22_P00024466	ENST00000434493	12114.8	4359.52	1.613356e+000	1.617894e+000	28	27	5.422635e+000	0	0	0	0	0	0	-0.0224517	0	0	30	26.9172
DATA	700	5	44	0	0	A_33_P3238493	NM_014974	12136	4359.5	1.608380e+000	1.612904e+000	27	27	5.549382e+000	0	0	0	0	0	0	-1.34175	0	0	30	26.934
DATA	701	5	45	0	0	A_32_P104746	NM_020972	12156.4	4359.73	1.059638e+002	1.071771e+001	120.5	27	5.300197e+000	0	0	0	0	0	0	97.9458	1	1	24.4106	26.5981
DATA	702	5	46	0	0	A_21_P0005011	lnc-MBOAT1-1:1	12178.2	4359.52	2.610640e+000	1.623949e+000	30	27	5.547842e+000	0	0	0	0	0	0	2.42105	1	0	30	26.7472
DATA	703	5	47	0	0	A_24_P50028	NM_017516	12198.2	4358.81	6.005101e+000	1.706955e+000	33.5	26	5.146994e+000	0	0	0	0	0	0	5.58638	1	0	20.591	26.3854
DATA	704	5	48	0	0	A_21_P0013162	NR_034115	12220.6	4359.59	3.053836e+000	1.621581e+000	32	26	5.032376e+000	0	0	0	0	0	0	2.8503	1	0	27.501	26.4389
DATA	705	5	49	0	0	A_21_P0008084	lnc-IRG1-1:1	12241.7	4359.5	1.582944e+000	1.587396e+000	29	26	5.035285e+000	0	0	0	0	0	0	-0.10119	0	0	30	26.4407
DATA	706	5	50	0	0	A_21_P0006746	lnc-CUL2-1:2	12263	4359.5	1.577749e+000	1.582187e+000	29.5	26	5.327633e+000	0	0	0	0	0	0	-0.342143	0	0	30	26.7603
DATA	707	5	51	0	0	A_33_P3366266	lnc-TRIM29-1:2	12284	4359.5	1.572623e+000	1.577047e+000	27	27	5.332294e+000	0	0	0	0	0	0	-2.22782	0	0	30	27.1501
DATA	708	5	52	0	0	A_22_P00009556	lnc-MAP3K6-1:1	12305.5	4358.85	3.566470e+000	1.611624e+000	32	27	5.066658e+000	0	0	0	0	0	0	3.37304	1	0	22.9591	26.7185
DATA	709	5	53	0	0	A_24_P118938	NM_001256798	12326.4	4359.73	2.119018e+001	2.635317e+000	49	27	4.922258e+000	0	0	0	0	0	0	20.104	1	1	24.6442	26.6269
DATA	710	5	54	0	0	A_23_P364324	NM_152701	12347.5	4359.32	2.053586e+001	2.579848e+000	48.5	26	5.051202e+000	0	0	0	0	0	0	19.548	1	1	30	26.5874
DATA	711	5	55	0	0	A_21_P0003486	lnc-PPP3CA-2:1	12368.7	4359.5	2.012546e+001	2.544181e+000	48	27	5.060826e+000	0	0	0	0	0	0	19.2201	1	1	27.0811	26.6822
DATA	712	5	56	0	0	A_23_P10077	NM_020376	12390.3	4359.38	6.588845e+002	6.590671e+001	659	27	5.007346e+000	0	0	0	0	0	0	631.355	1	1	24.8756	26.8924
DATA	713	5	57	0	0	A_21_P0001397	lnc-TSEN15-1:1	12411	4359.5	1.542001e+000	1.547178e+000	30	27	5.340781e+000	0	0	0	0	0	0	0.489848	0	0	30	27.1942
DATA	714	5	58	0	0	A_33_P3221353	NM_001009814	12431.7	4359.45	2.171496e+001	2.662982e+000	50	27	5.406137e+000	0	0	0	0	0	0	20.9397	1	1	22.9591	27.2995
DATA	715	5	59	0	0	A_22_P00000214	ENST00000378526	12453.4	4359.03	1.532022e+000	1.536332e+000	28	27	5.300071e+000	0	0	0	0	0	0	-0.29208	0	0	30	27.3298
DATA	716	5	60	0	0	A_33_P3327642	NM_001039775	12475.1	4359.3	1.455674e+001	2.112847e+000	43	27	5.225908e+000	0	0	0	0	0	0	14.1294	1	1	26.2212	27.2221
DATA	717	5	61	0	0	A_24_P329487	NM_174911	12494.6	4359.13	1.365793e+001	2.048645e+000	41.5	27	5.351027e+000	0	0	0	0	0	0	13.2955	1	1	22.7082	27.1633
DATA	718	5	62	0	0	A_23_P315206	NM_004059	12516.5	4359.26	4.880420e+001	5.112253e+000	76	27	5.362444e+000	0	0	0	0	0	0	47.662	1	1	25.3321	27.1361
DATA	719	5	63	0	0	A_33_P3212525	ENST00000394455	12538	4359.2	1.513060e+000	1.521680e+000	30	27	5.287374e+000	0	0	0	0	0	0	1.12815	0	0	28.1191	27.2105
DATA	720	5	64	0	0	A_21_P0014784	ENST00000456856	12559.4	4359	1.508433e+000	1.512708e+000	27	27	5.220991e+000	0	0	0	0	0	0	0.0959053	0	0	29.1201	27.3901
DATA	721	5	65	1028	1	(+)E1A_r60_a107	E1A_r60_a107	12580.4	4359	2.538478e+000	1.529439e+000	32	27	5.629522e+000	0	0	0	0	0	0	2.50179	1	0	30	27.5671
DATA	722	5	66	0	0	A_21_P0004412	lnc-ZNF366-6:1	12601.5	4359	3.461467e+000	1.543161e+000	33	27	5.350433e+000	0	0	0	0	0	0	3.42139	1	0	29.1201	27.3347
DATA	723	5	67	0	0	A_22_P00012804	lnc-RAP1GDS1-1:1	12622.6	4359	1.717376e+000	1.509347e+000	31.5	27	5.626831e+000	0	0	0	0	0	0	1.70235	1	0	29.1201	27.7198
DATA	724	5	68	0	0	A_19_P00808461	NM_001007094	12643.6	4359.26	2.476916e+002	2.481426e+001	276.5	27	5.600631e+000	0	0	0	0	0	0	246.206	1	1	27.7085	27.6724
DATA	725	5	69	0	0	A_22_P00004055	lnc-CHST2-4:1	12665	4358.8	1.487035e+000	1.491352e+000	30	27	5.250390e+000	0	0	0	0	0	0	0.199793	0	0	30	27.4561
DATA	726	5	70	0	0	A_21_P0009137	ENST00000563931	12686.2	4359	1.483067e+000	1.489854e+000	31	27	5.461496e+000	0	0	0	0	0	0	0.881936	0	0	30	27.2856
DATA	727	5	71	0	0	A_23_P168306	NM_003931	12707.4	4358.81	3.688691e+001	3.975764e+000	64	27	5.380368e+000	0	0	0	0	0	0	36.964	1	1	25.7804	27.0859
DATA	728	5	72	0	0	A_33_P3257627	ENST00000367272	12728.5	4359	2.975948e+000	1.509216e+000	32	27	5.421409e+000	0	0	0	0	0	0	2.98971	1	0	30	27.0092
DATA	729	5	73	0	0	A_21_P0004881	lnc-TSPO2-1:1	12749.6	4358.97	1.471803e+000	1.476086e+000	29	27	5.407622e+000	0	0	0	0	0	0	0.206408	0	0	29.1201	27.29
DATA	730	5	74	0	0	A_23_P411723	NM_002655	12770.7	4358.9	1.229743e+002	1.238526e+001	152	27	5.428071e+000	0	0	0	0	0	0	124.145	1	1	30	27.5397
DATA	731	5	75	0	0	A_23_P91943	NM_000882	12792	4358.8	1.572276e+000	1.477350e+000	31	27	5.195677e+000	0	0	0	0	0	0	1.59097	1	0	28.1191	27.3716
DATA	732	5	76	0	0	A_33_P3238052	NM_013300	12813.2	4359.16	1.627507e+002	1.634093e+001	193	27	5.186537e+000	0	0	0	0	0	0	165.054	1	1	27.2919	27.3493
DATA	733	5	77	0	0	A_33_P3267195	NR_122107	12834.5	4358.62	3.169474e+001	3.490608e+000	61.5	27	5.535728e+000	0	0	0	0	0	0	32.2142	1	1	24.4106	27.2196
DATA	734	5	78	0	0	A_24_P68631	NM_175065	12855.8	4358.83	1.043891e+003	1.043993e+002	1106	27	5.671426e+000	0	0	0	0	0	0	1063.21	1	1	26.2212	27.3042
DATA	735	5	79	0	0	A_32_P488818	NM_182592	12876.5	4358.68	1.452471e+000	1.456557e+000	28	27	5.511193e+000	0	0	0	0	0	0	-0.485563	0	0	30	27.0985
DATA	736	5	80	0	0	A_23_P139250	NM_001005180	12897.3	4358.04	2.864047e+000	1.481730e+000	31	27	5.453246e+000	0	0	0	0	0	0	2.92834	1	0	30	27.1524
DATA	737	5	81	0	0	A_22_P00001666	lnc-ASH2L-1:1	12919	4358.5	1.447022e+000	1.451104e+000	29.5	27	5.387035e+000	0	0	0	0	0	0	0.0599575	0	0	30	27.1853
DATA	738	5	82	0	0	A_21_P0009969	lnc-ARFGEF2-2:7	12939.3	4358.33	1.669853e+001	2.210670e+000	47	27	5.457048e+000	0	0	0	0	0	0	17.1337	1	1	18.5412	27.2912
DATA	739	5	83	0	1	ETG08_142674	ETG08_142674	12961.2	4358.52	7.282385e+000	1.619210e+000	36	27	5.200196e+000	0	0	0	1	0	0	7.48491	1	1	27.0811	27.3566
DATA	740	5	84	0	0	A_33_P3366102	NM_001172428	12982.6	4358.62	3.696371e+001	3.968391e+000	65	27	5.280348e+000	0	0	0	0	0	0	38.0512	1	1	24.4106	27.3088
DATA	741	5	85	0	0	A_33_P3402350	ENST00000433816	13003.6	4358.59	1.437798e+000	1.443737e+000	31	27	5.479351e+000	0	0	0	0	0	0	0.762333	0	0	30	27.4375
DATA	742	5	86	0	0	A_22_P00008664	ENST00000556430	13024.7	4358.5	1.435830e+000	1.439869e+000	27	27	5.438932e+000	0	0	0	0	0	0	-2.84501	0	0	30	27.3063
DATA	743	5	87	0	0	A_22_P00007173	lnc-GNLY-1:1	13046	4358.5	2.213261e+000	1.454953e+000	32	27	5.257298e+000	0	0	0	0	0	0	2.28776	1	0	26.2212	27.1141
DATA	744	5	88	0	0	A_22_P00004583	ENST00000454253	13067	4358.5	1.432304e+000	1.436333e+000	27	27	5.350648e+000	0	0	0	0	0	0	-1.88468	0	0	30	27.1247
DATA	745	5	89	0	0	A_33_P3290573	NM_017633	13088.2	4358.48	2.953103e+001	3.283195e+000	60	27	5.406058e+000	0	0	0	0	0	0	30.5943	1	1	27.0811	26.9151
DATA	746	5	90	0	0	A_22_P00000995	NR_123718	13109.4	4358.41	1.739013e+000	1.443848e+000	31	27	5.165442e+000	0	0	0	0	0	0	1.80342	1	0	30	26.6764
DATA	747	5	91	0	0	A_21_P0010951	XR_252776	13130.6	4358.39	9.479541e+001	9.587099e+000	126	27	5.418785e+000	0	0	0	0	0	0	98.3948	1	1	24.8756	26.9254
DATA	748	5	92	0	0	A_22_P00003229	lnc-CACNG5-1:1	13151.8	4358.37	8.203170e+001	8.327032e+000	113	27	5.394689e+000	0	0	0	0	0	0	85.2151	1	1	25.7804	27.0848
DATA	749	5	93	0	0	A_23_P163306	NM_032866	13173	4358.5	1.582213e+000	1.438615e+000	29.5	27	5.314601e+000	0	0	0	0	0	0	1.64477	1	0	30	27.1097
DATA	750	5	94	0	0	A_21_P0007087	lnc-C10orf137-1:4	13194	4358.5	1.425012e+000	1.429020e+000	27.5	27	5.263063e+000	0	0	0	0	0	0	-1.0988	0	0	30	26.9946
DATA	751	5	95	0	0	A_21_P0010687	TCONS_l2_00001952	13215.2	4358.48	1.424272e+000	1.428279e+000	27	27	5.022072e+000	0	0	0	0	0	0	-2.02721	0	0	30	26.6264
DATA	752	5	96	0	0	A_23_P145146	NM_002598	13236.2	4358.37	5.031743e+002	5.033768e+001	549.5	26	5.049322e+000	0	0	0	0	0	0	523.879	1	1	25.7804	26.4191
DATA	753	5	97	0	0	A_22_P00007583	lnc-HDAC9-3:1	13257.5	4358.06	1.423191e+000	1.427195e+000	26	26	5.122523e+000	0	0	0	0	0	0	-3.76713	0	0	30	26.3234
DATA	754	5	98	0	0	A_23_P412577	NM_173505	13278.6	4358	1.422856e+000	1.426858e+000	26.5	26	5.076128e+000	0	0	0	0	0	0	-1.50456	0	0	30	26.2096
DATA	755	5	99	0	0	A_24_P230514	lnc-ATG7-1:1	13299.8	4358.19	1.422660e+000	1.426900e+000	29	26	5.166835e+000	0	0	0	0	0	0	0.271958	0	0	30	26.3052
DATA	756	5	100	0	0	A_24_P296457	NM_000294	13320.4	4358.27	2.458833e+001	2.842715e+000	55	26	5.150330e+000	0	0	0	0	0	0	25.6196	1	1	24.4106	26.2714
DATA	757	5	101	0	0	A_32_P129214	NR_109786	13342.2	4358.19	1.422646e+000	1.426648e+000	26	26	5.381377e+000	0	0	0	0	0	0	-2.27934	0	0	28.5237	26.2985
DATA	758	5	102	0	0	A_33_P3424328	NM_001257357	13363.4	4358	4.054807e+000	1.483324e+000	33	26	5.130862e+000	0	0	0	0	0	0	4.22417	1	0	29.1201	26.5043
DATA	759	5	103	0	0	A_22_P00007982	NR_027455	13384.5	4358	1.423135e+000	1.427138e+000	27.5	27	5.414301e+000	0	0	0	0	0	0	-1.57703	0	0	30	26.8496
DATA	760	5	104	0	0	A_24_P413470	NM_005427	13406	4358.27	9.389415e+000	1.708693e+000	38	27	5.459661e+000	0	0	0	0	0	0	9.77636	1	1	21.9382	26.8587
DATA	761	5	105	0	0	A_21_P0010625	TCONS_l2_00001282	13426.6	4358	1.424121e+000	1.428127e+000	29	27	5.422828e+000	0	0	0	0	0	0	-0.821244	0	0	29.1201	27.0047
DATA	762	5	106	0	0	A_22_P00008772	lnc-KIF1C-2:1	13447.8	4358	1.424798e+000	1.430976e+000	30	29	6.598587e+000	0	0	0	0	0	0	0.819422	0	0	28.1191	29.4436
DATA	763	5	107	0	0	A_23_P122563	NM_014260	13469.1	4357.97	1.255947e+002	1.264057e+001	161	32	8.953239e+000	0	0	0	0	0	0	130.587	1	1	26.2212	33.2851
DATA	764	5	108	0	0	A_33_P3211968	lnc-TCL1B-2:4	13490.3	4357.57	7.108189e+000	1.597370e+000	37	33	9.457865e+000	0	0	0	0	0	0	7.38608	1	0	24.6442	34.277
DATA	765	5	109	0	0	A_33_P3268863	NM_001271983	13511.5	4358	1.427529e+000	1.431545e+000	29	30	7.402530e+000	0	0	0	0	0	0	-0.595943	0	0	30	30.6206
DATA	766	5	110	0	0	A_22_P00020715	ENST00000555490	13532.6	4357.97	1.428653e+000	1.432672e+000	28.5	27	5.754036e+000	0	0	0	0	0	0	-0.401046	0	0	30	27.6444
DATA	767	5	111	0	0	A_24_P334130	NM_054034	13553.6	4358	1.429885e+000	1.433908e+000	26	26	5.113934e+000	0	0	0	0	0	0	-2.06898	0	0	30	26.4471
DATA	768	5	112	0	0	A_23_P27606	NM_004843	13574.8	4357.72	2.870901e+002	2.874487e+001	322	26	5.067938e+000	0	0	0	0	0	0	297.329	1	1	25.7804	26.3626
DATA	769	5	113	0	0	A_33_P3390013	NM_006988	13596	4357.8	5.445723e+000	1.536433e+000	35	26	5.077432e+000	0	0	0	0	0	0	5.63425	1	0	28.1191	26.4577
DATA	770	5	114	0	0	A_21_P0013442	ENST00000446187	13617.3	4357.9	1.434208e+000	1.441151e+000	30	26	5.056255e+000	0	0	0	0	0	0	0.945736	0	0	28.3221	26.4455
DATA	771	5	115	0	0	A_22_P00014356	lnc-SERTAD2-4:1	13638.4	4357.97	1.823207e+000	1.451377e+000	30	26	5.014083e+000	0	0	0	0	0	0	1.88214	1	0	29.1201	26.3982
DATA	772	5	116	0	0	A_33_P3267543	BC048256	13659.5	4357.68	7.830386e+000	1.640514e+000	35.5	26	4.973039e+000	0	0	0	0	0	0	8.074	1	1	30	26.5634
DATA	773	5	117	0	0	A_33_P3392867	NM_006239	13680.7	4357.61	1.439329e+000	1.443378e+000	27	26	5.013303e+000	0	0	0	0	0	0	-2.25692	0	0	27.2919	26.5648
DATA	774	5	118	0	0	A_22_P00014762	lnc-SLC35F5-8:1	13702	4357.5	1.441219e+000	1.445433e+000	28	26	5.025003e+000	0	0	0	0	0	0	0.221206	0	0	30	26.4015
DATA	775	5	119	0	0	A_23_P121120	NM_023915	13723	4357.5	1.735771e+000	1.457594e+000	29	26	5.129351e+000	0	0	0	0	0	0	1.78279	1	0	30	26.5065
DATA	776	5	120	0	0	A_21_P0008238	lnc-AL445989.1-19:4	13744.2	4357.52	1.445201e+000	1.449266e+000	26	26	5.156950e+000	0	0	0	0	0	0	-2.20374	0	0	30	26.4477
DATA	777	5	121	1028	1	(+)E1A_r60_a135	E1A_r60_a135	13765.4	4357.59	1.447305e+000	1.451782e+000	28	26	5.148435e+000	0	0	0	0	0	0	0.351779	0	0	30	26.4169
DATA	778	5	122	0	0	A_33_P3361758	NM_152647	13786.6	4357.59	1.847161e+000	1.465235e+000	29	26	5.026888e+000	0	0	0	0	0	0	1.88894	1	0	30	26.393
DATA	779	5	123	0	0	A_21_P0003082	lnc-HES1-2:4	13807.7	4357.5	1.451670e+000	1.462404e+000	30	26	4.940045e+000	0	0	0	0	0	0	1.42242	0	0	30	26.2888
DATA	780	5	124	0	0	A_23_P209269	NM_001033557	13828.9	4357.5	2.997873e+002	3.001416e+001	336	26	4.939008e+000	0	0	0	0	0	0	305.627	1	1	25.3321	26.3864
DATA	781	5	125	0	0	A_22_P00012249	ENST00000411431	13850	4357.5	1.456246e+000	1.463956e+000	30	26	5.071319e+000	0	0	0	0	0	0	1.04628	0	0	30	26.3798
DATA	782	5	126	0	0	A_22_P00010106	lnc-MRGPRD-1:1	13871.2	4357.5	1.458597e+000	1.466551e+000	29.5	26	5.228080e+000	0	0	0	0	0	0	1.07934	0	0	26.6546	26.3413
DATA	783	5	127	0	0	A_33_P3335895	NM_001242376	13892.4	4357.41	2.528205e+000	1.486746e+000	31	26	5.192082e+000	0	0	0	0	0	0	2.56502	1	0	30	26.3378
DATA	784	5	128	0	0	A_24_P73599	NM_172217	13913.7	4357.5	1.321029e+002	1.329155e+001	167	26	5.327882e+000	0	0	0	0	0	0	133.803	1	1	25.3321	26.3488
DATA	785	5	129	0	0	A_23_P135690	ENST00000589138	13934.7	4357.5	2.115159e+004	2.115160e+003	21307.5	26	5.428201e+000	0	0	0	0	0	0	21388.5	1	1	27.0811	26.3416
DATA	786	5	130	0	1	ERCC-00136_67	EF011063	13956	4357.5	1.468301e+000	1.472431e+000	27	26	5.197374e+000	0	0	0	0	0	0	-1.86916	0	0	30	26.3669
DATA	787	5	131	0	0	A_19_P00803124	TCONS_l2_00019680	13977	4357.5	1.470737e+000	1.474875e+000	28	26	5.147571e+000	0	0	0	0	0	0	-0.268829	0	0	30	26.5254
DATA	788	5	132	0	0	A_24_P257511	NM_001713	13998.2	4357.48	1.473197e+000	1.483653e+000	30	26	5.055537e+000	0	0	0	0	0	0	1.37549	0	0	30	26.4831
DATA	789	5	133	0	0	A_23_P120776	NM_005984	14019.2	4357.39	1.730601e+002	1.736916e+001	201	26	4.968279e+000	0	0	0	0	0	0	173.839	1	1	25.1049	26.3275
DATA	790	5	134	0	0	A_22_P00011670	NR_026805	14040.8	4357.26	1.849115e+003	1.849175e+002	1887.5	26	5.024072e+000	0	0	0	0	0	0	1854.35	1	1	26.0017	26.4133
DATA	791	5	135	0	0	A_32_P751535	ENST00000440227	14062	4357.29	3.241877e+003	3.241911e+002	3206	26	5.321206e+000	0	0	0	0	0	0	3245.75	1	1	27.2919	26.2817
DATA	792	5	136	0	0	A_22_P00012040	lnc-PLEKHB1-1:1	14082.8	4357.11	2.696690e+001	3.079481e+000	54.5	26	5.203615e+000	0	0	0	0	0	0	26.9571	1	1	17.5897	26.1196
DATA	793	5	137	0	0	A_22_P00015054	lnc-SNPH-1:1	14104	4357.23	1.672598e+001	2.239578e+000	43	26	4.976690e+000	0	0	0	0	0	0	16.6933	1	1	21.6755	25.7664
DATA	794	5	138	0	0	A_24_P320880	NM_022133	14124.9	4356.97	4.594926e+000	1.560733e+000	33	25	4.957099e+000	0	0	0	0	0	0	4.5791	1	0	20.591	25.6589
DATA	795	5	139	0	0	A_23_P325075	NM_003800	14147	4357.23	6.548303e+001	6.716557e+000	94	25	4.985772e+000	0	0	0	0	0	0	65.1537	1	1	26.8687	25.5466
DATA	796	5	140	0	0	A_33_P3217393	NM_001024736	14167.5	4357	2.199265e+000	1.512078e+000	29	25	4.967155e+000	0	0	0	0	0	0	2.18519	1	0	29.1201	25.6713
DATA	797	5	141	0	0	A_23_P111737	NM_005856	14188.6	4357	1.493887e+000	1.498089e+000	28	25	5.033043e+000	0	0	0	0	0	0	-0.110712	0	0	30	25.715
DATA	798	5	142	0	0	A_19_P00318091	lnc-SNX10-2:6	14209.6	4357	1.495875e+000	1.500083e+000	28	26	5.022114e+000	0	0	0	0	0	0	-0.976088	0	0	29.1201	25.6649
DATA	799	5	143	0	0	A_22_P00013019	ENST00000557715	14230.8	4357	1.497788e+000	1.502002e+000	28	26	5.371536e+000	0	0	0	0	0	0	-0.579364	0	0	30	25.8522
DATA	800	5	144	0	0	A_22_P00021235	ENST00000565771	14252.2	4357	1.499608e+000	1.503826e+000	28	26	5.265948e+000	0	0	0	0	0	0	-0.107675	0	0	30	26.023
DATA	801	5	145	0	0	A_23_P107116	NM_007148	14273.4	4357.62	2.431714e+001	2.860115e+000	52	26	5.288440e+000	0	0	0	0	0	0	24.0064	1	1	24.8756	26.1186
DATA	802	5	146	0	0	A_22_P00008425	ENST00000291478	14294.5	4357	2.153556e+000	1.522396e+000	30	26	5.158127e+000	0	0	0	0	0	0	2.12403	1	0	30	26.0614
DATA	803	5	147	0	0	A_24_P132039	NM_004290	14316	4356.97	4.500559e+001	4.746652e+000	72	26	5.129593e+000	0	0	0	0	0	0	44.346	1	1	27.2919	26.1617
DATA	804	5	148	0	0	A_21_P0008791	ENST00000611265	14337.2	4357.25	8.771831e+000	1.746196e+000	37	26	5.248140e+000	0	0	0	0	0	0	8.63554	1	1	26.2212	26.0986
DATA	805	5	149	0	0	A_21_P0003150	lnc-CBLB-7:11	14358	4356.8	1.506638e+000	1.510876e+000	26	26	5.024529e+000	0	0	0	0	0	0	-3.45067	0	0	30	25.8485
DATA	806	5	150	0	0	A_21_P0013601	TCONS_l2_00029054	14379.4	4356.77	7.728918e+001	7.875393e+000	105	26	4.894814e+000	0	0	0	0	0	0	75.9902	1	1	26.2212	25.7627
DATA	807	5	151	0	0	A_33_P3668049	NM_001288758	14400.9	4356.5	2.511637e+001	2.931911e+000	50	26	5.208912e+000	0	0	0	0	0	0	24.6827	1	1	25.3321	26.1962
DATA	808	5	152	0	0	A_21_P0007103	lnc-MBL2-2:5	14421.4	4356.97	1.508987e+000	1.518875e+000	29	26	4.939460e+000	0	0	0	0	0	0	1.28489	0	0	30	26.179
DATA	809	5	153	0	0	A_33_P3378707	NR_027053	14442.8	4357.75	7.971023e+001	8.113501e+000	109	26	5.336736e+000	0	0	0	0	0	0	78.2669	1	1	22.1978	26.2542
DATA	810	5	154	0	0	A_23_P127522	NM_145014	14464.3	4356.87	2.794089e+001	3.177790e+000	54	26	5.316241e+000	0	0	0	0	0	0	27.4366	1	1	24.4106	26.1346
DATA	811	5	155	0	1	ERCC-00104_60	ERCC-00104_60	14485	4356.5	1.509320e+000	1.514682e+000	28	26	5.381860e+000	0	0	0	0	0	0	0.57087	0	0	30	26.2468
DATA	812	5	156	0	0	A_23_P210619	NM_016407	14506.4	4357.07	8.876562e+002	8.877853e+001	897	25	5.344493e+000	0	0	0	0	0	0	871.817	1	1	24.8756	25.8728
DATA	813	5	157	0	0	A_23_P66813	NM_016538	14526.9	4356.3	3.698906e+002	3.701997e+001	385	25	5.013132e+000	0	0	0	0	0	0	363.479	1	1	26.0017	25.5492
DATA	814	5	158	0	0	A_33_P3406530	ENST00000432430	14547.3	4356.27	4.019037e+000	1.564356e+000	31	25	5.050177e+000	0	0	0	0	0	0	3.95145	1	0	17.5897	25.46
DATA	815	5	159	0	0	A_33_P3297305	NM_032213	14569.6	4356.59	1.055487e+001	1.842981e+000	39.5	25	5.041542e+000	0	0	0	0	0	0	10.3845	1	1	27.501	25.3653
DATA	816	5	160	0	0	A_21_P0003783	ENST00000504755	14590.7	4356.5	1.505157e+000	1.509391e+000	25	25	5.049358e+000	0	0	0	0	0	0	-2.76831	0	0	27.0811	25.427
DATA	817	5	161	0	0	A_23_P204847	NM_002298	14612	4356.5	1.983987e+004	1.983987e+003	19259.5	26	4.980306e+000	0	0	0	0	0	0	19560	1	1	26.2212	25.5868
DATA	818	5	162	0	0	A_23_P167005	NM_014373	14633.1	4356.81	3.274591e+002	3.278051e+001	348	26	5.337214e+000	0	0	0	0	0	0	323.242	1	1	25.5572	25.9622
DATA	819	5	163	0	0	A_22_P00023751	lnc-A1CF-3:1	14654.2	4356.5	1.499171e+000	1.503554e+000	28	26	5.345186e+000	0	0	0	0	0	0	0.220984	0	0	30	25.9054
DATA	820	5	164	66	1	DarkCorner	DarkCorner	14675.3	4356.5	1.496523e+000	1.500733e+000	28.5	25	5.251182e+000	0	0	0	0	0	0	-0.147621	0	0	30	25.253
DATA	821	6	1	0	0	A_21_P0007266	lnc-ENDOD1-1:3	11235.9	4365.28	2.151637e+001	2.779341e+000	47.5	26	5.537699e+000	0	0	0	0	0	0	19.8426	1	1	16.5837	26.7092
DATA	822	6	2	0	0	A_22_P00009741	lnc-MDH1B-2:1	11257.7	4366.61	2.109624e+001	2.661152e+000	47	27	5.608954e+000	0	0	0	0	0	0	19.3317	1	1	27.2919	27.1148
DATA	823	6	3	0	0	A_33_P3222451	NM_001278160	11279	4366.5	3.405814e+000	1.665698e+000	31	27	5.489898e+000	0	0	0	0	0	0	3.10485	1	0	26.2212	27.4111
DATA	824	6	4	0	0	A_23_P500741	NM_005187	11300	4366.5	2.472108e+002	2.477531e+001	252	28	5.516077e+000	0	0	0	0	0	0	224.298	1	1	26.2212	27.8124
DATA	825	6	5	0	0	A_23_P404162	NM_014707	11321.2	4366.52	9.635441e+000	1.906891e+000	38	27	5.546276e+000	0	0	0	0	0	0	8.70372	1	1	30	27.6944
DATA	826	6	6	0	0	A_21_P0014322	XR_243378	11342.4	4366.59	4.269857e+000	1.706532e+000	33	28	5.419463e+000	0	0	0	0	0	0	3.84132	1	0	27.501	28.151
DATA	827	6	7	0	0	A_32_P88349	XR_426840	11363	4367	1.207729e+003	1.207843e+002	1106.5	28	5.284147e+000	0	0	0	0	0	0	1082.44	1	1	24.8756	28.3927
DATA	828	6	8	0	0	A_23_P169017	NM_018661	11384.7	4366.5	1.659154e+000	1.663822e+000	27	28	5.112117e+000	0	0	0	0	0	0	-1.02112	0	0	30	28.3265
DATA	829	6	9	0	0	A_22_P00010168	NR_121609	11405.8	4366.5	5.443120e+000	1.755340e+000	33	28	4.966056e+000	0	0	0	0	0	0	4.84822	1	0	30	28.1059
DATA	830	6	10	0	0	A_33_P3233099	NM_015320	11427	4366.5	1.668587e+000	1.673281e+000	29	28	5.189437e+000	0	0	0	0	0	0	-1.23953	0	0	30	28.0915
DATA	831	6	11	0	0	A_23_P136817	NM_014708	11447.7	4366.89	4.015580e+001	4.351839e+000	68	28	5.278593e+000	0	0	0	0	0	0	35.5843	1	1	24.8756	28.1679
DATA	832	6	12	0	0	A_22_P00025394	lnc-ANKRD6-1:1	11469.3	4366.5	1.675959e+000	1.686737e+000	30	28	5.532578e+000	0	0	0	0	0	0	1.26387	0	0	30	28.2266
DATA	833	6	13	0	0	A_22_P00023351	ENST00000447206	11490.6	4366.85	7.919373e+001	8.096409e+000	95	28	5.590960e+000	0	0	0	0	0	0	69.9083	1	1	24.4106	28.3651
DATA	834	6	14	0	0	A_22_P00004026	ENST00000424219	11511.6	4366.41	4.033911e+000	1.714952e+000	33	28	5.504798e+000	0	0	0	0	0	0	3.55629	1	0	30	28.3137
DATA	835	6	15	0	0	A_23_P92967	NM_004531	11532.8	4366.5	7.859888e+001	8.039131e+000	94	28	5.467426e+000	0	0	0	0	0	0	69.2074	1	1	26.6546	28.1954
DATA	836	6	16	0	0	A_22_P00000694	ENST00000553791	11554	4366.5	2.996271e+000	1.716061e+000	32	28	5.315449e+000	0	0	0	0	0	0	2.63581	1	0	30	28.2159
DATA	837	6	17	0	0	A_33_P3258003	NM_152788	11575	4366.5	3.631102e+000	1.729380e+000	33	28	5.430356e+000	0	0	0	0	0	0	3.19214	1	0	30	28.2874
DATA	838	6	18	0	0	A_33_P3349774	NM_144703	11596.3	4366.39	4.881998e+000	1.760541e+000	33	28	5.641700e+000	0	0	0	0	0	0	4.29011	1	0	30	28.4216
DATA	839	6	19	0	0	A_23_P114307	NM_002565	11616.7	4365.89	4.704420e+001	4.999292e+000	67	28	5.694771e+000	0	0	0	0	0	0	41.3393	1	1	25.3321	28.6562
DATA	840	6	20	0	0	A_33_P3320643	NR_026555	11639.5	4366.18	1.686881e+000	1.523309e+000	28	28	5.716986e+000	0	0	0	0	0	0	0.88237	0	0	30	28.6434
DATA	841	6	21	0	0	A_21_P0009805	lnc-KCNN4-1:1	11659.8	4366.19	1.813253e+000	1.700898e+000	30	28	5.629226e+000	0	0	0	0	0	0	1.59369	1	0	30	28.5667
DATA	842	6	22	0	0	A_22_P00021651	lnc-HNRNPAB-3:1	11681	4366.2	1.685668e+000	1.690410e+000	27	28	5.634787e+000	0	0	0	0	0	0	-1.46541	0	0	30	28.2023
DATA	843	6	23	0	0	A_21_P0010627	TCONS_l2_00001297	11701.7	4366.59	2.176995e+001	3.070570e+000	47.5	27	5.111563e+000	0	0	0	0	0	0	19.1535	1	1	18.2295	27.6831
DATA	844	6	24	0	0	A_21_P0009696	lnc-AC011467.1-1:1	11723.4	4366	1.682974e+000	1.687763e+000	30	27	5.217564e+000	0	0	0	0	0	0	0.11978	0	0	29.1201	27.4224
DATA	845	6	25	0	0	A_22_P00002738	lnc-C20orf96-3:1	11744.4	4366.03	1.892815e+001	2.534795e+000	45.5	27	5.226082e+000	0	0	0	0	0	0	16.6881	1	1	30	27.4876
DATA	846	6	26	0	0	A_21_P0003693	lnc-F11-3:1	11765.6	4366.03	1.679161e+000	1.684592e+000	29	27	5.482731e+000	0	0	0	0	0	0	0.4308	0	0	30	27.3664
DATA	847	6	27	0	0	A_22_P00012448	lnc-PRPF18-3:1	11786.6	4366	1.676815e+000	1.681532e+000	27	27	5.503206e+000	0	0	0	0	0	0	-0.575747	0	0	30	27.3807
DATA	848	6	28	0	0	A_22_P00003522	ENST00000577546	11807.8	4366	1.674199e+000	1.678909e+000	28	27	5.189304e+000	0	0	0	0	0	0	-0.972475	0	0	30	27.3536
DATA	849	6	29	0	0	A_21_P0013799	TCONS_l2_00030391	11829.2	4366	2.112965e+000	1.689278e+000	30	27	5.412931e+000	0	0	0	0	0	0	1.87395	1	0	30	27.1873
DATA	850	6	30	0	0	A_23_P153441	NM_013312	11850.1	4366.63	2.503979e+001	3.011548e+000	51.5	27	5.318085e+000	0	0	0	0	0	0	22.245	1	1	25.3321	26.9624
DATA	851	6	31	0	0	A_22_P00009984	lnc-MKRN2-AS1-1:1	11871.4	4365.97	1.664882e+000	1.669566e+000	26	27	5.287347e+000	0	0	0	0	0	0	-1.33051	0	0	30	26.9356
DATA	852	6	32	0	0	A_21_P0000933	NR_125954	11892.6	4365.97	1.661356e+000	1.666030e+000	29	27	5.270007e+000	0	0	0	0	0	0	-0.527514	0	0	30	27.0972
DATA	853	6	33	0	0	A_33_P3408983	NM_001127511	11912.3	4367.21	1.269561e+002	1.280406e+001	149	27	5.231122e+000	0	0	0	0	0	0	113.479	1	1	16.2346	27.3909
DATA	854	6	34	0	0	A_24_P3140	NM_014497	11934.9	4366.27	1.485013e+002	1.494245e+001	157	27	5.183696e+000	0	0	0	0	0	0	133.096	1	1	26.6546	27.3996
DATA	855	6	35	0	0	A_22_P00012385	lnc-PRKAA2-7:2	11955.6	4366.11	1.205700e+002	1.216998e+001	142	27	5.453248e+000	0	0	0	0	0	0	108.328	1	1	26.2212	27.2684
DATA	856	6	36	0	0	A_23_P57137	NM_018347	11977.6	4365.84	9.971056e+001	1.010664e+001	117	27	5.505557e+000	0	0	0	0	0	0	89.8305	1	1	25.7804	27.1353
DATA	857	6	37	0	0	A_23_P351168	NM_145174	11998.4	4365.97	1.641018e+000	1.648649e+000	30	27	5.611342e+000	0	0	0	0	0	0	0.900174	0	0	30	27.0262
DATA	858	6	38	0	0	A_23_P16523	NM_004864	12019.1	4366.38	1.753963e+001	2.402156e+000	45	26	5.216532e+000	0	0	0	0	0	0	15.8843	1	1	30	26.5955
DATA	859	6	39	0	0	A_21_P0006590	NR_046502	12040.5	4365.51	6.156640e+001	6.370405e+000	85	26	5.167268e+000	0	0	0	0	0	0	55.9235	1	1	19.1492	26.4106
DATA	860	6	40	0	0	A_32_P195065	NM_004263	12062	4365.5	6.081140e+000	1.741230e+000	34	26	5.176829e+000	0	0	0	0	0	0	5.54009	1	0	26.2212	26.4768
DATA	861	6	41	0	0	A_23_P18055	NR_024615	12083	4365.5	5.864676e+000	1.729274e+000	34.5	26	5.219552e+000	0	0	0	0	0	0	5.35865	1	0	30	26.6069
DATA	862	6	42	0	0	A_22_P00017455	NR_110166	12104.2	4365.52	1.617312e+000	1.621862e+000	29	27	5.500834e+000	0	0	0	0	0	0	-0.440958	0	0	30	27.1008
DATA	863	6	43	0	0	A_33_P3386965	NM_145167	12125.4	4365.81	8.433680e+000	1.823664e+000	37	27	5.622795e+000	0	0	0	0	0	0	7.75296	1	1	23.696	27.004
DATA	864	6	44	0	0	A_23_P304511	NM_032347	12146.6	4365.59	4.360236e+001	4.648613e+000	70	27	5.674329e+000	0	0	0	0	0	0	40.2103	1	1	27.501	26.9146
DATA	865	6	45	0	0	A_22_P00003701	ENST00000563855	12167.7	4365.5	1.602194e+000	1.606805e+000	29.5	27	5.175865e+000	0	0	0	0	0	0	0.169149	0	0	27.0811	26.4821
DATA	866	6	46	0	0	A_24_P187056	NR_046228	12188.8	4365.5	1.597063e+000	1.601556e+000	27	26	5.135479e+000	0	0	0	0	0	0	-1.92376	0	0	30	26.4516
DATA	867	6	47	0	0	A_22_P00018871	NR_125785	12210	4365.5	1.750488e+000	1.605944e+000	31	26	5.108245e+000	0	0	0	0	0	0	1.62992	1	0	30	26.4276
DATA	868	6	48	0	1	ERCC-00158_78	DQ516795	12231.2	4365.5	1.586708e+000	1.591171e+000	29.5	26	5.329749e+000	0	0	0	0	0	0	-0.953306	0	0	30	26.7577
DATA	869	6	49	0	0	A_33_P3301040	NM_001282558	12252.3	4365.5	2.743161e+000	1.609504e+000	31	27	5.320641e+000	0	0	0	0	0	0	2.57101	1	0	27.0811	26.851
DATA	870	6	50	0	0	A_23_P110005	NM_032316	12273.7	4365.64	1.573151e+002	1.581073e+001	173	27	5.403007e+000	0	0	0	0	0	0	147.934	1	1	25.5572	27.1067
DATA	871	6	51	0	0	A_33_P3314500	NM_005961	12294.6	4365.41	1.793267e+000	1.585667e+000	31.5	27	5.246690e+000	0	0	0	0	0	0	1.69189	1	0	30	27.0465
DATA	872	6	52	0	0	A_23_P315789	NM_000538	12315.6	4366.17	3.448773e+001	3.789503e+000	63	27	5.309930e+000	0	0	0	0	0	0	32.6426	1	1	23.9365	26.8954
DATA	873	6	53	0	0	A_24_P393461	NM_138740	12337.2	4365.63	1.555694e+002	1.563547e+001	173	27	4.893425e+000	0	0	0	0	0	0	147.753	1	1	24.1747	26.5837
DATA	874	6	54	0	0	A_23_P377819	NM_001039465	12358.3	4365.5	4.007151e+003	4.007181e+002	3756.5	27	5.111580e+000	0	0	0	0	0	0	3818.48	1	1	25.3321	26.739
DATA	875	6	55	0	0	A_22_P00003237	ENST00000460586	12379.3	4365.39	3.719901e+000	1.598641e+000	32	27	5.283818e+000	0	0	0	0	0	0	3.5564	1	0	27.2919	27.3462
DATA	876	6	56	0	0	A_23_P314798	NM_144622	12400.5	4365.32	1.888490e+001	2.442912e+000	48	27	5.339747e+000	0	0	0	0	0	0	18.1144	1	1	27.0811	27.2486
DATA	877	6	57	0	0	A_21_P0009497	lnc-SOCS6-4:1	12421.6	4365.03	1.540257e+000	1.544590e+000	28	27	5.391467e+000	0	0	0	0	0	0	-0.694437	0	0	30	27.2672
DATA	878	6	58	0	0	A_33_P3547141	AF130053	12442.8	4365.19	1.535282e+000	1.539601e+000	27	27	5.437206e+000	0	0	0	0	0	0	-0.927118	0	0	30	27.4594
DATA	879	6	59	0	0	A_21_P0003577	lnc-CPEB2-7:1	12464	4365.2	1.530350e+000	1.534655e+000	28	27	5.250302e+000	0	0	0	0	0	0	-1.61675	0	0	30	27.4658
DATA	880	6	60	0	0	A_23_P202496	NM_022451	12484.9	4365.71	7.075049e+001	7.238573e+000	100	27	5.184986e+000	0	0	0	0	0	0	68.7395	1	1	25.5572	27.1711
DATA	881	6	61	0	0	A_33_P3380642	AK027833	12506.4	4365	1.520672e+000	1.524949e+000	29	27	5.313137e+000	0	0	0	0	0	0	-0.0965591	0	0	29.1201	27.0998
DATA	882	6	62	0	0	A_32_P47754	NM_001286233	12527	4365.23	1.096755e+003	1.096861e+002	1075	27	5.318663e+000	0	0	0	0	0	0	1072.27	1	1	26.8687	27.2997
DATA	883	6	63	0	0	A_24_P286527	NM_022777	12547.9	4364.91	3.382590e+001	3.706668e+000	61	27	5.093439e+000	0	0	0	0	0	0	33.1717	1	1	25.5572	27.4408
DATA	884	6	64	0	1	ERCC-00171_229	ERCC-00171_229	12569.6	4365	1.506834e+000	1.511072e+000	25.5	27	5.582798e+000	0	0	0	0	0	0	-3.84984	0	0	30	27.794
DATA	885	6	65	0	0	A_33_P3359763	ENST00000466317	12590.8	4365	1.502368e+000	1.506620e+000	30	27	5.597627e+000	0	0	0	0	0	0	0.0882753	0	0	30	27.6143
DATA	886	6	66	0	0	A_23_P40025	NM_014764	12612.2	4365	1.497405e+004	1.497406e+003	14375	27	5.498449e+000	0	0	0	0	0	0	14817	1	1	28.1191	27.665
DATA	887	6	67	0	0	A_21_P0013783	TCONS_l2_00030302	12633.4	4365	1.942166e+000	1.510433e+000	31	27	5.616292e+000	0	0	0	0	0	0	1.92729	1	0	29.1201	27.649
DATA	888	6	68	0	0	A_23_P126363	NM_021794	12654.4	4364.97	1.489546e+000	1.493736e+000	27	27	5.603136e+000	0	0	0	0	0	0	-0.944202	0	0	30	27.7829
DATA	889	6	69	0	0	A_21_P0000905	NR_040246	12675.6	4364.97	1.485495e+000	1.489673e+000	29	27	5.509010e+000	0	0	0	0	0	0	-0.385446	0	0	30	27.3102
DATA	890	6	70	0	0	A_23_P322043	NM_015327	12696.6	4365.12	2.084823e+002	2.090111e+001	243	27	5.460632e+000	0	0	0	0	0	0	208.577	1	1	25.7804	27.2587
DATA	891	6	71	0	0	A_22_P00011795	lnc-PGM3-1:1	12718	4364.8	1.477674e+000	1.481831e+000	27	27	5.341170e+000	0	0	0	0	0	0	-1.70844	0	0	28.1191	27.1719
DATA	892	6	72	0	0	A_21_P0008819	lnc-GOLGA8J-2:2	12739	4364.8	1.473979e+000	1.478125e+000	30	27	5.473186e+000	0	0	0	0	0	0	-0.58394	0	0	30	27.1884
DATA	893	6	73	0	0	A_23_P13899	NM_002046	12760.6	4365.54	3.490442e+003	3.490473e+002	3436.5	27	5.372751e+000	0	0	0	0	0	0	3518.72	1	1	24.4106	27.4524
DATA	894	6	74	0	0	A_22_P00014097	lnc-SAT2-1:1	12781.4	4364.97	5.262853e+000	1.562314e+000	34	28	5.422735e+000	0	0	0	0	0	0	5.31803	1	0	29.1201	27.8297
DATA	895	6	75	0	0	A_23_P90079	NM_001080821	12802.6	4364.97	5.428897e+000	1.564827e+000	35	28	5.594927e+000	0	0	0	0	0	0	5.4984	1	0	30	28.002
DATA	896	6	76	0	0	A_23_P369471	NM_178431	12823.7	4364.61	1.460270e+000	1.464378e+000	27	27	5.641594e+000	0	0	0	0	0	0	-1.26687	0	0	30	27.6893
DATA	897	6	77	0	0	A_23_P6615	NM_001871	12845	4364.5	8.995407e+000	1.715913e+000	36.5	27	5.664464e+000	0	0	0	0	0	0	9.15052	1	1	26.2212	27.2599
DATA	898	6	78	0	1	ETG05_66023	ETG05_66023	12866	4364.5	1.693409e+000	1.468058e+000	31	27	5.659301e+000	0	0	0	0	0	0	1.72612	1	0	30	27.2483
DATA	899	6	79	66	-1	3xSLv1	3xSLv1	12887.2	4364.52	1.451307e+000	1.455390e+000	28	27	5.535442e+000	0	0	0	0	0	0	-1.62519	0	0	30	27.1412
DATA	900	6	80	0	1	ERCC-00040_174	DQ883661	12908.4	4364.59	1.448587e+000	1.452661e+000	27	27	5.540560e+000	0	0	0	0	0	0	-3.41913	0	0	30	27.2173
DATA	901	6	81	0	0	A_23_P46412	NM_001130413	12929.5	4364.68	6.048459e+000	1.571165e+000	36	27	5.518386e+000	0	0	0	0	0	0	6.20007	1	0	27.0811	27.4261
DATA	902	6	82	0	0	A_23_P73848	NR_125733	12950.7	4364.5	1.796115e+001	2.306856e+000	45.5	27	5.251506e+000	0	0	0	0	0	0	18.4428	1	1	27.0811	27.3718
DATA	903	6	83	0	0	A_23_P170888	NM_001039350	12971.8	4364.5	1.617269e+000	1.454301e+000	30	27	5.224402e+000	0	0	0	0	0	0	1.66331	1	0	30	27.3731
DATA	904	6	84	0	0	A_21_P0014185	AF090910	12993.1	4364.87	2.710467e+000	1.468324e+000	31	27	5.244852e+000	0	0	0	0	0	0	2.79186	1	0	22.1978	27.2896
DATA	905	6	85	0	0	A_22_P00021891	lnc-CDYL2-3:1	13014.2	4364.5	1.436999e+000	1.441045e+000	29.5	27	5.172263e+000	0	0	0	0	0	0	0.0296397	0	0	30	27.2776
DATA	906	6	86	0	0	A_33_P3333554	ENST00000613959	13035.3	4364.5	6.817250e+000	1.592433e+000	36	27	5.448381e+000	0	0	0	0	0	0	7.04129	1	0	30	27.3826
DATA	907	6	87	0	0	A_24_P38143	NM_017651	13056.4	4364.41	3.076452e+000	1.469911e+000	32.5	27	5.178583e+000	0	0	0	0	0	0	3.18148	1	0	27.501	27.2267
DATA	908	6	88	0	0	A_33_P3355014	NM_182526	13077.1	4364.4	3.753444e+002	3.756189e+001	411	27	5.415996e+000	0	0	0	0	0	0	388.592	1	1	25.7804	27.076
DATA	909	6	89	0	0	A_19_P00318189	NR_038889	13098.8	4364.5	6.779047e+001	6.929101e+000	98.5	27	5.478852e+000	0	0	0	0	0	0	70.2583	1	1	26.6546	27.1271
DATA	910	6	90	0	0	A_23_P74205	AF090941	13119.5	4364.59	1.829507e+001	2.323847e+000	46	27	5.404780e+000	0	0	0	0	0	0	18.9786	1	1	19.1492	26.9922
DATA	911	6	91	0	0	A_21_P0008422	lnc-MBIP-1:1	13141.1	4364.65	4.737309e+001	4.948909e+000	75	27	5.399895e+000	0	0	0	0	0	0	49.1857	1	1	21.6755	27.1695
DATA	912	6	92	0	0	A_21_P0003965	ENST00000511758	13162.3	4364.39	3.613949e+000	1.475493e+000	33	27	5.399809e+000	0	0	0	0	0	0	3.7551	1	0	27.2919	27.1486
DATA	913	6	93	0	0	A_23_P94795	NM_003213	13183.5	4364.32	1.425594e+000	1.432631e+000	31	27	5.339311e+000	0	0	0	0	0	0	0.967818	0	0	30	27.0514
DATA	914	6	94	0	0	A_33_P3252141	NM_019022	13204.5	4364.65	3.305244e+002	3.308331e+001	363	27	4.949663e+000	0	0	0	0	0	0	343.852	1	1	24.4106	26.7289
DATA	915	6	95	0	0	A_23_P43119	NM_033126	13225.8	4364.19	2.871329e+000	1.456704e+000	30	27	4.927765e+000	0	0	0	0	0	0	2.98854	1	0	30	26.6224
DATA	916	6	96	0	0	A_33_P3299525	NM_001029859	13247	4364.2	4.002653e+001	4.249617e+000	70	27	5.095518e+000	0	0	0	0	0	0	41.6761	1	1	28.1191	26.4423
DATA	917	6	97	0	0	A_22_P00006071	NR_038373	13268	4364.2	1.423190e+000	1.427194e+000	28	26	5.244175e+000	0	0	0	0	0	0	-0.522893	0	0	30	26.1302
DATA	918	6	98	0	0	A_24_P143324	NM_031914	13289.4	4364	1.422918e+000	1.426920e+000	29	26	5.211990e+000	0	0	0	0	0	0	-0.394809	0	0	30	26.2712
DATA	919	6	99	0	0	A_22_P00014599	lnc-SLC15A1-1:1	13310.4	4364.03	9.696989e+001	9.801394e+000	132.5	26	5.178029e+000	0	0	0	0	0	0	101.023	1	1	29.1201	26.2739
DATA	920	6	100	0	0	A_21_P0006628	NR_120621	13331.6	4364.03	1.422785e+000	1.426787e+000	26.5	26	5.386193e+000	0	0	0	0	0	0	-2.44478	0	0	30	26.2388
DATA	921	6	101	0	0	A_33_P3397061	NR_024378	13352.7	4363.98	2.843810e+001	3.181719e+000	61.5	26	5.123222e+000	0	0	0	0	0	0	29.6241	1	1	23.9365	26.334
DATA	922	6	102	0	0	A_32_P2452	NM_175861	13373.9	4364.15	4.731750e+001	4.942295e+000	79	27	5.516333e+000	0	0	0	0	0	0	49.2819	1	1	27.0811	26.9347
DATA	923	6	103	0	0	A_22_P00016635	lnc-TOR3A-1:1	13395.2	4364	1.423549e+000	1.427554e+000	26	27	5.456880e+000	0	0	0	0	0	0	-1.25543	0	0	30	27.0636
DATA	924	6	104	0	0	A_22_P00023529	lnc-PFKP-4:1	13416.1	4364.37	9.625084e+001	9.730448e+000	128	27	5.538017e+000	0	0	0	0	0	0	100.184	1	1	25.7804	26.7502
DATA	925	6	105	0	0	A_24_P136124	ENST00000623513	13437.4	4364	1.424677e+000	1.428701e+000	29.5	27	5.641450e+000	0	0	0	0	0	0	0.0704051	0	0	30	27.5577
DATA	926	6	106	0	0	A_32_P416161	NM_212559	13458.6	4363.97	1.425423e+000	1.429433e+000	28.5	30	7.169279e+000	0	0	0	0	0	0	-0.301658	0	0	30	30.4538
DATA	927	6	107	0	0	A_33_P3359832	A_33_P3359832	13479.6	4364	1.426282e+000	1.430294e+000	27.5	32	8.115119e+000	0	0	0	0	0	0	-0.815936	0	0	30	32.7783
DATA	928	6	108	0	0	A_21_P0013534	NR_027424	13501.4	4364.35	5.043992e+000	1.517594e+000	35	30	7.193731e+000	0	0	0	0	0	0	5.23818	1	0	22.7082	30.8431
DATA	929	6	109	0	0	A_23_P148150	NM_015456	13522	4363.85	2.091721e+002	2.096620e+001	249	27	5.684138e+000	0	0	0	0	0	0	217.067	1	1	27.2919	27.9242
DATA	930	6	110	0	0	A_22_P00016050	ENST00000424257	13543.2	4363.81	1.429542e+000	1.437378e+000	30	26	5.408564e+000	0	0	0	0	0	0	1.08511	0	0	28.5237	26.7683
DATA	931	6	111	0	0	A_23_P94338	NM_006209	13564.4	4363.97	1.430857e+000	1.438537e+000	29	26	5.139081e+000	0	0	0	0	0	0	1.06171	0	0	29.1201	26.4274
DATA	932	6	112	0	0	A_22_P00016432	lnc-TMEM35-1:1	13585.6	4363.97	1.432260e+000	1.436389e+000	29.5	26	5.060975e+000	0	0	0	0	0	0	0.17534	0	0	29.1201	26.4391
DATA	933	6	113	0	0	A_19_P00811348	lnc-SNURF-1:3	13606.7	4363.9	8.088767e+000	1.649706e+000	35	26	5.035193e+000	0	0	0	0	0	0	8.36236	1	1	28.3221	26.4786
DATA	934	6	114	0	0	A_23_P434809	NM_002964	13628.2	4363.6	7.128465e+004	7.128466e+003	74515	26	5.010654e+000	0	0	0	0	0	0	73613.1	1	1	26.2212	26.5358
DATA	935	6	115	0	0	A_33_P3318960	NM_001301131	13648.9	4363.96	5.162620e+002	5.164631e+001	562	26	5.014594e+000	0	0	0	0	0	0	532.503	1	1	24.6442	26.4556
DATA	936	6	116	0	0	A_21_P0010487	NR_120328	13670.2	4363.52	1.438812e+000	1.443481e+000	30	26	5.003501e+000	0	0	0	0	0	0	0.436192	0	0	27.0811	26.5095
DATA	937	6	117	0	0	A_32_P29806	NM_003805	13691.3	4363.53	2.253766e+002	2.258392e+001	254.5	26	4.978391e+000	0	0	0	0	0	0	231.883	1	1	25.7804	26.3894
DATA	938	6	118	0	0	A_23_P212258	NM_000893	13712.5	4363.68	1.442623e+000	1.446681e+000	28.5	26	5.079344e+000	0	0	0	0	0	0	-0.37718	0	0	30	26.4484
DATA	939	6	119	0	0	A_23_P1352	NM_003015	13733.7	4363.5	1.444632e+000	1.453580e+000	31	26	5.050363e+000	0	0	0	0	0	0	1.22163	0	0	30	26.3954
DATA	940	6	120	0	0	A_24_P941376	NM_015428	13754.5	4363.61	6.594880e+000	1.593616e+000	35.5	26	5.554218e+000	0	0	0	0	0	0	6.75703	1	0	19.1492	26.7153
DATA	941	6	121	0	0	A_33_P3338047	NM_001098537	13776	4363.5	1.448867e+000	1.452943e+000	28	26	5.081856e+000	0	0	0	0	0	0	-0.505488	0	0	30	26.4495
DATA	942	6	122	0	0	A_33_P3326904	AK125166	13797.1	4363.6	1.619773e+002	1.626296e+001	188.5	26	5.009709e+000	0	0	0	0	0	0	165.457	1	1	26.2212	26.3962
DATA	943	6	123	0	0	A_33_P3367301	NM_152219	13818.3	4363.5	1.453343e+000	1.457432e+000	28	26	4.864326e+000	0	0	0	0	0	0	-0.981669	0	0	30	26.4016
DATA	944	6	124	0	0	A_22_P00008789	lnc-KIF7-1:1	13839.5	4363.5	1.455664e+000	1.459759e+000	26	26	4.922311e+000	0	0	0	0	0	0	-1.10452	0	0	30	26.2742
DATA	945	6	125	0	0	A_33_P3271301	NM_181492	13860.6	4363.55	2.347952e+001	2.765988e+000	52.5	26	5.158062e+000	0	0	0	0	0	0	23.8697	1	1	24.4106	26.6063
DATA	946	6	126	0	0	A_22_P00005190	lnc-DISP2-2:1	13881.8	4363.5	6.025521e+000	1.583643e+000	35	26	5.384028e+000	0	0	0	0	0	0	6.11559	1	0	26.6546	26.4839
DATA	947	6	127	0	0	A_33_P3384942	A_33_P3384942	13903	4363.5	8.027214e+000	1.672231e+000	38	26	5.233115e+000	0	0	0	0	0	0	8.13368	1	1	26.2212	26.3397
DATA	948	6	128	0	0	A_22_P00019624	lnc-MFSD7-1:1	13924	4363.5	1.465288e+000	1.469409e+000	30	26	5.218186e+000	0	0	0	0	0	0	-0.0620712	0	0	30	26.3594
DATA	949	6	129	0	0	A_24_P59236	NM_001007089	13945.3	4363.39	1.467767e+000	1.471896e+000	27.5	26	5.336403e+000	0	0	0	0	0	0	-0.915378	0	0	27.2919	26.444
DATA	950	6	130	0	0	A_23_P112412	NM_017746	13966.3	4363.64	2.565973e+002	2.570206e+001	282	27	5.397066e+000	0	0	0	0	0	0	258.692	1	1	25.5572	26.9522
DATA	951	6	131	0	0	A_22_P00024215	ENST00000533812	13987.5	4363.32	6.054554e+000	1.596144e+000	34	27	5.133132e+000	0	0	0	0	0	0	6.09379	1	0	27.0811	26.7329
DATA	952	6	132	0	0	A_23_P388379	NM_207303	14008.8	4363.19	3.803871e+000	1.527466e+000	32	27	5.058633e+000	0	0	0	0	0	0	3.82208	1	0	30	26.5398
DATA	953	6	133	0	0	A_22_P00017595	ENST00000558920	14030	4363.2	2.904833e+000	1.510035e+000	30	26	5.059929e+000	0	0	0	0	0	0	2.91384	1	0	30	26.5605
DATA	954	6	134	0	0	A_33_P3404525	ENST00000573596	14051	4363.2	9.289489e+000	1.751005e+000	37	26	5.131065e+000	0	0	0	0	0	0	9.30294	1	1	28.1191	26.494
DATA	955	6	135	0	0	A_21_P0007503	lnc-RNFT2-1:1	14072.4	4363	1.482534e+000	1.486704e+000	27.5	26	5.087883e+000	0	0	0	0	0	0	-0.927483	0	0	29.1201	26.2495
DATA	956	6	136	0	0	A_21_P0008890	ENST00000432973	14093.6	4363.46	2.564613e+001	2.965623e+000	53	26	4.933092e+000	0	0	0	0	0	0	25.5985	1	1	23.9365	25.8845
DATA	957	6	137	0	0	A_33_P3302613	XM_005261736	14114.6	4363.03	1.487267e+000	1.491450e+000	28	25	5.003876e+000	0	0	0	0	0	0	-0.903966	0	0	30	25.7154
DATA	958	6	138	0	0	A_33_P3266898	NM_001941	14135.6	4363	1.489550e+000	1.493740e+000	26	25	4.980069e+000	0	0	0	0	0	0	-2.28693	0	0	30	25.6615
DATA	959	6	139	0	0	A_23_P311144	NM_144978	14156.8	4363	5.927673e+000	1.609147e+000	34	26	4.995654e+000	0	0	0	0	0	0	5.88978	1	0	28.1191	25.8306
DATA	960	6	140	0	0	A_22_P00018277	ENST00000568729	14178.2	4363	1.493979e+000	1.498181e+000	26	26	5.144003e+000	0	0	0	0	0	0	-2.12578	0	0	30	25.9823
DATA	961	6	141	0	0	A_24_P304723	NM_000942	14199.3	4363.5	4.745283e+002	4.747654e+001	494.5	25.5	5.081352e+000	0	0	0	0	0	0	470.117	1	1	25.3321	25.7082
DATA	962	6	142	0	0	A_24_P408457	NM_000262	14220.4	4363.54	4.131191e+001	4.395893e+000	66.5	26	5.012951e+000	0	0	0	0	0	0	40.8732	1	1	24.4106	25.7872
DATA	963	6	143	0	0	A_23_P360179	NM_032442	14241.5	4363.13	1.320329e+002	1.328869e+001	159	26	5.158505e+000	0	0	0	0	0	0	130.473	1	1	26.2212	26.0939
DATA	964	6	144	0	0	A_24_P125335	NM_005408	14262.6	4363	1.501739e+000	1.505964e+000	25	26	5.175660e+000	0	0	0	0	0	0	-3.78582	0	0	30	26.1618
DATA	965	6	145	0	0	A_21_P0005202	NR_108064	14284	4362.8	1.615575e+000	1.516244e+000	30.5	26	5.087906e+000	0	0	0	0	0	0	1.59287	1	0	30	26.0649
DATA	966	6	146	0	0	A_33_P3236686	AF461897	14305	4362.8	1.504912e+000	1.509850e+000	29	26	5.145420e+000	0	0	0	0	0	0	0.4543	0	0	30	26.3431
DATA	967	6	147	0	0	A_33_P3337599	NM_006904	14326.6	4362.65	1.070238e+001	1.851254e+000	39	26	5.101828e+000	0	0	0	0	0	0	10.5315	1	1	24.4106	26.2529
DATA	968	6	148	0	0	A_23_P122775	NM_032730	14347.7	4363	6.763586e+001	6.930501e+000	97	26	5.239138e+000	0	0	0	0	0	0	66.4974	1	1	26.0017	26.0481
DATA	969	6	149	0	0	A_23_P171095	NM_001145073	14368.6	4362.97	5.582993e+000	1.612661e+000	33	26	4.875139e+000	0	0	0	0	0	0	5.48516	1	0	29.1201	25.7726
DATA	970	6	150	0	0	A_22_P00011598	ENST00000479098	14389.7	4362.9	2.360868e+000	1.532130e+000	30.5	26	4.907013e+000	0	0	0	0	0	0	2.31813	1	0	30	26.074
DATA	971	6	151	0	0	A_33_P3285570	DA194689	14411	4362.8	1.510289e+000	1.514537e+000	26	26	4.903940e+000	0	0	0	0	0	0	-2.54216	0	0	30	26.3158
DATA	972	6	152	0	0	A_21_P0011972	TCONS_l2_00014951	14432	4362.5	1.510732e+000	1.515140e+000	28	26	5.048321e+000	0	0	0	0	0	0	0.214711	0	0	30	26.1281
DATA	973	6	153	0	1	ERCC-00154_60	DQ854997	14453.2	4362.5	1.511050e+000	1.515300e+000	27	26	5.361420e+000	0	0	0	0	0	0	-0.703307	0	0	30	26.1325
DATA	974	6	154	0	0	A_21_P0004858	lnc-BTN3A2-1:1	14474.4	4362.59	2.326491e+000	1.533177e+000	32	26	5.358734e+000	0	0	0	0	0	0	2.28197	1	0	27.501	26.2305
DATA	975	6	155	0	0	A_21_P0000255	NR_002561	14495.5	4362.68	5.670225e+001	5.869210e+000	83	26	5.442218e+000	0	0	0	0	0	0	55.6212	1	1	30	26.3642
DATA	976	6	156	0	0	A_33_P3378777	NR_026642	14516.6	4362.59	1.510660e+000	1.514910e+000	27	26	5.330995e+000	0	0	0	0	0	0	-0.749886	0	0	27.501	26.1954
DATA	977	6	157	0	0	A_23_P200780	NM_003243	14537.7	4362.55	4.345114e+001	4.601413e+000	70	25	5.263882e+000	0	0	0	0	0	0	42.6523	1	1	24.1747	25.8023
DATA	978	6	158	0	0	A_22_P00013890	ENST00000570314	14558.4	4362.49	1.074116e+001	1.855798e+000	40	25	5.092295e+000	0	0	0	0	0	0	10.55	1	1	21.9382	25.3427
DATA	979	6	159	0	1	ERCC-00054_84	DQ516731	14580	4362.5	1.507916e+000	1.513231e+000	28	25	5.133345e+000	0	0	0	0	0	0	0.56027	0	0	30	25.3875
DATA	980	6	160	0	0	A_21_P0012751	ENST00000514475	14601.3	4362.5	1.506429e+000	1.511404e+000	29	26	5.326938e+000	0	0	0	0	0	0	0.464215	0	0	27.0811	25.8141
DATA	981	6	161	0	0	A_21_P0013514	TCONS_l2_00028188	14622.5	4362.5	1.318436e+001	2.003741e+000	43	26	5.321571e+000	0	0	0	0	0	0	12.9882	1	1	27.9146	26.0568
DATA	982	6	162	66	-1	3xSLv1	3xSLv1	14643.7	4362.5	1.502537e+000	1.506764e+000	26.5	26	5.291130e+000	0	0	0	0	0	0	-2.54115	0	0	27.0811	26.0078
DATA	983	6	163	0	0	A_33_P3251065	ENST00000602090	14664.8	4362.5	1.500110e+000	1.508030e+000	29	26	5.332158e+000	0	0	0	0	0	0	1.04319	0	0	26.6546	25.7333
DATA	984	6	164	66	1	DarkCorner	DarkCorner	14686	4362.5	1.497340e+000	1.501552e+000	27	25	5.205182e+000	0	0	0	0	0	0	-0.470984	0	0	30	25.0541
DATA	985	7	1	0	0	A_23_P421175	NM_198488	11225.1	4373.81	1.703467e+001	2.213477e+000	44	26	5.535227e+000	0	0	0	0	0	0	15.6942	1	1	21.1402	26.6008
DATA	986	7	2	0	0	A_24_P392480	ENST00000322217	11246.8	4373.18	1.946154e+001	2.533706e+000	49	27	5.610726e+000	0	0	0	0	0	0	17.8305	1	1	26.6546	26.9376
DATA	987	7	3	0	0	A_33_P6817399	NR_038080	11268.8	4373.55	2.227745e+001	2.761352e+000	50	27	5.759649e+000	0	0	0	0	0	0	20.2949	1	1	23.696	27.3323
DATA	988	7	4	0	0	A_33_P3356220	NM_001165937	11289.5	4373	4.267559e+004	4.267559e+003	38801.5	27	5.540700e+000	0	0	0	0	0	0	38700.5	1	1	29.1201	27.8166
DATA	989	7	5	0	0	A_32_P32391	NR_002171	11310	4373.77	8.532905e+001	8.690375e+000	100.5	27	5.678914e+000	0	0	0	0	0	0	77.0165	1	1	22.1978	27.8063
DATA	990	7	6	0	0	A_23_P117683	NM_016400	11331.6	4373.22	6.578509e+002	6.580586e+001	618	28	5.632922e+000	0	0	0	0	0	0	591.379	1	1	26.8687	28.2956
DATA	991	7	7	0	0	A_23_P318860	NM_005161	11353	4372.8	3.042879e+001	3.466019e+000	55.5	29	5.458754e+000	0	0	0	0	0	0	27.2541	1	1	30	28.9588
DATA	992	7	8	0	0	A_23_P118158	NM_006043	11374	4372.8	4.565115e+000	1.726700e+000	33	29	5.545862e+000	0	0	0	0	0	0	4.07486	1	0	30	28.9416
DATA	993	7	9	0	0	A_33_P3808371	AL833480	11394.8	4372.63	1.673672e+002	1.681986e+001	177	28	5.457649e+000	0	0	0	0	0	0	148.946	1	1	25.7804	28.5929
DATA	994	7	10	0	0	A_33_P3340180	NM_001190214	11416.4	4372.97	1.670532e+000	1.675232e+000	28	28	5.299789e+000	0	0	0	0	0	0	-2.02229	0	0	30	28.3974
DATA	995	7	11	0	0	A_24_P299210	ENST00000262676	11437.5	4372.68	1.873248e+000	1.689568e+000	30	28	5.555960e+000	0	0	0	0	0	0	1.65824	1	0	30	28.6719
DATA	996	7	12	0	0	A_21_P0011171	TCONS_l2_00007050	11458.7	4372.61	1.678006e+000	1.682727e+000	25	28	5.791660e+000	0	0	0	0	0	0	-2.76431	0	0	30	28.4142
DATA	997	7	13	0	0	A_22_P00002041	lnc-BHLHE41-2:12	11480	4372.5	1.681075e+000	1.687632e+000	29.5	28	5.312850e+000	0	0	0	0	0	0	0.692276	0	0	30	28.3663
DATA	998	7	14	0	0	A_23_P35293	NM_005268	11501	4372.5	1.683682e+000	1.688418e+000	28	28	5.585070e+000	0	0	0	0	0	0	-0.615799	0	0	30	28.3964
DATA	999	7	15	0	0	A_33_P3311711	A_33_P3311711	11522.2	4372.52	2.880395e+000	1.714965e+000	31.5	28	5.470346e+000	0	0	0	0	0	0	2.53252	1	0	30	28.2489
DATA	1000	7	16	0	0	A_33_P3319126	NM_175710	11543.6	4372.15	4.581343e+001	4.883849e+000	68.5	28	5.476325e+000	0	0	0	0	0	0	40.2442	1	1	24.8756	28.165
DATA	1001	7	17	0	0	A_19_P00322533	NR_110453	11564.6	4372.59	2.825679e+000	1.717030e+000	30.5	28	5.311409e+000	0	0	0	0	0	0	2.47999	1	0	30	28.2542
DATA	1002	7	18	0	0	A_33_P3403237	NM_001144995	11585.7	4372.5	1.689663e+000	1.694416e+000	30	28	5.594780e+000	0	0	0	0	0	0	-0.450807	0	0	30	28.1506
DATA	1003	7	19	0	0	A_33_P3372397	AK130111	11607.2	4372.5	4.778425e+001	5.070096e+000	71.5	29	5.742934e+000	0	0	0	0	0	0	41.9078	1	1	25.7804	28.7098
DATA	1004	7	20	0	0	A_23_P37127	NM_004496	11628	4372.5	1.231391e+001	2.094990e+000	38.5	28	5.662177e+000	0	0	0	1	0	0	10.7993	1	1	26.2212	28.7484
DATA	1005	7	21	0	0	A_33_P3292208	ENST00000421282	11650.6	4372.04	3.609878e+000	1.732323e+000	30.5	28	5.687243e+000	0	0	0	0	0	0	3.16699	1	0	30	28.7812
DATA	1006	7	22	0	0	A_22_P00020059	lnc-NDUFV1-1:1	11670.4	4372.41	1.689055e+000	1.693807e+000	26	28	5.820599e+000	0	0	0	0	0	0	-3.23728	0	0	30	28.6508
DATA	1007	7	23	0	0	A_33_P3248231	XR_171099	11691.3	4372.85	1.467042e+001	2.240165e+000	40.5	28	5.468769e+000	0	0	0	0	0	0	12.8806	1	1	30	28.2766
DATA	1008	7	24	0	0	A_33_P3351693	ENST00000531371	11712.7	4372.5	1.686664e+000	1.693681e+000	29	27	5.241433e+000	0	0	0	0	0	0	0.770827	0	0	27.0811	27.6417
DATA	1009	7	25	0	0	A_33_P3355703	NR_126498	11734	4372.5	1.684952e+000	1.689692e+000	28	27	5.184003e+000	0	0	0	0	0	0	-1.60704	0	0	30	27.3614
DATA	1010	7	26	0	0	A_21_P0014609	THC2641466	11754.6	4372.59	3.457332e+000	1.722830e+000	32	27	5.199698e+000	0	0	0	0	0	0	3.04486	1	0	18.2295	27.4969
DATA	1011	7	27	0	0	A_21_P0002654	lnc-TRMT61B-4:1	11776.2	4372.48	1.680660e+000	1.685387e+000	28	27	5.154926e+000	0	0	0	0	0	0	-0.461682	0	0	30	27.393
DATA	1012	7	28	0	0	A_23_P254181	NR_034104	11797.7	4372.52	1.141482e+001	2.033421e+000	39.5	27	5.117267e+000	0	0	0	0	0	0	10.0828	1	1	26.6546	27.3086
DATA	1013	7	29	0	0	A_33_P3418209	NM_004791	11818.5	4372.06	3.598024e+000	1.717937e+000	32	28	5.091247e+000	0	0	0	0	0	0	3.18376	1	0	29.1201	27.4859
DATA	1014	7	30	0	0	A_21_P0008596	lnc-C15orf2-2:14	11839.3	4372.14	3.987311e+000	1.723605e+000	31	27	5.370672e+000	0	0	0	0	0	0	3.5345	1	0	30	27.0647
DATA	1015	7	31	0	0	A_21_P0005654	XR_246645	11860.8	4372.19	1.668836e+000	1.673530e+000	28	27	5.269999e+000	0	0	0	0	0	0	-0.625649	0	0	30	26.9463
DATA	1016	7	32	0	0	A_22_P00001548	NR_120415	11882	4372.2	1.665329e+000	1.670013e+000	25	27	5.341438e+000	0	0	0	0	0	0	-3.78809	0	0	30	27.2399
DATA	1017	7	33	0	0	A_23_P99771	NM_006029	11903.5	4372	7.070495e+002	7.072458e+001	618	27	5.174681e+000	0	0	0	0	0	0	630.773	1	1	26.2212	27.3447
DATA	1018	7	34	0	0	A_23_P65157	NM_005694	11924.4	4372	4.345571e+002	4.348749e+001	417	27	5.214714e+000	0	0	0	0	0	0	388.577	1	1	25.7804	27.4472
DATA	1019	7	35	0	0	A_23_P48816	NM_004212	11945.5	4372	1.653604e+000	1.658256e+000	28	27	5.147150e+000	0	0	0	0	0	0	-0.928493	0	0	29.1201	27.3036
DATA	1020	7	36	0	0	A_33_P3274189	A_33_P3274189	11966.6	4372	1.649389e+000	1.654029e+000	28	27	5.555210e+000	0	0	0	0	0	0	-1.54804	0	0	30	27.2772
DATA	1021	7	37	0	0	A_22_P00013593	lnc-RP11-503N18.3.1-3:1	11987.6	4372	1.645052e+000	1.649680e+000	27	27	5.182893e+000	0	0	0	0	0	0	-1.80086	0	0	30	26.6954
DATA	1022	7	38	0	0	A_22_P00020442	lnc-RMND5A-1:2	12008.8	4372	1.640539e+000	1.646984e+000	29	27	5.263810e+000	0	0	0	0	0	0	0.701389	0	0	28.1191	26.6795
DATA	1023	7	39	0	0	A_23_P21673	NM_017794	12030.2	4372.14	2.991688e+002	2.996182e+001	296	26	5.162229e+000	0	0	0	0	0	0	271.069	1	1	27.7085	26.4771
DATA	1024	7	40	0	0	A_32_P78101	NM_032880	12051.4	4372	2.600019e+000	1.656244e+000	30	26	5.444226e+000	0	0	0	0	0	0	2.36273	1	0	30	26.7876
DATA	1025	7	41	0	0	A_24_P124973	NM_138704	12072.5	4372.24	4.795394e+001	5.065150e+000	71	27	5.520997e+000	0	0	0	0	0	0	43.705	1	1	23.9365	27.0159
DATA	1026	7	42	0	0	A_33_P3311056	NM_004168	12093.4	4371.77	2.604269e+003	2.604320e+002	2282	27	5.439938e+000	0	0	0	0	0	0	2380.83	1	1	27.2919	27.2833
DATA	1027	7	43	0	0	A_23_P122815	NM_001219	12114.8	4372.18	7.407666e+001	7.582943e+000	94.5	27	5.960443e+000	0	0	0	0	0	0	67.9285	1	1	26.6546	27.4276
DATA	1028	7	44	0	0	A_22_P00001117	XR_244692	12136.2	4371.06	1.750047e+001	2.381749e+000	42	27	5.698330e+000	0	0	0	0	0	0	16.1015	1	1	30	26.8811
DATA	1029	7	45	0	0	A_23_P91619	NM_002415	12156.8	4371.74	8.350562e+003	8.350578e+002	7566	27	5.557220e+000	0	0	0	0	0	0	7706.22	1	1	26.0017	26.8025
DATA	1030	7	46	0	0	A_21_P0010254	lnc-UMODL1-1:2	12178.3	4371.9	1.600969e+000	1.605472e+000	27	26	5.092141e+000	0	0	0	0	0	0	-1.3328	0	0	30	26.5554
DATA	1031	7	47	0	0	A_21_P0012606	NR_121639	12199.4	4371.97	1.595781e+000	1.600270e+000	27	26	5.126797e+000	0	0	0	0	0	0	-2.13112	0	0	30	26.466
DATA	1032	7	48	0	0	A_24_P102895	NM_015023	12220	4371.85	9.369761e+001	9.504574e+000	113.5	26	5.141533e+000	0	0	0	0	0	0	87.3113	1	1	27.2919	26.4322
DATA	1033	7	49	0	0	A_33_P3358851	A_33_P3358851	12241.7	4371.61	2.123315e+000	1.603829e+000	31	27	5.374059e+000	0	0	0	0	0	0	1.98536	1	0	30	26.9956
DATA	1034	7	50	0	0	A_33_P3290249	NM_001004690	12263	4371.5	1.579933e+000	1.584377e+000	27	27	5.302030e+000	0	0	0	0	0	0	-1.26962	0	0	30	27.2859
DATA	1035	7	51	0	0	A_22_P00022405	ENST00000448740	12284	4371.5	1.574716e+000	1.579145e+000	29	27	5.216622e+000	0	0	0	0	0	0	-0.369172	0	0	30	27.068
DATA	1036	7	52	0	0	A_23_P120822	NM_016327	12305.3	4371.69	1.167272e+001	1.959489e+000	40	27	5.263852e+000	0	0	0	0	0	0	11.0242	1	1	25.5572	27.1733
DATA	1037	7	53	0	0	A_22_P00014426	lnc-SGSH-1:1	12326.3	4371.61	1.883695e+001	2.451328e+000	48	26	4.949753e+000	0	0	0	0	0	0	17.8494	1	1	20.8674	26.5332
DATA	1038	7	54	0	0	A_23_P54205	NM_017926	12347.6	4371.59	4.605674e+000	1.629820e+000	34	27	4.923861e+000	0	0	0	0	0	0	4.37893	1	0	30	26.8677
DATA	1039	7	55	0	0	A_22_P00016512	ENST00000443479	12368.7	4371.5	1.553827e+000	1.558198e+000	28.5	27	5.093361e+000	0	0	0	0	0	0	-0.110653	0	0	27.0811	27.1859
DATA	1040	7	56	0	0	A_22_P00018797	ENST00000414598	12390	4371.5	1.548653e+000	1.553010e+000	27	27	5.415317e+000	0	0	0	0	0	0	-1.07803	0	0	30	27.5158
DATA	1041	7	57	0	0	A_21_P0011950	ENST00000451884	12411	4371.5	2.218816e+001	2.705412e+000	49.5	27	5.341444e+000	0	0	0	0	0	0	21.3064	1	1	30	27.3942
DATA	1042	7	58	0	0	A_23_P167497	NM_001962	12432.2	4371.5	1.538550e+000	1.542878e+000	28.5	27	5.544740e+000	0	0	0	0	0	0	-0.739824	0	0	26.6546	27.1748
DATA	1043	7	59	0	0	A_33_P3311353	NM_175741	12453.3	4371.5	1.533565e+000	1.537898e+000	28.5	27	5.245256e+000	0	0	0	0	0	0	0.0746672	0	0	30	27.3953
DATA	1044	7	60	0	0	A_22_P00000656	lnc-ACTG1-1:1	12474.6	4371.41	2.429777e+000	1.552033e+000	30.5	27	5.472075e+000	0	0	0	0	0	0	2.35612	1	0	30	27.2434
DATA	1045	7	61	0	0	A_33_P3424489	ENST00000390305	12495.2	4371.38	7.106887e+001	7.269326e+000	98	27	5.395077e+000	0	0	0	0	0	0	69.128	1	1	26.0017	27.1691
DATA	1046	7	62	0	0	A_23_P315122	NM_004097	12516.4	4371.43	2.257323e+002	2.262457e+001	247	27	5.081653e+000	0	0	0	0	0	0	220.262	1	1	24.4106	27.1341
DATA	1047	7	63	0	0	A_33_P3262475	ENST00000474333	12538	4371.5	1.628333e+000	1.527241e+000	31	27	5.031280e+000	0	0	0	0	0	0	1.5939	1	0	30	27.3911
DATA	1048	7	64	0	0	A_21_P0006867	lnc-C10orf136-1:11	12559.2	4371.48	2.735820e+000	1.538407e+000	31.5	27	5.358254e+000	0	0	0	0	0	0	2.68619	1	0	30	27.5543
DATA	1049	7	65	0	0	A_22_P00021123	lnc-CHAC1-2:1	12580.4	4371.41	1.505098e+000	1.509331e+000	28	27	5.612878e+000	0	0	0	0	0	0	-0.985849	0	0	30	27.7233
DATA	1050	7	66	0	0	A_23_P143374	NM_025176	12601.5	4371.32	1.028200e+002	1.039154e+001	129.5	28	5.797794e+000	0	0	0	0	0	0	101.559	1	1	27.0811	28.0948
DATA	1051	7	67	0	0	A_33_P3220113	NM_001202473	12622.6	4371.13	1.496312e+000	1.500858e+000	29	27	5.519970e+000	0	0	0	0	0	0	0.314956	0	0	28.5237	27.7339
DATA	1052	7	68	0	0	A_22_P00008722	lnc-KIAA1609-1:1	12643.8	4371.19	1.492076e+000	1.496933e+000	30	28	5.709781e+000	0	0	0	0	0	0	0.441538	0	0	30	27.9379
DATA	1053	7	69	0	0	A_24_P203298	NM_178827	12665	4371.2	1.487931e+000	1.492263e+000	29	27	5.484763e+000	0	0	0	0	0	0	0.208743	0	0	30	27.4489
DATA	1054	7	70	0	0	A_22_P00013658	ENST00000519248	12686.2	4371.19	1.483892e+000	1.488066e+000	26.5	27	5.448004e+000	0	0	0	0	0	0	-2.37937	0	0	28.5237	27.1009
DATA	1055	7	71	0	0	A_21_P0005160	lnc-CCHCR1-1:4	12707.4	4371	3.882217e+000	1.534062e+000	33	27	5.335595e+000	0	0	0	0	0	0	3.88823	1	0	30	27.0658
DATA	1056	7	72	0	0	A_22_P00018405	NR_110260	12728.3	4371.28	4.056917e+001	4.318571e+000	69.5	27	5.401710e+000	0	0	0	0	0	0	40.7352	1	1	22.1978	27.2628
DATA	1057	7	73	0	1	ERCC-00097_63	ERCC-00097_63	12749.6	4371	1.472487e+000	1.476629e+000	28	27	5.324799e+000	0	0	0	0	0	0	-1.25532	0	0	29.1201	27.5345
DATA	1058	7	74	0	0	A_21_P0012859	ENST00000507373	12770.6	4371	8.049872e+000	1.678681e+000	35	28	5.468047e+000	0	0	0	0	0	0	8.12279	1	1	29.1201	27.7515
DATA	1059	7	75	0	0	A_23_P23719	NM_007259	12792.3	4371.26	1.064400e+002	1.074497e+001	131.5	28	5.617604e+000	0	0	0	0	0	0	107.662	1	1	25.3321	28.4231
DATA	1060	7	76	0	0	A_33_P3413384	A_33_P3413384	12813.2	4371	1.462148e+000	1.466261e+000	29	28	5.737724e+000	0	0	0	0	0	0	-1.42915	0	0	30	28.2713
DATA	1061	7	77	0	0	A_33_P3212909	NM_033400	12834.4	4371	1.458950e+000	1.463977e+000	30	27	5.871526e+000	0	0	0	0	0	0	0.527991	0	0	29.1201	27.6483
DATA	1062	7	78	0	0	A_21_P0002570	lnc-RNF144A-3:1	12855.5	4371	8.131971e+001	8.261992e+000	114	27	5.735556e+000	0	0	0	0	0	0	82.7922	1	1	29.1201	27.3429
DATA	1063	7	79	0	0	A_33_P3407013	XM_005249745	12876.6	4371	1.452963e+000	1.457051e+000	28	27	5.652844e+000	0	0	0	0	0	0	-0.932267	0	0	29.1201	27.0954
DATA	1064	7	80	0	0	A_24_P201531	NM_001655	12897.6	4371	1.756861e+002	1.762869e+001	199	27	5.933262e+000	0	0	0	0	0	0	179.572	1	1	29.1201	27.5646
DATA	1065	7	81	0	0	A_21_P0002423	lnc-HNRPLL-1:1	12919	4370.8	1.447481e+000	1.451670e+000	29	27	6.027404e+000	0	0	0	0	0	0	0.188642	0	0	30	27.694
DATA	1066	7	82	0	0	A_24_P136211	ENST00000460876	12940	4370.8	1.761179e+004	1.761180e+003	18047	28	5.697760e+000	0	0	0	0	0	0	18066.3	1	1	28.1191	27.8768
DATA	1067	7	83	0	0	A_21_P0003226	lnc-TRAK1-1:1	12961.1	4371.05	3.574870e+001	3.856484e+000	66	27	5.731904e+000	0	0	0	0	0	0	36.7318	1	1	26.4388	27.7725
DATA	1068	7	84	0	0	A_21_P0004921	XR_426101	12982.3	4370.61	1.053270e+002	1.063127e+001	134	28	5.694347e+000	0	0	0	0	0	0	108.395	1	1	24.8756	28.1113
DATA	1069	7	85	0	0	A_21_P0007218	ENST00000463943	13003.1	4370.49	7.430791e+001	7.569462e+000	104	28	5.714387e+000	0	0	0	0	0	0	76.5836	1	1	25.7804	27.8772
DATA	1070	7	86	0	0	A_33_P3276856	NM_001198542	13024.8	4370.81	1.436185e+000	1.442404e+000	30	27	5.753113e+000	0	0	0	0	0	0	0.817942	0	0	28.5237	27.5831
DATA	1071	7	87	0	0	A_23_P115137	NM_006402	13045.8	4370.5	1.760999e+003	1.761058e+002	1835.5	27	5.494204e+000	0	0	0	0	0	0	1819.82	1	1	25.7804	27.4099
DATA	1072	7	88	0	0	A_24_P383581	NM_205767	13066.7	4370.53	7.239305e+002	7.240730e+001	755	27	5.480063e+000	0	0	0	0	0	0	748.993	1	1	25.7804	27.4317
DATA	1073	7	89	0	0	A_24_P169386	ENST00000610442	13088.2	4370.52	4.413684e+000	1.501427e+000	33	27	5.282793e+000	0	0	0	0	0	0	4.57157	1	0	30	27.3687
DATA	1074	7	90	0	0	A_23_P121686	NM_004757	13108.7	4370.53	5.097531e+002	5.099547e+001	556.5	27	5.464992e+000	0	0	0	0	0	0	528.5	1	1	25.7804	27.1659
DATA	1075	7	91	0	0	A_23_P205216	NM_006649	13130.6	4371.19	7.148041e+001	7.290142e+000	103.5	27	5.526850e+000	0	0	0	0	0	0	74.1779	1	1	23.9365	27.1501
DATA	1076	7	92	0	0	A_23_P170534	NM_004479	13152.1	4370.6	6.255401e+001	6.417036e+000	94.5	27	5.397237e+000	0	0	0	0	0	0	64.9682	1	1	26.2212	27.0787
DATA	1077	7	93	0	0	A_33_P3230841	NM_001003892	13173	4370.5	1.870474e+000	1.442368e+000	31	27	5.211035e+000	0	0	0	0	0	0	1.94402	1	0	26.2212	27.1622
DATA	1078	7	94	0	0	A_33_P3317998	NM_001040433	13194	4370.5	1.425310e+000	1.429319e+000	28	27	5.294506e+000	0	0	0	0	0	0	-1.48209	0	0	30	27.152
DATA	1079	7	95	0	0	A_33_P3393331	NM_152599	13215.2	4370.5	1.642669e+000	1.437994e+000	32	27	4.884824e+000	0	0	0	0	0	0	1.70918	1	0	30	26.5328
DATA	1080	7	96	0	0	A_21_P0000856	NR_038974	13236.4	4370.49	4.168402e+001	4.406211e+000	73	26	4.969152e+000	0	0	0	0	0	0	43.3901	1	1	25.1049	26.4333
DATA	1081	7	97	0	0	A_23_P111811	NM_019071	13257	4370.3	4.301836e+002	4.304204e+001	481	26	5.252683e+000	0	0	0	0	0	0	447.934	1	1	26.2212	26.1882
DATA	1082	7	98	0	0	A_33_P3407384	ENST00000373413	13278.7	4370.5	1.802219e+000	1.438519e+000	31	26	5.464212e+000	0	0	0	0	0	0	1.87703	1	0	27.0811	26.1744
DATA	1083	7	99	0	0	A_33_P3381097	NM_001005324	13300	4370.5	1.422987e+000	1.426990e+000	29	26	5.197257e+000	0	0	0	0	0	0	-0.78648	0	0	30	26.2076
DATA	1084	7	100	0	0	A_23_P113523	NM_012227	13320.5	4370.5	1.633030e+003	1.633092e+002	1711	26	5.129818e+000	0	0	0	0	0	0	1701.12	1	1	24.4106	26.2253
DATA	1085	7	101	0	1	ERCC-00028_121	ERCC-00028_121	13342.2	4370.5	2.378017e+001	2.773317e+000	55	26	5.468784e+000	0	0	0	1	0	0	24.7705	1	1	30	26.3086
DATA	1086	7	102	0	0	A_22_P00011766	NR_038284	13363.4	4370.41	4.770207e+001	4.979133e+000	79	27	5.659204e+000	0	0	0	0	0	0	49.6817	1	1	27.501	26.8182
DATA	1087	7	103	0	0	A_23_P61466	NM_174941	13385.3	4370.79	4.246340e+000	1.489362e+000	31	27	5.473119e+000	0	0	0	0	0	0	4.42148	1	0	30	27.2231
DATA	1088	7	104	0	0	A_33_P3464438	ENST00000619530	13405.5	4370.32	1.423962e+000	1.427968e+000	27	27	5.476392e+000	0	0	0	0	0	0	-1.21547	0	0	30	27.1471
DATA	1089	7	105	0	0	A_32_P151366	NM_012241	13426.7	4370.36	5.786706e+001	5.960428e+000	87	27	5.693678e+000	0	0	0	0	0	0	60.2117	1	1	24.8756	26.8827
DATA	1090	7	106	0	0	A_33_P3401169	ENST00000331828	13447.3	4370.16	1.120733e+001	1.816235e+000	42	28	5.628934e+000	0	0	0	0	0	0	11.6559	1	1	25.7804	27.7806
DATA	1091	7	107	0	0	A_33_P3337831	ENST00000366579	13469	4370.2	1.426044e+000	1.431409e+000	28	29	6.666105e+000	0	0	0	0	0	0	0.647058	0	0	28.1191	29.7342
DATA	1092	7	108	0	0	A_24_P874052	lnc-IDS-2:1	13489.6	4369.71	5.537946e+000	1.534372e+000	35.5	30	6.741298e+000	0	0	0	0	0	0	5.75265	1	0	30	30.2162
DATA	1093	7	109	0	0	A_23_P17354	NM_024034	13511.4	4370.03	1.428020e+000	1.432037e+000	26	27	5.808964e+000	0	0	0	0	0	0	-1.06854	0	0	29.1201	28.0633
DATA	1094	7	110	0	0	A_33_P3210223	ENST00000375948	13532.6	4370	4.773178e+000	1.510592e+000	32	27	5.425653e+000	0	0	0	0	0	0	4.95045	1	0	29.1201	26.9091
DATA	1095	7	111	0	0	A_33_P3410806	NM_182848	13553.8	4369.31	1.980437e+001	2.445351e+000	50	26	5.250003e+000	0	0	0	0	0	0	20.5221	1	1	24.8756	26.5228
DATA	1096	7	112	0	0	A_32_P72940	NM_007209	13575.1	4370.24	4.142003e+003	4.142028e+002	4296	26	5.461868e+000	0	0	0	0	0	0	4287.86	1	1	26.6546	26.6651
DATA	1097	7	113	0	0	A_21_P0003339	ENST00000514401	13596.2	4370	1.433288e+000	1.437320e+000	29	26	4.964215e+000	0	0	0	0	0	0	-0.398092	0	0	30	26.3588
DATA	1098	7	114	0	0	A_23_P91619	NM_002415	13617.3	4370.05	8.048999e+003	8.049012e+002	8297.5	26	5.217498e+000	0	0	0	0	0	0	8314.87	1	1	27.2919	26.7237
DATA	1099	7	115	1028	1	(+)E1A_r60_3	E1A_r60_3	13638.5	4370	4.274423e+000	1.502642e+000	32	26	4.898791e+000	0	0	0	1	0	0	4.4105	1	0	29.1201	26.4265
DATA	1100	7	116	0	0	A_22_P00014754	ENST00000424612	13659.6	4370	1.438275e+000	1.449045e+000	29.5	26	5.017043e+000	0	0	0	0	0	0	1.43699	0	0	30	26.3399
DATA	1101	7	117	0	0	A_23_P83634	NM_001139	13680.6	4370	4.004281e+000	1.498640e+000	32	26	5.081755e+000	0	0	0	0	0	0	4.12149	1	0	30	26.3777
DATA	1102	7	118	0	0	A_32_P48825	NM_080747	13701.5	4369.3	5.373111e+001	5.564288e+000	82	26	5.286841e+000	0	0	0	0	0	0	55.2325	1	1	24.4106	26.245
DATA	1103	7	119	0	0	A_21_P0000014	NM_001146096	13723	4369.8	1.444021e+000	1.453794e+000	30	26	5.146125e+000	0	0	0	0	0	0	1.32142	0	0	30	26.3868
DATA	1104	7	120	0	0	A_23_P373799	NM_020943	13744.4	4369.63	7.470671e+001	7.610121e+000	106	26	5.168846e+000	0	0	0	0	0	0	76.5739	1	1	25.1049	26.4297
DATA	1105	7	121	0	0	A_33_P3255544	NM_001280801	13765.6	4369.88	1.046130e+003	1.046230e+002	1049	26	5.582665e+000	0	0	0	0	0	0	1070.68	1	1	25.7804	26.9363
DATA	1106	7	122	0	0	A_21_P0006216	lnc-PAPPA-3:1	13786.6	4369.97	1.450468e+000	1.454548e+000	28	26	5.382615e+000	0	0	0	0	0	0	-0.363717	0	0	30	26.8344
DATA	1107	7	123	0	0	A_33_P3391090	AK094921	13807.8	4369.81	1.452729e+000	1.456815e+000	27.5	26	4.855933e+000	0	0	0	0	0	0	-1.02202	0	0	30	26.5387
DATA	1108	7	124	0	0	A_21_P0005761	lnc-ZNF572-1:7	13829	4369.5	1.455028e+000	1.459121e+000	28	26	4.838089e+000	0	0	0	0	0	0	-1.67679	0	0	30	26.3307
DATA	1109	7	125	0	0	A_22_P00022877	lnc-IL15RA-1:1	13850.3	4369.75	5.419239e+001	5.612860e+000	86	26	5.046877e+000	0	0	0	0	0	0	55.1157	1	1	24.8756	26.3381
DATA	1110	7	126	0	0	A_32_P141969	ENST00000394480	13871.2	4369.52	1.707924e+000	1.473826e+000	30	27	5.207919e+000	0	0	0	0	0	0	1.73421	1	0	30	26.7634
DATA	1111	7	127	0	0	A_33_P3777584	NM_032861	13892.9	4369.77	1.129023e+001	1.850706e+000	39	27	5.612003e+000	0	0	0	0	0	0	11.4442	1	1	21.9382	26.7036
DATA	1112	7	128	0	0	A_21_P0005231	ENST00000436266	13913.5	4369.68	1.464714e+000	1.468834e+000	27	26	5.282044e+000	0	0	0	0	0	0	-1.16493	0	0	30	26.4175
DATA	1113	7	129	0	0	A_22_P00021224	lnc-PARN-7:2	13934.7	4369.5	1.467195e+000	1.472193e+000	29	26	5.531607e+000	0	0	0	0	0	0	0.51123	0	0	30	26.6473
DATA	1114	7	130	0	0	A_22_P00014842	lnc-SLC48A1-1:4	13955.8	4370.1	2.352228e+001	2.775850e+000	53	27	5.523194e+000	0	0	0	0	0	0	23.7222	1	1	21.4095	27.0516
DATA	1115	7	131	0	0	A_33_P3260964	NR_024441	13977	4369.5	1.472221e+000	1.481497e+000	30	27	5.161906e+000	0	0	0	0	0	0	1.24079	0	0	30	26.9546
DATA	1116	7	132	0	0	A_22_P00010262	NR_126000	13998.2	4369.5	1.474740e+000	1.479945e+000	28	27	5.348888e+000	0	0	0	0	0	0	0.561824	0	0	26.6546	27.0276
DATA	1117	7	133	0	0	A_33_P3339212	NM_004237	14019.8	4369.13	1.942505e+001	2.442934e+000	48	27	5.364520e+000	0	0	0	0	0	0	19.4907	1	1	24.4106	26.8752
DATA	1118	7	134	0	0	A_23_P146811	NM_030793	14040.2	4369.61	1.428143e+002	1.435832e+001	169	27	5.307273e+000	0	0	0	0	0	0	143.057	1	1	25.1049	26.8242
DATA	1119	7	135	0	0	A_33_P3235004	NM_001256012	14061.7	4369.5	1.482245e+000	1.490768e+000	29	27	5.050752e+000	0	0	0	0	0	0	1.1384	0	0	30	26.7172
DATA	1120	7	136	0	0	A_23_P89249	NM_001005862	14082.8	4369.5	5.998498e+001	6.180511e+000	87	26	5.097318e+000	0	0	0	0	0	0	59.8864	1	1	26.6546	26.3098
DATA	1121	7	137	0	0	A_22_P00003766	ENST00000615852	14104.2	4369.58	7.964419e+001	8.102840e+000	105	26	5.048121e+000	0	0	0	0	0	0	79.3827	1	1	25.7804	25.6416
DATA	1122	7	138	0	0	A_24_P287473	NM_021818	14125.5	4369.57	1.217898e+002	1.227024e+001	151	25	4.950388e+000	0	0	0	0	0	0	121.195	1	1	25.3321	25.5739
DATA	1123	7	139	0	1	ETG09_35454	ETG09_35454	14146.4	4369.41	1.491778e+000	1.498843e+000	28.5	26	5.374113e+000	0	0	0	0	0	0	0.920953	0	0	30	26.144
DATA	1124	7	140	0	0	A_23_P359214	NR_033957	14167.5	4369.32	1.494003e+000	1.498205e+000	28	26	5.071625e+000	0	0	0	0	0	0	-0.0179935	0	0	30	26.2543
DATA	1125	7	141	0	0	A_24_P10226	NM_024966	14188.6	4369.41	1.496185e+000	1.500393e+000	28	26	5.345015e+000	0	0	0	0	0	0	-0.762027	0	0	30	25.9142
DATA	1126	7	142	0	0	A_21_P0003632	lnc-RAP1GDS1-3:4	14209.6	4369.54	1.146295e+002	1.156100e+001	142	26	4.986744e+000	0	0	0	0	0	0	113.403	1	1	25.1049	25.6682
DATA	1127	7	143	0	1	ERCC-00051_60	DQ516740	14231	4369.2	1.500237e+000	1.504457e+000	27	26	4.960795e+000	0	0	0	0	0	0	-1.73256	0	0	28.1191	25.7558
DATA	1128	7	144	0	0	A_21_P0012863	ENST00000511707	14252	4369.2	1.502115e+000	1.506340e+000	26	26	5.376049e+000	0	0	0	0	0	0	-1.64905	0	0	28.1191	26.1064
DATA	1129	7	145	0	0	A_21_P0012529	NR_110123	14273.4	4369	1.571692e+000	1.516267e+000	30	26	5.324830e+000	0	0	0	0	0	0	1.5491	1	0	30	26.3278
DATA	1130	7	146	0	0	A_23_P34741	NM_015871	14294.6	4369.86	2.324019e+002	2.328919e+001	259	26	4.783501e+000	0	0	0	0	0	0	228.782	1	1	24.1747	25.8624
DATA	1131	7	147	0	0	A_21_P0006087	ENST00000436671	14315.6	4369.03	2.099366e+000	1.525787e+000	30	26	5.304640e+000	0	0	0	0	0	0	2.06484	1	0	29.1201	26.2708
DATA	1132	7	148	0	0	A_33_P3260322	NM_033334	14337.2	4369.41	4.063321e+001	4.335789e+000	69	26	5.229161e+000	0	0	0	0	0	0	39.9255	1	1	25.1049	26.2588
DATA	1133	7	149	0	0	A_22_P00007180	lnc-GNS-1:1	14358	4369.2	1.509675e+000	1.519431e+000	30	26	5.028229e+000	0	0	0	0	0	0	1.2692	0	0	30	25.7024
DATA	1134	7	150	0	0	A_23_P45970	NM_017850	14379.5	4368.78	5.596959e+001	5.798347e+000	83.5	26	4.955977e+000	0	0	0	0	0	0	54.9181	1	1	25.7804	26.1274
DATA	1135	7	151	0	0	A_33_P3223495	ENST00000602645	14400.4	4369	6.645006e+000	1.655055e+000	35	26	4.906438e+000	0	0	0	0	0	0	6.51623	1	0	30	26.1857
DATA	1136	7	152	0	0	A_23_P148584	NM_144658	14422.1	4369.08	8.843644e+002	8.844944e+001	892	26	5.028755e+000	0	0	0	0	0	0	866.817	1	1	27.7085	26.1552
DATA	1137	7	153	0	0	A_23_P419795	NM_030962	14442.6	4369	3.766393e+001	4.060403e+000	67	26	5.340935e+000	0	0	0	0	0	0	36.9059	1	1	29.1201	26.1925
DATA	1138	7	154	0	0	A_21_P0008739	lnc-MYEF2-3:1	14463.6	4369	2.118807e+000	1.531942e+000	30	26	5.511244e+000	0	0	0	0	0	0	2.0758	1	0	30	26.4037
DATA	1139	7	155	0	0	A_22_P00010873	lnc-NPAS3-1:1	14485	4368.8	3.876569e+000	1.565941e+000	33	26	5.528240e+000	0	0	0	0	0	0	3.79794	1	0	30	26.4012
DATA	1140	7	156	0	0	A_33_P3332135	NM_001143804	14506.1	4369.35	4.683330e+004	4.683330e+003	45733	26	5.423675e+000	0	0	0	0	0	0	45884.5	1	1	27.501	26.6565
DATA	1141	7	157	0	0	A_22_P00002641	lnc-C1orf186-1:2	14527.4	4369	1.512347e+000	1.516648e+000	28.5	26	5.294275e+000	0	0	0	0	0	0	0.116168	0	0	30	26.0614
DATA	1142	7	158	0	0	A_32_P196115	NM_145115	14548.3	4368.25	1.498519e+001	2.131382e+000	44	25	5.471810e+000	0	0	0	0	0	0	14.6961	1	1	26.4388	25.855
DATA	1143	7	159	0	0	A_22_P00010273	ENST00000564469	14569.6	4368.97	1.510644e+000	1.514893e+000	26	25	5.636573e+000	0	0	0	0	0	0	-1.73907	0	0	30	25.8223
DATA	1144	7	160	0	0	A_22_P00014526	NR_046728	14590.7	4368.9	4.570503e+000	1.575284e+000	32.5	26	5.513308e+000	0	0	0	0	0	0	4.48846	1	0	28.3221	25.8905
DATA	1145	7	161	0	0	A_22_P00009450	lnc-MAB21L1-1:1	14612	4368.8	1.507730e+000	1.511971e+000	27.5	26	5.271300e+000	0	0	0	0	0	0	-0.665302	0	0	30	25.981
DATA	1146	7	162	0	0	A_21_P0010679	TCONS_l2_00001843	14633.4	4369.17	2.603691e+001	3.009961e+000	54	26	5.577337e+000	0	0	0	0	0	0	25.6272	1	1	22.9591	26.4346
DATA	1147	7	163	0	0	A_33_P3294002	NM_017436	14654.3	4369.35	1.616773e+001	2.210933e+000	43	26	5.460900e+000	0	0	0	0	0	0	15.9357	1	1	22.9591	26.233
DATA	1148	7	164	0	0	A_21_P0006492	lnc-MAOA-2:1	14675.4	4368.59	1.501026e+000	1.505249e+000	28	25	5.061652e+000	0	0	0	0	0	0	-0.318566	0	0	27.501	25.3418
DATA	1149	8	1	0	0	A_21_P0008407	ENST00000554526	11236.5	4379.33	1.803544e+001	2.425946e+000	45	27	5.621139e+000	0	0	0	0	0	0	16.5231	1	1	24.8756	26.8937
DATA	1150	8	2	0	1	ERCC-00012_90	ERCC-00012_90	11258.2	4380.4	3.345518e+000	1.666228e+000	31	27	5.954371e+000	0	0	0	0	0	0	3.04654	1	0	30	27.3581
DATA	1151	8	3	0	0	A_23_P106998	NM_016070	11279	4378.8	4.239250e+001	4.545162e+000	69	28	5.735246e+000	0	0	0	0	0	0	38.4394	1	1	28.1191	27.9373
DATA	1152	8	4	0	0	A_21_P0010520	ENST00000544155	11300	4378.8	8.827943e+000	1.868580e+000	36.5	28	5.620887e+000	0	0	0	0	0	0	7.96776	1	1	28.1191	28.0876
DATA	1153	8	5	0	0	A_32_P131367	NM_007282	11321.4	4379.66	3.017847e+002	3.022380e+001	308	28	5.762657e+000	0	0	0	0	0	0	271.106	1	1	25.7804	28.6602
DATA	1154	8	6	0	0	A_22_P00015438	ENST00000555655	11342.4	4378.97	1.655974e+000	1.666954e+000	30	28	5.598842e+000	0	0	0	0	0	0	1.29824	0	0	29.1201	28.7221
DATA	1155	8	7	0	0	A_33_P3842770	XR_424064	11363.5	4379.96	6.455604e+001	6.667403e+000	84	29	5.792033e+000	0	0	0	0	0	0	57.5574	1	1	24.8756	29.7104
DATA	1156	8	8	0	0	A_24_P406986	NM_199329	11384.8	4378.81	3.126040e+001	3.545020e+000	57.5	29	5.777555e+000	0	0	0	0	0	0	27.7935	1	1	30	29.2742
DATA	1157	8	9	0	0	A_21_P0011917	TCONS_l2_00014569	11406	4378.5	1.671787e+000	1.676489e+000	27	29	5.420141e+000	0	0	0	0	0	0	-0.512551	0	0	30	28.8892
DATA	1158	8	10	0	0	A_23_P38446	NM_021137	11426.8	4378.87	1.217512e+002	1.229061e+001	138	29	5.388486e+000	0	0	0	0	0	0	107.662	1	1	24.4106	28.9343
DATA	1159	8	11	0	0	A_23_P313652	NM_178813	11448.2	4378.52	1.329816e+001	2.146207e+000	38	28	5.768432e+000	0	0	0	0	0	0	11.7339	1	1	27.0811	28.9162
DATA	1160	8	12	0	0	A_23_P25019	NM_000946	11468.8	4379.25	2.131082e+002	2.137758e+001	215	28	5.863892e+000	0	0	0	0	0	0	187.638	1	1	23.696	28.4985
DATA	1161	8	13	0	0	A_24_P555510	NM_006197	11490.8	4378.96	8.230795e+001	8.402693e+000	102	28	5.265480e+000	0	0	0	0	0	0	72.3532	1	1	24.8756	28.3014
DATA	1162	8	14	0	0	A_33_P3414137	NM_001145118	11511.7	4378.5	1.688203e+000	1.692952e+000	27	28	5.672674e+000	0	0	0	0	0	0	-1.88107	0	0	30	28.7015
DATA	1163	8	15	0	0	A_22_P00008704	ENST00000567253	11532.8	4378.5	1.690050e+000	1.694966e+000	29	28	5.280263e+000	0	0	0	0	0	0	0.205369	0	0	30	28.2135
DATA	1164	8	16	0	0	A_33_P3832680	BC127791	11554	4378.5	2.755691e+000	1.718449e+000	31	28	5.659453e+000	0	0	0	0	0	0	2.41487	1	0	30	28.4643
DATA	1165	8	17	0	0	A_33_P3214052	lnc-SHPRH-2:6	11575.2	4378.5	5.255427e+000	1.776691e+000	34	28	5.631691e+000	0	0	0	0	0	0	4.6028	1	0	30	28.4504
DATA	1166	8	18	0	0	A_33_P3312730	NM_177455	11596.3	4378.5	3.654129e+000	1.736621e+000	31.5	29	5.815048e+000	0	0	0	0	0	0	3.1993	1	0	30	28.7839
DATA	1167	8	19	0	0	A_21_P0013792	ENST00000417443	11617.7	4378.39	5.351997e+001	5.614850e+000	74	29	5.907324e+000	0	0	0	0	0	0	46.8555	1	1	25.1049	29.3171
DATA	1168	8	20	0	0	A_21_P0008358	lnc-C14orf118-1:1	11638.7	4378.5	6.230646e+000	1.808389e+000	32.5	29	5.901318e+000	0	0	0	0	0	0	5.45537	1	0	27.0811	29.6344
DATA	1169	8	21	0	0	A_33_P3385870	NM_004354	11659.7	4378.39	3.060903e+001	3.499856e+000	55	29	6.051408e+000	0	0	0	0	0	0	26.8106	1	1	25.1049	29.2725
DATA	1170	8	22	0	0	A_23_P111978	NM_001282534	11681.4	4378.17	8.168720e+000	1.882409e+000	36	29	5.688278e+000	0	0	0	0	0	0	7.1596	1	0	30	28.798
DATA	1171	8	23	0	0	A_22_P00003974	ENST00000556519	11702	4378.76	1.034822e+002	1.048610e+001	115	28	5.297641e+000	0	0	0	0	0	0	90.7523	1	1	25.7804	28.4726
DATA	1172	8	24	0	0	A_24_P401870	NM_207511	11723.4	4378.77	7.924865e+001	8.103746e+000	92.5	28	5.705759e+000	0	0	0	0	0	0	69.5673	1	1	25.3321	28.0501
DATA	1173	8	25	0	0	A_21_P0005815	lnc-DUSP26-1:1	11744.5	4378.32	2.200166e+000	1.705420e+000	30.5	27	5.784208e+000	0	0	0	0	0	0	1.9338	1	0	30	27.985
DATA	1174	8	26	0	0	A_22_P00005815	lnc-EPHB6-1:1	11765.5	4378.32	1.684221e+000	1.688959e+000	29	27.5	5.675351e+000	0	0	0	0	0	0	-0.119229	0	0	30	27.9898
DATA	1175	8	27	0	0	A_33_P3277407	NM_182931	11785.3	4379.14	4.206613e+001	4.532256e+000	66.5	27	5.110736e+000	0	0	0	0	0	0	37.0661	1	1	23.4529	27.3232
DATA	1176	8	28	0	0	A_22_P00019710	lnc-ADRB1-1:1	11808	4378.2	1.678892e+000	1.683614e+000	27	28	4.983663e+000	0	0	0	0	0	0	-1.73124	0	0	30	27.5783
DATA	1177	8	29	0	0	A_22_P00015463	ENST00000434540	11828.9	4377.91	1.131451e+001	2.025917e+000	38	28	4.965480e+000	0	0	0	0	0	0	10.0077	1	1	24.6442	27.4491
DATA	1178	8	30	0	0	A_22_P00023197	lnc-HSPA4-1:2	11850.4	4378	1.672553e+000	1.677258e+000	25	28	5.194002e+000	0	0	0	0	0	0	-3.05213	0	0	30	27.6154
DATA	1179	8	31	0	0	A_33_P3271930	NM_153824	11871.4	4378.03	1.669113e+000	1.673808e+000	27.5	28	5.523233e+000	0	0	0	0	0	0	-1.12058	0	0	30	27.9626
DATA	1180	8	32	0	0	A_22_P00006065	NR_125857	11892.8	4377.68	7.587043e+000	1.834244e+000	35.5	28	5.429143e+000	0	0	0	0	0	0	6.75313	1	0	30	27.9808
DATA	1181	8	33	0	0	A_22_P00020217	ENST00000425153	11913.6	4378	1.391230e+001	2.007697e+000	39	28	5.496967e+000	0	0	0	0	0	0	12.4107	1	1	30	27.8797
DATA	1182	8	34	0	0	A_22_P00007842	lnc-HRASLS-2:1	11934.8	4378	1.657543e+000	1.662206e+000	30	27	5.093601e+000	0	0	0	0	0	0	-0.264954	0	0	30	27.5797
DATA	1183	8	35	0	0	A_22_P00024979	ENST00000512927	11956.2	4378	1.653296e+000	1.658025e+000	29	27	5.059663e+000	0	0	0	0	0	0	0.144453	0	0	30	27.4109
DATA	1184	8	36	0	0	A_21_P0012462	TCONS_l2_00019558	11977.4	4378	1.648925e+000	1.653564e+000	29	27	5.056212e+000	0	0	0	0	0	0	-0.117019	0	0	30	26.7872
DATA	1185	8	37	0	0	A_33_P3533377	DA571583	11998.4	4378	1.644456e+000	1.654190e+000	29	26	5.253132e+000	0	0	0	0	0	0	1.17085	0	0	30	26.6373
DATA	1186	8	38	0	0	A_23_P110492	NM_005885	12019.5	4378.29	2.489491e+002	2.494917e+001	245.5	27	5.395758e+000	0	0	0	0	0	0	225.015	1	1	26.2212	26.8571
DATA	1187	8	39	0	0	A_33_P3327470	THC2606816	12040.5	4378.34	7.303642e+001	7.485463e+000	93	27	5.079825e+000	0	0	0	0	0	0	66.2047	1	1	26.2212	26.9382
DATA	1188	8	40	0	0	A_21_P0013018	TCONS_l2_00024063	12062	4377.8	1.630148e+000	1.634733e+000	25.5	27	5.329519e+000	0	0	0	0	0	0	-2.79125	0	0	30	27.3013
DATA	1189	8	41	0	0	A_23_P202602	NM_007190	12083	4377.8	1.619771e+002	1.627950e+001	175	27	5.254000e+000	0	0	0	0	0	0	147.726	1	1	28.1191	27.4076
DATA	1190	8	42	0	0	A_33_P3362326	CR936682	12104.3	4377.9	1.875619e+001	2.481497e+000	45	28	5.819230e+000	0	0	0	0	0	0	17.1591	1	1	30	27.7417
DATA	1191	8	43	0	0	A_24_P349616	NM_001076683	12125	4377.95	8.334941e+001	8.490876e+000	100	27	5.967026e+000	0	0	0	0	0	0	76.4866	1	1	27.7085	27.8991
DATA	1192	8	44	0	0	A_33_P3283813	NM_001172813	12146.6	4377.97	8.291500e+000	1.814988e+000	37	27	5.732131e+000	0	0	0	0	0	0	7.63363	1	1	29.1201	27.2793
DATA	1193	8	45	0	0	A_22_P00003805	lnc-CDKN2A-1:1	12167.7	4377.9	1.604785e+000	1.609299e+000	29.5	27	5.463632e+000	0	0	0	0	0	0	-0.0432248	0	0	28.3221	26.9211
DATA	1194	8	46	0	0	A_22_P00018817	NM_001005176	12189	4377.8	1.886677e+001	2.476354e+000	47	26	5.173647e+000	0	0	0	0	0	0	17.4839	1	1	28.1191	26.4987
DATA	1195	8	47	0	0	A_23_P435941	NM_138352	12209.8	4377.44	2.856496e+001	3.273457e+000	56	26	5.611912e+000	0	0	0	0	0	0	26.5583	1	1	25.1049	27.062
DATA	1196	8	48	0	0	A_21_P0009654	ENST00000593980	12231.2	4377.52	1.588903e+000	1.593373e+000	27	27	5.467428e+000	0	0	0	0	0	0	-2.26245	0	0	30	27.1105
DATA	1197	8	49	0	0	A_23_P342053	NM_032626	12252.3	4377.38	2.775069e+001	3.197332e+000	57	28	5.457457e+000	0	0	0	0	0	0	25.9747	1	1	23.696	27.7581
DATA	1198	8	50	0	0	A_22_P00018444	ENST00000512464	12273.5	4377.68	1.578334e+000	1.582774e+000	26	28	5.423797e+000	0	0	0	0	0	0	-3.06136	0	0	30	27.4872
DATA	1199	8	51	0	0	A_32_P191503	NR_026999	12294.5	4377.77	9.898731e+001	1.002364e+001	121	27	5.160713e+000	0	0	0	0	0	0	93.2719	1	1	24.4106	27.1447
DATA	1200	8	52	0	0	A_21_P0005037	XR_426066	12315.8	4377.5	1.567714e+000	1.572124e+000	27	27	5.353292e+000	0	0	0	0	0	0	-0.541953	0	0	30	27.4541
DATA	1201	8	53	0	0	A_33_P3344264	NM_020175	12337.1	4377.73	2.276011e+002	2.281398e+001	244	27	5.315435e+000	0	0	0	0	0	0	215.917	1	1	26.0017	26.9455
DATA	1202	8	54	0	0	A_23_P9056	NM_014781	12358	4377.7	3.679453e+002	3.682765e+001	386	28	5.047974e+000	0	0	0	0	0	0	350.218	1	1	26.2212	27.4101
DATA	1203	8	55	0	0	A_22_P00013415	NR_015430	12379	4377.66	1.367858e+002	1.376685e+001	158.5	27	5.137463e+000	0	0	0	0	0	0	130.629	1	1	26.2212	27.5402
DATA	1204	8	56	0	0	A_23_P58482	NM_002406	12400.6	4377.61	2.916104e+003	2.916146e+002	2772	27	5.645836e+000	0	0	0	0	0	0	2794.34	1	1	24.8756	27.9699
DATA	1205	8	57	0	0	A_23_P78563	NM_024292	12421.2	4377.63	6.167482e+003	6.167502e+002	5879	27	5.690795e+000	0	0	0	0	0	0	5929.01	1	1	25.7804	27.876
DATA	1206	8	58	0	0	A_23_P210131	ENST00000619511	12442.5	4377.73	1.089190e+002	1.100039e+001	133.5	28	5.733763e+000	0	0	0	0	0	0	105.054	1	1	24.4106	28.2271
DATA	1207	8	59	0	0	A_33_P3416649	A_33_P3416649	12464	4377.5	1.531690e+000	1.537035e+000	30	27	5.850613e+000	0	0	0	0	0	0	0.546233	0	0	30	27.759
DATA	1208	8	60	0	0	A_23_P8801	NM_000777	12485	4377.5	1.526801e+000	1.531096e+000	27	27	5.627956e+000	0	0	0	0	0	0	-1.85957	0	0	30	27.2551
DATA	1209	8	61	0	0	A_24_P62367	NM_004746	12506.3	4377.5	1.521916e+000	1.532992e+000	31	27	5.458365e+000	0	0	0	0	0	0	1.40415	0	0	30	27.2409
DATA	1210	8	62	0	0	A_21_P0002965	lnc-SYNPR-1:1	12527.5	4377.32	2.530691e+000	1.542287e+000	32	28	5.146435e+000	0	0	0	0	0	0	2.47254	1	0	27.0811	27.9505
DATA	1211	8	63	0	0	A_21_P0000420	NR_003216	12548.5	4377.32	1.512457e+000	1.516712e+000	28	28	5.130526e+000	0	0	0	0	0	0	-1.72725	0	0	27.0811	27.8504
DATA	1212	8	64	0	0	A_33_P3284533	ENST00000390440	12569.7	4377.39	1.290175e+001	1.987709e+000	42	28	5.680908e+000	0	0	0	0	0	0	12.6827	1	1	27.2919	28.0936
DATA	1213	8	65	0	0	A_33_P3213419	AK054946	12591	4377.58	3.369009e+002	3.372381e+001	360	28	5.990232e+000	0	0	0	0	0	0	332.181	1	1	25.3321	28.6977
DATA	1214	8	66	0	0	A_22_P00001551	lnc-ARID1B-1:1	12612	4377.2	1.498907e+000	1.503123e+000	29	28	5.721714e+000	0	0	0	0	0	0	-0.612406	0	0	30	28.1358
DATA	1215	8	67	0	1	ERCC-00061_161	DQ459426	12633.3	4377.1	1.494554e+000	1.498764e+000	29.5	28	5.763570e+000	0	0	0	0	0	0	0.0412267	0	0	28.3221	28.3215
DATA	1216	8	68	0	0	A_33_P3220090	NM_001076781	12654.4	4377.03	1.490341e+000	1.494576e+000	30	28	5.844353e+000	0	0	0	0	0	0	0.112408	0	0	30	28.1093
DATA	1217	8	69	0	0	A_21_P0002911	ENST00000460993	12675.6	4377.03	1.486242e+000	1.490423e+000	28.5	27	5.525583e+000	0	0	0	0	0	0	-0.0667763	0	0	30	27.2924
DATA	1218	8	70	0	0	A_33_P3388192	NM_144594	12696.7	4377.22	1.044406e+002	1.054931e+001	134	27	5.318260e+000	0	0	0	0	0	0	104.44	1	1	25.5572	27.3693
DATA	1219	8	71	0	0	A_23_P19134	NM_032119	12716.9	4377.52	1.159854e+001	2.016260e+000	38.5	27	5.164830e+000	0	0	0	0	0	0	11.6275	1	1	30	27.3968
DATA	1220	8	72	0	0	A_21_P0001548	lnc-TGFBR3-1:1	12739.7	4377.24	3.046572e+001	3.386445e+000	55.5	27	5.400447e+000	0	0	0	0	0	0	30.6259	1	1	21.4095	27.6612
DATA	1221	8	73	0	0	A_22_P00007562	lnc-HBEGF-1:1	12760.4	4377	1.470926e+000	1.476500e+000	29.5	28	5.360930e+000	0	0	0	0	0	0	0.656119	0	0	30	28.0665
DATA	1222	8	74	0	0	A_22_P00025517	ENST00000425505	12782	4377.23	1.777333e+001	2.307409e+000	49	29	5.576648e+000	0	0	0	0	0	0	17.954	1	1	28.7238	28.8006
DATA	1223	8	75	0	0	A_21_P0012500	ENST00000514145	12802.5	4377	1.464037e+000	1.468155e+000	27	29	5.919385e+000	0	0	0	0	0	0	-1.55373	0	0	29.1201	29.1795
DATA	1224	8	76	0	0	A_21_P0013106	TCONS_l2_00024960	12823.6	4377	1.460770e+000	1.464879e+000	26	28	5.650037e+000	0	0	0	0	0	0	-2.96156	0	0	29.1201	28.5815
DATA	1225	8	77	0	0	A_33_P3251148	NM_001256530	12844.8	4377	1.415194e+004	1.415195e+003	14266	28	5.832415e+000	0	0	0	0	0	0	14391.1	1	1	28.1191	28.0541
DATA	1226	8	78	0	0	A_23_P67646	NM_014364	12866	4376.8	1.454599e+000	1.458691e+000	28.5	27	6.072336e+000	0	0	0	0	0	0	-1.1665	0	0	30	27.4302
DATA	1227	8	79	0	0	A_32_P20367	NM_001011	12887.3	4377	1.188220e+004	1.188220e+003	11869	27	6.530108e+000	0	0	0	0	0	0	12132.2	1	1	26.0017	27.7615
DATA	1228	8	80	0	0	A_22_P00016869	NR_110102	12908.6	4376.8	1.158657e+002	1.167732e+001	146.5	27	6.495146e+000	0	0	0	0	0	0	118.53	1	1	26.2212	27.9557
DATA	1229	8	81	0	0	A_21_P0005709	lnc-NKAIN3-1:1	12929.6	4376.97	1.446353e+000	1.450422e+000	29	28	6.147187e+000	0	0	0	0	0	0	-0.587639	0	0	29.1201	28.1124
DATA	1230	8	82	0	0	A_33_P3384652	AK294708	12950.6	4377	1.673998e+001	2.213331e+000	45	27.5	5.892495e+000	0	0	0	0	0	0	17.1848	1	1	29.1201	27.8722
DATA	1231	8	83	0	0	A_21_P0001590	lnc-PIGM-3:1	12971.9	4376.79	2.175865e+001	2.612303e+000	50	28	6.095274e+000	0	0	0	0	0	0	22.3732	1	1	28.3221	28.8086
DATA	1232	8	84	0	0	A_21_P0005740	lnc-SPAG1-2:1	12993	4376.5	1.439335e+000	1.443384e+000	28.5	29	5.766084e+000	0	0	0	0	0	0	-0.395777	0	0	30	28.6314
DATA	1233	8	85	0	0	A_33_P3270742	THC2492043	13014.2	4376.52	6.165301e+000	1.567637e+000	36.5	28	6.111796e+000	0	0	0	0	0	0	6.35828	1	0	27.0811	28.7109
DATA	1234	8	86	0	0	A_23_P46429	NM_001554	13035.4	4376.59	8.512745e+000	1.672272e+000	36	28	6.025334e+000	0	0	0	0	0	0	8.79095	1	1	30	28.2805
DATA	1235	8	87	0	0	A_21_P0005147	lnc-FAM120B-3:1	13056.5	4376.68	6.134803e+001	6.300993e+000	91	28	5.855639e+000	0	0	0	0	0	0	63.4314	1	1	27.0811	28.1343
DATA	1236	8	88	0	0	A_21_P0006611	lnc-PFKP-11:1	13077.6	4376.59	5.024138e+000	1.521314e+000	34	27	5.191416e+000	0	0	0	0	0	0	5.20071	1	0	30	27.28
DATA	1237	8	89	0	0	A_33_P3408221	NR_026952	13098.9	4376.61	2.534596e+002	2.538652e+001	292.5	27	5.133063e+000	0	0	0	0	0	0	262.645	1	1	25.5572	27.4373
DATA	1238	8	90	0	0	A_23_P331092	NM_152571	13119.9	4376.6	2.148852e+002	2.153625e+001	252	28	5.219338e+000	0	0	0	0	0	0	222.883	1	1	26.2212	27.4635
DATA	1239	8	91	0	0	A_22_P00003118	NR_121579	13141.2	4375.98	2.810503e+001	3.154220e+000	58.5	27	5.469755e+000	0	0	0	0	0	0	29.1763	1	1	21.9382	27.1142
DATA	1240	8	92	0	0	A_33_P3261869	NM_001286680	13163	4376.8	2.123395e+001	2.560434e+000	50.5	27	5.459146e+000	0	0	0	0	0	0	22.0604	1	1	20.0267	27.6713
DATA	1241	8	93	0	0	A_33_P3361771	NM_003292	13183.3	4376.83	7.262681e+000	1.603711e+000	36	27	5.501538e+000	0	0	0	0	0	0	7.55013	1	1	21.4095	27.4686
DATA	1242	8	94	0	0	A_21_P0010395	lnc-GNAZ-1:1	13204.7	4376.5	1.425006e+000	1.429016e+000	29	27	5.517780e+000	0	0	0	0	0	0	0.0192063	0	0	30	27.6394
DATA	1243	8	95	0	0	A_22_P00016827	lnc-TRIP4-2:1	13225.8	4376.5	1.424341e+000	1.428348e+000	27	27	5.040957e+000	0	0	0	0	0	0	-1.14812	0	0	30	26.7123
DATA	1244	8	96	0	0	A_33_P3351999	THC2642375	13247	4376.5	1.423813e+000	1.427818e+000	26	26	5.274322e+000	0	0	0	0	0	0	-2.22518	0	0	26.2212	26.3177
DATA	1245	8	97	0	0	A_23_P118516	NM_016078	13267.9	4376.6	8.166956e+001	8.290762e+000	115	26	5.549973e+000	0	0	0	0	0	0	85.0449	1	1	25.7804	26.3676
DATA	1246	8	98	0	0	A_33_P3333089	ENST00000619172	13289.3	4376.5	1.423163e+000	1.427978e+000	29	26	5.530043e+000	0	0	0	0	0	0	0.501358	0	0	30	26.2116
DATA	1247	8	99	0	0	A_23_P215505	NM_012294	13310.5	4376.32	1.423037e+000	1.427040e+000	26	26	5.370919e+000	0	0	0	0	0	0	-2.8864	0	0	27.0811	26.4104
DATA	1248	8	100	0	0	A_21_P0011789	TCONS_l2_00013434	13331.5	4376.32	2.342405e+000	1.446146e+000	31	26	5.352527e+000	0	0	0	0	0	0	2.43987	1	0	30	26.4442
DATA	1249	8	101	0	0	A_33_P3364811	NM_002838	13352.5	4376.5	2.351826e+003	2.351870e+002	2465	27	5.645252e+000	0	0	0	0	0	0	2449.44	1	1	24.4106	27.0575
DATA	1250	8	102	0	0	A_21_P0005410	lnc-ZKSCAN1-1:6	13375.1	4376.92	5.674962e+000	1.536154e+000	35	28	5.733789e+000	0	0	0	0	0	0	5.90927	1	0	30	27.9306
DATA	1251	8	103	0	0	A_21_P0006035	ENST00000450399	13395	4376.2	6.360590e+000	1.563117e+000	35	28	5.741917e+000	0	0	0	0	0	0	6.62151	1	0	28.1191	27.6639
DATA	1252	8	104	0	0	A_33_P3220410	BX107671	13416.2	4376.19	1.485765e+000	1.436083e+000	29.5	27	5.840976e+000	0	0	0	0	0	0	1.54614	1	0	28.5237	27.4187
DATA	1253	8	105	1028	1	(+)E1A_r60_1	E1A_r60_1	13437.4	4376.03	1.425014e+000	1.429022e+000	29	27	5.709506e+000	0	0	0	0	0	0	-0.308488	0	0	30	26.944
DATA	1254	8	106	0	0	A_22_P00023760	ENST00000425194	13458.6	4376.03	1.425779e+000	1.429789e+000	25	27	5.277199e+000	0	0	0	0	0	0	-4.57705	0	0	30	27.3234
DATA	1255	8	107	0	0	A_22_P00007614	lnc-HEBP1-1:1	13479.6	4376	1.426658e+000	1.436759e+000	31	27.5	5.651206e+000	0	0	0	0	0	0	1.37265	0	0	30	27.8063
DATA	1256	8	108	0	0	A_22_P00009914	lnc-MGMT-4:1	13500.9	4376.26	1.322841e+001	1.949265e+000	43	27	5.634141e+000	0	0	0	0	0	0	13.7342	1	1	21.4095	27.5213
DATA	1257	8	109	0	0	A_22_P00006710	NM_001129895	13522	4376.2	1.269559e+004	1.269560e+003	13139	27	5.224429e+000	0	0	0	0	0	0	13170.7	1	1	28.1191	27.0322
DATA	1258	8	110	0	0	A_33_P3292650	NM_207407	13542.9	4375.47	4.330913e+000	1.497962e+000	32	27	5.461888e+000	0	0	0	0	0	0	4.48928	1	0	30	26.9242
DATA	1259	8	111	0	0	A_22_P00013801	lnc-RP4-604K5.1.1-3:1	13564.4	4376	2.477125e+001	3.123609e+000	53	27	5.902094e+000	0	0	0	0	0	0	25.6525	1	1	29.1201	27.5
DATA	1260	8	112	0	0	A_22_P00002070	ENST00000560376	13585.5	4376	1.285490e+002	1.293494e+001	160	26	5.358078e+000	0	0	0	0	0	0	132.989	1	1	30	26.765
DATA	1261	8	113	0	0	A_21_P0004352	lnc-IRX4-2:1	13606.6	4376	1.434304e+000	1.438371e+000	27	26	5.130964e+000	0	0	0	0	0	0	0.10061	0	0	29.1201	26.691
DATA	1262	8	114	0	0	A_23_P386888	NM_005577	13627.8	4376	1.132745e+001	1.832118e+000	40	26	4.947898e+000	0	0	0	0	0	0	11.6928	1	1	30	26.8282
DATA	1263	8	115	0	0	A_24_P461238	NR_027066	13648.2	4375.59	7.264151e+000	1.614307e+000	36	26	5.194976e+000	0	0	0	0	0	0	7.48985	1	1	19.1492	26.8311
DATA	1264	8	116	0	1	ERCC-00104_60	ERCC-00104_60	13670.4	4376	2.501872e+000	1.465076e+000	31	26	5.030811e+000	0	0	0	0	0	0	2.57617	1	0	29.1201	25.994
DATA	1265	8	117	0	0	A_22_P00003829	ENST00000563079	13691.4	4376	1.441396e+000	1.445451e+000	27	26	4.869903e+000	0	0	0	0	0	0	-1.01488	0	0	30	26.0419
DATA	1266	8	118	0	0	A_33_P3380992	NM_001080538	13712.6	4375.97	1.443382e+000	1.447442e+000	27.5	26	4.980519e+000	0	0	0	0	0	0	-0.968355	0	0	30	26.2333
DATA	1267	8	119	0	0	A_33_P3399911	A_33_P3399911	13733.6	4376	2.839736e+000	1.477056e+000	32	26	4.945067e+000	0	0	0	0	0	0	2.91207	1	0	29.1201	26.2979
DATA	1268	8	120	0	0	A_23_P117424	NM_025230	13754.8	4375.81	2.889742e+002	2.893386e+001	312	26	5.537824e+000	0	0	0	0	0	0	295.901	1	1	30	26.6948
DATA	1269	8	121	0	0	A_33_P3267380	NM_172244	13776	4375.8	1.449760e+000	1.455020e+000	29	26	5.623668e+000	0	0	0	0	0	0	0.599436	0	0	30	26.9561
DATA	1270	8	122	0	0	A_23_P119907	NM_018089	13797.2	4375.63	5.577679e+001	5.764609e+000	83.5	27	5.497497e+000	0	0	0	0	0	0	56.9385	1	1	25.7804	27.1404
DATA	1271	8	123	0	0	A_33_P3398091	NM_001130031	13818.2	4375.8	3.081752e+001	3.409427e+000	57	27	4.887784e+000	0	0	0	0	0	0	31.4092	1	1	24.1747	26.5794
DATA	1272	8	124	0	0	A_33_P3335935	NM_144570	13839.5	4375.68	2.178984e+000	1.476961e+000	31	26	5.013732e+000	0	0	0	0	0	0	2.21721	1	0	27.0811	26.3295
DATA	1273	8	125	0	0	A_23_P11224	NM_173470	13860.7	4375.5	8.445340e+002	8.446608e+001	826	26.5	5.092088e+000	0	0	0	0	0	0	857.936	1	1	25.3321	26.6033
DATA	1274	8	126	0	0	A_33_P3296582	NM_024590	13881.8	4375.5	1.461557e+000	1.465668e+000	27	27	5.608986e+000	0	0	0	0	0	0	-1.11015	0	0	30	27.3253
DATA	1275	8	127	0	0	A_22_P00022030	NR_110796	13904.1	4375.25	1.164037e+001	1.873712e+000	39.5	26	5.421497e+000	0	0	0	0	0	0	11.7843	1	1	21.9382	26.5111
DATA	1276	8	128	0	0	A_33_P3321564	A_33_P3321564	13924	4375.5	1.466536e+000	1.474605e+000	29	27	5.702522e+000	0	0	0	0	0	0	1.08931	0	0	30	26.8184
DATA	1277	8	129	0	0	A_21_P0002153	lnc-ACP1-6:1	13945.3	4375.5	1.469085e+000	1.477517e+000	28	27	5.819395e+000	0	0	0	0	0	0	1.13645	0	0	30	27.4448
DATA	1278	8	130	0	0	A_32_P496893	NM_001014830	13966.5	4375.5	1.471637e+000	1.476950e+000	30	27	5.377677e+000	0	0	0	0	0	0	0.593004	0	0	30	27.2355
DATA	1279	8	131	0	0	A_33_P3305243	ENST00000373903	13987.9	4375.52	3.412292e+000	1.517241e+000	31	27	4.997443e+000	0	0	0	0	0	0	3.43088	1	0	30	27.1309
DATA	1280	8	132	0	0	A_22_P00002025	lnc-BEST4-1:1	14009.1	4375.53	2.022495e+001	2.506718e+000	48	27	5.425046e+000	0	0	0	0	0	0	20.3	1	1	25.3321	27.1353
DATA	1281	8	133	0	0	A_23_P1145	NM_018109	14030	4375.5	5.404254e+001	5.604157e+000	80.5	27	5.636409e+000	0	0	0	0	0	0	54.151	1	1	26.2212	27.2949
DATA	1282	8	134	0	0	A_22_P00021084	lnc-KANSL3-1:1	14051.2	4375.5	2.769243e+002	2.773227e+001	309.5	27	5.271779e+000	0	0	0	0	0	0	277.006	1	1	25.7804	27.5113
DATA	1283	8	135	0	0	A_23_P258493	NM_005573	14072	4375.5	3.222423e+002	3.225859e+001	344	27	5.307177e+000	0	0	0	0	0	0	321.803	1	1	26.2212	27.5084
DATA	1284	8	136	0	1	ETG04_27747	ETG04_27747	14093.5	4375.32	3.694356e+000	1.536034e+000	33.5	26	5.300374e+000	0	0	0	0	0	0	3.68315	1	0	27.0811	26.8352
DATA	1285	8	137	0	0	A_23_P120710	NM_003316	14115	4375.37	1.985620e+002	1.991229e+001	222	26	5.577070e+000	0	0	0	0	0	0	197.631	1	1	25.5572	26.2189
DATA	1286	8	138	0	0	A_23_P163161	NM_020195	14136	4375.7	3.815112e+002	3.818043e+001	402	26	5.772165e+000	0	0	0	0	0	0	379.109	1	1	26.2212	26.5553
DATA	1287	8	139	0	0	A_21_P0002189	lnc-SLC4A1AP-1:8	14157	4375.5	1.493916e+000	1.498118e+000	28	26	5.658069e+000	0	0	0	0	0	0	-1.89206	0	0	30	26.6484
DATA	1288	8	140	0	0	A_22_P00003573	lnc-CCT7-1:1	14178	4375.2	1.496100e+000	1.500309e+000	27	26	5.256428e+000	0	0	0	0	0	0	-1.37411	0	0	30	26.3315
DATA	1289	8	141	0	0	A_22_P00016698	lnc-TRAF3IP2-1:1	14199.2	4375.19	1.498276e+000	1.502490e+000	28	26	5.255778e+000	0	0	0	0	0	0	-0.114911	0	0	30	26.4212
DATA	1290	8	142	0	0	A_21_P0000859	NR_038980	14220.4	4375.03	1.500337e+000	1.504557e+000	27	26	5.038301e+000	0	0	0	0	0	0	-1.86362	0	0	30	25.9634
DATA	1291	8	143	0	0	A_23_P110811	NM_001867	14241.4	4375.86	1.138602e+004	1.138603e+003	10937	26	5.017855e+000	0	0	0	0	0	0	11232.9	1	1	25.1049	26.1063
DATA	1292	8	144	0	0	A_21_P0007822	lnc-EIF2S3L.1-2:1	14262.8	4375.4	5.417381e+001	5.623488e+000	80	26	5.416493e+000	0	0	0	0	0	0	53.3807	1	1	24.6442	26.4247
DATA	1293	8	145	0	0	A_24_P181672	NM_001009905	14284.6	4375.46	2.669979e+001	3.067558e+000	53	26	5.092517e+000	0	0	0	0	0	0	26.277	1	1	24.4106	26.3934
DATA	1294	8	146	0	0	A_23_P144020	NM_175613	14305	4375.2	1.507624e+000	1.511865e+000	26	27	5.146675e+000	0	0	0	0	0	0	-0.793397	0	0	30	26.6016
DATA	1295	8	147	0	0	A_33_P3267769	NM_001001914	14326.4	4375	1.509089e+000	1.513334e+000	28	27	5.194730e+000	0	0	0	0	0	0	-1.76518	0	0	30	26.5968
DATA	1296	8	148	0	0	A_33_P3282840	NM_001030001	14347.7	4375.6	8.140925e+002	8.142334e+001	811	26	5.178259e+000	0	0	0	0	0	0	798.829	1	1	25.3321	26.0833
DATA	1297	8	149	0	0	A_21_P0009753	ENST00000590677	14369.1	4375.28	1.144339e+001	1.899372e+000	39	26	5.238533e+000	0	0	0	0	0	0	11.2205	1	1	24.6442	26.2145
DATA	1298	8	150	0	0	A_21_P0005753	lnc-UTP23-2:1	14389.6	4375	1.512609e+000	1.516864e+000	27	26	5.521127e+000	0	0	0	0	0	0	-0.894045	0	0	30	26.7201
DATA	1299	8	151	0	0	A_23_P83073	NM_032558	14411	4375.03	3.464182e+002	3.467505e+001	358	27	5.811396e+000	0	0	0	0	0	0	339.277	1	1	26.4388	27.3654
DATA	1300	8	152	0	0	A_23_P62605	NM_000975	14432	4374.8	4.076653e+004	4.076653e+003	39555	27	5.548583e+000	0	0	0	0	0	0	39911.4	1	1	28.1191	27.0753
DATA	1301	8	153	0	0	A_33_P3345011	NM_178525	14453.4	4375	5.447987e+000	1.613509e+000	34	27	5.626880e+000	0	0	0	0	0	0	5.33202	1	0	30	26.8621
DATA	1302	8	154	0	0	A_33_P3349840	ENST00000437531	14475.1	4375.68	9.008035e+001	9.135234e+000	117	27	5.745248e+000	0	0	0	0	0	0	88.1401	1	1	25.5572	27.0255
DATA	1303	8	155	0	0	A_24_P548060	ENST00000419499	14495.5	4375	5.214279e+001	5.431007e+000	79.5	27	5.383090e+000	0	0	0	0	0	0	51.0271	1	1	29.1201	27.1066
DATA	1304	8	156	0	0	A_23_P256455	NM_002947	14516.6	4375	7.955146e+002	7.956596e+001	807	27	5.889240e+000	0	0	0	0	0	0	778.633	1	1	29.1201	27.3476
DATA	1305	8	157	0	0	A_22_P00007771	lnc-HNRNPA1-1:1	14537.8	4374.81	4.669992e+000	1.588271e+000	33	26	6.201759e+000	0	0	0	0	0	0	4.57266	1	0	28.5237	26.8933
DATA	1306	8	158	0	0	A_22_P00016768	XR_251845	14559	4374.8	4.124440e+000	1.572319e+000	31	25	6.029056e+000	0	0	0	0	0	0	4.04062	1	0	28.1191	26.1108
DATA	1307	8	159	0	0	A_22_P00016720	lnc-TRAPPC4-1:1	14580.1	4374.79	1.511925e+000	1.520696e+000	27.5	26	6.097215e+000	0	0	0	0	0	0	1.14837	0	0	28.3221	26.2841
DATA	1308	8	160	0	0	A_23_P436618	NM_000810	14601.4	4374.59	1.510482e+000	1.514731e+000	25	26	5.916118e+000	0	0	0	0	0	0	-1.69537	0	0	30	26.4851
DATA	1309	8	161	0	0	A_33_P3345210	NM_001164407	14622.5	4374.68	1.508841e+000	1.513152e+000	29	26	5.540255e+000	0	0	0	0	0	0	0.139857	0	0	30	26.3618
DATA	1310	8	162	0	0	A_22_P00002244	XR_424156	14643.8	4374.83	1.731122e+002	1.737705e+001	190.5	26	5.480815e+000	0	0	0	0	0	0	170.282	1	1	24.4106	26.4067
DATA	1311	8	163	0	0	A_23_P69941	NR_027706	14664.8	4374.52	1.504479e+000	1.509164e+000	27	26	5.321750e+000	0	0	0	0	0	0	0.364115	0	0	30	25.7376
DATA	1312	8	164	0	0	A_19_P00810982	lnc-MACROD1-1:1	14686	4374.93	4.417829e+001	4.667526e+000	72	25	5.177699e+000	0	0	0	0	0	0	43.5988	1	1	25.3321	25.1253
DATA	1313	9	1	0	0	A_23_P392076	NM_014574	11225	4385	6.768622e+000	1.757082e+000	36	27	5.571421e+000	0	0	0	0	0	0	6.20486	1	0	22.7082	26.7774
DATA	1314	9	2	0	0	A_22_P00003761	lnc-CDIPT-1:7	11247.1	4385.7	3.795264e+001	4.131088e+000	62	27	5.671090e+000	0	0	0	0	0	0	34.5774	1	1	26.0017	27.0459
DATA	1315	9	3	0	0	A_22_P00003103	NR_033838	11268.4	4385	2.572665e+000	1.508275e+000	29	28	6.527024e+000	0	0	0	0	0	0	2.33237	1	0	29.1201	28.4388
DATA	1316	9	4	0	0	A_21_P0011474	NM_001005735	11288.7	4385.5	2.710141e+001	3.171614e+000	53	28	5.989146e+000	0	0	0	0	0	0	24.4517	1	1	25.7804	29.0037
DATA	1317	9	5	0	0	A_23_P217178	NM_005462	11310.6	4385	5.553352e+000	1.745422e+000	32.5	29	6.117748e+000	0	0	0	0	0	0	4.98854	1	0	29.1201	29.3452
DATA	1318	9	6	0	0	A_33_P3311646	A_33_P3311646	11331.4	4385.92	2.859139e+003	2.859187e+002	2568.5	29	5.580561e+000	0	0	0	0	0	0	2557.22	1	1	24.4106	29.7361
DATA	1319	9	7	0	0	A_21_P0012698	TCONS_l2_00021455	11353.2	4385.41	3.243717e+001	3.647412e+000	56.5	30	5.696510e+000	0	0	0	0	0	0	28.9078	1	1	26.0017	29.7692
DATA	1320	9	8	0	0	A_22_P00016696	lnc-TRA2A-1:1	11374.1	4385.54	5.126240e+002	5.128971e+001	484.5	30	5.797678e+000	0	0	0	0	0	0	455.327	1	1	25.7804	29.9049
DATA	1321	9	9	0	0	A_24_P32935	NM_000803	11394.6	4385.59	1.705819e+001	2.393074e+000	43	29	5.974348e+000	0	0	0	0	0	0	15.1072	1	1	24.4106	29.7594
DATA	1322	9	10	0	0	A_22_P00022068	ENST00000440455	11416.5	4385	1.677943e+000	1.682664e+000	27.5	29	5.337702e+000	0	0	0	0	0	0	-0.352771	0	0	30	28.8178
DATA	1323	9	11	0	0	A_24_P140608	NM_001945	11437.1	4385.34	2.106452e+001	2.698554e+000	46.5	28	5.638158e+000	0	0	0	0	0	0	18.563	1	1	25.5572	29.004
DATA	1324	9	12	0	0	A_33_P3373885	ENST00000416045	11458.6	4385	1.334042e+001	2.797238e+000	38	28	5.646086e+000	0	0	0	0	0	0	11.7332	1	1	30	28.8972
DATA	1325	9	13	0	0	A_23_P115762	NM_007265	11480.2	4385.37	1.898639e+002	1.906175e+001	191	29	5.804996e+000	0	0	0	0	0	0	166.672	1	1	26.4388	29.2422
DATA	1326	9	14	0	0	A_23_P169887	NM_001521	11500.9	4385.27	3.864628e+002	3.868345e+001	363	29	5.760387e+000	0	0	0	0	0	0	338.787	1	1	26.4388	29.2308
DATA	1327	9	15	0	1	ERCC-00043_129	ERCC-00043_129	11522.4	4385	1.692717e+000	1.701788e+000	31	28	5.677149e+000	0	0	0	0	0	0	1.05973	0	0	30	28.8843
DATA	1328	9	16	0	0	A_22_P00016682	lnc-TPR-1:1	11543.4	4384.97	1.694231e+000	1.699564e+000	29	29	5.625704e+000	0	0	0	0	0	0	0.38409	0	0	30	28.944
DATA	1329	9	17	0	0	A_22_P00005013	lnc-DDX20-2:3	11564.6	4384.97	2.373436e+000	1.716584e+000	30	29	5.883137e+000	0	0	0	0	0	0	2.07514	1	0	30	29.0682
DATA	1330	9	18	0	0	A_22_P00012139	NM_032940	11585.9	4385.31	2.651141e+001	3.149882e+000	54	29	5.724410e+000	0	0	0	0	0	0	23.1678	1	1	24.1747	28.8154
DATA	1331	9	19	0	0	A_33_P3321263	ENST00000328113	11607.2	4385.21	3.234277e+001	3.654379e+000	58.5	29	5.806268e+000	0	0	0	0	0	0	28.2602	1	1	21.1402	29.4066
DATA	1332	9	20	0	0	A_22_P00010716	ENST00000510360	11628.8	4385.07	3.151610e+001	3.581325e+000	57.5	30	5.690151e+000	0	0	0	0	0	0	27.5412	1	1	21.6755	29.9125
DATA	1333	9	21	0	0	A_33_P3268989	THC2581013	11649.2	4384.52	7.979211e+000	1.782561e+000	37	30	5.656020e+000	0	0	0	0	0	0	6.97592	1	0	30	29.6768
DATA	1334	9	22	0	0	A_23_P364613	NM_138413	11670.4	4384.59	2.882747e+000	1.723649e+000	31.5	29	5.769627e+000	0	0	0	0	0	0	2.52151	1	0	27.501	29.6436
DATA	1335	9	23	0	0	A_33_P3406998	NM_130438	11692.1	4384.64	1.007475e+002	1.021686e+001	118	29	5.589174e+000	0	0	0	0	0	0	88.1863	1	1	26.0017	29.0472
DATA	1336	9	24	0	0	A_33_P3290602	NR_102705	11713	4384.7	6.217683e+002	6.219997e+001	576	28	5.461391e+000	0	0	0	0	0	0	544.729	1	1	26.2212	28.4154
DATA	1337	9	25	0	0	A_33_P3215848	BC044628	11734.4	4384.8	1.384894e+001	2.188672e+000	41	28	5.513091e+000	0	0	0	0	0	0	12.1462	1	1	30	28.2528
DATA	1338	9	26	0	0	A_23_P27207	NM_145651	11754.5	4384.93	6.735189e+001	6.944662e+000	87	28	5.276034e+000	0	0	0	0	0	0	59.1409	1	1	25.3321	28.2247
DATA	1339	9	27	0	0	A_23_P36647	NM_177441	11775.9	4384.73	3.796955e+002	3.800715e+001	351	28	5.328392e+000	0	0	0	0	0	0	333.91	1	1	26.0017	28.05
DATA	1340	9	28	0	0	A_22_P00005426	lnc-DTWD2-1:2	11797.3	4384.5	1.682682e+000	1.687415e+000	27	28	5.613024e+000	0	0	0	0	0	0	-1.98246	0	0	30	28.2911
DATA	1341	9	29	0	0	A_22_P00024948	lnc-CTIF-2:1	11818.5	4384.5	2.229609e+001	2.794367e+000	49	28	5.594001e+000	0	0	0	0	0	0	19.6751	1	1	27.9146	28.1978
DATA	1342	9	30	0	0	A_22_P00009778	ENST00000584649	11839.4	4383.89	1.365481e+001	2.028482e+000	40	28	5.702406e+000	0	0	0	0	0	0	12.0739	1	1	20.3108	28.1259
DATA	1343	9	31	0	0	A_22_P00003695	ENST00000567058	11860.8	4384.5	1.673070e+000	1.677777e+000	28	28	5.233347e+000	0	0	0	0	0	0	-0.0679196	0	0	30	28.2407
DATA	1344	9	32	0	0	A_21_P0008597	ENST00000567647	11882	4384.5	1.123633e+001	2.016245e+000	37.5	29	5.431584e+000	0	0	0	0	0	0	9.97654	1	1	30	28.632
DATA	1345	9	33	0	0	A_33_P3212274	BC016059	11903.5	4384.5	1.034293e+002	1.047692e+001	120.5	28	5.466775e+000	0	0	0	0	0	0	92.0484	1	1	26.2212	28.6679
DATA	1346	9	34	0	0	A_33_P3258146	NM_001258000	11924.4	4384.41	8.290580e+000	1.861056e+000	36	28	5.015036e+000	0	0	0	0	0	0	7.39611	1	0	27.501	28.3854
DATA	1347	9	35	0	0	A_23_P65189	NM_000209	11945.5	4384.32	1.657304e+000	1.661966e+000	28	28	4.982712e+000	0	0	0	0	0	0	-0.9176	0	0	30	28.0975
DATA	1348	9	36	0	0	A_19_P00316371	NR_038393	11966.6	4384.41	1.652987e+000	1.657637e+000	27.5	27	5.173700e+000	0	0	0	0	0	0	-2.41211	0	0	30	27.5506
DATA	1349	9	37	0	0	A_32_P202438	AK025716	11987.8	4384.48	4.379942e+000	1.710176e+000	33	27	5.386267e+000	0	0	0	0	0	0	3.93824	1	0	27.0811	27.5249
DATA	1350	9	38	0	0	A_23_P122233	NM_001014990	12008.6	4384.39	3.665825e+002	3.669530e+001	356	28	5.280183e+000	0	0	0	0	0	0	330.534	1	1	24.8756	27.6328
DATA	1351	9	39	0	0	A_22_P00003094	lnc-C8orf83-2:1	12030.1	4384.33	2.944378e+001	3.372100e+000	57	28	5.963322e+000	0	0	0	0	0	0	26.6267	1	1	25.7804	28.1648
DATA	1352	9	40	0	0	A_33_P3208970	NM_001114759	12051.1	4384.42	9.301792e+001	9.445063e+000	112	28	5.630400e+000	0	0	0	0	0	0	84.3658	1	1	26.4388	28.0234
DATA	1353	9	41	0	0	A_21_P0003232	lnc-KCTD6-1:1	12072.4	4384.03	1.629180e+000	1.633763e+000	27	28	5.777386e+000	0	0	0	0	0	0	-2.43614	0	0	30	28.2969
DATA	1354	9	42	0	0	A_33_P3403075	NM_018304	12093.1	4384.11	1.047187e+001	1.936419e+000	38.5	28	6.316576e+000	0	0	0	0	0	0	9.55627	1	1	27.2919	28.582
DATA	1355	9	43	0	0	A_24_P364807	NM_017839	12115	4384.31	1.376275e+002	1.385819e+001	153.5	28.5	6.333056e+000	0	0	0	0	0	0	126.001	1	1	26.0017	29.2705
DATA	1356	9	44	66	-1	3xSLv1	3xSLv1	12135.7	4384.08	9.870384e+000	1.895675e+000	37	27.5	6.172280e+000	0	0	0	1	0	0	9.06528	1	1	30	28.1289
DATA	1357	9	45	0	0	A_22_P00000675	ENST00000414967	12157.5	4384.17	4.119315e+000	1.664838e+000	31	27	5.888761e+000	0	0	0	0	0	0	3.7959	1	0	30	27.5869
DATA	1358	9	46	0	0	A_21_P0011044	TCONS_l2_00005589	12178.4	4384	1.603299e+000	1.607809e+000	28.5	27	5.628454e+000	0	0	0	0	0	0	-0.878726	0	0	30	27.4545
DATA	1359	9	47	0	0	A_23_P104372	NM_015190	12198.9	4384.24	3.925841e+002	3.929111e+001	384	27	5.250933e+000	0	0	0	0	0	0	364.103	1	1	26.6546	27.2939
DATA	1360	9	48	0	0	A_22_P00024301	lnc-DNAJC24-1:1	12220.6	4384	1.592676e+000	1.598483e+000	30.5	27	5.640784e+000	0	0	0	0	0	0	0.605977	0	0	29.1201	27.558
DATA	1361	9	49	0	0	A_22_P00001416	ENST00000526455	12241.6	4384	1.587369e+000	1.591834e+000	26	27	5.510173e+000	0	0	0	0	0	0	-3.13759	0	0	30	27.5725
DATA	1362	9	50	0	0	A_22_P00005153	lnc-DHX57-2:1	12263	4383.8	1.581930e+000	1.588687e+000	31	27	5.548509e+000	0	0	0	0	0	0	0.801951	0	0	30	27.4657
DATA	1363	9	51	0	0	A_23_P6596	NM_005524	12284	4383.8	1.576621e+000	1.586118e+000	31	28	5.339582e+000	0	0	0	0	0	0	1.19037	0	0	30	27.5399
DATA	1364	9	52	0	0	A_21_P0000081	NM_001170797	12305.4	4384	8.162041e+001	8.312738e+000	106	27	4.941738e+000	0	0	0	0	0	0	76.998	1	1	26.2212	27.3764
DATA	1365	9	53	0	0	A_33_P3304427	NM_001190787	12326.4	4383.97	1.565955e+000	1.574706e+000	30	27	4.863171e+000	0	0	0	0	0	0	1.10663	0	0	30	27.2734
DATA	1366	9	54	0	0	A_21_P0014863	BC051442	12347.2	4384.11	7.165179e+002	7.166888e+001	674.5	28	4.969078e+000	0	0	0	0	0	0	680.47	1	1	26.8687	27.743
DATA	1367	9	55	0	0	A_24_P254346	NM_006052	12369	4383.97	3.319834e+002	3.323496e+001	339.5	28	5.341647e+000	0	0	0	0	0	0	316.382	1	1	27.2919	28.2204
DATA	1368	9	56	0	0	A_21_P0004716	ENST00000612554	12390	4383.8	1.550136e+000	1.559231e+000	31	28	5.256085e+000	0	0	0	0	0	0	1.16093	0	0	30	28.8034
DATA	1369	9	57	0	0	A_21_P0006907	lnc-ADD3-3:1	12411	4383.5	1.544971e+000	1.549317e+000	26	28	5.572997e+000	0	0	0	0	0	0	-3.42176	0	0	26.2212	28.9333
DATA	1370	9	58	0	0	A_33_P3395883	A_33_P3395883	12431.8	4383.67	3.492435e+002	3.495848e+001	364	28	5.797320e+000	0	0	0	0	0	0	336.16	1	1	25.7804	28.8346
DATA	1371	9	59	0	0	A_23_P357760	ENST00000481340	12453.4	4383.59	1.534781e+000	1.541955e+000	31	28	5.758623e+000	0	0	0	0	0	0	0.906011	0	0	27.501	28.6353
DATA	1372	9	60	0	1	ERCC-00025_93	DQ883689	12474.5	4383.68	1.529809e+000	1.534113e+000	30	27	5.647093e+000	0	0	0	0	0	0	-1.02378	0	0	30	28.0291
DATA	1373	9	61	0	0	A_22_P00001540	lnc-ARHGEF2-2:1	12495.2	4383.53	2.930519e+001	3.305537e+000	57	28	5.229548e+000	0	0	0	0	0	0	28.4844	1	1	25.3321	28.1099
DATA	1374	9	62	0	0	A_23_P171223	NM_022101	12516.5	4384.02	1.296341e+001	2.001087e+000	41	28	5.356382e+000	0	0	0	0	0	0	12.6403	1	1	23.2073	27.9262
DATA	1375	9	63	0	0	A_23_P132444	NM_006756	12537.9	4383.73	1.106721e+003	1.106825e+002	1114	28	5.343434e+000	0	0	0	0	0	0	1082.6	1	1	26.0017	28.5432
DATA	1376	9	64	0	0	A_33_P3300262	NM_001177972	12559.2	4383.5	1.510575e+000	1.514824e+000	27	28	5.273095e+000	0	0	0	0	0	0	-1.49643	0	0	30	28.5113
DATA	1377	9	65	0	0	A_33_P3358856	ENST00000494093	12580.5	4383.73	2.695438e+003	2.695481e+002	2680.5	29	5.913160e+000	0	0	0	0	0	0	2653.01	1	1	24.4106	29.4484
DATA	1378	9	66	0	0	A_23_P110504	NM_030782	12601.2	4383.5	2.989070e+002	2.992861e+001	323	28	5.572133e+000	0	0	0	0	0	0	295.066	1	1	25.7804	29.0418
DATA	1379	9	67	0	0	A_33_P3231981	NM_007262	12623	4383.5	3.077009e+003	3.077045e+002	2963.5	28	5.789155e+000	0	0	0	0	0	0	3046.66	1	1	26.2212	28.743
DATA	1380	9	68	0	0	A_23_P396934	NM_001144990	12643.8	4383.5	1.492794e+000	1.496993e+000	29	28	6.172563e+000	0	0	0	0	0	0	-0.59995	0	0	30	28.5447
DATA	1381	9	69	0	0	A_21_P0011925	lnc-TEX261-2:1	12665	4383.5	6.985924e+000	1.648174e+000	35.5	28	5.731012e+000	0	0	0	0	0	0	6.95609	1	0	26.2212	28.3676
DATA	1382	9	70	0	0	A_21_P0001740	lnc-WARS2-1:1	12686.2	4383.5	1.484538e+000	1.488714e+000	27	28	5.562413e+000	0	0	0	0	0	0	-1.63477	0	0	30	27.7717
DATA	1383	9	71	0	0	A_33_P3214501	NM_022767	12707.3	4383.49	1.439365e+001	2.067909e+000	44	28	5.091552e+000	0	0	0	0	0	0	14.4099	1	1	25.3321	28.0902
DATA	1384	9	72	0	0	A_33_P3372659	A_33_P3372659	12728.1	4383.5	3.690928e+001	3.976958e+000	65	28	5.159533e+000	0	0	0	0	0	0	37.0455	1	1	21.4095	28.1633
DATA	1385	9	73	0	0	A_23_P159851	NM_032803	12749.6	4383.41	1.473008e+000	1.477151e+000	26.5	28	4.965562e+000	0	0	0	0	0	0	-2.0891	0	0	30	28.4762
DATA	1386	9	74	0	0	A_23_P65307	NM_032229	12770.6	4383.09	1.872830e+001	2.383039e+000	47	29	5.147329e+000	0	0	0	0	0	0	18.8918	1	1	22.1978	28.8511
DATA	1387	9	75	0	0	A_24_P50245	NM_006120	12792.4	4383.81	8.112903e+002	8.114235e+001	839	29	5.382703e+000	0	0	0	0	0	0	820.367	1	1	24.8756	29.12
DATA	1388	9	76	0	0	A_24_P88554	NM_003846	12813.3	4383.8	2.250985e+002	2.255758e+001	256	29	5.481019e+000	0	0	0	0	0	0	228.133	1	1	24.6442	28.966
DATA	1389	9	77	0	0	A_21_P0001415	XR_247053	12834.4	4383	1.459317e+000	1.463422e+000	29	28	5.757559e+000	0	0	0	0	0	0	-0.573338	0	0	29.1201	28.6198
DATA	1390	9	78	0	1	ERCC-00071_128	DQ883654	12855.4	4383.03	3.373053e+001	3.675604e+000	63	28	6.175833e+000	0	0	0	0	0	0	34.3331	1	1	29.1201	28.2082
DATA	1391	9	79	0	0	A_33_P3213288	NM_004847	12876.6	4383.03	1.589515e+002	1.596182e+001	196.5	27	6.390347e+000	0	0	0	0	0	0	162.12	1	1	30	27.9833
DATA	1392	9	80	0	0	A_22_P00000150	NR_120551	12897.6	4383	1.450469e+000	1.454549e+000	27	28	6.460133e+000	0	0	0	0	0	0	-1.95271	0	0	29.1201	28.3671
DATA	1393	9	81	0	0	A_21_P0004277	lnc-GPR98-2:1	12919	4383.2	2.549075e+000	1.474034e+000	31	28	6.250187e+000	0	0	0	0	0	0	2.60982	1	0	30	28.0694
DATA	1394	9	82	0	0	A_24_P132518	NM_001556	12939.5	4383.23	3.017900e+002	3.021378e+001	320.5	28	5.992178e+000	0	0	0	0	0	0	309.511	1	1	25.7804	28.4064
DATA	1395	9	83	0	0	A_23_P404821	NM_001080392	12961.1	4383.33	1.043488e+002	1.053471e+001	137	29	5.832524e+000	0	0	0	0	0	0	107.202	1	1	25.1049	29.0445
DATA	1396	9	84	0	0	A_22_P00003889	NM_020747	12982.5	4383	1.440499e+000	1.444551e+000	27.5	29	5.981517e+000	0	0	0	0	0	0	-1.62241	0	0	30	29.1619
DATA	1397	9	85	0	0	A_23_P124003	NM_170683	13003.6	4382.49	2.079418e+002	2.084415e+001	245	29	6.049564e+000	0	0	0	0	0	0	214.287	1	1	25.1049	29.2168
DATA	1398	9	86	0	0	A_33_P3373403	NM_016274	13024.2	4382.74	1.404938e+002	1.412303e+001	174	29	6.207937e+000	0	0	0	0	0	0	144.977	1	1	27.0811	29.2203
DATA	1399	9	87	0	0	A_33_P3264089	NM_001164458	13045.7	4383.06	3.817724e+001	4.079765e+000	66	29	6.403039e+000	0	0	0	0	0	0	39.4474	1	1	26.8687	29.3725
DATA	1400	9	88	0	0	A_22_P00014113	lnc-SBK2-1:1	13067	4382.8	4.377004e+000	1.502015e+000	34	29	5.492995e+000	0	0	0	0	0	0	4.5281	1	0	28.1191	28.8912
DATA	1401	9	89	0	0	A_21_P0000258	NR_002564	13088.2	4382.89	1.237965e+003	1.238048e+002	1279	29	5.174300e+000	0	0	0	0	0	0	1282.11	1	1	26.8687	28.517
DATA	1402	9	90	0	0	A_33_P3418218	NM_033127	13109.4	4382.97	1.429774e+000	1.433796e+000	29.5	28	5.570768e+000	0	0	0	0	0	0	-0.730741	0	0	29.1201	28.2088
DATA	1403	9	91	0	0	A_23_P211345	NM_080647	13130.8	4383.1	2.474718e+001	2.859414e+000	54	28	5.461821e+000	0	0	0	0	0	0	25.679	1	1	27.7085	28.1699
DATA	1404	9	92	0	1	ERCC-00096_179	DQ459429	13151.7	4382.9	1.427329e+000	1.435786e+000	31	28	5.439584e+000	0	0	0	0	0	0	1.17194	0	0	30	28.5238
DATA	1405	9	93	0	0	A_21_P0005026	XR_242019	13173	4382.8	1.426308e+000	1.430327e+000	29	28	5.774426e+000	0	0	0	0	0	0	0.04399	0	0	30	28.6163
DATA	1406	9	94	0	0	A_33_P3284117	A_33_P3284117	13194	4382.8	1.425442e+000	1.429597e+000	29	28	5.897905e+000	0	0	0	0	0	0	0.211769	0	0	30	28.3174
DATA	1407	9	95	0	0	A_21_P0008154	lnc-NUFIP1-1:5	13215.2	4382.52	2.445627e+000	1.449492e+000	31	27	5.479989e+000	0	0	0	0	0	0	2.54442	1	0	27.0811	27.9412
DATA	1408	9	96	0	0	A_33_P3326643	NM_001277269	13236.5	4382.68	2.200307e+000	1.444963e+000	31	27	5.690770e+000	0	0	0	0	0	0	2.29015	1	0	30	27.7317
DATA	1409	9	97	0	0	A_33_P3413038	NM_001163257	13257.5	4382.68	1.423652e+000	1.427656e+000	29	27	5.599478e+000	0	0	0	0	0	0	-0.543488	0	0	30	27.208
DATA	1410	9	98	0	0	A_33_P3279620	AK094832	13278.4	4382.26	1.418276e+001	2.012160e+000	44	26	5.970734e+000	0	0	0	0	0	0	14.7699	1	1	23.4529	26.616
DATA	1411	9	99	0	0	A_23_P160177	NM_144699	13299.2	4382.88	3.221990e+001	3.523915e+000	65	27	5.893531e+000	0	0	0	0	0	0	33.5581	1	1	21.9382	27.029
DATA	1412	9	100	0	0	A_21_P0013482	TCONS_l2_00027767	13321	4382.5	1.423090e+000	1.427093e+000	28	27	6.224323e+000	0	0	0	0	0	0	-1.9672	0	0	30	27.3369
DATA	1413	9	101	0	0	A_23_P385500	NM_178841	13342.2	4382.5	9.409985e+001	9.517596e+000	127	27	5.958348e+000	0	0	0	0	0	0	98.0065	1	1	26.6546	27.7285
DATA	1414	9	102	0	0	A_23_P110851	NM_198253	13363.3	4382.5	2.027265e+001	2.479361e+000	47	28	5.800087e+000	0	0	0	1	0	0	21.1112	1	1	27.0811	28.2518
DATA	1415	9	103	0	0	A_22_P00003662	lnc-CDC25C-1:1	13384.5	4382.5	6.533784e+000	1.570130e+000	36	28	5.852610e+000	0	0	0	0	0	0	6.8024	1	0	27.9146	28.3541
DATA	1416	9	104	0	0	A_22_P00011151	lnc-OBFC2A-1:1	13405.6	4382.61	8.219295e+001	8.342455e+000	114	28	5.816915e+000	0	0	0	0	0	0	85.544	1	1	24.4106	28.1551
DATA	1417	9	105	0	0	A_23_P321935	NM_030758	13426.8	4382.5	3.734206e+002	3.736938e+001	408.5	28	5.770309e+000	0	0	0	0	0	0	388.483	1	1	26.6546	27.6397
DATA	1418	9	106	0	0	A_24_P375322	NR_003503	13448	4382.5	1.425501e+000	1.435816e+000	29	27	5.099501e+000	0	0	0	0	0	0	1.39771	0	0	30	26.5861
DATA	1419	9	107	0	0	A_33_P3278755	NM_001032377	13469.2	4382.5	1.426338e+000	1.430350e+000	27	27	4.899098e+000	0	0	0	0	0	0	-2.76334	0	0	30	26.655
DATA	1420	9	108	0	0	A_23_P117582	NM_130469	13490.3	4382.5	5.848116e+002	5.849867e+001	607.5	26	4.959077e+000	0	0	0	0	0	0	607.331	1	1	25.3321	26.5889
DATA	1421	9	109	0	0	A_23_P211806	NM_017724	13511.5	4382.32	1.702611e+002	1.708625e+001	209	27	5.358727e+000	0	0	0	0	0	0	176.685	1	1	27.0811	27.0817
DATA	1422	9	110	0	0	A_23_P48535	NM_001030055	13532.6	4382.41	3.473885e+001	3.758056e+000	65	27	5.364229e+000	0	0	0	0	0	0	36.0197	1	1	27.501	27.556
DATA	1423	9	111	0	0	A_23_P102508	NM_021095	13554.1	4382.36	5.157060e+001	5.352959e+000	79.5	27	5.586261e+000	0	0	0	0	0	0	53.4229	1	1	25.5572	27.7773
DATA	1424	9	112	0	0	A_23_P29495	NM_001904	13575	4382.3	4.911052e+002	4.913152e+001	494	27	5.658231e+000	0	0	0	0	0	0	508.254	1	1	26.2212	27.7913
DATA	1425	9	113	0	0	A_23_P51410	NM_022743	13595.8	4382.7	1.903615e+001	2.385565e+000	49	27	5.539822e+000	0	0	0	0	0	0	19.6804	1	1	22.9591	27.5633
DATA	1426	9	114	0	0	A_33_P3273290	ENST00000464469	13617	4382.31	6.394375e+001	6.554373e+000	97	27	5.620425e+000	0	0	0	0	0	0	66.0345	1	1	26.0017	27.5935
DATA	1427	9	115	0	0	A_23_P45488	NM_021806	13638	4382.04	7.770026e+001	7.902525e+000	108	27	5.449648e+000	0	0	0	0	0	0	80.1473	1	1	22.7082	27.3729
DATA	1428	9	116	0	0	A_23_P319640	NR_024606	13659.8	4382.14	9.326028e+001	9.436988e+000	124	27	5.486259e+000	0	0	0	0	0	0	96.0736	1	1	26.4388	27.469
DATA	1429	9	117	0	0	A_23_P103877	NM_001010847	13680.6	4382	1.440696e+000	1.444748e+000	29	27	4.768749e+000	0	0	0	0	0	0	-0.61159	0	0	30	26.5401
DATA	1430	9	118	0	0	A_23_P258310	NM_144651	13702	4382.2	1.442689e+000	1.446748e+000	26	27	4.561402e+000	0	0	0	0	0	0	-1.31896	0	0	30	26.7212
DATA	1431	9	119	0	0	A_23_P56529	NM_001087	13723	4382.03	1.630723e+002	1.637146e+001	198	27	4.824555e+000	0	0	0	0	0	0	167.31	1	1	27.2919	26.6154
DATA	1432	9	120	0	0	A_23_P29939	NM_007308	13744.1	4381.85	1.097497e+004	1.097498e+003	11072.5	27	5.379787e+000	0	0	0	0	0	0	11243.8	1	1	27.2919	27.1585
DATA	1433	9	121	0	0	A_23_P88222	NM_138790	13765	4382.14	2.925227e+001	3.266244e+000	58	27	5.614887e+000	0	0	0	0	0	0	29.9239	1	1	26.2212	27.1522
DATA	1434	9	122	0	0	A_21_P0008560	ENST00000558411	13786.6	4382	1.451288e+000	1.455371e+000	26	27	5.560221e+000	0	0	0	0	0	0	-2.02149	0	0	30	27.2188
DATA	1435	9	123	0	0	A_33_P3267731	NR_034016	13807.6	4382	1.453587e+000	1.457676e+000	28	27	4.954701e+000	0	0	0	0	0	0	-1.57911	0	0	30	26.6245
DATA	1436	9	124	0	0	A_24_P203765	NM_001287596	13828.8	4382	1.455962e+000	1.460061e+000	29	27	4.824011e+000	0	0	0	0	0	0	0.032911	0	0	30	26.8251
DATA	1437	9	125	0	0	A_33_P3343616	NM_001290131	13850.1	4381.78	7.392329e+000	1.638696e+000	34	27	5.590710e+000	0	0	0	0	0	0	7.51334	1	1	27.7085	26.9565
DATA	1438	9	126	0	0	A_33_P3248787	DB221055	13871.4	4382	7.367738e+000	1.639818e+000	35	27	5.633349e+000	0	0	0	0	0	0	7.47558	1	1	30	27.249
DATA	1439	9	127	0	0	A_32_P45974	BC071972	13892.4	4381.97	1.463358e+000	1.467475e+000	27	27.5	5.721426e+000	0	0	0	0	0	0	-1.7076	0	0	30	27.8648
DATA	1440	9	128	0	0	A_22_P00023389	lnc-FAM114A1-1:1	13913.6	4381.97	1.624550e+000	1.478959e+000	31	28	5.659559e+000	0	0	0	0	0	0	1.64269	1	0	29.1201	27.8367
DATA	1441	9	129	0	0	A_33_P3214047	ENST00000412929	13934.6	4382	2.097522e+000	1.487427e+000	30.5	28	5.695919e+000	0	0	0	0	0	0	2.11727	1	0	29.1201	28.1708
DATA	1442	9	130	0	0	A_22_P00005133	ENST00000542248	13956	4381.67	4.577039e+001	4.808879e+000	77	28	5.863575e+000	0	0	0	0	0	0	46.1206	1	1	25.7804	27.9786
DATA	1443	9	131	0	0	A_22_P00010440	ENST00000556602	13977	4381.8	1.473577e+000	1.477722e+000	27	27	5.269145e+000	0	0	0	0	0	0	-1.30468	0	0	30	27.5021
DATA	1444	9	132	0	0	A_23_P74344	NM_053053	13998.1	4382.31	3.118042e+001	3.451618e+000	59.5	28	5.280143e+000	0	0	0	0	0	0	31.308	1	1	24.8756	27.6905
DATA	1445	9	133	0	0	A_22_P00008549	NR_110826	14019.8	4381.46	2.109018e+001	2.578182e+000	47	28	5.645080e+000	0	0	0	0	0	0	21.1399	1	1	26.2212	28.112
DATA	1446	9	134	0	0	A_21_P0004110	ENST00000503488	14040.5	4381.68	1.481308e+000	1.485791e+000	28.5	28	5.438191e+000	0	0	0	0	0	0	0.306418	0	0	30	28.0851
DATA	1447	9	135	0	0	A_22_P00004430	ENST00000563286	14061.5	4381.53	5.941951e+001	6.125432e+000	88.5	28	5.670175e+000	0	0	0	0	0	0	59.3566	1	1	24.4106	28.3968
DATA	1448	9	136	0	0	A_24_P253251	NM_003045	14082.5	4381.48	2.768991e+001	3.144666e+000	53	27	5.210235e+000	0	0	0	0	0	0	27.6141	1	1	22.4545	27.6807
DATA	1449	9	137	0	0	A_22_P00009751	lnc-ME3-1:1	14104	4381.5	1.488851e+000	1.493040e+000	27	27	5.382447e+000	0	0	0	0	0	0	-0.954066	0	0	30	27.247
DATA	1450	9	138	0	0	A_23_P502035	NM_000155	14124.9	4381.17	9.262783e+001	9.382719e+000	119.5	26	5.536154e+000	0	0	0	0	0	0	92.0711	1	1	24.1747	26.9925
DATA	1451	9	139	0	0	A_23_P218131	NM_032714	14147	4381.54	1.025793e+002	1.036673e+001	127.5	26.5	5.893758e+000	0	0	0	0	0	0	101.789	1	1	26.2212	27.168
DATA	1452	9	140	0	0	A_33_P3352517	NM_001037162	14167.5	4381.5	1.496012e+000	1.500220e+000	27	27	5.829604e+000	0	0	0	0	0	0	-1.07889	0	0	30	27.0876
DATA	1453	9	141	0	0	A_23_P36226	NM_032315	14188.6	4381.61	9.020016e+001	9.144298e+000	116	27	5.653177e+000	0	0	0	0	0	0	89.2355	1	1	24.4106	26.9602
DATA	1454	9	142	0	0	A_24_P367242	NM_181607	14209.8	4381.5	1.500443e+000	1.504663e+000	27.5	27	5.455857e+000	0	0	0	0	0	0	-0.775979	0	0	30	27.0611
DATA	1455	9	143	0	0	A_33_P3744736	NR_046102	14231	4381.5	1.512795e+000	1.514325e+000	29.5	27	5.101027e+000	0	0	0	0	0	0	1.49239	1	0	26.2212	26.5354
DATA	1456	9	144	0	0	A_22_P00021678	lnc-KCNG3-2:1	14252.2	4381.5	1.504502e+000	1.509313e+000	28	27	5.259011e+000	0	0	0	0	0	0	0.411512	0	0	26.6546	26.5058
DATA	1457	9	145	0	0	A_33_P3334121	A_33_P3334121	14273.7	4381.64	1.655491e+001	2.241154e+000	45	26	5.091465e+000	0	0	0	0	0	0	16.2892	1	1	20.8674	26.5836
DATA	1458	9	146	0	0	A_32_P175739	NM_000189	14294.7	4381.5	4.366762e+002	4.369380e+001	430.5	26	5.158806e+000	0	0	0	0	0	0	429.184	1	1	25.3321	26.3992
DATA	1459	9	147	0	0	A_21_P0001665	lnc-APITD1-1:1	14315.6	4381.41	1.180999e+001	1.920110e+000	41	27	5.261575e+000	0	0	0	0	0	0	11.5952	1	1	30	26.6215
DATA	1460	9	148	0	0	A_21_P0012230	ENST00000452028	14336.8	4381.48	1.511194e+000	1.515445e+000	25	27	5.168529e+000	0	0	0	0	0	0	-2.50179	0	0	30	26.6707
DATA	1461	9	149	0	0	A_21_P0003751	lnc-SNCA-1:1	14358	4381.5	1.512517e+000	1.522954e+000	29	26	4.921182e+000	0	0	0	0	0	0	1.34347	0	0	30	26.3714
DATA	1462	9	150	0	0	A_24_P83678	NM_198468	14379	4381.5	6.469019e+000	1.650015e+000	34	27	5.513959e+000	0	0	0	0	0	0	6.33481	1	0	26.2212	27.168
DATA	1463	9	151	0	0	A_23_P113237	NM_001012288	14400.2	4381.19	9.594759e+000	1.796497e+000	36	27	5.822329e+000	0	0	0	0	0	0	9.39012	1	1	28.5237	27.4917
DATA	1464	9	152	0	0	A_23_P15511	NM_004396	14421.7	4381.17	8.345693e+003	8.345707e+002	7833	27	5.633749e+000	0	0	0	0	0	0	8163.47	1	1	27.2919	27.9008
DATA	1465	9	153	0	0	A_19_P00318152	NR_003239	14442.6	4381.03	6.641661e+002	6.643401e+001	684	28	5.954773e+000	0	0	0	0	0	0	649.436	1	1	29.1201	28.0528
DATA	1466	9	154	0	0	A_23_P1981	NM_000207	14463.6	4381	3.652230e+000	1.563745e+000	30	27	6.103592e+000	0	0	0	0	0	0	3.57039	1	0	29.1201	27.9466
DATA	1467	9	155	0	0	A_22_P00012490	ENST00000518098	14484	4380.38	7.459103e+000	1.693577e+000	34	28	5.708492e+000	0	0	0	0	0	0	7.29209	1	0	17.2609	28.0336
DATA	1468	9	156	0	0	A_23_P45294	NM_207318	14506.6	4381.36	2.457774e+002	2.462474e+001	262	28	6.545110e+000	0	0	0	0	0	0	240.248	1	1	25.3321	28.6667
DATA	1469	9	157	0	0	A_22_P00018788	ENST00000518620	14527.4	4381	1.515926e+000	1.520190e+000	27.5	28	6.718078e+000	0	0	0	0	0	0	-1.53855	0	0	29.1201	28.3858
DATA	1470	9	158	0	0	A_22_P00017031	ENST00000436418	14547.8	4380.78	1.285569e+001	1.990397e+000	39	28	6.981466e+000	0	0	0	0	0	0	12.5755	1	1	19.1492	28.254
DATA	1471	9	159	0	0	A_33_P3241090	NM_001005186	14569.6	4381.03	1.514449e+000	1.521168e+000	29	27	6.641298e+000	0	0	0	0	0	0	0.846285	0	0	29.1201	27.549
DATA	1472	9	160	0	0	A_21_P0014408	NR_040513	14590.6	4381	4.060171e+000	1.570913e+000	31.5	27	6.395470e+000	0	0	0	0	0	0	3.97693	1	0	29.1201	27.3475
DATA	1473	9	161	0	0	A_23_P213959	NM_133263	14612.4	4381.37	3.011863e+001	3.371943e+000	54	26.5	6.353118e+000	0	0	0	0	0	0	29.5284	1	1	24.1747	27.188
DATA	1474	9	162	0	0	A_23_P102462	NM_153214	14633.1	4380.9	3.838856e+000	1.562145e+000	31	27	5.270407e+000	0	0	0	0	0	0	3.76833	1	0	30	26.8069
DATA	1475	9	163	0	0	A_24_P39928	NM_001080468	14654.4	4381	1.507918e+000	1.512160e+000	25.5	26	5.210561e+000	0	0	0	0	0	0	-1.83532	0	0	29.1201	25.9066
DATA	1476	9	164	0	0	A_22_P00000767	NR_120311	14675.4	4380.97	3.942840e+000	1.560358e+000	30.5	25	4.999804e+000	0	0	0	0	0	0	3.882	1	0	30	25.2584
DATA	1477	10	1	0	0	A_21_P0012834	ENST00000513310	11236.6	4391.03	5.530741e+000	1.722063e+000	34	27	5.598934e+000	0	0	0	0	0	0	5.04101	1	0	30	27.0116
DATA	1478	10	2	0	0	A_21_P0009431	NR_120419	11257.6	4391	1.634899e+000	1.639531e+000	28	27	5.765651e+000	0	0	0	0	0	0	0.0942456	0	0	30	27.6501
DATA	1479	10	3	0	0	A_23_P374782	NM_001024666	11278.6	4391.64	1.453745e+003	1.453838e+002	1312	28	6.273654e+000	0	0	0	0	0	0	1311.21	1	1	24.8756	29.0571
DATA	1480	10	4	0	0	A_21_P0003186	NR_034007	11300	4391.2	1.650646e+000	1.655289e+000	25	29	5.861542e+000	0	0	0	0	0	0	-3.70093	0	0	28.1191	29.3345
DATA	1481	10	5	0	0	A_21_P0005826	lnc-ZMAT4-2:1	11321.4	4391	6.323596e+000	1.778374e+000	35	29	5.987416e+000	0	0	0	0	0	0	5.65506	1	0	29.1201	30.0493
DATA	1482	10	6	0	0	A_21_P0002507	lnc-CXCR4-1:1	11342.4	4391	2.127691e+000	1.681954e+000	32	29	5.742419e+000	0	0	0	0	0	0	1.89557	1	0	29.1201	29.6746
DATA	1483	10	7	0	0	A_21_P0011943	TCONS_l2_00014767	11363.5	4391	1.279792e+001	1.920499e+000	38	30	5.577486e+000	0	0	0	0	0	0	11.3625	1	1	30	29.9309
DATA	1484	10	8	0	0	A_33_P3254136	NM_177531	11384.6	4391	1.828782e+000	1.689346e+000	30	30	5.819639e+000	0	0	0	0	0	0	1.61862	1	0	29.1201	29.9071
DATA	1485	10	9	0	0	A_21_P0000988	ENST00000438619	11405.8	4391	1.679377e+000	1.684101e+000	27	29	5.389002e+000	0	0	0	0	0	0	-1.39411	0	0	30	29.0791
DATA	1486	10	10	0	0	A_21_P0000748	NR_038280	11427	4390.8	5.888830e+000	1.787890e+000	32	29	5.393648e+000	0	0	0	0	0	0	5.18522	1	0	30	29.0531
DATA	1487	10	11	0	0	A_33_P3863935	NR_028492	11448.3	4391.19	2.621789e+001	3.120359e+000	53	29	5.699339e+000	0	0	0	0	0	0	23.0325	1	1	17.2609	29.1756
DATA	1488	10	12	0	0	A_23_P252817	NM_001048	11469.4	4391	3.280702e+000	1.726446e+000	31	28	5.738613e+000	0	0	0	0	0	0	2.87702	1	0	30	28.9535
DATA	1489	10	13	0	0	A_23_P373584	NM_139167	11490.6	4390.97	1.692839e+000	1.697601e+000	27	28	5.698653e+000	0	0	0	0	0	0	-1.44757	0	0	29.1201	28.9506
DATA	1490	10	14	0	0	A_21_P0013968	XM_003119675	11511.5	4391.28	1.580601e+002	1.589715e+001	163	29	5.810239e+000	0	0	0	0	0	0	138.212	1	1	25.3321	29.124
DATA	1491	10	15	0	0	A_33_P3230011	NM_001130159	11532.8	4390.81	5.701951e+000	1.794346e+000	33	29	5.719669e+000	0	0	0	0	0	0	4.98167	1	0	30	29.0895
DATA	1492	10	16	0	0	A_22_P00016042	NR_110227	11554	4390.8	1.748172e+000	1.711531e+000	30	29	6.026233e+000	0	0	0	0	0	0	1.52623	1	0	30	29.2341
DATA	1493	10	17	0	0	A_22_P00021957	ENST00000525758	11575.2	4390.52	4.175342e+000	1.753686e+000	32	29	6.011779e+000	0	0	0	0	0	0	3.6438	1	0	30	29.2677
DATA	1494	10	18	0	1	ERCC-00034_158	DQ855001	11596.4	4390.59	1.752159e+000	1.712668e+000	30	30	5.870960e+000	0	0	0	0	0	0	1.52872	1	0	30	29.6084
DATA	1495	10	19	0	0	A_23_P358221	NM_015562	11617.7	4390.82	4.107060e+001	4.446438e+000	63	30	5.829228e+000	0	0	0	0	0	0	35.8311	1	1	24.1747	29.8898
DATA	1496	10	20	0	0	A_23_P10385	NM_016448	11639	4391.93	1.630813e+001	2.331863e+000	41	30	5.668274e+000	0	0	0	1	0	0	14.2268	1	1	30	30.0305
DATA	1497	10	21	0	0	A_24_P343233	NM_002124	11660	4390.7	6.083650e+003	6.083674e+002	5159	30	5.579635e+000	0	0	0	0	0	0	5311.33	1	1	26.2212	29.9339
DATA	1498	10	22	0	0	A_23_P132260	NM_014303	11681	4390.5	4.821885e+001	5.113241e+000	72.5	29	5.575762e+000	0	0	0	0	0	0	42.1271	1	1	26.2212	29.2556
DATA	1499	10	23	0	0	A_23_P113825	NM_144653	11702.1	4390.6	3.833943e+002	3.837710e+001	359	29	5.730575e+000	0	0	0	0	0	0	335.235	1	1	25.7804	29.2784
DATA	1500	10	24	0	0	A_33_P3319896	NM_001009611	11723.3	4390.5	1.129651e+001	2.039556e+000	39	28	5.330625e+000	0	0	0	0	0	0	9.88812	1	1	30	28.5376
DATA	1501	10	25	0	0	A_22_P00011954	lnc-PKMYT1-1:1	11744.5	4390.5	1.691292e+000	1.696050e+000	26	29	5.906190e+000	0	0	0	0	0	0	-3.12268	0	0	27.9146	28.8688
DATA	1502	10	26	0	0	A_23_P8848	NM_018250	11765.4	4390.91	4.561577e+002	4.564721e+001	427	28	5.216841e+000	0	0	0	0	0	0	400.295	1	1	25.3321	28.3022
DATA	1503	10	27	0	0	A_21_P0012929	TCONS_l2_00023251	11786.8	4390.5	3.653751e+001	4.026091e+000	61	28	5.685867e+000	0	0	0	0	0	0	32.117	1	1	26.6546	28.4349
DATA	1504	10	28	0	0	A_33_P3304081	ENST00000489727	11807.9	4391.22	2.781337e+001	3.253674e+000	52.5	28	5.501751e+000	0	0	0	0	0	0	24.4868	1	1	22.4545	28.4028
DATA	1505	10	29	0	1	ERCC-00130_136	EF011072	11829.3	4389.88	3.019309e+001	3.457513e+000	54	28	5.578554e+000	0	0	0	1	0	0	26.6398	1	1	21.6755	28.2246
DATA	1506	10	30	0	0	A_23_P122924	NM_002192	11850.3	4390.5	2.332075e+000	1.697623e+000	29.5	28	5.357996e+000	0	0	0	0	0	0	2.06149	1	0	30	28.3585
DATA	1507	10	31	0	0	A_33_P3266993	AK130024	11870.9	4390.67	2.443096e+001	2.963885e+000	49.5	29	5.196842e+000	0	0	0	0	0	0	21.6409	1	1	25.7804	28.4382
DATA	1508	10	32	0	0	A_23_P302550	NM_130782	11892.1	4390.6	3.941085e+003	3.941120e+002	3493	29	5.502933e+000	0	0	0	0	0	0	3499.04	1	1	26.2212	28.9188
DATA	1509	10	33	0	0	A_23_P110504	NM_030782	11913.8	4390.58	2.895436e+002	2.900249e+001	282	28	5.201665e+000	0	0	0	0	0	0	257.702	1	1	25.7804	28.5806
DATA	1510	10	34	0	0	A_33_P3313685	AK123052	11935	4390.5	7.424176e+000	1.823812e+000	35.5	28	4.979503e+000	0	0	0	0	0	0	6.62447	1	0	30	28.4845
DATA	1511	10	35	0	0	A_23_P60101	NM_030895	11955.6	4391.02	3.366991e+001	3.754740e+000	58	28	5.367629e+000	0	0	0	0	0	0	30.1173	1	1	23.696	28.1392
DATA	1512	10	36	0	0	A_32_P489986	NM_001039763	11977.2	4390.19	1.652297e+000	1.656945e+000	28	28	5.118309e+000	0	0	0	0	0	0	-0.924101	0	0	30	27.8276
DATA	1513	10	37	0	0	A_33_P6817068	NR_034118	11998.6	4390.37	1.556757e+001	2.270143e+000	45	27	5.222843e+000	0	0	0	0	0	0	14.0048	1	1	30	27.5642
DATA	1514	10	38	0	0	A_21_P0013273	TCONS_l2_00026242	12019.6	4390.03	6.108653e+000	1.850297e+000	34	28	5.726751e+000	0	0	0	0	0	0	5.51145	1	0	30	28.0863
DATA	1515	10	39	0	0	A_23_P336513	NM_015465	12040.3	4390.7	5.872524e+001	6.097998e+000	80	28	5.736824e+000	0	0	0	0	0	0	53.1329	1	1	21.9382	28.322
DATA	1516	10	40	0	0	A_21_P0010531	ENST00000438195	12062	4390.2	1.633046e+000	1.638021e+000	29	28	5.736396e+000	0	0	0	0	0	0	0.320621	0	0	30	28.3527
DATA	1517	10	41	0	0	A_33_P3392187	NM_001080433	12083	4390.2	1.628026e+000	1.632606e+000	30	29	6.226702e+000	0	0	0	0	0	0	-0.687407	0	0	30	28.8494
DATA	1518	10	42	0	0	A_19_P00808120	NM_001145191	12104.4	4390	4.957893e+001	5.218142e+000	75	29	6.404841e+000	0	0	0	0	0	0	45.2852	1	1	30	29.1922
DATA	1519	10	43	0	0	A_33_P3279119	DR007930	12125.4	4390	2.814622e+001	3.248627e+000	57	28	6.434460e+000	0	0	0	0	0	0	25.7907	1	1	30	29.2951
DATA	1520	10	44	0	1	ERCC-00017_150	DQ459420	12146.5	4390	4.003931e+000	1.665755e+000	32	28	6.155634e+000	0	0	0	0	0	0	3.68079	1	0	29.1201	28.3923
DATA	1521	10	45	0	0	A_33_P3257027	NM_002009	12167.6	4390	1.607085e+000	1.618058e+000	31	27	5.835588e+000	0	0	0	0	0	0	1.33141	0	0	30	27.4249
DATA	1522	10	46	0	0	A_21_P0010617	ENST00000437410	12188.8	4390	1.237901e+001	2.027905e+000	39	27	5.625205e+000	0	0	0	0	0	0	11.4556	1	1	30	27.8676
DATA	1523	10	47	0	0	A_22_P00024648	ENST00000538430	12210	4389.8	1.596325e+000	1.600815e+000	25	28	5.695161e+000	0	0	0	0	0	0	-3.9525	0	0	30	27.8905
DATA	1524	10	48	0	0	A_24_P56388	NM_181054	12230.5	4390	2.307103e+002	2.312614e+001	246	27	4.959429e+000	0	0	0	0	0	0	214.923	1	1	25.3321	27.2305
DATA	1525	10	49	0	0	A_23_P60718	NM_024105	12252.6	4390.39	2.724345e+001	3.154392e+000	56	28	5.501751e+000	0	0	0	0	0	0	25.4686	1	1	26.6546	28.0375
DATA	1526	10	50	0	0	A_22_P00011047	lnc-NTNG2-1:1	12273.5	4390	1.580169e+000	1.584614e+000	29	28	5.372006e+000	0	0	0	0	0	0	-0.899636	0	0	30	27.852
DATA	1527	10	51	0	0	A_23_P106241	NM_004239	12294.2	4390.14	1.698679e+002	1.706005e+001	186	28	5.478729e+000	0	0	0	0	0	0	159.873	1	1	27.7085	27.79
DATA	1528	10	52	0	0	A_21_P0005447	NR_028090	12315.5	4389.67	2.061869e+001	2.593910e+000	47	27.5	5.262560e+000	0	0	0	0	0	0	19.4731	1	1	24.4106	27.6412
DATA	1529	10	53	0	0	A_21_P0001654	lnc-HNRNPU-2:1	12337	4389.8	1.564025e+000	1.570977e+000	31	28	5.310870e+000	0	0	0	0	0	0	0.848305	0	0	30	27.6116
DATA	1530	10	54	0	0	A_23_P152963	NM_017622	12358	4389.86	2.132523e+002	2.138244e+001	233	28	5.183867e+000	0	0	0	0	0	0	202.788	1	1	27.2919	28.1107
DATA	1531	10	55	0	0	A_21_P0013506	TCONS_l2_00028088	12379.4	4389.59	1.553384e+000	1.558512e+000	30	28	5.316647e+000	0	0	0	0	0	0	0.463669	0	0	30	28.4065
DATA	1532	10	56	0	0	A_21_P0012109	NR_110611	12400.5	4389.68	1.548174e+000	1.552529e+000	26	28	5.606524e+000	0	0	0	0	0	0	-3.9305	0	0	30	29.0472
DATA	1533	10	57	0	0	A_21_P0009733	lnc-CTD-2368P22.1.1-1:1	12421.6	4389.59	1.542997e+000	1.547338e+000	29	28	5.875727e+000	0	0	0	0	0	0	-0.377847	0	0	27.501	29.0754
DATA	1534	10	58	0	0	A_33_P3594654	NM_024121	12442.7	4389.79	1.409123e+002	1.417538e+001	171	29	6.204282e+000	0	0	0	0	0	0	135.813	1	1	25.1049	29.4472
DATA	1535	10	59	0	0	A_33_P3378835	NM_004252	12463.9	4389.84	2.327217e+003	2.327268e+002	2297	28	5.912107e+000	0	0	0	0	0	0	2250.41	1	1	25.1049	28.8617
DATA	1536	10	60	0	0	A_23_P25706	NM_024734	12484.7	4389.85	8.130095e+001	8.273219e+000	116	28	5.802893e+000	0	0	0	0	0	0	78.8708	1	1	24.8756	28.2584
DATA	1537	10	61	1028	1	(+)E1A_r60_a97	E1A_r60_a97	12506.3	4389.5	1.522882e+000	1.530909e+000	31	28	5.336786e+000	0	0	0	0	0	0	1.04127	0	0	30	28.1556
DATA	1538	10	62	0	0	A_33_P3355230	NM_002287	12527.4	4389.59	6.328537e+001	6.509062e+000	93	28	5.181418e+000	0	0	0	0	0	0	61.7926	1	1	27.501	28.2444
DATA	1539	10	63	0	0	A_23_P144337	NM_012118	12548.7	4389.5	1.513273e+000	1.517530e+000	28	28	5.159671e+000	0	0	0	0	0	0	-1.13024	0	0	27.0811	28.8476
DATA	1540	10	64	0	0	A_21_P0013726	NR_122077	12569.8	4389.5	1.508614e+000	1.512858e+000	27	28	5.598224e+000	0	0	0	0	0	0	-1.03786	0	0	30	29.1939
DATA	1541	10	65	0	0	A_23_P54929	NM_020424	12590.8	4389.68	1.417770e+002	1.425771e+001	176	28	5.538690e+000	0	0	0	0	0	0	139.717	1	1	26.0017	28.796
DATA	1542	10	66	0	0	A_21_P0008810	ENST00000570105	12612	4389.5	1.499611e+000	1.503994e+000	29	28	5.306556e+000	0	0	0	0	0	0	0.21979	0	0	30	28.8402
DATA	1543	10	67	0	0	A_22_P00018498	ENST00000555465	12633.3	4389.5	1.495215e+000	1.499421e+000	27	28	5.761646e+000	0	0	0	0	0	0	-1.23809	0	0	27.0811	28.6598
DATA	1544	10	68	0	0	A_21_P0007550	lnc-TMEM106C-1:2	12654.4	4389.41	7.527072e+000	1.673934e+000	36.5	28	6.141789e+000	0	0	0	0	0	0	7.48312	1	1	27.501	28.4346
DATA	1545	10	69	0	0	A_24_P152649	NR_033748	12675.6	4389.41	3.511401e+001	3.814835e+000	63	28	5.693716e+000	0	0	0	0	0	0	35.0067	1	1	27.501	27.9567
DATA	1546	10	70	0	0	A_21_P0005994	NR_109802	12696.8	4389.48	1.482760e+000	1.486931e+000	30	28	5.501566e+000	0	0	0	0	0	0	-0.444203	0	0	30	27.9433
DATA	1547	10	71	0	0	A_23_P132845	NM_004366	12717.6	4390.08	1.329540e+001	1.991782e+000	43	28	5.171194e+000	0	0	0	0	0	0	13.3254	1	1	23.9365	28.2241
DATA	1548	10	72	0	0	A_33_P3365601	NM_001278559	12739.3	4389.5	3.512989e+001	3.811685e+000	61	29	5.417915e+000	0	0	0	0	0	0	35.303	1	1	25.3321	28.7333
DATA	1549	10	73	0	0	A_21_P0009316	lnc-CCL23-1:1	12760.2	4389.19	1.471349e+000	1.475488e+000	28	29	5.070168e+000	0	0	0	0	0	0	-0.461923	0	0	30	28.9585
DATA	1550	10	74	0	0	A_22_P00010737	NR_121565	12781.1	4389.02	3.600478e+001	3.889746e+000	64	29	5.190915e+000	0	0	0	0	0	0	36.3585	1	1	21.4095	29.2159
DATA	1551	10	75	0	0	A_33_P3235029	ENST00000555016	12802.2	4389.57	4.885713e+002	4.887920e+001	524.5	29	5.418071e+000	0	0	0	0	0	0	494.522	1	1	25.5572	28.8875
DATA	1552	10	76	0	0	A_33_P3316233	NM_016067	12823.6	4389	2.081862e+000	1.479888e+000	31	29	5.766697e+000	0	0	0	0	0	0	2.11206	1	0	30	28.8542
DATA	1553	10	77	0	0	A_22_P00019867	lnc-GSTO2-2:1	12845.3	4389.4	1.365457e+002	1.373260e+001	163	28	6.366660e+000	0	0	0	0	0	0	138.834	1	1	24.8756	28.624
DATA	1554	10	78	0	0	A_33_P3333092	ENST00000581247	12866	4389.2	1.454842e+000	1.458935e+000	27	28	6.449056e+000	0	0	0	0	0	0	-1.7575	0	0	30	28.6582
DATA	1555	10	79	0	0	A_33_P3283964	NR_033740	12887.4	4389	1.451904e+000	1.458289e+000	31	28	6.209140e+000	0	0	0	0	0	0	0.835818	0	0	30	28.6535
DATA	1556	10	80	0	0	A_33_P3292083	ENST00000530033	12908.4	4389	1.449155e+000	1.453232e+000	28	28	6.404314e+000	0	0	0	0	0	0	-1.44556	0	0	29.1201	28.3441
DATA	1557	10	81	0	0	A_21_P0014534	XR_245792	12929.5	4389	5.777880e+000	1.561430e+000	34	28	6.184080e+000	0	0	0	0	0	0	5.92059	1	0	29.1201	28.5041
DATA	1558	10	82	0	0	A_22_P00001575	lnc-ARL4C-2:5	12951.4	4389.47	4.206179e+000	1.507863e+000	32.5	29	5.817136e+000	0	0	0	0	0	0	4.31777	1	0	30	28.8659
DATA	1559	10	83	0	0	A_23_P64306	NM_024114	12971.8	4389	2.804340e+000	1.472675e+000	33	29	5.838690e+000	0	0	0	0	0	0	2.88328	1	0	30	29.492
DATA	1560	10	84	0	0	A_33_P3372288	ENST00000334937	12993.9	4388.89	3.425240e+000	1.483497e+000	33	29	5.936015e+000	0	0	0	0	0	0	3.52731	1	0	30	29.1255
DATA	1561	10	85	0	0	A_22_P00022849	ENST00000429317	13014.4	4389	1.437357e+000	1.441400e+000	28.5	29	6.108038e+000	0	0	0	0	0	0	-0.488451	0	0	29.1201	29.3966
DATA	1562	10	86	0	0	A_21_P0013758	XM_005274633	13035.3	4389.17	2.717783e+001	3.075458e+000	55.5	29	6.427038e+000	0	0	0	0	0	0	28.0642	1	1	16.5837	29.3033
DATA	1563	10	87	0	0	A_21_P0000269	NR_002585	13056.1	4388.84	3.280461e+001	3.581682e+000	61.5	29	6.267628e+000	0	0	0	0	0	0	33.916	1	1	27.501	29.51
DATA	1564	10	88	0	0	A_21_P0002985	lnc-ROBO2-5:4	13077.6	4389	1.431997e+000	1.436025e+000	27	29	5.315790e+000	0	0	0	0	0	0	-2.02239	0	0	29.1201	28.9529
DATA	1565	10	89	0	0	A_33_P3354955	NM_016649	13098.8	4388.81	8.277111e+001	8.400499e+000	111	28	5.094023e+000	0	0	0	0	0	0	85.7665	1	1	28.5237	28.3209
DATA	1566	10	90	0	0	A_22_P00012284	lnc-PPP2R2D-3:1	13120.3	4388.97	3.737996e+001	4.003303e+000	65.5	28	5.533944e+000	0	0	0	0	0	0	38.7704	1	1	25.7804	28.3333
DATA	1567	10	91	0	0	A_32_P122240	NM_001270601	13141	4389	8.035896e+001	8.162475e+000	109	28	5.499988e+000	0	0	0	0	0	0	83.4181	1	1	26.4388	28.3218
DATA	1568	10	92	0	0	A_21_P0002257	ENST00000610384	13162.3	4388.78	1.426807e+000	1.432469e+000	30	28	5.647563e+000	0	0	0	0	0	0	0.713808	0	0	30	28.7711
DATA	1569	10	93	0	0	A_23_P359655	NM_152437	13183.1	4388.84	2.222362e+002	2.226957e+001	258	28	5.673240e+000	0	0	0	0	0	0	231.024	1	1	25.1049	28.5763
DATA	1570	10	94	0	0	A_21_P0010591	TCONS_l2_00000966	13204.3	4388.8	5.822879e+001	5.995681e+000	91	28	5.728016e+000	0	0	0	0	0	0	60.5654	1	1	26.0017	28.5148
DATA	1571	10	95	0	0	A_21_P0013067	TCONS_l2_00024656	13225.8	4388.52	1.424395e+000	1.428402e+000	29	27.5	5.648783e+000	0	0	0	0	0	0	-0.412016	0	0	30	28.105
DATA	1572	10	96	0	0	A_23_P15123	NM_019116	13246.9	4388.71	2.169080e+002	2.173775e+001	261	27	5.650772e+000	0	0	0	0	0	0	225.802	1	1	25.7804	27.556
DATA	1573	10	97	0	0	A_23_P4387	NM_019016	13268	4388.5	1.423485e+000	1.429275e+000	30	27	5.807065e+000	0	0	0	0	0	0	0.743727	0	0	30	27.3187
DATA	1574	10	98	0	0	A_21_P0013983	ENST00000437348	13289.3	4388.5	1.423233e+000	1.427237e+000	26	27	5.888363e+000	0	0	0	0	0	0	-1.79571	0	0	30	27.0377
DATA	1575	10	99	0	0	A_21_P0011185	TCONS_l2_00007207	13309.1	4388.93	1.759621e+001	2.265602e+000	48	27	6.049457e+000	0	0	0	0	0	0	18.3274	1	1	21.6755	27.2247
DATA	1576	10	100	0	0	A_33_P3407643	NM_001145024	13331.7	4388.5	1.423139e+000	1.427142e+000	28.5	27	6.220028e+000	0	0	0	0	0	0	-0.896644	0	0	30	27.7993
DATA	1577	10	101	0	0	A_23_P377299	NM_014693	13352.7	4388.08	1.029972e+001	1.760116e+000	39	28	6.110451e+000	0	0	0	0	0	0	10.7264	1	1	30	28.3596
DATA	1578	10	102	0	1	ETG09_205211	ETG09_205211	13374	4388.5	1.423576e+000	1.428189e+000	30	29	6.105529e+000	0	0	0	0	0	0	0.434142	0	0	30	28.6756
DATA	1579	10	103	0	0	A_19_P00321493	NR_125403	13395	4388.5	3.359886e+000	1.466985e+000	31.5	29	5.937944e+000	0	0	0	0	0	0	3.49737	1	0	30	28.8242
DATA	1580	10	104	0	0	A_23_P356616	NM_145804	13416.3	4388.5	1.470872e+001	2.050409e+000	45	28	5.963531e+000	0	0	0	0	0	0	15.3048	1	1	30	28.3566
DATA	1581	10	105	0	0	A_23_P331479	NM_133471	13437	4388.3	4.667099e+003	4.667121e+002	4692.5	27	5.637747e+000	0	0	0	0	0	0	4854.02	1	1	26.2212	27.3033
DATA	1582	10	106	0	0	A_23_P361940	NM_003874	13458.2	4388.7	5.475902e+001	5.659535e+000	86	27	4.992593e+000	0	0	0	0	0	0	56.9205	1	1	25.3321	26.7439
DATA	1583	10	107	0	0	A_23_P57199	NM_178311	13479.5	4388.45	5.382977e+001	5.569910e+000	83	27	5.091796e+000	0	0	0	0	0	0	55.9189	1	1	26.2212	26.8113
DATA	1584	10	108	0	0	A_24_P19228	NM_138924	13500.8	4388.2	2.909443e+001	3.242724e+000	59	27	5.315755e+000	0	0	0	0	0	0	30.2018	1	1	25.7804	26.8667
DATA	1585	10	109	0	0	A_33_P3336103	NM_032862	13522	4388.43	2.186138e+001	2.613980e+000	51.5	27	4.998558e+000	0	0	0	0	0	0	22.6753	1	1	25.3321	27.149
DATA	1586	10	110	0	0	A_24_P99639	NM_178170	13543	4388.54	8.034518e+000	1.644020e+000	34	27	5.396919e+000	0	0	0	0	0	0	8.3264	1	1	30	27.7269
DATA	1587	10	111	0	0	A_23_P100220	NM_024939	13565.1	4388.84	5.416501e+001	5.603558e+000	83	28	5.584675e+000	0	0	0	1	0	0	56.0766	1	1	23.4529	28.2773
DATA	1588	10	112	0	0	A_24_P226210	NM_153223	13585.3	4388.36	1.264877e+002	1.273015e+001	158.5	27	5.614445e+000	0	0	0	0	0	0	130.825	1	1	25.5572	27.936
DATA	1589	10	113	0	0	A_23_P57306	NM_005441	13606.8	4388	4.219712e+001	4.458245e+000	70.5	27	5.401137e+000	0	0	0	0	0	0	43.5956	1	1	26.4388	27.7652
DATA	1590	10	114	0	0	A_21_P0007436	lnc-CD6-1:1	13628	4388.2	1.436384e+000	1.440425e+000	29	27	5.464729e+000	0	0	0	0	0	0	-0.198883	0	0	30	27.6552
DATA	1591	10	115	0	0	A_22_P00024702	lnc-FZD4-1:2	13648.8	4387.75	2.456683e+001	2.848699e+000	53	27	5.594761e+000	0	0	0	0	0	0	25.3211	1	1	23.2073	27.4955
DATA	1592	10	116	0	1	ERCC-00164_60	DQ516779	13670.4	4388	1.440004e+000	1.444055e+000	28	27	5.139392e+000	0	0	0	0	0	0	-0.17076	0	0	30	26.8559
DATA	1593	10	117	0	0	A_33_P3302320	NR_109755	13691.4	4388	3.659419e+000	1.491575e+000	32	27	4.591757e+000	0	0	0	0	0	0	3.76175	1	0	29.1201	26.8697
DATA	1594	10	118	0	0	A_33_P3405514	NM_001204811	13712.5	4388	1.443954e+000	1.448016e+000	28	27	4.748594e+000	0	0	0	0	0	0	-0.629379	0	0	30	26.7634
DATA	1595	10	119	0	0	A_24_P373333	NM_024946	13733.7	4387.86	2.295830e+002	2.300405e+001	265	27	5.195466e+000	0	0	0	0	0	0	235.331	1	1	27.2919	26.8458
DATA	1596	10	120	0	0	A_21_P0013302	ENST00000413875	13754.8	4388	2.186749e+001	2.625086e+000	52	27	5.587604e+000	0	0	0	0	0	0	22.3811	1	1	30	27.1458
DATA	1597	10	121	0	1	ERCC-00022_66	DQ855004	13776	4387.8	1.450474e+000	1.454665e+000	28	27	5.657861e+000	0	0	0	0	0	0	0.18339	0	0	30	27.2949
DATA	1598	10	122	0	0	A_24_P1054	NM_013432	13797.3	4388.13	1.073571e+002	1.083412e+001	132.5	27	5.578834e+000	0	0	0	0	0	0	109.533	1	1	24.4106	27.1551
DATA	1599	10	123	0	0	A_24_P155617	NM_172370	13818.4	4388	1.455170e+000	1.459264e+000	27	28	5.872669e+000	0	0	0	0	0	0	-2.32967	0	0	30	27.4895
DATA	1600	10	124	0	0	A_23_P202587	NM_018330	13839.4	4388.15	9.592575e+001	9.703298e+000	126	27	5.622183e+000	0	0	0	0	0	0	97.5495	1	1	25.7804	27.3559
DATA	1601	10	125	0	0	A_21_P0004348	lnc-SLC9A3-1:1	13860.6	4388	1.460053e+000	1.464160e+000	26.5	27	5.683430e+000	0	0	0	0	0	0	-2.2913	0	0	30	27.2033
DATA	1602	10	126	0	0	A_23_P106727	NM_014700	13881.7	4387.89	8.167566e+001	8.298206e+000	107	28	5.616529e+000	0	0	0	0	0	0	82.7762	1	1	27.501	27.972
DATA	1603	10	127	0	0	A_23_P81441	NM_130848	13902.6	4387.78	2.671120e+001	3.048500e+000	56.5	28	5.793396e+000	0	0	0	0	0	0	27.0248	1	1	23.696	28.0603
DATA	1604	10	128	0	0	A_23_P31671	NM_006294	13924.1	4387.73	6.220523e+003	6.220540e+002	6210	28	5.738101e+000	0	0	0	0	0	0	6282.4	1	1	26.4388	28.2863
DATA	1605	10	129	0	0	A_23_P368067	NM_018833	13945.3	4387.9	2.859477e+000	1.501883e+000	32	28	5.796705e+000	0	0	0	0	0	0	2.88278	1	0	28.3221	28.1907
DATA	1606	10	130	0	0	A_21_P0009829	NR_109870	13966.5	4387.68	1.472870e+000	1.483220e+000	30	28	5.748347e+000	0	0	0	0	0	0	1.36413	0	0	30	27.9677
DATA	1607	10	131	0	0	A_22_P00006335	lnc-FANCI-1:1	13987.7	4387.86	1.803131e+002	1.809192e+001	205.5	28	5.348789e+000	0	0	0	0	0	0	181.137	1	1	25.5572	27.996
DATA	1608	10	132	0	0	A_33_P3413895	NR_003261	14008.8	4387.52	1.478085e+000	1.482243e+000	28	28	5.649001e+000	0	0	0	0	0	0	-0.797465	0	0	30	28.2381
DATA	1609	10	133	0	0	A_33_P3755633	DA515661	14030	4387.53	1.998220e+001	2.489523e+000	47	28	5.521809e+000	0	0	0	0	0	0	20.0031	1	1	25.3321	28.1261
DATA	1610	10	134	0	0	A_21_P0014709	NR_047570	14051	4387.63	1.188020e+002	1.197296e+001	146	28	5.909141e+000	0	0	0	0	0	0	118.718	1	1	25.5572	28.627
DATA	1611	10	135	0	0	A_21_P0005417	NR_110159	14072.3	4387.5	1.485870e+000	1.494200e+000	28	28	5.250596e+000	0	0	0	0	0	0	1.11024	0	0	27.0811	27.6456
DATA	1612	10	136	0	0	A_33_P3368339	NM_001045477	14093.3	4387.53	3.086461e+001	3.428416e+000	58	27	4.930803e+000	0	0	0	0	0	0	30.7373	1	1	24.1747	27.5756
DATA	1613	10	137	0	0	A_24_P740705	NM_194326	14114.8	4387.78	2.710817e+002	2.714937e+001	291.5	27	5.258138e+000	0	0	0	0	0	0	269.496	1	1	26.2212	27.3589
DATA	1614	10	138	0	0	A_33_P3374221	AK127740	14135.8	4387.52	5.631271e+000	1.599952e+000	34	27	5.605774e+000	0	0	0	0	0	0	5.58934	1	0	27.0811	27.1916
DATA	1615	10	139	0	0	A_23_P413788	NM_173540	14156.9	4387.81	1.764816e+002	1.771179e+001	192	27	5.857751e+000	0	0	0	0	0	0	174.882	1	1	25.5572	27.4582
DATA	1616	10	140	0	0	A_22_P00023582	ENST00000422118	14178	4387.5	1.801473e+000	1.513069e+000	29	27	5.797872e+000	0	0	0	0	0	0	1.78243	1	0	30	27.3622
DATA	1617	10	141	0	0	A_21_P0011168	NR_026756	14199.3	4387.5	1.500362e+000	1.504583e+000	29	27	5.631224e+000	0	0	0	0	0	0	-0.959483	0	0	30	27.315
DATA	1618	10	142	0	0	A_33_P3280981	THC2612433	14220.4	4387.41	1.502513e+000	1.507633e+000	28	27	5.315710e+000	0	0	0	0	0	0	0.512072	0	0	30	27.0118
DATA	1619	10	143	0	0	A_22_P00003131	lnc-C9orf139-1:1	14241.9	4387.81	3.450515e+001	3.766019e+000	63	27	5.025875e+000	0	0	0	0	0	0	33.9907	1	1	24.4106	26.6055
DATA	1620	10	144	0	0	A_33_P3292864	AK090448	14263.4	4387.38	5.533434e+001	5.735988e+000	83	26.5	5.300856e+000	0	0	0	0	0	0	54.4398	1	1	24.4106	26.7248
DATA	1621	10	145	0	0	A_22_P00001285	lnc-ANKS1A-1:1	14284	4387.5	1.508434e+000	1.512678e+000	24	26	5.057638e+000	0	0	0	0	0	0	-4.4551	0	0	30	26.6589
DATA	1622	10	146	0	0	A_33_P3555009	NR_125345	14305.3	4387.5	4.411570e+002	4.414168e+001	465	27	5.151304e+000	0	0	0	0	0	0	433.001	1	1	25.3321	26.7165
DATA	1623	10	147	0	0	A_33_P3376493	NM_000686	14326.2	4387.48	1.567005e+000	1.524066e+000	31	27	5.141571e+000	0	0	0	0	0	0	1.53645	1	0	30	26.747
DATA	1624	10	148	0	0	A_22_P00017934	lnc-ZFP90-2:1	14347.4	4387.03	1.513084e+000	1.519201e+000	28	26	5.013254e+000	0	0	0	0	0	0	0.736357	0	0	30	26.3563
DATA	1625	10	149	0	0	A_21_P0014878	AI432163	14368.6	4387.03	3.892641e+000	1.567714e+000	32	26	5.045339e+000	0	0	0	0	0	0	3.81012	1	0	29.1201	26.5738
DATA	1626	10	150	0	0	A_23_P48121	NM_024551	14390.1	4387.27	1.949510e+002	1.955425e+001	220	27	5.682816e+000	0	0	0	0	0	0	190.67	1	1	26.4388	27.5865
DATA	1627	10	151	0	0	A_33_P3301410	NM_019037	14411	4387.2	1.901420e+002	1.907491e+001	209	27	5.615795e+000	0	0	0	0	0	0	185.857	1	1	30	27.9032
DATA	1628	10	152	0	0	A_24_P45005	NM_024663	14432	4387.2	1.076263e+003	1.076371e+002	1052	28	5.768988e+000	0	0	0	0	0	0	1051.5	1	1	28.1191	28.2335
DATA	1629	10	153	0	0	A_23_P306346	NM_152420	14453.4	4387	4.417560e+000	1.584719e+000	33	28	5.996694e+000	0	0	0	0	0	0	4.31458	1	0	29.1201	28.147
DATA	1630	10	154	0	0	A_33_P3217009	NR_036484	14474.7	4388.16	1.569785e+001	2.186840e+000	45	28	5.733553e+000	0	0	0	0	0	0	15.3258	1	1	24.4106	28.171
DATA	1631	10	155	0	0	A_21_P0013833	TCONS_l2_00030611	14495.4	4387.72	3.901274e+001	4.187823e+000	64	28	5.738922e+000	0	0	0	0	0	0	38.089	1	1	25.5572	28.3089
DATA	1632	10	156	0	0	A_21_P0011740	XR_243988	14516.3	4387.57	2.307575e+001	2.764456e+000	52	28	6.182239e+000	0	0	0	0	0	0	22.5323	1	1	25.7804	28.5299
DATA	1633	10	157	0	0	A_33_P3325753	NM_001039141	14537	4386.58	2.592449e+001	3.005996e+000	53	28	6.554340e+000	0	0	0	0	0	0	25.3255	1	1	25.1049	28.0121
DATA	1634	10	158	0	0	A_23_P133536	NM_144647	14559.1	4387.11	4.764514e+001	5.001410e+000	75	27	6.517638e+000	0	0	0	0	0	0	46.5614	1	1	27.0811	27.6722
DATA	1635	10	159	0	0	A_21_P0007488	NR_120468	14580.4	4387	7.184085e+000	1.654198e+000	33	26	6.388279e+000	0	0	0	0	0	0	7.02536	1	0	29.1201	27.4701
DATA	1636	10	160	0	1	ERCC-00160_243	ERCC-00160_243	14601.4	4387	1.514490e+000	1.518750e+000	26.5	27	6.336472e+000	0	0	0	0	0	0	-0.676337	0	0	29.1201	27.2868
DATA	1637	10	161	0	0	A_33_P3286157	NM_003327	14622.6	4387.78	9.616101e+002	9.617298e+001	969.5	27	5.801938e+000	0	0	0	0	0	0	941.964	1	1	25.3321	26.9918
DATA	1638	10	162	0	0	A_23_P76799	NM_013448	14643.8	4387.61	3.817765e+002	3.820772e+001	398.5	26	5.645890e+000	0	0	0	0	0	0	374.454	1	1	25.3321	26.4355
DATA	1639	10	163	0	0	A_24_P273489	NM_207372	14664.7	4386.9	1.508815e+000	1.513207e+000	28	26	5.038193e+000	0	0	0	0	0	0	0.207582	0	0	30	25.5952
DATA	1640	10	164	0	0	A_33_P3301884	NR_026670	14686	4386.8	1.506212e+000	1.510449e+000	28	25	5.141613e+000	0	0	0	0	0	0	-0.2684	0	0	30	25.1299
DATA	1641	11	1	0	0	A_22_P00016358	NR_038441	11226	4397.5	1.626208e+000	1.630782e+000	27	27	5.556620e+000	0	0	0	0	0	0	-0.887482	0	0	26.2212	27.0319
DATA	1642	11	2	0	0	A_33_P3276450	NM_198572	11247.2	4397.5	1.635134e+000	1.640988e+000	29.5	27	5.852964e+000	0	0	0	0	0	0	0.58168	0	0	30	27.5237
DATA	1643	11	3	0	0	A_21_P0000415	NR_003211	11268.4	4397.41	1.643426e+000	1.648049e+000	28	28	6.195921e+000	0	0	0	0	0	0	-0.557254	0	0	27.501	28.7658
DATA	1644	11	4	0	0	A_21_P0013242	TCONS_l2_00026028	11289.5	4397.32	1.651055e+000	1.655979e+000	30	29	6.154811e+000	0	0	0	0	0	0	0.27273	0	0	27.0811	29.6203
DATA	1645	11	5	0	0	A_23_P151075	NM_001175	11310.6	4397.41	2.862985e+004	2.862985e+003	24697.5	29	6.008021e+000	0	0	0	0	0	0	25591.9	1	1	27.501	30.0107
DATA	1646	11	6	0	0	A_21_P0007883	lnc-BEST3-1:8	11331.8	4397.48	1.664790e+000	1.669473e+000	26	29	5.999797e+000	0	0	0	0	0	0	-1.77477	0	0	30	29.9507
DATA	1647	11	7	0	0	A_33_P3227696	ENST00000564704	11353	4398.48	6.055719e+000	1.782130e+000	33	30	5.534130e+000	0	0	0	0	0	0	5.37046	1	0	30	29.9309
DATA	1648	11	8	0	0	A_22_P00021061	NR_126463	11374	4397.2	2.406172e+000	1.697805e+000	30	30	5.679271e+000	0	0	0	0	0	0	2.12808	1	0	30	30.0789
DATA	1649	11	9	0	0	A_22_P00011315	NM_012213	11395.3	4397.1	1.017366e+001	1.968743e+000	37	30	5.709706e+000	0	0	0	0	0	0	8.97203	1	1	30	29.7462
DATA	1650	11	10	0	0	A_33_P3252279	A_33_P3252279	11416.4	4397.03	1.685038e+000	1.689778e+000	27	29	5.215600e+000	0	0	0	0	0	0	-0.6297	0	0	30	29.4096
DATA	1651	11	11	0	0	A_22_P00008693	lnc-KIAA1147-3:1	11437.4	4397.54	3.936164e+001	4.285144e+000	64	29	5.602674e+000	0	0	0	0	0	0	34.5418	1	1	24.4106	29.3031
DATA	1652	11	12	0	0	A_21_P0014882	A_21_P0014882	11458.6	4397	7.350986e+000	1.849214e+000	35	29	5.696712e+000	0	0	0	0	0	0	6.43948	1	0	29.1201	29.2941
DATA	1653	11	13	0	0	A_22_P00020814	ENST00000527727	11480	4397.2	1.694986e+000	1.699754e+000	29	28	5.938404e+000	0	0	0	0	0	0	-0.285824	0	0	30	29.1301
DATA	1654	11	14	0	0	A_21_P0007717	lnc-GRIP1-1:2	11501	4397.2	1.697263e+000	1.702037e+000	26	29	5.693554e+000	0	0	0	0	0	0	-2.50938	0	0	30	29.3346
DATA	1655	11	15	0	0	A_24_P42501	NM_001037171	11522.5	4397.52	6.886487e+001	7.094190e+000	89	29	5.923505e+000	0	0	0	0	0	0	60.0697	1	1	24.4106	29.3294
DATA	1656	11	16	0	0	A_21_P0009437	lnc-ADCYAP1-1:1	11543.4	4397.03	1.700385e+000	1.705169e+000	28	29	5.851373e+000	0	0	0	0	0	0	-0.114858	0	0	30	29.3887
DATA	1657	11	17	0	0	A_21_P0007975	ENST00000413124	11564.6	4397	3.990928e+000	1.752153e+000	33	30	5.898524e+000	0	0	0	0	0	0	3.47707	1	0	30	29.751
DATA	1658	11	18	0	0	A_23_P409449	NM_005421	11585.6	4397	2.384127e+000	1.723182e+000	31	30	5.943235e+000	0	0	0	0	0	0	2.07653	1	0	30	29.6734
DATA	1659	11	19	0	0	A_23_P46396	NM_021190	11607.2	4396.63	4.172524e+001	4.508022e+000	63	30	5.962251e+000	0	0	0	0	0	0	36.3432	1	1	26.4388	29.8523
DATA	1660	11	20	0	0	A_23_P500333	NM_001009955	11628	4397.08	7.490230e+001	7.682160e+000	93	30	5.894931e+000	0	0	0	0	0	0	65.2437	1	1	27.2919	30.3346
DATA	1661	11	21	0	0	A_21_P0001714	lnc-KIAA1383-1:1	11649.4	4397	1.700982e+000	1.705767e+000	27.5	30	5.389177e+000	0	0	0	0	0	0	-2.06115	0	0	29.1201	29.6038
DATA	1662	11	22	0	0	A_22_P00008069	ENST00000419826	11670.4	4396.97	1.699953e+000	1.705128e+000	30	30	5.694104e+000	0	0	0	0	0	0	0.319151	0	0	29.1201	29.7661
DATA	1663	11	23	0	0	A_19_P00807545	ENST00000609513	11692.3	4396.61	4.024871e+001	4.370395e+000	64	29	5.486099e+000	0	0	0	0	0	0	35.1268	1	1	23.9365	29.152
DATA	1664	11	24	0	0	A_23_P45059	NM_001380	11712.6	4397	1.914700e+001	2.561604e+000	44.5	28.5	5.737828e+000	0	0	0	0	0	0	16.7249	1	1	30	28.968
DATA	1665	11	25	0	0	A_33_P3364263	NM_030915	11733.8	4397.12	3.090466e+001	3.527039e+000	55	29	5.889918e+000	0	0	0	0	0	0	27.0266	1	1	24.4106	29.0899
DATA	1666	11	26	0	0	A_23_P251974	ENST00000361625	11755	4396.8	1.692518e+000	1.697279e+000	28	28	5.918185e+000	0	0	0	0	0	0	-0.775873	0	0	28.1191	28.9291
DATA	1667	11	27	0	0	A_23_P218706	NM_024325	11776.1	4397.04	5.944328e+001	6.181206e+000	81	28	5.312362e+000	0	0	0	0	0	0	52.1354	1	1	28.1191	28.1821
DATA	1668	11	28	0	0	A_21_P0007979	ENST00000432770	11797.5	4396.68	2.461731e+000	1.709569e+000	30.5	28	5.586447e+000	0	0	0	0	0	0	2.16295	1	0	30	28.2776
DATA	1669	11	29	0	0	A_33_P3253792	NM_203407	11818.5	4396.68	2.246630e+001	2.810499e+000	47	28	5.577243e+000	0	0	0	0	0	0	19.7758	1	1	30	28.4015
DATA	1670	11	30	0	0	A_33_P3294449	NM_001017977	11839.6	4396.59	5.251640e+001	5.515423e+000	74	28	5.367334e+000	0	0	0	0	0	0	46.3197	1	1	27.501	28.428
DATA	1671	11	31	0	0	A_21_P0013724	NR_121564	11861	4396.5	1.676913e+000	1.681630e+000	28	29	5.573538e+000	0	0	0	0	0	0	-0.451845	0	0	30	28.8893
DATA	1672	11	32	0	0	A_21_P0003108	lnc-AZI2-1:1	11882	4396.5	6.103875e+000	1.785444e+000	34.5	29	5.374968e+000	0	0	0	0	0	0	5.40743	1	0	26.2212	28.9348
DATA	1673	11	33	0	0	A_33_P3373985	ENST00000414130	11903.2	4396.5	4.962872e+001	5.237554e+000	71	29	5.485456e+000	0	0	0	0	0	0	44.0709	1	1	26.6546	28.9427
DATA	1674	11	34	0	0	A_33_P3403418	NM_001903	11924.3	4396.5	3.229203e+001	3.635340e+000	59.5	28	5.046114e+000	0	0	0	0	0	0	28.7473	1	1	27.0811	28.5338
DATA	1675	11	35	0	0	A_33_P3254048	THC2496216	11945.5	4396.5	1.660692e+000	1.665364e+000	27	28	5.215359e+000	0	0	0	0	0	0	-2.33441	0	0	27.9146	28.4296
DATA	1676	11	36	0	0	A_23_P120860	NM_003634	11966.5	4396.38	8.004930e+001	8.175416e+000	99	28	5.213586e+000	0	0	0	0	0	0	71.6411	1	1	24.4106	27.9358
DATA	1677	11	37	0	0	A_23_P129433	NM_004594	11987.2	4396.79	1.557720e+001	2.273823e+000	44	28	5.129054e+000	0	0	0	0	0	0	13.9784	1	1	22.1978	27.9109
DATA	1678	11	38	0	0	A_33_P3225298	NM_001287258	12008.8	4396.53	4.472557e+001	4.767733e+000	69	28	5.345969e+000	0	0	0	0	0	0	40.2546	1	1	23.9365	27.7231
DATA	1679	11	39	0	0	A_22_P00018453	lnc-TMCO1-1:1	12030.2	4396.5	1.641949e+000	1.647793e+000	28.5	28	5.662028e+000	0	0	0	0	0	0	0.573716	0	0	30	28.2682
DATA	1680	11	40	0	0	A_22_P00004648	NR_104664	12051.3	4396.5	1.636973e+000	1.641578e+000	28	28	5.569908e+000	0	0	0	0	0	0	-0.658812	0	0	30	28.4368
DATA	1681	11	41	0	0	A_21_P0004526	lnc-PRR16-1:2	12072.5	4396.32	1.631851e+000	1.636442e+000	27	29	5.983290e+000	0	0	0	0	0	0	-2.50889	0	0	30	29.1024
DATA	1682	11	42	0	0	A_23_P55649	NM_001462	12093.1	4396.27	7.646041e+002	7.647782e+001	695	29	6.172486e+000	0	0	0	0	0	0	696.654	1	1	26.0017	29.2183
DATA	1683	11	43	0	0	A_23_P140256	NM_000270	12115	4396.5	2.664238e+003	2.664287e+002	2459.5	29	6.583089e+000	0	0	0	0	0	0	2435.51	1	1	26.2212	29.7846
DATA	1684	11	44	0	0	A_22_P00014850	ENST00000607654	12136.4	4396.56	2.327287e+001	2.835991e+000	50	28	6.430652e+000	0	0	0	0	0	0	21.3451	1	1	25.1049	29.166
DATA	1685	11	45	0	0	A_21_P0009363	lnc-BTBD17-4:2	12157.1	4396.91	1.328499e+001	2.091580e+000	41.5	28	5.920630e+000	0	0	0	0	0	0	12.2236	1	1	30	28.1365
DATA	1686	11	46	0	0	A_24_P405054	NM_001114600	12177.4	4396.23	9.588074e+001	9.722338e+000	110.5	27	5.529743e+000	0	0	0	0	0	0	88.5112	1	1	25.5572	27.7519
DATA	1687	11	47	0	0	A_33_P3267208	NM_022048	12199.2	4396.41	3.687947e+001	4.021919e+000	65	28	5.341679e+000	0	0	0	0	0	0	34.1624	1	1	25.7804	28.1165
DATA	1688	11	48	0	0	A_22_P00024092	NM_153811	12220.6	4396.03	3.271579e+000	1.632205e+000	31	28	5.178208e+000	0	0	0	0	0	0	3.04109	1	0	30	28.0547
DATA	1689	11	49	0	0	A_22_P00015810	ENST00000442389	12241.7	4396.1	1.589171e+000	1.593641e+000	28	28	5.531985e+000	0	0	0	0	0	0	-0.771399	0	0	30	27.9567
DATA	1690	11	50	0	0	A_32_P144920	NM_015509	12262.5	4396.29	2.579511e+001	3.029289e+000	54	28	5.515326e+000	0	0	0	0	0	0	24.1405	1	1	25.1049	28.0985
DATA	1691	11	51	0	0	A_33_P3417195	NM_203425	12284	4396.2	1.578305e+000	1.583772e+000	30	28	5.609019e+000	0	0	0	0	0	0	0.535622	0	0	30	28.1025
DATA	1692	11	52	0	0	A_33_P3539223	NM_032818	12305.4	4396	3.356446e+000	1.612541e+000	32	27.5	5.233312e+000	0	0	0	0	0	0	3.16322	1	0	30	27.597
DATA	1693	11	53	0	0	A_22_P00021471	lnc-KRT18-1:1	12326.4	4396.03	1.567422e+000	1.571831e+000	25	28	5.313374e+000	0	0	0	0	0	0	-3.73721	0	0	29.1201	27.958
DATA	1694	11	54	0	0	A_22_P00023283	NR_110819	12347.9	4396.47	1.204253e+001	1.975815e+000	40	28	5.010361e+000	0	0	0	0	0	0	11.4276	1	1	26.8687	28.042
DATA	1695	11	55	0	0	A_23_P78571	NM_144613	12368.6	4396	3.219995e+001	3.578470e+000	61	28	4.945835e+000	0	0	0	0	0	0	30.6593	1	1	29.1201	27.7654
DATA	1696	11	56	0	0	A_24_P65121	NM_001288615	12389.8	4396	1.551429e+000	1.555793e+000	27	28	5.359852e+000	0	0	0	0	0	0	-1.70616	0	0	30	28.8292
DATA	1697	11	57	0	0	A_33_P3269423	NM_207440	12411.2	4396	1.546134e+000	1.550484e+000	28.5	29	5.935360e+000	0	0	0	0	0	0	-0.1128	0	0	30	29.4211
DATA	1698	11	58	0	0	A_33_P3351279	NM_004767	12432.1	4396.2	2.533470e+001	2.967592e+000	52	29	6.131711e+000	0	0	0	0	0	0	24.3685	1	1	24.6442	29.4319
DATA	1699	11	59	0	0	A_21_P0006156	lnc-RORB-2:3	12453.4	4395.97	1.535824e+000	1.540145e+000	27	28	6.008666e+000	0	0	0	0	0	0	-1.47336	0	0	29.1201	29.0864
DATA	1700	11	60	0	0	A_32_P158302	NR_024412	12474.2	4396	1.311024e+002	1.319981e+001	149	28	5.701014e+000	0	0	0	0	0	0	126.941	1	1	25.3321	28.4627
DATA	1701	11	61	0	0	A_24_P280873	ENST00000433151	12495	4395.89	5.952028e+001	6.145592e+000	85	28	5.624619e+000	0	0	0	0	0	0	57.8157	1	1	27.501	28.6142
DATA	1702	11	62	0	0	A_21_P0000910	lnc-MIB2-1:5	12517	4395.8	9.043378e+001	9.171077e+000	115.5	28	5.209674e+000	0	0	0	0	0	0	88.1397	1	1	28.1191	28.2797
DATA	1703	11	63	0	0	A_33_P3216288	AK309023	12538	4395.8	1.516046e+000	1.520310e+000	30	28	5.147487e+000	0	0	0	0	0	0	-0.498687	0	0	30	28.6642
DATA	1704	11	64	0	0	A_23_P112596	NM_001123	12558.7	4395.91	1.288923e+002	1.297804e+001	157.5	28	5.221010e+000	0	0	0	0	0	0	126.406	1	1	27.2919	28.8435
DATA	1705	11	65	0	0	A_23_P425197	NM_144701	12580.5	4395.68	7.618419e+000	1.692068e+000	38	28	5.839876e+000	0	0	0	0	0	0	7.49522	1	1	27.0811	29.2402
DATA	1706	11	66	0	0	A_22_P00020268	ENST00000518420	12601.8	4395.43	3.156583e+001	3.497544e+000	59	28	5.038268e+000	0	0	0	0	0	0	31.1503	1	1	24.1747	28.6543
DATA	1707	11	67	0	0	A_23_P120316	NM_006636	12622.5	4395.77	1.182828e+002	1.192325e+001	143	28	5.688032e+000	0	0	0	0	0	0	117.063	1	1	24.4106	28.5656
DATA	1708	11	68	0	0	A_23_P102117	NM_025216	12643.3	4395.26	1.481218e+001	2.106379e+000	44	28	5.802327e+000	0	0	0	0	0	0	14.7016	1	1	21.1402	28.7261
DATA	1709	11	69	0	0	A_23_P120883	NM_002133	12665.2	4395.39	8.109181e+002	8.110556e+001	841	28	5.693195e+000	0	0	0	0	0	0	807.229	1	1	25.1049	28.1609
DATA	1710	11	70	0	0	A_21_P0007340	NR_120528	12686.2	4395.5	2.481887e+000	1.509683e+000	33	28	5.578283e+000	0	0	0	0	0	0	2.47736	1	0	30	28.0679
DATA	1711	11	71	0	0	A_21_P0000307	NR_002951	12707.7	4395.57	3.939782e+001	4.210379e+000	69	28	5.444199e+000	0	0	0	0	0	0	39.434	1	1	26.4388	28.0679
DATA	1712	11	72	0	0	A_22_P00015091	NR_040082	12729.1	4396.24	1.914847e+001	2.420831e+000	48	28	5.475860e+000	0	0	0	0	0	0	19.2168	1	1	21.1402	28.836
DATA	1713	11	73	0	0	A_33_P3413726	ENST00000565828	12749.7	4395.5	1.473302e+000	1.477446e+000	28	29	5.232935e+000	0	0	0	0	0	0	-1.08293	0	0	30	29.0471
DATA	1714	11	74	0	0	A_32_P33114	NM_175737	12770.8	4395.5	1.469666e+000	1.473800e+000	27	29	5.070379e+000	0	0	0	0	0	0	-1.76959	0	0	30	29.0263
DATA	1715	11	75	0	0	A_33_P3412143	NM_001080521	12792	4395.5	1.466154e+000	1.470279e+000	28	29	5.215363e+000	0	0	0	0	0	0	-1.48106	0	0	30	28.972
DATA	1716	11	76	0	0	A_19_P00325810	NR_027005	12813.4	4395.78	5.521731e+001	5.713246e+000	84	29	5.521476e+000	0	0	0	0	0	0	55.9539	1	1	22.4545	28.8008
DATA	1717	11	77	0	0	A_23_P73835	NM_019556	12834.6	4395.76	2.810118e+001	3.168410e+000	59	28	6.056983e+000	0	0	0	0	0	0	28.5398	1	1	23.4529	28.9344
DATA	1718	11	78	0	0	A_21_P0009945	lnc-SSTR4-5:1	12855.5	4395.32	1.456392e+000	1.460488e+000	27	28	6.227354e+000	0	0	0	0	0	0	-0.734382	0	0	30	28.812
DATA	1719	11	79	0	0	A_21_P0005931	lnc-PPP3CC-1:3	12876.6	4395.41	1.453414e+000	1.457502e+000	28	28	6.425282e+000	0	0	0	0	0	0	-0.240802	0	0	30	28.7662
DATA	1720	11	80	0	0	A_23_P103070	NM_003405	12898.1	4395.6	3.613505e+002	3.616431e+001	377	28	6.446496e+000	0	0	0	0	0	0	369.257	1	1	25.7804	28.8082
DATA	1721	11	81	0	0	A_23_P113005	NM_004428	12919	4395.5	5.857573e+002	5.859372e+001	628	28	6.275260e+000	0	0	0	0	0	0	599.681	1	1	25.3321	28.6356
DATA	1722	11	82	0	0	A_23_P145606	NM_001006630	12940	4395.5	1.445282e+000	1.449348e+000	27	29	5.719265e+000	0	0	0	0	0	0	-2.61269	0	0	30	28.8157
DATA	1723	11	83	0	0	A_23_P102404	NM_006429	12961.2	4395.5	1.315573e+003	1.315653e+002	1355.5	29	5.856587e+000	0	0	0	0	0	0	1351.51	1	1	25.7804	29.3804
DATA	1724	11	84	0	0	A_22_P00004048	ENST00000414965	12982.4	4395.03	5.560341e+000	1.547907e+000	35.5	29	5.889010e+000	0	0	0	0	0	0	5.72136	1	0	30	29.2963
DATA	1725	11	85	0	0	A_33_P3257861	NM_001134707	13003	4395.25	5.056783e+001	5.258500e+000	80.5	29	5.601103e+000	0	0	0	0	0	0	52.1082	1	1	25.1049	29.183
DATA	1726	11	86	0	0	A_23_P335039	NM_133474	13024.3	4395	3.164432e+002	3.167708e+001	345.5	29	5.938692e+000	0	0	0	0	0	0	326.541	1	1	26.0017	29.214
DATA	1727	11	87	0	0	A_23_P122001	NM_002439	13045.9	4395.1	1.045812e+002	1.055659e+001	137	29	6.310005e+000	0	0	0	0	0	0	108.062	1	1	26.6546	29.4372
DATA	1728	11	88	0	0	A_33_P3412463	NM_001193434	13067	4395.2	1.432779e+000	1.436809e+000	26.5	29	5.670220e+000	0	0	0	0	0	0	-1.66366	0	0	30	29.0677
DATA	1729	11	89	0	1	ERCC-00009_60	DQ668364	13088.4	4395	1.431180e+000	1.440422e+000	29.5	29	5.502008e+000	0	0	0	0	0	0	1.26851	0	0	30	29.2337
DATA	1730	11	90	0	0	A_23_P212792	NM_025009	13108.9	4395.03	1.322487e+002	1.330237e+001	167	28	5.430432e+000	0	0	0	0	0	0	137.103	1	1	27.501	28.3271
DATA	1731	11	91	0	0	A_22_P00004879	lnc-CYS1-2:2	13130.6	4395.13	2.569116e+001	2.941480e+000	56	28	5.414486e+000	0	0	0	0	0	0	26.659	1	1	26.8687	28.7066
DATA	1732	11	92	0	0	A_22_P00008882	NR_120368	13151.6	4395	1.427296e+000	1.435479e+000	29	28	5.573940e+000	0	0	0	0	0	0	1.13518	0	0	30	28.8492
DATA	1733	11	93	0	0	A_24_P191588	NM_000688	13172.8	4394.68	8.813821e+001	8.929121e+000	121	29	5.615928e+000	0	0	0	0	0	0	91.5969	1	1	25.3321	28.9622
DATA	1734	11	94	0	0	A_24_P944320	NM_213605	13194.2	4395	7.750138e+000	1.625993e+000	38	28	5.865063e+000	0	0	0	0	0	0	8.05928	1	1	28.1191	28.8487
DATA	1735	11	95	0	1	ERCC-00042_60	DQ516783	13215.4	4395	1.424665e+000	1.428673e+000	28	28	5.661097e+000	0	0	0	0	0	0	-1.33375	0	0	30	28.3519
DATA	1736	11	96	0	0	A_32_P108107	NM_153323	13236.4	4394.97	2.103645e+000	1.443494e+000	30	28	5.761987e+000	0	0	0	0	0	0	2.18958	1	0	30	28.3418
DATA	1737	11	97	0	0	A_24_P920646	BC035714	13257.6	4394.97	1.423625e+000	1.428064e+000	29	28	5.741444e+000	0	0	0	0	0	0	0.366538	0	0	30	27.7051
DATA	1738	11	98	0	0	A_22_P00008841	ENST00000426811	13278.6	4395	1.895167e+000	1.439843e+000	30	27	5.972021e+000	0	0	0	0	0	0	1.97365	1	0	30	27.1462
DATA	1739	11	99	0	0	A_33_P3620087	XR_159044	13300	4394.8	2.251833e+000	1.444794e+000	32	27	5.855524e+000	0	0	0	0	0	0	2.34538	1	0	30	27.4542
DATA	1740	11	100	0	0	A_23_P105619	NM_138341	13320.5	4394.77	6.647679e+001	6.799135e+000	95.5	27	6.157863e+000	0	0	0	0	0	0	69.2404	1	1	25.7804	27.7164
DATA	1741	11	101	0	0	A_22_P00012650	lnc-PXDN-3:1	13342.5	4394.95	5.656351e+001	5.833625e+000	87	28	6.183465e+000	0	0	0	0	0	0	58.9111	1	1	26.2212	28.4613
DATA	1742	11	102	0	0	A_22_P00005105	lnc-DHRS2-2:1	13363.7	4395.06	5.532444e+000	1.530884e+000	34	28	6.208352e+000	0	0	0	0	0	0	5.76114	1	0	19.1492	28.6517
DATA	1743	11	103	0	0	A_23_P29124	NM_000407	13384.7	4394.76	2.926765e+003	2.926800e+002	3018.5	29	6.020411e+000	0	0	0	0	0	0	3046.99	1	1	24.8756	29.0272
DATA	1744	11	104	0	0	A_33_P3330079	XR_110532	13405.7	4394.85	2.617317e+001	2.981656e+000	56	29	5.832312e+000	0	0	0	0	0	0	27.2391	1	1	24.1747	28.7984
DATA	1745	11	105	0	0	A_22_P00008291	lnc-ITGA11-1:1	13426.8	4394.5	1.424866e+000	1.428874e+000	29.5	28	5.812426e+000	0	0	0	0	0	0	-0.430256	0	0	26.6546	27.9623
DATA	1746	11	106	0	0	A_33_P3279431	NM_001007024	13447.3	4394.69	7.921666e+001	8.049629e+000	108.5	27	5.474016e+000	0	0	0	0	0	0	82.3661	1	1	24.8756	27.1976
DATA	1747	11	107	0	0	A_24_P134789	NM_181688	13469.2	4394.5	4.662968e+001	4.877451e+000	74	27	4.991187e+000	0	0	0	0	0	0	48.4535	1	1	26.6546	26.747
DATA	1748	11	108	0	0	A_21_P0010263	lnc-ADARB1-3:6	13490.3	4394.5	3.766627e+000	1.480182e+000	32	27	5.031317e+000	0	0	0	0	0	0	3.91127	1	0	30	26.8712
DATA	1749	11	109	0	0	A_23_P382188	NM_001013841	13511.4	4394.59	5.358423e+000	1.529488e+000	33.5	27	4.933662e+000	0	0	0	0	0	0	5.55993	1	0	27.501	27.278
DATA	1750	11	110	0	0	A_22_P00002220	ENST00000568571	13532.7	4394.39	9.406229e+001	9.514876e+000	125.5	27	4.909875e+000	0	0	0	0	0	0	97.5163	1	1	25.1049	27.5984
DATA	1751	11	111	0	0	A_23_P390726	NM_144725	13553.9	4394.65	8.914380e+000	1.689432e+000	36	28	5.388471e+000	0	0	0	0	0	0	9.23318	1	1	24.8756	28.1622
DATA	1752	11	112	0	0	A_22_P00006795	NR_109873	13575	4394.5	1.432505e+000	1.436535e+000	26	28	5.721973e+000	0	0	0	0	0	0	-1.75902	0	0	30	28.3251
DATA	1753	11	113	0	0	A_22_P00025153	ENST00000583122	13595.7	4394.52	1.029889e+001	1.768795e+000	39	28	5.950173e+000	0	0	0	0	0	0	10.6454	1	1	23.696	28.4091
DATA	1754	11	114	0	0	A_21_P0004011	ENST00000515556	13617.3	4394.5	1.435678e+000	1.439716e+000	27.5	28	5.606455e+000	0	0	0	0	0	0	-0.483465	0	0	30	28.2511
DATA	1755	11	115	0	0	A_23_P31218	NR_026865	13638.2	4394.76	4.740730e+001	4.955025e+000	79	27	5.373693e+000	0	0	0	0	0	0	48.8867	1	1	21.9382	27.4912
DATA	1756	11	116	0	0	A_21_P0004492	lnc-BASP1-3:8	13659.6	4394.46	1.936764e+001	2.415400e+000	50	27	5.387441e+000	0	0	0	0	0	0	19.9464	1	1	23.9365	27.4148
DATA	1757	11	117	0	0	A_33_P3390327	NM_001005183	13680.8	4394.48	1.441164e+000	1.445218e+000	27	27	4.916825e+000	0	0	0	0	0	0	-1.2072	0	0	30	27.1822
DATA	1758	11	118	0	0	A_21_P0008910	lnc-ACSM5-2:1	13702	4394.5	1.443177e+000	1.447237e+000	29	27	4.809989e+000	0	0	0	0	0	0	-0.145085	0	0	30	27.1552
DATA	1759	11	119	0	0	A_33_P3233906	NM_005855	13723.3	4394.22	2.061410e+001	2.519919e+000	49.5	27	4.869577e+000	0	0	0	0	0	0	21.1416	1	1	24.4106	27.0298
DATA	1760	11	120	0	1	ERCC-00002_129	DQ459430	13744.3	4394.39	1.447428e+000	1.451500e+000	28	27	5.449076e+000	0	0	0	0	0	0	-0.648548	0	0	30	27.1206
DATA	1761	11	121	0	0	A_21_P0002348	lnc-SMARCAL1-2:3	13765.4	4394.03	1.735393e+000	1.464043e+000	31	28	5.820532e+000	0	0	0	0	0	0	1.77443	1	0	30	27.5702
DATA	1762	11	122	0	0	A_23_P120588	NM_130794	13786.6	4394.03	1.451943e+000	1.456027e+000	28.5	27	5.737876e+000	0	0	0	0	0	0	-1.11883	0	0	30	27.325
DATA	1763	11	123	0	0	A_21_P0001894	ENST00000451464	13807.8	4394.19	1.454324e+000	1.458415e+000	28	28	5.705620e+000	0	0	0	0	0	0	-0.423364	0	0	30	27.5299
DATA	1764	11	124	0	0	A_22_P00016119	lnc-TIFA-1:1	13829	4394.2	2.102147e+000	1.475898e+000	31	27	5.732877e+000	0	0	0	0	0	0	2.13895	1	0	30	27.4132
DATA	1765	11	125	0	0	A_22_P00019724	ENST00000456537	13850	4394.2	1.459207e+000	1.463315e+000	29.5	27	5.675598e+000	0	0	0	0	0	0	0.0268805	0	0	30	27.4274
DATA	1766	11	126	0	0	A_22_P00022532	ENST00000580258	13871.2	4394.61	1.461755e+000	1.466841e+000	29	27	5.792981e+000	0	0	0	0	0	0	0.541859	0	0	30	27.46
DATA	1767	11	127	0	0	A_23_P142250	NM_014270	13892.6	4393.98	2.516818e+001	2.913867e+000	52	28	5.827284e+000	0	0	0	0	0	0	25.4768	1	1	26.2212	28.1849
DATA	1768	11	128	0	0	A_22_P00013537	ENST00000523264	13913.6	4394.03	1.466871e+000	1.470998e+000	28	28	5.791195e+000	0	0	0	0	0	0	-1.56829	0	0	29.1201	28.1891
DATA	1769	11	129	0	0	A_23_P34578	NM_013285	13934.6	4394	2.627913e+002	2.632041e+001	279	29	5.971174e+000	0	0	0	0	0	0	265.077	1	1	29.1201	28.664
DATA	1770	11	130	0	0	A_23_P11224	NM_173470	13956	4394	8.034040e+002	8.035396e+001	845	28	5.452182e+000	0	0	0	0	0	0	808.926	1	1	28.1191	28.2172
DATA	1771	11	131	0	0	A_23_P318464	NM_020526	13977.2	4394	1.474786e+000	1.481989e+000	29	28	5.591480e+000	0	0	0	0	0	0	0.95586	0	0	30	28.1172
DATA	1772	11	132	0	0	A_24_P66337	ENST00000319406	13998.4	4394	1.477445e+000	1.482764e+000	28	27	5.311380e+000	0	0	0	0	0	0	0.588924	0	0	30	27.7692
DATA	1773	11	133	0	0	A_22_P00003439	lnc-CCDC38-1:1	14019.4	4394	1.480077e+000	1.484241e+000	27	28	5.325437e+000	0	0	0	0	0	0	-1.35441	0	0	30	28.2149
DATA	1774	11	134	0	0	A_33_P3289167	NM_014383	14040.4	4393.87	5.799280e+002	5.801186e+001	602	28	5.795756e+000	0	0	0	0	0	0	579.756	1	1	25.1049	28.2949
DATA	1775	11	135	0	0	A_23_P130466	NM_021089	14061.6	4393.77	6.403801e+001	6.574741e+000	89	28	5.524265e+000	0	0	0	0	0	0	63.9066	1	1	26.2212	28.2049
DATA	1776	11	136	0	0	A_24_P263543	ENST00000489253	14082.8	4394.11	7.915224e+002	7.916630e+001	817	28	5.665237e+000	0	0	0	0	0	0	788.493	1	1	26.8687	28.1057
DATA	1777	11	137	0	0	A_21_P0000054	NM_001164811	14104.5	4394	3.588382e+002	3.591494e+001	382.5	27	5.042748e+000	0	0	0	0	0	0	356.837	1	1	25.3321	27.3418
DATA	1778	11	138	0	0	A_33_P3289461	NM_080622	14125.2	4393.81	1.493008e+000	1.502331e+000	29	27	5.587739e+000	0	0	0	0	0	0	1.23077	0	0	30	27.508
DATA	1779	11	139	0	0	A_24_P383019	NM_181599	14146.4	4393.97	1.495508e+000	1.499715e+000	26	27	5.713966e+000	0	0	0	0	0	0	-3.06308	0	0	29.1201	27.4981
DATA	1780	11	140	0	0	A_24_P345377	NM_018178	14167.6	4394.05	1.646319e+002	1.653158e+001	190.5	28	6.009764e+000	0	0	0	0	0	0	162.91	1	1	26.2212	27.7621
DATA	1781	11	141	0	0	A_33_P3280157	NR_001290	14188.9	4393.84	6.869414e+001	7.032231e+000	97.5	27	5.773695e+000	0	0	0	0	0	0	67.8703	1	1	25.1049	27.3347
DATA	1782	11	142	0	0	A_23_P396867	NM_178582	14209.7	4393.27	4.192168e+001	4.454675e+000	69	27	5.293707e+000	0	0	0	0	0	0	41.3602	1	1	22.9591	27.0238
DATA	1783	11	143	0	0	A_21_P0010276	lnc-TMEM50B-1:1	14230.4	4393.12	5.590845e+000	1.608965e+000	34	27	5.309973e+000	0	0	0	0	0	0	5.50828	1	0	30	27.0041
DATA	1784	11	144	0	0	A_22_P00006546	ENST00000430537	14252.2	4393.5	1.787995e+000	1.521444e+000	29	27	4.797144e+000	0	0	0	0	0	0	1.75903	1	0	30	26.6494
DATA	1785	11	145	0	0	A_33_P3211727	NM_018166	14273.4	4393.59	1.508643e+000	1.512886e+000	28.5	27	4.602192e+000	0	0	0	0	0	0	-0.108687	0	0	30	26.6215
DATA	1786	11	146	0	0	A_22_P00018460	ENST00000513718	14294.5	4393.68	1.510490e+000	1.517043e+000	30	27	5.056550e+000	0	0	0	0	0	0	0.819996	0	0	30	26.8145
DATA	1787	11	147	0	0	A_33_P3379644	NM_000689	14315.7	4393.5	1.521523e+001	2.148153e+000	42.5	27	5.153958e+000	0	0	0	0	0	0	14.9143	1	1	30	26.8088
DATA	1788	11	148	0	0	A_21_P0003941	ENST00000513626	14336.8	4393.64	5.179470e+001	5.397339e+000	77	27	5.484248e+000	0	0	0	0	0	0	50.7169	1	1	24.6442	26.9768
DATA	1789	11	149	0	0	A_22_P00020470	ENST00000540595	14358	4393.5	1.515133e+000	1.520519e+000	29	26	4.888785e+000	0	0	0	0	0	0	0.571789	0	0	30	26.358
DATA	1790	11	150	0	0	A_24_P1255	NM_078469	14378.6	4393.85	7.900993e+000	1.713695e+000	35	27	5.343013e+000	0	0	0	0	0	0	7.72297	1	1	20.0267	27.2157
DATA	1791	11	151	0	0	A_22_P00015598	ENST00000359838	14400.3	4393.5	6.395345e+000	1.650640e+000	34	27.5	5.715662e+000	0	0	0	0	0	0	6.24704	1	0	27.0811	28.0244
DATA	1792	11	152	0	0	A_33_P3407049	A_33_P3407049	14421.4	4393.41	1.298585e+002	1.307480e+001	153	28	5.682688e+000	0	0	0	0	0	0	126.775	1	1	27.501	28.2392
DATA	1793	11	153	0	0	A_32_P141682	NM_001145127	14442.6	4393.41	2.077507e+000	1.537358e+000	31	27.5	6.133762e+000	0	0	0	0	0	0	2.02727	1	0	27.501	28.1963
DATA	1794	11	154	0	0	A_33_P3324495	NM_173832	14464	4393.7	4.078794e+002	4.081639e+001	427.5	27	5.875797e+000	0	0	0	0	0	0	397.874	1	1	26.2212	28.0611
DATA	1795	11	155	0	0	A_23_P117896	NM_052955	14485	4393.5	1.519719e+000	1.523994e+000	27	28	5.799349e+000	0	0	0	0	0	0	-1.37669	0	0	30	28.3887
DATA	1796	11	156	0	0	A_22_P00020630	lnc-RGS9-2:1	14506	4393.5	2.702952e+000	1.547788e+000	30	28	6.063714e+000	0	0	0	0	0	0	2.6363	1	0	30	28.6932
DATA	1797	11	157	0	0	A_23_P208310	NM_012099	14527.1	4393.35	4.584696e+001	4.831271e+000	72.5	28	6.332306e+000	0	0	0	0	0	0	44.7246	1	1	26.4388	28.4867
DATA	1798	11	158	0	0	A_21_P0005032	lnc-B3GAT2-3:10	14548.5	4393.32	3.707455e+001	4.008166e+000	64	27	6.193716e+000	0	0	0	0	0	0	36.1792	1	1	30	27.7754
DATA	1799	11	159	0	0	A_33_P3413910	NM_024866	14569.6	4393.03	1.244022e+002	1.253302e+001	149	27	6.289776e+000	0	0	0	0	0	0	121.466	1	1	29.1201	27.6322
DATA	1800	11	160	0	0	A_33_P3249046	NM_001171092	14590.8	4393.19	1.517068e+000	1.521336e+000	26	26	6.348242e+000	0	0	0	0	0	0	-1.83749	0	0	28.5237	27.3785
DATA	1801	11	161	0	0	A_33_P3281408	NM_001127401	14612.1	4393.73	3.086455e+003	3.086492e+002	2805	26	5.741529e+000	0	0	0	0	0	0	3018.01	1	1	26.0017	26.8255
DATA	1802	11	162	0	0	A_22_P00011477	ENST00000445300	14633	4393.2	1.514057e+000	1.521264e+000	29	26	5.713229e+000	0	0	0	0	0	0	0.926737	0	0	28.1191	26.828
DATA	1803	11	163	0	0	A_21_P0011664	NR_027417	14654.4	4393	1.511980e+000	1.516234e+000	27	26	4.965696e+000	0	0	0	0	0	0	-1.43423	0	0	29.1201	25.6816
DATA	1804	11	164	0	0	A_21_P0005779	lnc-RHPN1-4:1	14675.4	4393.03	1.509675e+000	1.516455e+000	29	25	4.995304e+000	0	0	0	0	0	0	0.860315	0	0	29.1201	25.3367
DATA	1805	12	1	0	0	A_23_P126499	NM_030907	11236.6	4403.41	1.801973e+000	1.649257e+000	29.5	27	5.609940e+000	0	0	0	0	0	0	1.63384	1	0	27.501	27.2608
DATA	1806	12	2	0	0	A_24_P131646	NM_000258	11257.8	4403.48	1.643382e+000	1.648005e+000	27	28	5.734228e+000	0	0	0	0	0	0	-0.6114	0	0	30	27.9244
DATA	1807	12	3	0	0	A_23_P253524	NM_001813	11278.7	4404.04	8.929134e+000	1.881607e+000	35	29	6.751323e+000	0	0	0	0	0	0	8.01359	1	1	24.4106	30.0763
DATA	1808	12	4	0	0	A_33_P3365621	NM_001005285	11300	4403.5	1.658637e+000	1.666462e+000	30	29	6.027296e+000	0	0	0	0	0	0	0.916572	0	0	26.2212	30.011
DATA	1809	12	5	0	0	A_23_P503072	NM_148672	11321.3	4403.39	3.827422e+001	4.175912e+000	61	29	5.663249e+000	0	0	0	0	0	0	34.0658	1	1	27.2919	29.8036
DATA	1810	12	6	0	0	A_22_P00015844	lnc-TBCD-2:4	11342.4	4403.03	1.672785e+000	1.684324e+000	29.5	29	5.770999e+000	0	0	0	0	0	0	1.48358	1	0	30	29.8927
DATA	1811	12	7	0	0	A_23_P209337	NM_145280	11363.6	4403.95	9.542828e+001	9.689958e+000	108	30	5.309272e+000	0	0	0	0	0	0	84.3235	1	1	25.3321	30.4583
DATA	1812	12	8	0	0	A_23_P79015	NM_199037	11384.6	4403	1.681892e+000	1.691211e+000	29.5	30	5.623993e+000	0	0	0	0	0	0	1.09703	0	0	30	29.8427
DATA	1813	12	9	0	0	A_33_P3230876	NM_001004127	11405.4	4403.4	1.607500e+002	1.616372e+001	169	29	5.418807e+000	0	0	0	0	0	0	141.278	1	1	24.8756	29.272
DATA	1814	12	10	0	0	A_22_P00017757	XR_247046	11427	4403.2	1.690489e+000	1.695244e+000	26	29	5.471157e+000	0	0	0	0	0	0	-0.975157	0	0	30	29.2648
DATA	1815	12	11	0	0	A_22_P00008761	NR_110256	11448.1	4403.68	5.014567e+001	5.294556e+000	75	28	5.518873e+000	0	0	0	0	0	0	43.8728	1	1	21.1402	28.9455
DATA	1816	12	12	0	0	A_21_P0013137	ENST00000473271	11469.4	4403	1.696780e+000	1.701553e+000	27	28	5.885224e+000	0	0	0	0	0	0	-2.07237	0	0	30	28.988
DATA	1817	12	13	0	0	A_23_P250385	NM_005322	11490.6	4403.7	1.323584e+001	2.157959e+000	42	28	5.904591e+000	0	0	0	0	0	0	11.5432	1	1	25.1049	29.1336
DATA	1818	12	14	0	0	A_22_P00012256	NR_003039	11511.6	4403	1.701210e+000	1.705995e+000	29	29	5.894780e+000	0	0	0	0	0	0	-0.588151	0	0	29.1201	29.2863
DATA	1819	12	15	0	0	A_33_P3276630	ENST00000338542	11532.8	4403	3.933076e+000	1.752235e+000	32	29	6.058828e+000	0	0	0	0	0	0	3.4238	1	0	30	29.5709
DATA	1820	12	16	0	0	A_33_P3224135	NM_001300972	11554	4402.8	1.703712e+000	1.716326e+000	32	29	5.836534e+000	0	0	0	0	0	0	1.42391	0	0	30	29.4362
DATA	1821	12	17	0	0	A_33_P3310455	lnc-MMRN1-1:2	11575.4	4403	2.279516e+000	1.724387e+000	31	30	5.984735e+000	0	0	0	0	0	0	1.98234	1	0	29.1201	29.8016
DATA	1822	12	18	0	0	A_33_P3222744	NM_015852	11595.9	4403.19	8.301279e+001	8.475485e+000	99	30	6.038382e+000	0	0	0	0	0	0	72.1775	1	1	27.501	30.0197
DATA	1823	12	19	0	0	A_23_P163992	NM_005310	11617.5	4403	7.650447e+000	1.872709e+000	35	31	6.057270e+000	0	0	0	0	0	0	6.65286	1	0	30	30.6332
DATA	1824	12	20	0	0	A_22_P00003756	ENST00000512849	11638.6	4403	1.703966e+000	1.709438e+000	30	30	5.823765e+000	0	0	0	0	0	0	0.418965	0	0	30	30.308
DATA	1825	12	21	0	0	A_22_P00015199	NR_075092	11659.8	4402.81	1.702965e+000	1.707898e+000	29.5	30	5.683385e+000	0	0	0	0	0	0	0.191848	0	0	30	29.844
DATA	1826	12	22	0	0	A_23_P109184	NM_002196	11681	4402.8	1.701690e+000	1.706477e+000	25.5	29	5.639827e+000	0	0	0	0	0	0	-2.72538	0	0	30	29.6546
DATA	1827	12	23	0	0	A_21_P0004570	lnc-NUDT12-3:4	11702	4403.28	4.700366e+001	5.000070e+000	66.5	29	5.585612e+000	0	0	0	0	0	0	40.9763	1	1	22.4545	29.1548
DATA	1828	12	24	0	0	A_22_P00012924	lnc-RCBTB2-1:1	11723.3	4402.9	2.588568e+000	1.722535e+000	31	29	5.692896e+000	0	0	0	0	0	0	2.25941	1	0	30	29.5257
DATA	1829	12	25	0	0	A_22_P00006446	lnc-FBXW11-3:1	11744.5	4402.68	6.385397e+000	1.816573e+000	34	29	5.930046e+000	0	0	0	0	0	0	5.58105	1	0	27.0811	29.0816
DATA	1830	12	26	0	0	A_21_P0006377	lnc-LINGO2-2:2	11765	4402	9.456013e+000	1.943516e+000	36	29	5.845914e+000	0	0	0	0	0	0	8.27793	1	1	30	28.9963
DATA	1831	12	27	0	1	ERCC-00039_95	DQ883656	11786.2	4402.75	4.625732e+001	4.926647e+000	68	28	5.141358e+000	0	0	0	1	0	0	40.5551	1	1	24.4106	28.2065
DATA	1832	12	28	0	0	A_23_P30020	NM_030821	11807.9	4402.84	1.342238e+002	1.352865e+001	140	28	5.018282e+000	0	0	0	0	0	0	117.893	1	1	25.1049	28.1041
DATA	1833	12	29	0	0	A_23_P161076	NM_001767	11828.9	4402.84	4.281957e+003	4.281990e+002	3760	28	5.272873e+000	0	0	0	0	0	0	3768.3	1	1	25.1049	28.3523
DATA	1834	12	30	0	0	A_33_P3279629	NM_033199	11850.3	4402.5	1.680617e+000	1.685345e+000	29	29	5.777819e+000	0	0	0	0	0	0	-0.877798	0	0	30	28.9194
DATA	1835	12	31	0	0	A_23_P46852	NM_024928	11870.9	4402.73	2.433778e+002	2.439582e+001	241	29	5.688660e+000	0	0	0	0	0	0	215.111	1	1	26.0017	29.0189
DATA	1836	12	32	0	0	A_22_P00024304	lnc-PEA15-1:1	11892.6	4402.59	1.511043e+001	2.978126e+000	36	29	5.247976e+000	0	0	0	0	0	0	13.388	1	1	27.501	29.1963
DATA	1837	12	33	0	0	A_33_P3285047	NM_001302109	11914	4402.7	2.284997e+002	2.291117e+001	233	29	5.184925e+000	0	0	0	0	0	0	202.957	1	1	26.2212	29.0813
DATA	1838	12	34	0	0	A_23_P24633	NM_199297	11935.2	4402.5	3.293704e+002	3.297930e+001	305	28	4.940824e+000	0	0	0	0	0	0	293.321	1	1	25.7804	28.4667
DATA	1839	12	35	0	0	A_21_P0014895	THC2602929	11956	4402.5	1.660028e+000	1.666354e+000	30	28	5.347127e+000	0	0	0	0	0	0	0.663208	0	0	30	28.4074
DATA	1840	12	36	0	0	A_23_P321501	NM_182908	11977.3	4402.5	1.655380e+000	1.660037e+000	27.5	28	5.262828e+000	0	0	0	0	0	0	-1.40089	0	0	30	28.0385
DATA	1841	12	37	0	0	A_33_P3363660	NP511337	11998.4	4402.41	1.650619e+000	1.655262e+000	28	28	5.701042e+000	0	0	0	0	0	0	-1.19705	0	0	30	28.2134
DATA	1842	12	38	0	0	A_22_P00020707	lnc-JAG1-6:1	12019.6	4402.41	1.892319e+000	1.661177e+000	31	28	5.536730e+000	0	0	0	0	0	0	1.70435	1	0	27.501	28.2727
DATA	1843	12	39	0	0	A_23_P106720	NM_006453	12040.4	4403.07	1.576910e+001	2.279175e+000	42	28	5.784712e+000	0	0	0	0	0	0	14.2438	1	1	21.9382	28.403
DATA	1844	12	40	0	0	A_23_P118246	NM_016095	12062	4402.5	6.454135e+000	1.762674e+000	36.5	28	6.013324e+000	0	0	0	0	0	0	5.84881	1	0	26.2212	28.9617
DATA	1845	12	41	0	0	A_23_P31866	NM_080651	12082.7	4402.6	1.289013e+002	1.299344e+001	143	29	6.176900e+000	0	0	0	0	0	0	117.172	1	1	24.8756	29.131
DATA	1846	12	42	0	0	A_33_P3220213	A_33_P3220213	12104.2	4402.48	6.545285e+000	1.756348e+000	36	29	6.486397e+000	0	0	0	0	0	0	5.96937	1	0	27.0811	29.5038
DATA	1847	12	43	0	0	A_33_P3259560	A_33_P3259560	12125.4	4402.03	4.987982e+001	5.245825e+000	68	29	6.474211e+000	0	0	0	0	0	0	45.6428	1	1	29.1201	29.7631
DATA	1848	12	44	0	0	A_21_P0001529	NR_125761	12146.6	4402.03	5.693705e+000	1.716239e+000	34	29	6.101688e+000	0	0	0	0	0	0	5.22733	1	0	29.1201	29.0593
DATA	1849	12	45	0	0	A_21_P0008208	lnc-EFNB2-5:1	12167.7	4402.1	1.609109e+000	1.613762e+000	29	27	5.420500e+000	0	0	0	0	0	0	0.18592	0	0	30	27.8417
DATA	1850	12	46	0	0	A_23_P99044	NM_033448	12189	4402.2	2.079625e+000	1.621549e+000	32	27.5	5.645504e+000	0	0	0	0	0	0	1.9222	1	0	30	28.1324
DATA	1851	12	47	0	0	A_23_P65963	NM_016561	12209.3	4402.8	1.963900e+002	1.970431e+001	208.5	28	5.706202e+000	0	0	0	0	0	0	182.108	1	1	24.8756	28.1884
DATA	1852	12	48	0	0	A_22_P00018466	XR_431566	12231.4	4402	3.117098e+000	1.627267e+000	33.5	28	5.146872e+000	0	0	0	0	0	0	2.90103	1	0	30	27.9716
DATA	1853	12	49	0	0	A_23_P213863	NM_001190946	12252.4	4402.45	7.727777e+001	7.890002e+000	103	28	5.551738e+000	0	0	0	0	0	0	72.1655	1	1	24.4106	28.1567
DATA	1854	12	50	0	0	A_21_P0014117	XR_241571	12273.5	4402	1.581730e+000	1.586656e+000	30	28	5.413330e+000	0	0	0	0	0	0	0.364266	0	0	29.1201	28.1364
DATA	1855	12	51	0	0	A_33_P3353821	ENST00000441055	12294.6	4402	1.576263e+000	1.580697e+000	29.5	28	5.624123e+000	0	0	0	0	0	0	-0.469948	0	0	29.1201	28.0212
DATA	1856	12	52	0	0	A_23_P18267	NM_006545	12315.9	4402.54	2.593122e+002	2.597902e+001	265	28	5.352097e+000	0	0	0	0	0	0	244.691	1	1	26.0017	27.728
DATA	1857	12	53	0	0	A_22_P00011869	ENST00000432481	12337.2	4402	1.565316e+000	1.569719e+000	28	28	5.772396e+000	0	0	0	0	0	0	-0.847638	0	0	30	28.4865
DATA	1858	12	54	0	0	A_23_P131435	NM_014880	12358.3	4402.22	4.953049e+002	4.955518e+001	499.5	28	5.043179e+000	0	0	0	0	0	0	470.635	1	1	27.0811	28.351
DATA	1859	12	55	0	0	A_33_P3402035	NM_004295	12379.1	4401.79	4.616175e+001	4.872331e+000	72	28	5.295759e+000	0	0	0	0	0	0	44.0124	1	1	26.0017	28.5959
DATA	1860	12	56	0	0	A_21_P0006944	ENST00000418524	12400.5	4402	1.549292e+000	1.556279e+000	29	29	5.870621e+000	0	0	0	0	0	0	0.865065	0	0	30	29.5287
DATA	1861	12	57	0	0	A_23_P170608	NM_022117	12421.4	4402.07	1.455505e+001	2.125138e+000	45	29	6.024359e+000	0	0	0	0	0	0	13.972	1	1	26.0017	29.747
DATA	1862	12	58	0	0	A_33_P3315149	NR_027262	12442.7	4401.9	1.538863e+000	1.548231e+000	30	29	6.344315e+000	0	0	0	0	0	0	1.20226	0	0	30	29.6561
DATA	1863	12	59	0	0	A_33_P3371727	ENST00000379253	12463.4	4402.36	5.946621e+001	6.142336e+000	91.5	29	6.125625e+000	0	0	0	0	0	0	57.4654	1	1	25.3321	29.4219
DATA	1864	12	60	0	0	A_22_P00022353	lnc-MON2-3:1	12485	4401.8	9.161815e+000	1.785889e+000	38	28	5.723206e+000	0	0	0	0	0	0	8.88361	1	1	28.1191	28.73
DATA	1865	12	61	0	0	A_32_P358887	NM_003759	12506.3	4401.9	4.913221e+001	5.145326e+000	77	28	5.519883e+000	0	0	0	0	0	0	47.7968	1	1	30	28.981
DATA	1866	12	62	0	0	A_23_P359647	NM_138714	12526.9	4402.03	2.325228e+002	2.330212e+001	249.5	28	5.349433e+000	0	0	0	0	0	0	226.913	1	1	27.501	28.6151
DATA	1867	12	63	0	0	A_33_P3236902	NM_005960	12548.5	4401.68	1.715310e+002	1.722016e+001	200.5	28	4.925546e+000	0	0	0	0	0	0	167.937	1	1	27.0811	28.977
DATA	1868	12	64	0	0	A_33_P3392092	NM_001117	12569.8	4401.52	1.509226e+000	1.513471e+000	26	28	5.094932e+000	0	0	0	0	0	0	-3.24447	0	0	30	28.9186
DATA	1869	12	65	0	0	A_33_P3354847	NM_207417	12591	4401.5	3.794054e+000	1.555794e+000	34	28	5.176224e+000	0	0	0	0	0	0	3.73773	1	0	30	28.8279
DATA	1870	12	66	0	0	A_21_P0011250	NR_039985	12612	4401.5	4.593040e+000	1.572880e+000	33	28	5.536173e+000	0	0	0	0	0	0	4.53839	1	0	26.2212	28.7125
DATA	1871	12	67	0	0	A_23_P53018	NM_054108	12632.9	4401.84	9.711122e+001	9.826281e+000	121	28	5.733265e+000	0	0	0	0	0	0	96.2344	1	1	25.1049	28.6183
DATA	1872	12	68	0	1	ETG10_195139	ETG10_195139	12654.4	4401.59	1.491365e+000	1.495561e+000	27	28	5.359012e+000	0	0	0	0	0	0	-1.1597	0	0	30	28.2222
DATA	1873	12	69	0	0	A_21_P0010240	XR_425268	12675.6	4401.59	1.487161e+000	1.491344e+000	27	28	5.749226e+000	0	0	0	0	0	0	-1.55842	0	0	27.501	28.2868
DATA	1874	12	70	0	0	A_21_P0004002	ENST00000511861	12696.8	4401.52	2.055765e+000	1.501388e+000	29	28	5.299848e+000	0	0	0	0	0	0	2.05463	1	0	27.0811	28.0792
DATA	1875	12	71	0	0	A_22_P00018811	lnc-MTX3-1:1	12718	4401.5	8.039213e+000	1.884310e+000	34.5	28	5.722646e+000	0	0	0	0	0	0	8.05636	1	1	26.2212	28.7333
DATA	1876	12	72	0	0	A_21_P0008012	NR_046991	12739	4401.5	1.475286e+000	1.479436e+000	27	29	5.570272e+000	0	0	0	0	0	0	-1.74258	0	0	30	29.0586
DATA	1877	12	73	0	0	A_24_P297539	NM_181801	12760.5	4401.82	4.287543e+001	4.534377e+000	70	29	5.188501e+000	0	0	0	0	0	0	43.1883	1	1	25.3321	29.1907
DATA	1878	12	74	0	0	A_22_P00024773	NR_120361	12781.4	4401.41	1.467959e+000	1.472089e+000	28	29	5.261168e+000	0	0	0	0	0	0	-1.47284	0	0	27.501	29.1587
DATA	1879	12	75	0	0	A_23_P215132	NM_014149	12802.5	4401.65	1.088772e+002	1.098633e+001	139	28	5.642430e+000	0	0	0	0	0	0	110.196	1	1	24.4106	28.5323
DATA	1880	12	76	0	0	A_19_P00318904	THC2650820	12823.8	4401.93	1.294859e+002	1.303123e+001	161	29	6.020380e+000	0	0	0	0	0	0	131.356	1	1	24.8756	29.1911
DATA	1881	12	77	0	0	A_22_P00011722	lnc-PEBP4-1:2	12845	4401.5	1.457942e+000	1.462043e+000	28	29	6.579800e+000	0	0	0	0	0	0	-1.55143	0	0	30	29.2594
DATA	1882	12	78	0	0	A_24_P229726	A_24_P229726	12866	4401.5	1.454899e+000	1.460251e+000	30	29	6.193977e+000	0	0	0	0	0	0	0.617808	0	0	30	28.819
DATA	1883	12	79	0	0	A_33_P3236077	NM_001079827	12887.2	4401.48	1.702890e+000	1.465967e+000	32	29	6.396900e+000	0	0	0	0	0	0	1.73842	1	0	30	28.8186
DATA	1884	12	80	0	0	A_24_P320526	NM_024294	12908.3	4401.48	1.824065e+002	1.829845e+001	213.5	28	6.244874e+000	0	0	0	0	0	0	186.569	1	1	25.7804	28.6275
DATA	1885	12	81	0	0	A_23_P24192	NM_015179	12929.2	4401.02	1.163021e+002	1.172032e+001	150	29	6.096651e+000	0	0	0	0	0	0	119.172	1	1	24.8756	28.8118
DATA	1886	12	82	0	0	A_23_P49988	NM_033062	12950.7	4401.1	1.600271e+000	1.456876e+000	30.5	29	5.383600e+000	0	0	0	0	0	0	1.64267	1	0	28.3221	29.0243
DATA	1887	12	83	0	0	A_22_P00020190	ENST00000582518	12972	4401.2	1.441609e+000	1.445664e+000	27	29	5.864059e+000	0	0	0	0	0	0	-1.13731	0	0	28.1191	29.4297
DATA	1888	12	84	0	0	A_22_P00023195	NR_125748	12993	4401.58	3.101247e+002	3.104605e+001	334	29	5.655390e+000	0	0	0	0	0	0	319.36	1	1	25.3321	28.9372
DATA	1889	12	85	0	0	A_23_P76322	NM_004570	13014.3	4401.1	3.521967e+000	1.483741e+000	32	29	6.085861e+000	0	0	0	0	0	0	3.63215	1	0	28.3221	29.5413
DATA	1890	12	86	0	0	A_21_P0006684	ENST00000603033	13035.4	4401	8.151255e+000	1.654170e+000	38	29	5.896565e+000	0	0	0	0	0	0	8.4176	1	1	30	29.16
DATA	1891	12	87	0	0	A_23_P150876	NM_024667	13056.1	4400.73	5.284209e+002	5.286165e+001	577	29	6.178312e+000	0	0	0	0	0	0	546.358	1	1	26.4388	29.5953
DATA	1892	12	88	0	0	A_21_P0014573	XR_111287	13076.5	4401.42	1.808408e+001	2.309206e+000	46.5	29	5.557584e+000	0	0	0	0	0	0	18.7191	1	1	24.4106	29.2184
DATA	1893	12	89	0	0	A_23_P409438	NM_172138	13099	4400.82	5.146077e+001	5.342245e+000	81	28	5.364439e+000	0	0	0	0	0	0	53.3276	1	1	27.2919	28.8996
DATA	1894	12	90	0	0	A_33_P3387115	BC021693	13120	4401.2	1.428999e+000	1.434848e+000	29	28	5.467834e+000	0	0	0	0	0	0	0.751201	0	0	30	28.628
DATA	1895	12	91	0	0	A_22_P00013897	lnc-RPS21-2:1	13140.6	4401.79	1.540623e+001	2.103233e+000	46	28	5.547260e+000	0	0	0	0	0	0	15.9939	1	1	25.3321	29.0162
DATA	1896	12	92	0	0	A_21_P0008742	ENST00000560818	13162.4	4401	1.426684e+000	1.431148e+000	30	29	5.855729e+000	0	0	0	0	0	0	0.373151	0	0	29.1201	29.2716
DATA	1897	12	93	0	1	ERCC-00104_60	ERCC-00104_60	13183.5	4401	1.425742e+000	1.429752e+000	26	29	5.856801e+000	0	0	0	0	0	0	-2.81018	0	0	29.1201	29.2574
DATA	1898	12	94	0	0	A_33_P3288659	NM_030812	13204.6	4401	2.785868e+000	1.455853e+000	32	28.5	5.874041e+000	0	0	0	0	0	0	2.89792	1	0	30	29.178
DATA	1899	12	95	0	0	A_33_P3230478	NM_201442	13225.6	4401	1.424286e+000	1.428292e+000	29.5	28	5.796892e+000	0	0	0	0	0	0	-0.613884	0	0	30	28.5756
DATA	1900	12	96	0	0	A_22_P00018822	lnc-C9orf66-1:1	13246.4	4401.2	7.067742e+000	1.593133e+000	35	28	5.780049e+000	0	0	0	0	0	0	7.35806	1	0	18.2295	28.308
DATA	1901	12	97	1028	1	(+)E1A_r60_a97	E1A_r60_a97	13268	4400.8	4.302627e+000	1.490828e+000	33.5	27	5.972414e+000	0	0	0	1	0	0	4.48058	1	0	30	27.8543
DATA	1902	12	98	0	0	A_21_P0002889	ENST00000482382	13288.7	4401.02	4.765642e+001	4.974746e+000	77	27	5.838782e+000	0	0	0	0	0	0	49.6358	1	1	25.7804	27.373
DATA	1903	12	99	0	0	A_33_P3262694	THC2659533	13309.8	4401.08	1.285859e+002	1.293753e+001	159.5	28	6.127531e+000	0	0	0	0	0	0	133.937	1	1	24.6442	27.9844
DATA	1904	12	100	0	0	A_21_P0006241	lnc-OLFM1-2:1	13331.6	4400.97	1.423067e+000	1.427071e+000	29	28	6.292458e+000	0	0	0	0	0	0	-1.25701	0	0	30	28.5385
DATA	1905	12	101	0	0	A_23_P159671	NM_000292	13352.6	4400.51	3.763718e+002	3.766423e+001	422.5	28	6.470344e+000	0	0	0	0	0	0	391.979	1	1	25.1049	28.9283
DATA	1906	12	102	0	0	A_21_P0008557	XR_243166	13374	4400.5	2.531324e+000	1.449812e+000	31.5	29	6.142329e+000	0	0	0	0	0	0	2.63573	1	0	30	28.9882
DATA	1907	12	103	0	0	A_23_P403955	NM_007375	13395	4400.5	7.484256e+001	7.619264e+000	108	29	5.886974e+000	0	0	0	0	0	0	77.9063	1	1	26.2212	29.0281
DATA	1908	12	104	0	0	A_23_P109427	NM_000854	13416.2	4400.52	1.424522e+000	1.430108e+000	28	28	5.340602e+000	0	0	0	0	0	0	0.698933	0	0	30	28.1814
DATA	1909	12	105	0	0	A_33_P3333364	ENST00000390287	13437.4	4400.59	1.425207e+000	1.434057e+000	30	27	5.836855e+000	0	0	0	0	0	0	1.22451	0	0	30	27.3704
DATA	1910	12	106	0	0	A_23_P1819	NM_012378	13458.4	4400.53	2.649676e+001	3.010938e+000	55	27	5.047936e+000	0	0	0	0	0	0	27.5418	1	1	24.4106	26.8805
DATA	1911	12	107	0	0	A_33_P3222019	NM_014653	13479.7	4400.61	1.091897e+003	1.091991e+002	1169	27	5.073342e+000	0	0	0	0	0	0	1134.22	1	1	25.1049	26.95
DATA	1912	12	108	0	0	A_33_P3352544	NM_005469	13500.5	4400.73	1.182243e+002	1.190884e+001	150	27	5.024888e+000	0	0	0	0	0	0	122.718	1	1	24.4106	27.3872
DATA	1913	12	109	0	0	A_24_P192301	NM_006080	13522	4400.5	1.429162e+000	1.433182e+000	27	27	4.721196e+000	0	0	0	0	0	0	-1.88111	0	0	30	27.5058
DATA	1914	12	110	0	0	A_21_P0005634	NR_125421	13543.3	4400.5	1.430451e+000	1.434475e+000	27.5	28	5.239750e+000	0	0	0	0	0	0	-0.472796	0	0	30	28.0319
DATA	1915	12	111	0	0	A_23_P200396	NM_019118	13564.4	4400.41	3.129537e+001	3.443213e+000	61	28	5.478240e+000	0	0	0	0	0	0	32.3973	1	1	27.501	28.3156
DATA	1916	12	112	0	0	A_24_P226069	NM_031950	13585.5	4400.55	2.649342e+002	2.653239e+001	292	28	5.541579e+000	0	0	0	0	0	0	273.977	1	1	25.1049	28.3279
DATA	1917	12	113	0	0	A_21_P0000030	NM_001161533	13606.7	4400.5	4.330503e+000	1.502729e+000	34	28	5.886850e+000	0	0	0	0	0	0	4.47329	1	0	27.0811	28.6422
DATA	1918	12	114	0	0	A_33_P3281323	ENST00000608937	13627.5	4400.59	1.270602e+001	1.920918e+000	40	28	5.589368e+000	0	0	0	0	0	0	13.1097	1	1	21.9382	28.0823
DATA	1919	12	115	0	0	A_21_P0011840	NR_037626	13649	4400.5	2.508540e+001	2.893711e+000	54	27	5.547649e+000	0	0	0	0	0	0	25.8494	1	1	26.2212	27.6473
DATA	1920	12	116	0	0	A_33_P3415560	NM_133466	13670.2	4400.48	3.156221e+001	3.471025e+000	62	27	5.214799e+000	0	0	0	0	0	0	32.4805	1	1	27.0811	27.3958
DATA	1921	12	117	0	0	A_21_P0001048	NR_126351	13691.5	4400.32	2.126241e+000	1.461940e+000	31	27	4.909721e+000	0	0	0	0	0	0	2.18508	1	0	30	27.219
DATA	1922	12	118	0	0	A_32_P524904	NM_001136485	13712.5	4400.32	1.444391e+000	1.448454e+000	27	27	4.700902e+000	0	0	0	0	0	0	-2.69465	0	0	30	27.039
DATA	1923	12	119	0	0	A_23_P212854	ENST00000504951	13733.1	4400.15	1.877828e+002	1.883422e+001	220	27	4.827190e+000	0	0	0	0	0	0	192.427	1	1	26.6546	26.6885
DATA	1924	12	120	0	0	A_21_P0010648	TCONS_l2_00001492	13755	4400.2	2.423892e+000	1.472934e+000	31	28	5.614511e+000	0	0	0	0	0	0	2.4799	1	0	30	27.6024
DATA	1925	12	121	0	0	A_23_P27649	NM_001080411	13776	4400.2	1.944063e+000	1.468065e+000	31	27	5.627360e+000	0	0	0	0	0	0	1.98586	1	0	30	27.2408
DATA	1926	12	122	0	0	A_23_P209499	NM_181458	13797.2	4400.19	1.453419e+000	1.457507e+000	28	27	5.865397e+000	0	0	0	0	0	0	-0.669879	0	0	30	27.4297
DATA	1927	12	123	0	0	A_21_P0010557	ENST00000449715	13818.2	4400.98	6.478844e+001	6.641301e+000	94.5	28	5.389857e+000	0	0	0	0	0	0	65.9631	1	1	24.4106	27.3693
DATA	1928	12	124	0	0	A_33_P3872301	BF570763	13839.5	4400	1.458299e+000	1.462401e+000	28	27	5.812137e+000	0	0	0	0	0	0	-0.60035	0	0	30	27.6598
DATA	1929	12	125	0	0	A_21_P0012941	TCONS_l2_00023390	13860.6	4400	3.414290e+000	1.504189e+000	31	28	5.678312e+000	0	0	0	0	0	0	3.46439	1	0	29.1201	27.5878
DATA	1930	12	126	0	0	A_33_P3433258	NR_033976	13882.8	4400.16	9.045573e+000	1.723995e+000	35	28	5.829492e+000	0	0	0	0	0	0	9.16141	1	1	30	28.0319
DATA	1931	12	127	0	0	A_23_P381351	NM_001317	13903	4400.43	4.200262e+001	4.450114e+000	67	28	5.968405e+000	0	0	0	0	0	0	42.4679	1	1	23.4529	28.2863
DATA	1932	12	128	0	0	A_33_P3422728	NM_033655	13924.4	4399.7	2.936837e+001	3.285431e+000	57	29	5.573192e+000	0	0	0	0	0	0	29.6407	1	1	24.8756	28.4839
DATA	1933	12	129	0	0	A_21_P0014277	NR_103860	13945.4	4400	3.801702e+001	4.077969e+000	64	28	5.446551e+000	0	0	0	0	0	0	38.3003	1	1	29.1201	28.4008
DATA	1934	12	130	0	0	A_21_P0000778	NR_038357	13966.5	4399.89	9.532866e+001	9.646776e+000	125	28	5.524319e+000	0	0	0	0	0	0	95.866	1	1	26.2212	28.2329
DATA	1935	12	131	66	-1	3xSLv1	3xSLv1	13987.6	4400	1.476640e+000	1.480794e+000	26	28	5.708380e+000	0	0	0	0	0	0	-1.92095	0	0	30	28.1969
DATA	1936	12	132	0	0	A_24_P678104	NM_015894	14008.9	4400.37	8.608962e+001	8.735852e+000	113	28	5.225354e+000	0	0	0	0	0	0	86.2572	1	1	26.2212	28.0333
DATA	1937	12	133	0	0	A_33_P3245908	NM_001288743	14030	4399.69	5.277628e+001	5.482884e+000	78.5	28	5.607512e+000	0	0	0	0	0	0	52.7859	1	1	26.0017	28.2863
DATA	1938	12	134	0	0	A_23_P6413	NM_080430	14050.9	4399.97	1.497614e+002	1.504996e+001	175	28	5.646275e+000	0	0	0	0	0	0	149.519	1	1	27.501	28.4431
DATA	1939	12	135	0	0	A_33_P3365860	NM_001271752	14072.4	4400	5.581856e+000	1.592550e+000	34.5	28	5.067561e+000	0	0	0	0	0	0	5.56277	1	0	29.1201	27.6293
DATA	1940	12	136	0	0	A_23_P89649	NM_033185	14093.4	4399.97	1.489945e+000	1.494136e+000	26	27	5.085981e+000	0	0	0	0	0	0	-2.59642	0	0	29.1201	27.4703
DATA	1941	12	137	0	0	A_21_P0012487	TCONS_l2_00019725	14114.6	4399.97	6.639070e+000	1.637359e+000	33.5	27	5.633551e+000	0	0	0	0	0	0	6.5934	1	0	29.1201	27.8197
DATA	1942	12	138	0	0	A_32_P126311	NM_173514	14136.1	4399.84	1.275919e+002	1.284698e+001	152	27	5.694090e+000	0	0	0	0	0	0	126.496	1	1	25.1049	27.8238
DATA	1943	12	139	0	0	A_33_P3379906	NM_001004480	14157	4399.5	1.497487e+000	1.501700e+000	27	28	5.911184e+000	0	0	0	0	0	0	-0.276167	0	0	30	27.8862
DATA	1944	12	140	0	0	A_33_P3294826	NM_001199723	14178.4	4400.12	3.774300e+001	4.063011e+000	66.5	27	5.892494e+000	0	0	0	0	0	0	37.2962	1	1	23.4529	27.6831
DATA	1945	12	141	0	0	A_23_P333022	NM_152990	14199.2	4399.52	1.533598e+000	1.514242e+000	29	27.5	5.628976e+000	0	0	0	0	0	0	1.51321	1	0	27.0811	27.5488
DATA	1946	12	142	0	1	ETG10_195139	ETG10_195139	14220.4	4399.59	2.515100e+000	1.529549e+000	30	27	5.236340e+000	0	0	0	0	0	0	2.47792	1	0	27.501	27.196
DATA	1947	12	143	0	0	A_22_P00023890	lnc-P2RX3-1:1	14241.6	4399.59	5.058100e+000	1.593318e+000	33	27	5.049728e+000	0	0	0	0	0	0	4.97616	1	0	27.501	26.9842
DATA	1948	12	144	0	0	A_23_P36050	NM_001005202	14262.8	4399.52	1.508709e+000	1.512953e+000	26.5	27	5.167764e+000	0	0	0	0	0	0	-2.4788	0	0	30	27.0672
DATA	1949	12	145	0	0	A_19_P00317949	NR_024507	14284	4399.5	9.833810e+000	1.806091e+000	39	27	5.073001e+000	0	0	0	0	0	0	9.64895	1	1	30	27.06
DATA	1950	12	146	0	0	A_24_P119201	NM_015832	14305	4399.5	1.512455e+000	1.518204e+000	29	27	5.053751e+000	0	0	0	0	0	0	0.660118	0	0	30	27.1008
DATA	1951	12	147	0	0	A_22_P00008793	ENST00000426090	14326.3	4399.5	1.514146e+000	1.518747e+000	28.5	27	5.526835e+000	0	0	0	0	0	0	0.315582	0	0	30	27.0857
DATA	1952	12	148	0	0	A_21_P0001573	lnc-IGSF3-1:1	14347.4	4399.43	2.627916e+001	3.035806e+000	53.5	27	4.884803e+000	0	0	0	0	0	0	25.6999	1	1	24.8756	26.623
DATA	1953	12	149	0	0	A_23_P98974	NM_003667	14368.6	4399.41	1.517035e+000	1.521302e+000	26	27	5.430630e+000	0	0	0	0	0	0	-1.91545	0	0	30	27.119
DATA	1954	12	150	0	0	A_21_P0014822	BC061902	14390.2	4399.56	1.929166e+002	1.935165e+001	215	28	5.715064e+000	0	0	0	0	0	0	188.337	1	1	25.7804	28.3538
DATA	1955	12	151	0	0	A_21_P0000464	NR_003689	14410.5	4399.75	6.909559e+000	1.672948e+000	35	28	5.772641e+000	0	0	0	0	0	0	6.741	1	0	30	28.3466
DATA	1956	12	152	0	0	A_23_P118493	NM_005486	14432	4399.5	1.410461e+001	2.076813e+000	43	28	5.800676e+000	0	0	0	1	0	0	13.7534	1	1	26.2212	28.3764
DATA	1957	12	153	0	0	A_21_P0005248	lnc-ASB4-3:2	14453.2	4399.48	5.375494e+001	5.587628e+000	79	27	6.001066e+000	0	0	0	0	0	0	52.3948	1	1	27.0811	28.1115
DATA	1958	12	154	0	0	A_21_P0008043	lnc-USPL1-1:1	14474.4	4399.41	1.521126e+000	1.525407e+000	29	28	5.832280e+000	0	0	0	0	0	0	0.0253203	0	0	27.501	28.2659
DATA	1959	12	155	0	0	A_23_P13294	NM_001004459	14495.5	4399.32	1.409338e+001	2.076913e+000	41	28	5.781698e+000	0	0	0	0	0	0	13.7318	1	1	30	28.5946
DATA	1960	12	156	0	0	A_22_P00009494	lnc-MAGI1-2:1	14516.9	4399	1.248480e+001	1.971186e+000	39	29	6.029912e+000	0	0	0	0	0	0	12.1657	1	1	30	28.9962
DATA	1961	12	157	0	0	A_21_P0012220	ENST00000429521	14538	4399.08	1.321863e+002	1.330632e+001	156	28	5.866351e+000	0	0	0	0	0	0	128.833	1	1	27.2919	28.2538
DATA	1962	12	158	0	0	A_23_P20882	NM_004888	14559	4399	2.863370e+003	2.863411e+002	2880	27	6.083353e+000	0	0	0	0	0	0	2791.85	1	1	28.1191	27.6166
DATA	1963	12	159	0	0	A_23_P166306	NM_000071	14580.1	4398.96	1.008695e+002	1.020137e+001	127	27	6.385644e+000	0	0	0	0	0	0	98.4063	1	1	24.1747	27.5405
DATA	1964	12	160	0	0	A_23_P40952	NM_002880	14601.3	4399	5.266494e+002	5.268694e+001	548.5	26	6.686654e+000	0	0	0	0	0	0	514.176	1	1	27.2919	27.2648
DATA	1965	12	161	0	0	A_21_P0009096	lnc-CTD-3203P2.2.1-1:1	14622.5	4399	3.273816e+000	1.555851e+000	30	26	5.752690e+000	0	0	0	0	0	0	3.19936	1	0	29.1201	26.8857
DATA	1966	12	162	0	0	A_22_P00011704	lnc-PDZD7-1:1	14644.1	4399.61	2.777518e+002	2.781671e+001	296	26	5.288395e+000	0	0	0	0	0	0	271.724	1	1	25.1049	26.31
DATA	1967	12	163	0	0	A_23_P374559	NM_181710	14664.6	4399	3.494522e+000	1.556878e+000	31	25	5.002722e+000	0	0	0	0	0	0	3.42374	1	0	30	25.5003
DATA	1968	12	164	0	0	A_33_P3452292	AF130090	14686	4399.2	1.510501e+000	1.514811e+000	28	25	4.906175e+000	0	0	0	0	0	0	0.133248	0	0	30	25.187
DATA	1969	13	1	0	0	A_23_P110712	NM_004417	11226	4409.7	1.951427e+003	1.951496e+002	1754	27	5.567029e+000	0	0	0	0	0	0	1769.65	1	1	26.2212	27.1308
DATA	1970	13	2	0	0	A_22_P00016707	lnc-TRAFD1-1:1	11247.2	4409.5	1.643159e+000	1.654389e+000	29	27	5.757972e+000	0	0	0	0	0	0	1.3325	0	0	30	27.7281
DATA	1971	13	3	0	0	A_23_P362694	NM_152997	11268.3	4409.5	1.651321e+000	1.662969e+000	29.5	28	6.169737e+000	0	0	0	0	0	0	1.36852	0	0	30	29.0935
DATA	1972	13	4	0	0	A_21_P0004690	lnc-SLC35D3-1:1	11289.4	4409.59	1.658918e+000	1.663585e+000	27.5	29	6.207563e+000	0	0	0	0	0	0	-0.654628	0	0	30	29.8817
DATA	1973	13	5	0	0	A_33_P3405491	AY465895	11311.6	4408.15	7.885835e+000	1.846826e+000	36	29	5.626490e+000	0	0	0	0	0	0	7.01898	1	0	30	29.9173
DATA	1974	13	6	0	0	A_21_P0009685	NM_174909	11331.7	4409.86	1.906693e+002	1.914055e+001	202	29	5.689708e+000	0	0	0	0	0	0	168.989	1	1	25.5572	29.7431
DATA	1975	13	7	0	0	A_23_P383819	NM_016569	11353	4409.5	3.192913e+000	1.712788e+000	31	30	5.257971e+000	0	0	0	0	0	0	2.82037	1	0	30	30.1015
DATA	1976	13	8	0	0	A_23_P167096	NM_005429	11373.6	4410.24	1.150452e+001	2.043023e+000	37.5	30	5.539103e+000	0	0	0	0	0	0	10.1288	1	1	30	30.1444
DATA	1977	13	9	0	0	A_23_P102634	NM_080827	11395.3	4409.5	1.687959e+000	1.692707e+000	27	30	5.578036e+000	0	0	0	0	0	0	-1.41009	0	0	27.0811	29.7259
DATA	1978	13	10	0	0	A_23_P122414	NM_000409	11416.4	4409.41	1.802368e+000	1.706353e+000	29	30	5.301466e+000	0	0	0	0	0	0	1.5789	1	0	30	29.6392
DATA	1979	13	11	0	0	A_23_P127978	NM_138706	11437.6	4409.41	6.462513e+000	1.819110e+000	33	29	5.193320e+000	0	0	0	0	0	0	5.64912	1	0	27.501	29.2461
DATA	1980	13	12	0	0	A_24_P727501	ENST00000530759	11458.4	4409.72	2.930333e+001	3.389597e+000	52	29	5.752951e+000	0	0	0	0	0	0	25.5666	1	1	25.3321	29.2727
DATA	1981	13	13	0	0	A_21_P0001445	NR_033883	11480	4409.5	3.517805e+000	1.742128e+000	32	28	5.910638e+000	0	0	0	0	0	0	3.0646	1	0	30	29.2957
DATA	1982	13	14	0	0	A_24_P101201	NM_005313	11501.1	4409.6	8.345431e+002	8.347180e+001	731	28	5.971790e+000	0	0	0	0	0	0	726.1	1	1	25.7804	29.1897
DATA	1983	13	15	0	0	A_21_P0004284	XR_246559	11522.3	4409.39	1.705193e+000	1.709989e+000	29	29	6.097748e+000	0	0	0	0	0	0	-0.00643409	0	0	30	29.4646
DATA	1984	13	16	0	1	ERCC-00023_60	DQ516744	11543.4	4409.03	1.706227e+000	1.711026e+000	29	30	5.942369e+000	0	0	0	0	0	0	-0.0642748	0	0	30	29.686
DATA	1985	13	17	0	0	A_23_P52058	NM_005646	11564.4	4409.14	8.004560e+001	8.185562e+000	97	30	5.981010e+000	0	0	0	0	0	0	69.5046	1	1	23.9365	29.8394
DATA	1986	13	18	0	0	A_23_P210465	NM_002638	11585.8	4409.37	1.928713e+003	1.928789e+002	1654.5	30	6.020451e+000	0	0	0	0	0	0	1674.27	1	1	26.8687	30.1918
DATA	1987	13	19	0	0	A_23_P80032	NM_005225	11607	4409.2	9.710625e+000	1.773412e+000	34	31	6.014773e+000	0	0	0	0	0	0	8.43021	1	1	30	30.404
DATA	1988	13	20	0	0	A_33_P3306339	A_33_P3306339	11628	4409.2	2.624016e+000	1.731743e+000	31	31	5.903259e+000	0	0	0	0	0	0	2.27861	1	0	30	30.8516
DATA	1989	13	21	0	0	A_23_P369641	NM_001100878	11649.8	4409.03	3.550085e+001	3.940817e+000	61	30	5.730551e+000	0	0	0	0	0	0	30.8443	1	1	25.7804	30
DATA	1990	13	22	0	0	A_23_P77630	NM_022818	11670.7	4409	2.530634e+002	2.536402e+001	247	30	5.579191e+000	0	0	0	0	0	0	220.022	1	1	26.0017	29.7173
DATA	1991	13	23	0	0	A_22_P00016988	lnc-TTC24-1:2	11691.6	4409.03	5.193701e+000	1.785365e+000	34	29	5.829071e+000	0	0	0	0	0	0	4.51953	1	0	30	29.5823
DATA	1992	13	24	0	0	A_22_P00022657	lnc-C4orf21-4:1	11712.6	4409	2.362618e+000	1.515112e+000	29	29	5.796769e+000	0	0	0	0	0	0	2.05817	1	0	30	29.6865
DATA	1993	13	25	0	0	A_21_P0000023	NM_001159749	11733.8	4409	1.875042e+001	2.533742e+000	44	29	5.948858e+000	0	0	0	0	0	0	16.355	1	1	28.1191	29.7928
DATA	1994	13	26	0	0	A_23_P170901	NM_152410	11754.7	4409.48	6.479684e+001	6.699452e+000	83	29	5.914232e+000	0	0	0	0	0	0	56.594	1	1	24.4106	29.3426
DATA	1995	13	27	0	0	A_23_P115149	NM_024102	11776.2	4409.03	1.278618e+002	1.289855e+001	139	28	5.059429e+000	0	0	0	0	0	0	111.868	1	1	26.8687	28.3383
DATA	1996	13	28	0	0	A_22_P00016690	lnc-TPSG1-2:1	11797.4	4409	1.691149e+000	1.695906e+000	26.5	28	5.083918e+000	0	0	0	0	0	0	-1.42942	0	0	30	28.1747
DATA	1997	13	29	0	0	A_21_P0001639	lnc-TAF5L-1:1	11818.6	4408.97	5.939955e+000	1.793830e+000	34	28	5.630039e+000	0	0	0	0	0	0	5.21632	1	0	29.1201	28.5458
DATA	1998	13	30	0	0	A_22_P00020610	NR_105008	11839.6	4409	1.684415e+000	1.689153e+000	29	29	5.736035e+000	0	0	0	0	0	0	-0.530697	0	0	29.1201	28.7915
DATA	1999	13	31	0	0	A_21_P0005906	ENST00000521815	11861	4408.8	1.680605e+000	1.685333e+000	29	29	5.688839e+000	0	0	0	0	0	0	-0.734439	0	0	30	28.9015
DATA	2000	13	32	0	0	A_24_P538478	ENST00000237380	11882	4408.8	7.358897e+000	1.835415e+000	34	29	5.468951e+000	0	0	0	0	0	0	6.50543	1	0	28.1191	29.0195
DATA	2001	13	33	0	0	A_22_P00009427	XR_247064	11904	4408.7	2.427780e+001	2.950732e+000	48.5	29	5.259411e+000	0	0	0	0	0	0	21.5174	1	1	26.4388	29.2809
DATA	2002	13	34	0	0	A_22_P00014861	XR_243384	11924.4	4408.97	4.192542e+000	1.724757e+000	32	28	5.105778e+000	0	0	0	0	0	0	3.72493	1	0	30	28.6348
DATA	2003	13	35	0	0	A_23_P208030	NM_020783	11945.5	4408.94	1.663885e+000	1.668566e+000	28	28	5.165236e+000	0	0	0	0	0	0	-0.693953	0	0	29.1201	28.6527
DATA	2004	13	36	0	0	A_24_P369656	NM_052978	11966.6	4408.59	1.659201e+000	1.663868e+000	27	28	5.550243e+000	0	0	0	0	0	0	-2.09258	0	0	30	28.3866
DATA	2005	13	37	0	0	A_21_P0000292	NR_002829	11987.8	4408.5	1.654412e+000	1.659066e+000	26	28	5.610693e+000	0	0	0	0	0	0	-3.04284	0	0	26.6546	28.417
DATA	2006	13	38	0	0	A_33_P3303956	NR_038831	12009	4408.5	1.649538e+000	1.654178e+000	29	28	5.652159e+000	0	0	0	0	0	0	-0.382258	0	0	30	28.49
DATA	2007	13	39	0	0	A_22_P00014994	NR_119381	12030.2	4408.5	3.074157e+000	1.677582e+000	31	28	5.658055e+000	0	0	0	0	0	0	2.77078	1	0	30	28.415
DATA	2008	13	40	0	0	A_21_P0000311	NR_002955	12051.4	4408.59	1.639450e+000	1.645251e+000	28.5	28	5.937272e+000	0	0	0	0	0	0	0.565476	0	0	30	28.8769
DATA	2009	13	41	0	0	A_21_P0006575	lnc-ATXN3L-3:1	12072.5	4408.68	1.634295e+000	1.638892e+000	28.5	29	6.192692e+000	0	0	0	0	0	0	-1.33358	0	0	30	29.3668
DATA	2010	13	42	0	0	A_23_P32175	NM_014368	12093.7	4408.5	1.628984e+000	1.633578e+000	28	29	6.430215e+000	0	0	0	0	0	0	0.0558412	0	0	27.0811	29.5637
DATA	2011	13	43	0	0	A_22_P00020348	lnc-BOD1-4:2	12114.8	4408.5	1.623653e+000	1.628221e+000	28.5	29	6.508258e+000	0	0	0	0	0	0	-0.734689	0	0	26.6546	29.7255
DATA	2012	13	44	0	0	A_23_P127095	NM_032747	12136	4408.7	5.659907e+003	5.659931e+002	5166	29	6.191310e+000	0	0	0	0	0	0	5184.11	1	1	26.2212	29.2392
DATA	2013	13	45	0	0	A_22_P00025103	ENST00000425125	12157.4	4408.68	4.897704e+000	1.689860e+000	34	28	5.594574e+000	0	0	0	0	0	0	4.50129	1	0	30	28.5904
DATA	2014	13	46	0	0	A_33_P3271480	NR_026984	12177.3	4408.93	1.954469e+001	2.533591e+000	46	28	5.753171e+000	0	0	0	0	0	0	18.0201	1	1	21.6755	28.3939
DATA	2015	13	47	0	0	A_23_P99027	NM_002834	12199	4408.56	2.451194e+002	2.456452e+001	249.5	28	5.753789e+000	0	0	0	0	0	0	226.8	1	1	26.2212	28.4286
DATA	2016	13	48	0	0	A_21_P0003149	lnc-CBLB-7:18	12220.6	4408.41	1.596309e+000	1.600800e+000	28.5	28	5.272127e+000	0	0	0	0	0	0	-1.97473	0	0	30	28.1738
DATA	2017	13	49	0	0	A_23_P164528	NM_015285	12241.9	4408.4	2.951481e+002	2.955788e+001	302	28	5.277916e+000	0	0	0	0	0	0	275.02	1	1	25.7804	28.2313
DATA	2018	13	50	0	0	A_22_P00015005	lnc-SMOC1-2:1	12263	4408.5	1.585229e+000	1.589688e+000	28	28	5.547211e+000	0	0	0	0	0	0	-0.586179	0	0	30	28.1937
DATA	2019	13	51	0	0	A_23_P50052	XR_109479	12284.5	4408.5	3.080303e+003	3.080343e+002	2916.5	28	5.203338e+000	0	0	0	0	0	0	2890.45	1	1	24.4106	28.0942
DATA	2020	13	52	0	0	A_33_P3369979	NM_001004686	12305.3	4408.39	1.574174e+000	1.578602e+000	27	28	5.246615e+000	0	0	0	0	0	0	-1.81626	0	0	30	27.6421
DATA	2021	13	53	0	0	A_33_P3296289	AF370407	12326.5	4408.32	1.568678e+000	1.573091e+000	28.5	28	5.801269e+000	0	0	0	0	0	0	-0.670104	0	0	30	28.5
DATA	2022	13	54	0	0	A_21_P0001600	lnc-EDEM3-2:1	12347.6	4408.03	1.563221e+000	1.567776e+000	29	28	4.999518e+000	0	0	0	0	0	0	0.21067	0	0	30	28.355
DATA	2023	13	55	0	0	A_21_P0007794	lnc-SLC15A4-9:1	12368.8	4408.19	1.557802e+000	1.562184e+000	27	28	5.204516e+000	0	0	0	0	0	0	-2.70489	0	0	28.5237	28.3054
DATA	2024	13	56	0	0	A_33_P3394489	NR_021492	12390.4	4408.42	4.045489e+001	4.334662e+000	67	29	5.534223e+000	0	0	0	0	0	0	38.6286	1	1	23.4529	29.1901
DATA	2025	13	57	0	0	A_21_P0005856	lnc-SLCO5A1-3:1	12410.5	4408.84	1.690223e+001	2.294459e+000	45	29	6.023993e+000	0	0	0	0	0	0	16.1915	1	1	22.4545	29.6408
DATA	2026	13	58	0	0	A_23_P366453	NM_152688	12432.4	4408	1.541811e+000	1.546353e+000	29	29	6.157847e+000	0	0	0	0	0	0	0.241899	0	0	30	29.9183
DATA	2027	13	59	0	0	A_23_P134729	NR_027259	12453.4	4408.03	1.536641e+000	1.545322e+000	29	29	6.275128e+000	0	0	0	0	0	0	1.11886	0	0	30	29.7087
DATA	2028	13	60	0	0	A_33_P3388148	NM_001166694	12474.6	4408.03	2.098711e+000	1.550105e+000	30	28	5.994869e+000	0	0	0	0	0	0	2.0312	1	0	29.1201	28.9069
DATA	2029	13	61	0	0	A_24_P226278	NM_015288	12495.1	4408.17	1.100931e+002	1.111525e+001	136	28	5.260539e+000	0	0	0	0	0	0	106.893	1	1	27.2919	29.1024
DATA	2030	13	62	0	0	A_24_P673786	NM_005028	12516.3	4408.76	1.072339e+003	1.072448e+002	1067	28	5.230902e+000	0	0	0	0	0	0	1044.57	1	1	23.696	28.8966
DATA	2031	13	63	0	0	A_32_P206401	NM_181701	12538.2	4408	2.523673e+001	2.946511e+000	51.5	28	4.988906e+000	0	0	0	0	0	0	24.6654	1	1	28.1191	29.0114
DATA	2032	13	64	0	0	A_23_P343808	NM_005633	12559.4	4408	1.511788e+000	1.522289e+000	29	28	4.928479e+000	0	0	0	0	0	0	1.35095	0	0	30	28.8251
DATA	2033	13	65	0	0	A_23_P368338	NM_001139444	12580.4	4408	1.507126e+000	1.511366e+000	29	28	4.967677e+000	0	0	0	0	0	0	-0.653989	0	0	29.1201	28.6692
DATA	2034	13	66	0	0	A_22_P00019293	ENST00000520162	12601.5	4408	1.502536e+000	1.506763e+000	29	28	5.259465e+000	0	0	0	0	0	0	-0.522071	0	0	29.1201	28.8941
DATA	2035	13	67	0	0	A_24_P76740	NM_032449	12622.8	4407.93	8.265357e+001	8.400763e+000	113	28	5.588741e+000	0	0	0	0	0	0	81.7841	1	1	26.8687	28.4333
DATA	2036	13	68	0	0	A_33_P3236436	NM_001080531	12644	4407.8	1.493614e+000	1.497815e+000	28	28	5.876050e+000	0	0	0	0	0	0	-0.649325	0	0	30	28.587
DATA	2037	13	69	0	0	A_23_P329924	NM_177551	12665.1	4407.97	6.555972e+001	6.723944e+000	98.5	28	5.443278e+000	0	0	0	0	0	0	65.2476	1	1	26.0017	28.3958
DATA	2038	13	70	0	0	A_23_P112531	NM_001035254	12686	4408	1.993517e+003	1.993573e+002	1946	29	5.916006e+000	0	0	0	0	0	0	1989.51	1	1	28.1191	28.6641
DATA	2039	13	71	0	0	A_22_P00021032	ENST00000536217	12707.4	4407.97	1.481146e+000	1.485312e+000	27	28	5.634233e+000	0	0	0	0	0	0	-1.70347	0	0	30	28.6111
DATA	2040	13	72	0	0	A_21_P0007048	lnc-PLXDC2-1:2	12728.5	4407.94	1.477241e+000	1.481396e+000	27	29	5.599387e+000	0	0	0	0	0	0	-2.16843	0	0	30	28.95
DATA	2041	13	73	0	0	A_33_P3256760	NR_033201	12749.6	4407.87	1.473445e+000	1.479219e+000	31	29	5.142851e+000	0	0	0	0	0	0	0.698135	0	0	30	29.3252
DATA	2042	13	74	0	0	A_22_P00019837	lnc-GTDC1-6:1	12771.1	4407.84	1.281295e+003	1.281380e+002	1312	29	5.249126e+000	0	0	0	0	0	0	1292.23	1	1	25.1049	29.063
DATA	2043	13	75	0	0	A_22_P00008399	lnc-JPH1-1:1	12792	4407.5	1.466218e+000	1.473703e+000	30	29	5.178302e+000	0	0	0	0	0	0	1.00554	0	0	30	28.7531
DATA	2044	13	76	0	0	A_33_P3257973	NM_014877	12813.1	4407.6	4.006872e+002	4.009557e+001	419	28	5.407461e+000	0	0	0	0	0	0	406.013	1	1	25.7804	28.8672
DATA	2045	13	77	0	0	A_21_P0006852	lnc-ZEB1-2:1	12834.4	4407.59	1.459510e+000	1.464189e+000	29.5	29	6.140623e+000	0	0	0	0	0	0	0.416214	0	0	30	29.0081
DATA	2046	13	78	0	0	A_33_P3253747	NM_000761	12855.5	4407.68	3.598989e+000	1.504159e+000	33	29	6.318985e+000	0	0	0	0	0	0	3.66295	1	0	27.0811	29.4342
DATA	2047	13	79	0	0	A_23_P122001	NM_002439	12877	4407.5	9.234211e+001	9.348512e+000	118	28.5	6.409986e+000	0	0	0	0	0	0	94.181	1	1	26.2212	28.8644
DATA	2048	13	80	0	0	A_22_P00012970	lnc-RELT-1:1	12898	4407.7	1.271526e+002	1.279818e+001	156.5	29	6.240667e+000	0	0	0	0	0	0	129.94	1	1	26.2212	28.9524
DATA	2049	13	81	0	0	A_22_P00025269	lnc-C1orf31-2:1	12919	4407.5	1.447751e+000	1.451823e+000	28	28	6.055603e+000	0	0	0	0	0	0	-1.69811	0	0	30	28.506
DATA	2050	13	82	0	0	A_23_P122007	NM_033211	12939.6	4407.73	2.420534e+001	2.821244e+000	55	29	5.972836e+000	0	0	0	0	0	0	24.8256	1	1	24.1747	29.1115
DATA	2051	13	83	0	0	A_22_P00007359	lnc-GRAMD4-2:2	12961.9	4407.35	1.690618e+001	2.225110e+000	45	29	5.782921e+000	0	0	0	0	0	0	17.3705	1	1	22.7082	29.6552
DATA	2052	13	84	0	0	A_22_P00005034	lnc-DDX54-1:1	12982.4	4407.41	6.871022e+000	1.599549e+000	35.5	29	5.784334e+000	0	0	0	0	0	0	7.07067	1	0	30	29.2967
DATA	2053	13	85	0	0	A_33_P3407601	THC2753069	13003.4	4407.16	5.939552e+002	5.941303e+001	644	29	5.703200e+000	0	0	0	0	0	0	612.125	1	1	25.3321	29.1674
DATA	2054	13	86	0	0	A_21_P0014767	ENST00000573229	13024.8	4407.48	1.436202e+000	1.440242e+000	28	29	5.791707e+000	0	0	0	0	0	0	-0.614025	0	0	27.0811	29.2008
DATA	2055	13	87	0	0	A_23_P7101	NM_006527	13045.9	4407.4	5.467090e+002	5.468982e+001	570	29	6.221362e+000	0	0	0	0	0	0	564.977	1	1	25.7804	29.5771
DATA	2056	13	88	0	0	A_23_P34744	NM_000396	13067	4407.3	1.588152e+002	1.594637e+001	197.5	29	5.608218e+000	0	0	0	0	0	0	164.32	1	1	26.2212	29.1856
DATA	2057	13	89	0	0	A_33_P3751193	A_33_P3751193	13088.3	4407.39	1.430990e+000	1.435229e+000	30	29	5.678044e+000	0	0	0	0	0	0	0.256698	0	0	27.2919	29.1211
DATA	2058	13	90	0	0	A_24_P544882	NM_003144	13108.8	4407.62	1.525140e+002	1.531863e+001	182	28	5.073943e+000	0	0	0	0	0	0	158.133	1	1	25.1049	28.4845
DATA	2059	13	91	0	0	A_23_P120710	NM_003316	13130.5	4407.32	1.963310e+002	1.968527e+001	227	28	5.550629e+000	0	0	0	0	0	0	203.755	1	1	27.0811	29.0392
DATA	2060	13	92	0	0	A_21_P0006617	ENST00000422206	13151.8	4407.19	1.427087e+000	1.431343e+000	29	28	5.531076e+000	0	0	0	0	0	0	0.272755	0	0	30	29.1873
DATA	2061	13	93	0	0	A_23_P132910	NM_019027	13172.6	4407.12	5.785642e+002	5.787409e+001	615	29	5.743911e+000	0	0	0	0	0	0	601.35	1	1	25.7804	29.556
DATA	2062	13	94	0	0	A_23_P316531	NM_005298	13193.9	4407.6	2.350991e+002	2.355332e+001	271	29	5.781712e+000	0	0	0	0	0	0	244.511	1	1	25.3321	29.4052
DATA	2063	13	95	0	0	A_22_P00017715	lnc-XRCC3-1:2	13215.4	4407	1.112206e+001	1.810403e+000	39	28	5.736811e+000	0	0	0	0	0	0	11.5732	1	1	29.1201	28.8426
DATA	2064	13	96	0	0	A_21_P0001143	ENST00000427806	13236.4	4407.03	1.457344e+000	1.435312e+000	31	28	5.686475e+000	0	0	0	0	0	0	1.51708	1	0	30	28.3776
DATA	2065	13	97	0	0	A_33_P3318509	NM_014358	13257	4407.05	6.155484e+001	6.318830e+000	95	28	5.952273e+000	0	0	0	0	0	0	64.0977	1	1	25.5572	28.2096
DATA	2066	13	98	0	0	A_21_P0014611	lnc-BLID-1:12	13278.6	4407	2.799676e+000	1.454344e+000	32	27	5.778042e+000	0	0	0	0	0	0	2.91597	1	0	30	27.6836
DATA	2067	13	99	0	0	A_21_P0005183	lnc-THBS2-3:1	13299.8	4407	5.020060e+000	1.512700e+000	34	27	6.239814e+000	0	0	0	0	0	0	5.22921	1	0	30	27.8506
DATA	2068	13	100	0	0	A_22_P00012509	XR_241120	13321	4407.16	6.187971e+002	6.189616e+001	682	28	6.660824e+000	0	0	0	0	0	0	644.593	1	1	25.5572	28.5535
DATA	2069	13	101	0	0	A_33_P3230103	NM_032814	13342.4	4407	3.255439e+000	1.463710e+000	33	29	6.657242e+000	0	0	0	0	0	0	3.39089	1	0	30	29.1476
DATA	2070	13	102	0	0	A_23_P43197	ENST00000469032	13362.7	4406.05	6.584789e+000	1.571867e+000	35	29	6.410577e+000	0	0	0	0	0	0	6.85758	1	0	21.6755	29.1065
DATA	2071	13	103	0	0	A_23_P105313	NM_001414	13384.7	4407.12	4.517226e+002	4.519481e+001	487	30	6.175932e+000	0	0	0	0	0	0	470.315	1	1	26.0017	29.5804
DATA	2072	13	104	0	0	A_23_P404059	NM_173493	13405.6	4407	1.424158e+000	1.428164e+000	26.5	29	5.781559e+000	0	0	0	0	0	0	-1.49212	0	0	29.1201	29.0795
DATA	2073	13	105	0	0	A_23_P337262	NM_153000	13426.9	4406.9	5.658054e+000	1.536754e+000	34	28	5.932131e+000	0	0	0	0	0	0	5.88624	1	0	28.1191	28.2623
DATA	2074	13	106	0	0	A_22_P00003709	ENST00000504827	13448	4406.8	1.425551e+000	1.429562e+000	26	27	5.750653e+000	0	0	0	0	0	0	-3.11642	0	0	30	27.3893
DATA	2075	13	107	0	0	A_21_P0012084	NR_121185	13469.2	4406.81	1.426435e+000	1.430448e+000	27	27	5.093277e+000	0	0	0	0	0	0	-0.908	0	0	28.5237	26.9234
DATA	2076	13	108	0	0	A_33_P6753179	ENST00000421951	13490.4	4406.97	1.427442e+000	1.432401e+000	30	27	5.047526e+000	0	0	0	0	0	0	0.539994	0	0	29.1201	27.1429
DATA	2077	13	109	66	-1	3xSLv1	3xSLv1	13511.5	4406.94	1.428560e+000	1.432578e+000	26	27	4.666989e+000	0	0	0	0	0	0	-1.91254	0	0	30	27.6628
DATA	2078	13	110	0	0	A_23_P58862	NM_020819	13532.6	4406.87	7.703843e+000	1.627677e+000	37	27	4.532541e+000	0	0	0	0	0	0	7.98648	1	1	28.5237	27.7941
DATA	2079	13	111	0	0	A_22_P00005026	lnc-DDX51-2:1	13553.8	4406.52	1.431149e+000	1.435174e+000	28	28	4.913509e+000	0	0	0	0	0	0	-0.655078	0	0	30	28.1968
DATA	2080	13	112	0	0	A_24_P396702	NM_014880	13575.1	4406.6	9.067116e+002	9.068254e+001	951	28	5.170175e+000	0	0	0	0	0	0	938.124	1	1	26.2212	28.2971
DATA	2081	13	113	0	0	A_24_P254744	NM_182644	13596.2	4406.5	1.850094e+000	1.450068e+000	30	28	5.046993e+000	0	0	0	0	0	0	1.91211	1	0	30	28.2133
DATA	2082	13	114	0	0	A_21_P0012611	TCONS_l2_00020758	13617.4	4406.59	3.102556e+000	1.472947e+000	30.5	28	5.902925e+000	0	0	0	0	0	0	3.2028	1	0	30	28.3879
DATA	2083	13	115	0	0	A_24_P167338	NM_014488	13638.5	4406.68	1.281949e+001	1.929201e+000	41	27	5.461688e+000	0	0	0	0	0	0	13.2174	1	1	27.0811	28.0178
DATA	2084	13	116	0	0	A_24_P281395	ENST00000455013	13659.6	4406.61	5.736171e+001	5.915020e+000	87	27	5.619562e+000	0	0	0	0	0	0	59.0658	1	1	24.4106	27.8455
DATA	2085	13	117	0	0	A_23_P33683	NM_016496	13680.9	4406.3	7.246855e+002	7.248296e+001	792	27	4.984183e+000	0	0	0	0	0	0	745.194	1	1	26.2212	27.2255
DATA	2086	13	118	0	0	A_21_P0014723	THC2618554	13702	4406.5	1.443504e+000	1.451462e+000	30	28	4.786639e+000	0	0	0	0	0	0	1.09145	0	0	30	27.5065
DATA	2087	13	119	0	0	A_33_P3327567	ENST00000467061	13723	4406.5	1.445618e+000	1.456369e+000	31	27	4.841486e+000	0	0	0	0	0	0	1.42905	0	0	30	27.1681
DATA	2088	13	120	0	0	A_21_P0008693	lnc-SYNM-1:1	13744.3	4406.5	1.447841e+000	1.451914e+000	28	27	4.894498e+000	0	0	0	0	0	0	-1.03561	0	0	30	27.0635
DATA	2089	13	121	0	0	A_23_P211627	NM_007172	13765.1	4406.54	7.473126e+001	7.613292e+000	107	28	5.494535e+000	0	0	0	0	0	0	76.3888	1	1	25.1049	27.6929
DATA	2090	13	122	0	0	A_33_P3346691	A_33_P3346691	13786.6	4406.41	1.452472e+000	1.458732e+000	29.5	27	5.935845e+000	0	0	0	0	0	0	0.812462	0	0	30	27.5703
DATA	2091	13	123	0	0	A_24_P237753	NM_015354	13808	4406.34	2.708155e+001	3.076165e+000	55.5	28	5.862636e+000	0	0	0	0	0	0	27.5905	1	1	22.9591	27.7183
DATA	2092	13	124	0	0	A_22_P00006429	XR_251529	13829	4406.5	1.457375e+000	1.461475e+000	27	27	5.356955e+000	0	0	0	0	0	0	-0.641509	0	0	30	27.2963
DATA	2093	13	125	0	0	A_21_P0001044	NR_125789	13850	4406.5	1.459884e+000	1.464400e+000	30	27	5.824558e+000	0	0	0	0	0	0	0.351789	0	0	30	27.5182
DATA	2094	13	126	0	0	A_23_P71530	NM_002546	13871.2	4406.48	2.256705e+000	1.483840e+000	31	28	5.740474e+000	0	0	0	0	0	0	2.28724	1	0	30	27.6371
DATA	2095	13	127	0	0	A_24_P182494	NM_007207	13892.7	4406.62	3.669800e+001	3.952988e+000	65.5	28	6.168692e+000	0	0	0	0	0	0	37.1271	1	1	23.9365	28.616
DATA	2096	13	128	0	0	A_24_P125469	NM_006033	13913.5	4406.32	1.824957e+000	1.483114e+000	30	28	5.834322e+000	0	0	0	0	0	0	1.84304	1	0	30	28.3811
DATA	2097	13	129	0	0	A_22_P00015968	ENST00000522960	13934.8	4406.63	2.893372e+001	3.247454e+000	60	29	5.755147e+000	0	0	0	0	0	0	29.1663	1	1	24.6442	28.6204
DATA	2098	13	130	0	1	ERCC-00148_99	DQ883642	13956.4	4405.79	2.406461e+001	2.823719e+000	52.5	28	5.358087e+000	0	0	0	0	0	0	24.2137	1	1	23.696	28.4694
DATA	2099	13	131	0	0	A_33_P3332487	ENST00000368689	13977	4406.2	1.475798e+000	1.480304e+000	28	28	5.385428e+000	0	0	0	0	0	0	0.325615	0	0	30	28.2423
DATA	2100	13	132	0	0	A_21_P0008118	lnc-ING1-1:1	13998.3	4406.1	1.478528e+000	1.483945e+000	30	28	5.403743e+000	0	0	0	0	0	0	0.612403	0	0	30	28.1163
DATA	2101	13	133	0	0	A_33_P3335624	ENST00000338548	14019.4	4405.59	3.986378e+001	4.254116e+000	67	28	5.730229e+000	0	0	0	0	0	0	39.8924	1	1	24.8756	28.2236
DATA	2102	13	134	0	0	A_24_P786713	ENST00000540219	14040.6	4406.03	1.483944e+000	1.489582e+000	28	28	5.652288e+000	0	0	0	0	0	0	0.659325	0	0	30	28.3478
DATA	2103	13	135	0	0	A_21_P0008170	lnc-DIAPH3-4:1	14061.6	4406	1.486624e+000	1.491906e+000	29	28	5.559747e+000	0	0	0	0	0	0	0.570959	0	0	30	28.2379
DATA	2104	13	136	0	0	A_33_P3355508	NM_023067	14082.8	4406	1.489301e+000	1.495377e+000	28	27	4.929854e+000	0	0	0	0	0	0	0.747328	0	0	30	27.4095
DATA	2105	13	137	0	0	A_33_P3325439	NM_001001992	14104.6	4406.39	1.233570e+002	1.242612e+001	149.5	27	5.027807e+000	0	0	0	0	0	0	122.546	1	1	24.4106	27.5781
DATA	2106	13	138	0	0	A_33_P3233947	NM_198076	14125.4	4406	2.701774e+002	2.705928e+001	292	28	5.766216e+000	0	0	0	0	0	0	267.951	1	1	25.7804	27.9023
DATA	2107	13	139	0	0	A_23_P63010	NM_181746	14147	4406.3	4.443043e+002	4.445579e+001	472.5	28	5.739135e+000	0	0	0	0	0	0	439.868	1	1	26.2212	28.1502
DATA	2108	13	140	0	0	A_21_P0007190	ENST00000532947	14167.5	4406	1.499579e+000	1.503797e+000	25.5	28	6.082172e+000	0	0	0	0	0	0	-3.01038	0	0	29.1201	28.1992
DATA	2109	13	141	0	0	A_33_P3275422	NR_024096	14188.9	4405.9	5.920768e+003	5.920787e+002	5870.5	28	5.685294e+000	0	0	0	0	0	0	5842.88	1	1	28.1191	27.8452
DATA	2110	13	142	0	0	A_33_P3302586	NM_207370	14209.8	4406	4.156423e+000	1.564785e+000	32.5	27	5.377785e+000	0	0	0	0	0	0	4.0954	1	0	30	27.6154
DATA	2111	13	143	0	0	A_23_P78479	NM_015363	14231	4405.8	3.381222e+001	3.703402e+000	64	27	5.166607e+000	0	0	0	0	0	0	33.2666	1	1	28.1191	27.3866
DATA	2112	13	144	0	0	A_33_P3237580	NM_001242791	14252.2	4406.12	1.734525e+001	2.301700e+000	45	27	4.682518e+000	0	0	0	0	0	0	17.0403	1	1	24.1747	26.6107
DATA	2113	13	145	0	0	A_24_P945293	NM_016079	14274.1	4406.11	5.315227e+002	5.317387e+001	551	27	4.957058e+000	0	0	0	0	0	0	521.449	1	1	27.0811	27.2757
DATA	2114	13	146	0	0	A_22_P00014016	ENST00000490410	14294.5	4406	4.470321e+003	4.470346e+002	4354.5	27	5.141283e+000	0	0	0	0	0	0	4380.26	1	1	25.3321	27.0537
DATA	2115	13	147	0	0	A_24_P343095	NM_000791	14315.9	4406.66	3.644163e+001	3.948047e+000	64	27	5.717876e+000	0	0	0	0	0	0	35.6617	1	1	25.5572	27.4631
DATA	2116	13	148	0	0	A_22_P00001334	lnc-ANXA9-1:1	14336.8	4405.81	2.335925e+000	1.538255e+000	31.5	27	5.435677e+000	0	0	0	0	0	0	2.2837	1	0	30	27.2629
DATA	2117	13	149	0	0	A_33_P3213645	NM_033266	14358	4405.5	1.517599e+000	1.521868e+000	29	27	5.294115e+000	0	0	0	0	0	0	-0.574014	0	0	30	26.9717
DATA	2118	13	150	0	0	A_22_P00002567	NM_001114118	14379.2	4405.62	2.146249e+002	2.151647e+001	230.5	27	5.604408e+000	0	0	0	0	0	0	209.438	1	1	26.0017	27.9922
DATA	2119	13	151	0	0	A_21_P0008788	ENST00000614853	14400.4	4405.59	1.520125e+000	1.528767e+000	30	28	5.848760e+000	0	0	0	0	0	0	1.12584	0	0	30	28.427
DATA	2120	13	152	0	0	A_33_P3330283	NM_138473	14421.9	4405.6	3.898653e+002	3.901636e+001	408	28	5.695307e+000	0	0	0	0	0	0	379.904	1	1	25.7804	28.5754
DATA	2121	13	153	0	0	A_23_P4782	NM_031896	14442.6	4405.59	1.836490e+000	1.537170e+000	29	28	6.086986e+000	0	0	0	0	0	0	1.78867	1	0	30	28.4068
DATA	2122	13	154	0	0	A_23_P109636	NM_015541	14463.9	4405.86	1.092430e+002	1.103048e+001	136.5	27	5.854035e+000	0	0	0	0	0	0	106.354	1	1	25.7804	28.0873
DATA	2123	13	155	0	0	A_23_P117225	NM_000123	14485.3	4405.93	7.835304e+002	7.836792e+001	768.5	28	5.779622e+000	0	0	0	0	0	0	762.625	1	1	25.5572	28.2873
DATA	2124	13	156	0	0	A_24_P149704	NM_138709	14506	4405.5	2.537843e+000	1.548117e+000	30	29	5.704737e+000	0	0	0	0	0	0	2.47013	1	0	30	28.7638
DATA	2125	13	157	0	0	A_33_P3388533	ENST00000554904	14527.3	4405.5	1.522755e+000	1.529858e+000	26	28	5.811424e+000	0	0	0	0	0	0	0.903723	0	0	30	28.709
DATA	2126	13	158	0	0	A_33_P3347193	NM_001301009	14548.5	4405.5	4.037574e+001	4.316554e+000	68	28	5.841910e+000	0	0	0	0	0	0	39.3121	1	1	30	28.0595
DATA	2127	13	159	0	0	A_33_P3290139	NM_001290258	14569.6	4405.41	1.940395e+002	1.946386e+001	222.5	27	6.040694e+000	0	0	0	0	0	0	189.013	1	1	27.501	27.6293
DATA	2128	13	160	0	0	A_22_P00010574	ENST00000458480	14590.8	4405.48	1.520738e+000	1.532025e+000	30	26	6.391906e+000	0	0	0	0	0	0	1.42677	0	0	30	27.4201
DATA	2129	13	161	0	0	A_33_P3313625	A_33_P3313625	14611.9	4406.09	4.207597e+001	4.475076e+000	65	26	5.872611e+000	0	0	0	0	0	0	41.0398	1	1	20.0267	26.7878
DATA	2130	13	162	0	0	A_22_P00010900	ENST00000574939	14633	4405.5	6.245729e+000	1.645370e+000	33	26	5.592676e+000	0	0	0	0	0	0	6.09886	1	0	26.2212	26.8108
DATA	2131	13	163	0	0	A_23_P397899	NM_021218	14654.7	4405.93	1.474430e+002	1.482249e+001	166	26	5.248789e+000	0	0	0	0	0	0	144.146	1	1	25.5572	25.9387
DATA	2132	13	164	0	0	A_23_P37892	NM_133443	14675.5	4405.32	5.132285e+000	1.602454e+000	33	25	4.948168e+000	0	0	0	0	0	0	5.02539	1	0	27.0811	25.3598
DATA	2133	14	1	0	0	A_21_P0009967	lnc-ARFGEF2-3:8	11236.6	4415.59	1.642854e+000	1.647476e+000	28	27	5.593711e+000	0	0	0	0	0	0	-0.532486	0	0	27.501	27.3939
DATA	2134	14	2	0	0	A_23_P200535	NM_014408	11257.8	4415.52	1.718896e+002	1.726853e+001	183	28	5.659473e+000	0	0	0	0	0	0	154.301	1	1	27.0811	27.9721
DATA	2135	14	3	0	0	A_22_P00016266	lnc-TMEM105-1:1	11279	4415.5	1.659016e+000	1.663839e+000	28	29	6.718132e+000	0	0	0	0	0	0	0.203464	0	0	30	30.3765
DATA	2136	14	4	66	-1	3xSLv1	3xSLv1	11300	4415.5	1.666147e+000	1.670833e+000	27.5	29	5.808689e+000	0	0	0	0	0	0	-1.78683	0	0	30	29.7557
DATA	2137	14	5	0	0	A_19_P00321076	NR_003367	11321.3	4415.5	1.630070e+001	2.339036e+000	43.5	29	5.602617e+000	0	0	0	0	0	0	14.4441	1	1	27.0811	29.9489
DATA	2138	14	6	0	0	A_22_P00000544	lnc-AC114947.1.1-1:1	11342.4	4415.41	3.485209e+000	1.719144e+000	33	30	5.850461e+000	0	0	0	0	0	0	3.07732	1	0	30	30.4624
DATA	2139	14	7	0	0	A_22_P00009081	NR_109952	11363.6	4415.41	1.684173e+000	1.688911e+000	27	30	5.186862e+000	0	0	0	0	0	0	-1.77648	0	0	27.501	30.2695
DATA	2140	14	8	0	0	A_23_P211417	NM_021026	11384.7	4415.5	3.746700e+000	1.734784e+000	32	30	5.459287e+000	0	0	0	0	0	0	3.2879	1	0	30	29.8213
DATA	2141	14	9	0	0	A_24_P336931	NM_001164315	11405.7	4415.95	8.664474e+001	8.829365e+000	100	30	5.224762e+000	0	0	0	0	0	0	75.8307	1	1	25.3321	29.6574
DATA	2142	14	10	0	0	A_22_P00004214	ENST00000458420	11427	4415.5	1.697223e+000	1.701997e+000	28	29	5.183173e+000	0	0	0	0	0	0	-0.274732	0	0	30	29.2659
DATA	2143	14	11	0	0	A_22_P00025095	lnc-GGH-1:1	11448.2	4415.48	2.491073e+000	1.723388e+000	31	29	5.628588e+000	0	0	0	0	0	0	2.17136	1	0	30	29.1348
DATA	2144	14	12	0	0	A_22_P00010933	ENST00000502383	11469.5	4415.32	1.703220e+000	1.708448e+000	28	28	5.709525e+000	0	0	0	0	0	0	0.336519	0	0	30	29.1206
DATA	2145	14	13	0	0	A_33_P3321678	ENST00000296615	11490.9	4415.68	7.798099e+002	7.799975e+001	715	29	6.060100e+000	0	0	0	0	0	0	677.654	1	1	25.5572	29.5804
DATA	2146	14	14	0	0	A_21_P0012581	XR_425724	11511.8	4415.19	1.707257e+000	1.712060e+000	27	29	5.932498e+000	0	0	0	0	0	0	-2.46348	0	0	28.5237	29.5149
DATA	2147	14	15	0	0	A_23_P32500	NM_015136	11532.8	4415.69	7.781764e+001	7.968215e+000	96	29	5.978419e+000	0	0	0	0	0	0	67.4994	1	1	25.1049	29.4591
DATA	2148	14	16	0	0	A_21_P0009464	lnc-CABLES1-1:1	11554	4415.2	1.709524e+000	1.714333e+000	29	30	5.944948e+000	0	0	0	0	0	0	-0.659539	0	0	30	30.0398
DATA	2149	14	17	0	0	A_21_P0002836	ENST00000455703	11575.2	4415.19	1.833631e+000	1.724591e+000	30	31	6.005808e+000	0	0	0	0	0	0	1.58942	1	0	28.5237	30.3794
DATA	2150	14	18	0	0	A_23_P120845	NM_005080	11596.4	4415.65	2.808486e+003	2.808539e+002	2420	31	6.515500e+000	0	0	0	1	0	0	2434.06	1	1	25.1049	30.739
DATA	2151	14	19	0	0	A_21_P0010898	TCONS_l2_00003718	11617.5	4415	1.709666e+000	1.720781e+000	30	31	5.870661e+000	0	0	0	0	0	0	1.276	0	0	30	30.9732
DATA	2152	14	20	0	0	A_33_P3412035	NM_018227	11638.2	4414.62	1.120326e+001	1.912190e+000	38.5	31	6.038142e+000	0	0	0	0	0	0	9.71784	1	1	30	30.764
DATA	2153	14	21	0	0	A_22_P00007394	ENST00000449923	11660.3	4415.63	8.926864e+000	1.931566e+000	37	30	5.599130e+000	0	0	0	0	0	0	7.74653	1	1	30	30.1138
DATA	2154	14	22	0	0	A_23_P141126	NM_000154	11680.9	4415.37	5.311922e+001	5.580809e+000	74.5	29	5.912316e+000	0	0	0	0	0	0	46.1362	1	1	26.0017	29.7105
DATA	2155	14	23	0	1	ERCC-00097_63	ERCC-00097_63	11701.9	4415.65	9.151533e+000	1.939273e+000	38	29	5.786471e+000	0	0	0	1	0	0	7.95613	1	1	18.2295	29.8553
DATA	2156	14	24	0	0	A_32_P167791	NM_003932	11723.3	4415.02	9.041593e+002	9.043205e+001	805	29	5.538504e+000	0	0	0	0	0	0	787.134	1	1	25.7804	29.5582
DATA	2157	14	25	0	0	A_33_P3338397	AK127243	11744.5	4415	1.700237e+000	1.705019e+000	27	29	5.799910e+000	0	0	0	0	0	0	-1.13914	0	0	30	29.46
DATA	2158	14	26	0	0	A_24_P142495	NM_030966	11765.2	4415.44	4.332053e+002	4.335397e+001	409.5	28	5.092543e+000	0	0	0	0	0	0	378.213	1	1	25.3321	28.4808
DATA	2159	14	27	0	0	A_21_P0001643	lnc-IRF2BP2-2:1	11786.6	4415	2.940438e+001	3.396203e+000	53.5	29	5.736373e+000	0	0	0	0	0	0	25.719	1	1	29.1201	29.0893
DATA	2160	14	28	0	0	A_22_P00001579	ENST00000427232	11808	4414.8	1.691355e+000	1.696113e+000	25	29	5.146246e+000	0	0	0	0	0	0	-2.79198	0	0	30	28.3208
DATA	2161	14	29	0	0	A_22_P00018189	lnc-ZNF609-1:1	11829	4414.8	3.607205e+001	3.984610e+000	59	29	5.683415e+000	0	0	0	0	0	0	31.6765	1	1	28.1191	28.9139
DATA	2162	14	30	0	0	A_33_P3543133	NR_038970	11850.4	4415	4.297074e+000	1.742833e+000	32.5	28.5	5.696473e+000	0	0	0	0	0	0	3.78163	1	0	30	28.6
DATA	2163	14	31	0	0	A_22_P00016942	lnc-TSPO-2:1	11871.4	4414.97	1.680415e+000	1.685142e+000	27	28	5.329205e+000	0	0	0	0	0	0	-0.667627	0	0	29.1201	28.4724
DATA	2164	14	32	0	0	A_22_P00001995	ENST00000415940	11892.6	4414.97	1.676337e+000	1.681053e+000	27	29	5.304375e+000	0	0	0	0	0	0	-1.88856	0	0	30	29.3135
DATA	2165	14	33	0	0	A_33_P3342160	NM_018036	11913.6	4414.95	1.022958e+002	1.036609e+001	114	28	4.925959e+000	0	0	0	0	0	0	90.6824	1	1	25.3321	28.9147
DATA	2166	14	34	0	0	A_33_P3346508	A_33_P3346508	11935	4414.5	3.817246e+001	4.167438e+000	60.5	28	4.961010e+000	0	0	0	0	0	0	33.9321	1	1	26.2212	28.7632
DATA	2167	14	35	0	0	A_23_P76684	NM_006054	11955.9	4414.81	3.219603e+002	3.223919e+001	308	28	5.342028e+000	0	0	0	0	0	0	286.966	1	1	25.5572	28.6522
DATA	2168	14	36	0	0	A_22_P00012004	NM_002661	11977.6	4414.52	2.646872e+002	2.652090e+001	268.5	28	5.718437e+000	0	0	0	0	0	0	236.617	1	1	26.2212	28.3523
DATA	2169	14	37	0	0	A_22_P00001405	NR_102709	11998.4	4414.59	1.653311e+000	1.657962e+000	26	28	5.749354e+000	0	0	0	0	0	0	-2.17482	0	0	30	28.4125
DATA	2170	14	38	0	0	A_33_P3334308	NM_007157	12019.4	4414.92	1.235561e+002	1.246570e+001	140	28	5.872537e+000	0	0	0	0	0	0	111.102	1	1	25.3321	28.4899
DATA	2171	14	39	0	0	A_23_P60488	NM_002540	12040.2	4414.86	1.247433e+002	1.258272e+001	144	29	5.842884e+000	0	0	0	0	0	0	112.512	1	1	25.1049	29.0154
DATA	2172	14	40	0	1	ERCC-00095_63	DQ516759	12062	4414.5	1.637971e+000	1.642579e+000	27	29	5.826597e+000	0	0	0	0	0	0	-2.05902	0	0	30	29.0193
DATA	2173	14	41	0	0	A_33_P3377100	NM_021081	12083	4414.5	1.632729e+000	1.637322e+000	30	28	6.336915e+000	0	0	0	0	0	0	-0.666268	0	0	30	29.1686
DATA	2174	14	42	0	0	A_23_P323761	NM_025228	12104	4414.7	2.942160e+003	2.942205e+002	2589	29	6.664481e+000	0	0	0	0	0	0	2679.67	1	1	26.2212	29.6707
DATA	2175	14	43	0	0	A_23_P259442	NM_001873	12125.3	4414.5	1.621964e+000	1.626527e+000	26	29	6.378853e+000	0	0	0	0	0	0	-2.56515	0	0	27.0811	29.379
DATA	2176	14	44	0	0	A_22_P00015539	lnc-STK32C-1:1	12146.6	4414.41	5.857992e+000	1.723594e+000	33	29	5.750491e+000	0	0	0	0	0	0	5.37169	1	0	27.501	28.9799
DATA	2177	14	45	0	0	A_23_P372308	NM_020211	12167.7	4414.5	1.610961e+000	1.615493e+000	28	28	5.726512e+000	0	0	0	0	0	0	-1.43119	0	0	27.0811	28.2917
DATA	2178	14	46	0	0	A_21_P0011599	TCONS_l2_00011380	12189	4414.5	1.605384e+000	1.610431e+000	28.5	28	5.841738e+000	0	0	0	0	0	0	0.381713	0	0	30	28.2772
DATA	2179	14	47	0	0	A_23_P303978	XR_426154	12210	4414.5	2.600821e+000	1.625307e+000	31.5	28	5.646797e+000	0	0	0	0	0	0	2.40963	1	0	30	28.2428
DATA	2180	14	48	0	0	A_22_P00001436	ENST00000430520	12231.2	4414.48	1.594266e+000	1.598751e+000	26	28	5.290209e+000	0	0	0	0	0	0	-2.79258	0	0	27.0811	28.3871
DATA	2181	14	49	0	0	A_23_P55917	NM_032298	12252.4	4414.41	1.427472e+001	2.139108e+000	40.5	28	5.678970e+000	0	0	0	0	0	0	13.3185	1	1	27.501	28.2787
DATA	2182	14	50	0	0	A_32_P100830	NM_153209	12273.8	4414.52	4.034269e+001	4.335376e+000	66	28	5.386691e+000	0	0	0	0	0	0	37.774	1	1	25.1049	28.2837
DATA	2183	14	51	0	0	A_22_P00024413	ENST00000533866	12294.7	4414.39	2.894836e+000	1.608255e+000	31	28	5.235822e+000	0	0	0	0	0	0	2.71997	1	0	27.2919	28.0186
DATA	2184	14	52	0	0	A_33_P3365228	NM_001256346	12316	4414.2	1.571947e+000	1.577657e+000	30	28	5.269459e+000	0	0	0	0	0	0	0.601089	0	0	30	27.9318
DATA	2185	14	53	0	0	A_21_P0009803	ENST00000603718	12336.8	4414.16	1.172492e+001	1.960239e+000	40	29	5.703754e+000	0	0	0	0	0	0	11.0942	1	1	23.696	28.6403
DATA	2186	14	54	0	0	A_21_P0008108	lnc-RAP2A-1:1	12358.2	4414.19	1.560990e+000	1.565381e+000	27	28	5.122138e+000	0	0	0	0	0	0	-1.29346	0	0	30	28.4183
DATA	2187	14	55	0	0	A_33_P3253598	NR_033667	12379.4	4414	3.378563e+000	1.596087e+000	33	28	5.313677e+000	0	0	0	0	0	0	3.21938	1	0	30	28.7189
DATA	2188	14	56	0	0	A_22_P00024443	ENST00000411946	12400.5	4414	1.550172e+000	1.554532e+000	28	29	5.770972e+000	0	0	0	0	0	0	-1.18667	0	0	29.1201	29.652
DATA	2189	14	57	0	0	A_24_P381844	NM_000833	12421.6	4414	1.544856e+000	1.549202e+000	29.5	30	6.053422e+000	0	0	0	0	0	0	-0.650354	0	0	29.1201	30.0849
DATA	2190	14	58	0	0	A_32_P189204	NM_174942	12442.6	4414	3.068252e+000	1.574157e+000	32	29	6.231118e+000	0	0	0	0	0	0	2.9539	1	0	30	29.8295
DATA	2191	14	59	0	0	A_33_P3215768	NM_007210	12463.4	4414.55	1.018923e+002	1.030478e+001	120	29	6.118525e+000	0	0	0	0	0	0	98.4199	1	1	24.4106	29.5615
DATA	2192	14	60	0	0	A_33_P3303385	NM_014865	12484.9	4414.27	7.573946e+002	7.575498e+001	728	28	5.781035e+000	0	0	0	0	0	0	734.079	1	1	26.4388	29.0772
DATA	2193	14	61	0	0	A_21_P0003236	lnc-ROBO2-4:3	12506.4	4414	3.127284e+001	3.480838e+000	55	28	5.419774e+000	0	0	0	0	0	0	30.4119	1	1	29.1201	29.1512
DATA	2194	14	62	0	0	A_22_P00025539	XR_247561	12527.5	4414	1.553171e+001	2.175666e+000	45	29	5.322565e+000	0	0	0	0	0	0	15.1533	1	1	29.1201	29.1057
DATA	2195	14	63	0	0	A_21_P0009234	lnc-AC003101.1.1-1:1	12548.1	4414.1	1.690768e+003	1.690836e+002	1685	28	5.072848e+000	0	0	0	0	0	0	1654.73	1	1	28.1191	29.0076
DATA	2196	14	64	0	0	A_32_P213831	NM_020704	12569.6	4414	1.817469e+000	1.524793e+000	30.5	28	4.840041e+000	0	0	0	0	0	0	1.78446	1	0	30	28.5977
DATA	2197	14	65	0	0	A_23_P120845	NM_005080	12591	4414.31	2.827278e+003	2.827319e+002	2850.5	28	5.043925e+000	0	0	0	0	0	0	2784.62	1	1	26.0017	28.698
DATA	2198	14	66	1028	1	(+)E1A_r60_3	E1A_r60_3	12612	4413.8	1.500415e+000	1.504636e+000	29	28	5.327686e+000	0	0	0	0	0	0	-0.753701	0	0	30	28.2653
DATA	2199	14	67	0	0	A_33_P3252630	NM_001278677	12633.1	4414.23	4.059519e+001	4.327846e+000	69.5	28	5.470710e+000	0	0	0	0	0	0	40.2228	1	1	26.8687	28.3817
DATA	2200	14	68	0	0	A_22_P00015684	lnc-SYN3-4:1	12654.4	4413.97	1.491575e+000	1.495771e+000	27.5	28	5.534871e+000	0	0	0	0	0	0	-1.24837	0	0	30	28.3936
DATA	2201	14	69	0	0	A_22_P00008901	NR_110757	12675.6	4413.97	1.487343e+000	1.491527e+000	25	28	5.486843e+000	0	0	0	0	0	0	-4.88454	0	0	29.1201	28.4538
DATA	2202	14	70	0	0	A_22_P00003331	ENST00000509602	12696.8	4413.81	2.783794e+000	1.513205e+000	31	28	5.888490e+000	0	0	0	0	0	0	2.78201	1	0	28.5237	28.2875
DATA	2203	14	71	0	0	A_21_P0006487	lnc-CXorf30-1:2	12718	4413.5	1.479194e+000	1.483355e+000	28.5	29	5.556388e+000	0	0	0	0	0	0	-1.49395	0	0	30	28.9545
DATA	2204	14	72	0	0	A_23_P16139	NM_006387	12739.1	4413.6	3.209329e+001	3.533929e+000	63	29	5.478506e+000	0	0	0	0	0	0	32.2439	1	1	25.5572	29.0492
DATA	2205	14	73	0	0	A_32_P192692	NM_001014797	12760.2	4413.52	1.471581e+000	1.475720e+000	27	29	5.188316e+000	0	0	0	0	0	0	-1.13467	0	0	27.0811	29.1653
DATA	2206	14	74	0	0	A_22_P00025925	lnc-PARN-4:1	12781.5	4413.68	2.402488e+000	1.491540e+000	32	28	5.310212e+000	0	0	0	0	0	0	2.42593	1	0	27.0811	28.7778
DATA	2207	14	75	0	0	A_22_P00009764	ENST00000564741	12802.6	4413.59	1.464451e+000	1.468570e+000	27.5	28	5.443462e+000	0	0	0	0	0	0	-1.70304	0	0	30	28.6561
DATA	2208	14	76	0	0	A_33_P3373960	NM_183059	12823.8	4413.52	1.461087e+000	1.465197e+000	27	29	5.981136e+000	0	0	0	0	0	0	-1.46083	0	0	27.0811	29.1583
DATA	2209	14	77	0	0	A_22_P00003912	lnc-CERKL-3:1	12845	4413.5	1.457850e+000	1.461951e+000	29	29	6.497707e+000	0	0	0	0	0	0	-0.796041	0	0	30	29.4194
DATA	2210	14	78	0	0	A_33_P3245679	NM_001292023	12866	4413.5	2.014349e+000	1.472715e+000	31	29	6.933410e+000	0	0	0	0	0	0	2.05239	1	0	30	29.5127
DATA	2211	14	79	0	0	A_21_P0010636	TCONS_l2_00001394	12887.2	4413.52	1.451819e+000	1.455903e+000	29	29	6.227608e+000	0	0	0	0	0	0	-0.280568	0	0	30	29.1538
DATA	2212	14	80	0	0	A_24_P767901	ENST00000514414	12908.3	4413.5	1.449016e+000	1.453092e+000	27	28	6.107442e+000	0	0	0	0	0	0	-1.06971	0	0	30	28.6733
DATA	2213	14	81	0	0	A_22_P00016813	ENST00000512464	12929.6	4413.41	1.446325e+000	1.450393e+000	29	29	5.963869e+000	0	0	0	0	0	0	-0.359375	0	0	30	28.823
DATA	2214	14	82	0	0	A_21_P0007878	lnc-KRT80-2:2	12950.7	4413.5	1.443797e+000	1.447859e+000	29	29	5.438245e+000	0	0	0	0	0	0	-1.22054	0	0	30	29.2402
DATA	2215	14	83	0	0	A_23_P169503	NM_001807	12972	4413.5	1.441392e+000	1.445485e+000	30	29	5.696794e+000	0	0	0	0	0	0	0.107479	0	0	30	29.4747
DATA	2216	14	84	0	0	A_33_P3414799	NM_001145855	12993	4413.5	2.814010e+001	3.162517e+000	60	28.5	5.709020e+000	0	0	0	0	0	0	28.9827	1	1	26.2212	29.0615
DATA	2217	14	85	0	0	A_23_P38271	NM_017534	13014.2	4413.48	1.437055e+000	1.446670e+000	30	29	5.528100e+000	0	0	0	0	0	0	1.30849	0	0	30	29.3198
DATA	2218	14	86	0	0	A_32_P47701	NM_001402	13035.1	4413.4	1.856354e+003	1.856410e+002	1957	29	6.161167e+000	0	0	0	0	0	0	1917.32	1	1	26.2212	29.7568
DATA	2219	14	87	0	0	A_22_P00019797	ENST00000507997	13056.5	4413.32	1.578996e+000	1.445971e+000	30	29	5.837783e+000	0	0	0	0	0	0	1.63294	1	0	30	29.1589
DATA	2220	14	88	0	0	A_21_P0000899	NR_040091	13077.6	4413.41	1.431626e+000	1.435669e+000	29.5	29	5.496912e+000	0	0	0	0	0	0	0.0707611	0	0	30	28.9396
DATA	2221	14	89	0	0	A_23_P115356	NM_003689	13098.6	4413.23	6.187293e+002	6.188955e+001	655	28	5.530469e+000	0	0	0	0	0	0	641.284	1	1	26.0017	28.7481
DATA	2222	14	90	0	0	A_33_P3316555	NM_004528	13120.1	4413.54	8.782942e+002	8.784110e+001	919	28	5.382111e+000	0	0	0	0	0	0	911.209	1	1	25.7804	28.754
DATA	2223	14	91	0	0	A_24_P212234	NM_182632	13140.8	4412.55	2.281538e+001	2.693465e+000	51	28	5.439348e+000	0	0	0	0	0	0	23.6899	1	1	24.6442	28.9023
DATA	2224	14	92	0	0	A_23_P348146	NM_001040153	13162.4	4413	4.546157e+001	4.765885e+000	76	29	5.589885e+000	0	0	0	0	0	0	47.2414	1	1	29.1201	29.4917
DATA	2225	14	93	0	0	A_21_P0006564	NR_003255	13183.5	4413	1.425470e+000	1.429479e+000	27	29	5.807297e+000	0	0	0	0	0	0	-1.17636	0	0	29.1201	29.6485
DATA	2226	14	94	0	0	A_33_P3417865	NM_004926	13204.5	4413.5	6.405537e+003	6.405553e+002	6442	29	5.929727e+000	0	0	0	0	0	0	6664.49	1	1	26.2212	29.2241
DATA	2227	14	95	0	0	A_23_P117424	NM_025230	13225.3	4413.22	2.926345e+002	2.929827e+001	318.5	28	5.684503e+000	0	0	0	0	0	0	304.601	1	1	27.0811	28.562
DATA	2228	14	96	0	0	A_33_P3283709	ENST00000588126	13247	4413.2	1.361301e+001	2.467273e+000	38	28	5.933134e+000	0	0	0	0	0	0	14.1749	1	1	28.1191	28.5542
DATA	2229	14	97	0	0	A_23_P201022	NM_000298	13268.1	4412.95	2.657521e+001	3.016476e+000	56	28	5.886980e+000	0	0	0	0	0	0	27.6793	1	1	22.1978	28.2398
DATA	2230	14	98	0	0	A_19_P00320875	ENST00000435485	13289.4	4413	2.590923e+002	2.594849e+001	299.5	28	6.164336e+000	0	0	0	0	0	0	269.901	1	1	29.1201	28.0309
DATA	2231	14	99	0	0	A_24_P289260	NM_214462	13310.5	4413	1.567316e+000	1.435387e+000	30	28	6.321063e+000	0	0	0	0	0	0	1.63281	1	0	29.1201	28.3256
DATA	2232	14	100	0	0	A_21_P0002343	lnc-SPAG16-1:1	13331.6	4413	1.422845e+000	1.426848e+000	26.5	29	6.877124e+000	0	0	0	0	0	0	-2.84041	0	0	29.1201	29.4563
DATA	2233	14	101	0	0	A_33_P6473169	NR_110745	13352.6	4413	1.423023e+000	1.427167e+000	28.5	29	6.859654e+000	0	0	0	0	0	0	0.208775	0	0	30	29.9665
DATA	2234	14	102	0	0	A_33_P3310159	NM_004080	13374	4412.8	2.459285e+000	1.448380e+000	32	30	6.306002e+000	0	0	0	0	0	0	2.56107	1	0	30	29.7354
DATA	2235	14	103	0	0	A_23_P128828	NM_004643	13394.8	4413.11	1.537768e+003	1.537835e+002	1617	29	6.070737e+000	0	0	0	0	0	0	1600.93	1	1	26.8687	29.2702
DATA	2236	14	104	0	0	A_23_P108492	NM_138395	13416.4	4413	1.424366e+000	1.428372e+000	28	29	5.230744e+000	0	0	0	0	0	0	-1.10271	0	0	30	28.5232
DATA	2237	14	105	0	0	A_24_P16214	ENST00000427868	13437.4	4412.97	3.737301e+001	4.001209e+000	67	28	5.790266e+000	0	0	0	0	0	0	38.8728	1	1	26.0017	28.0042
DATA	2238	14	106	0	0	A_33_P3571824	NM_004829	13457.4	4412.81	1.334629e+001	1.955951e+000	41.5	27	5.669988e+000	0	0	0	0	0	0	13.8742	1	1	26.4388	27.4444
DATA	2239	14	107	0	0	A_33_P3390950	ENST00000534398	13479.7	4412.98	5.571138e+002	5.572975e+001	612	27	5.224777e+000	0	0	0	0	0	0	578.746	1	1	24.8756	27.3821
DATA	2240	14	108	0	0	A_23_P398275	NR_027001	13500.5	4413	5.819869e+001	5.993438e+000	87.5	27	5.438786e+000	0	0	0	0	0	0	60.4137	1	1	25.3321	27.668
DATA	2241	14	109	0	0	A_22_P00021307	ENST00000415417	13522	4412.5	1.429126e+000	1.434633e+000	29.5	28	4.717359e+000	0	0	0	0	0	0	0.677376	0	0	30	27.8669
DATA	2242	14	110	0	0	A_21_P0013943	A_21_P0013943	13543.3	4412.61	1.430445e+000	1.437591e+000	29	28	4.863688e+000	0	0	0	0	0	0	0.981163	0	0	30	28.0202
DATA	2243	14	111	0	0	A_33_P3258593	NM_005039	13564.5	4412.68	1.114831e+002	1.124040e+001	139	28	4.881021e+000	0	0	0	0	0	0	115.406	1	1	27.0811	28.105
DATA	2244	14	112	0	0	A_22_P00022142	lnc-CYR61-3:2	13585.5	4412.68	1.433388e+000	1.437420e+000	29	28	5.075804e+000	0	0	0	0	0	0	-1.08417	0	0	27.0811	27.9872
DATA	2245	14	113	0	1	ETG05_36762	ETG05_36762	13606.8	4412.52	1.435034e+000	1.440272e+000	29	28	5.682398e+000	0	0	0	0	0	0	0.607354	0	0	30	28.6174
DATA	2246	14	114	0	0	A_22_P00010162	ENST00000453189	13628	4412.5	1.436779e+000	1.441059e+000	29	28	5.424250e+000	0	0	0	0	0	0	0.270426	0	0	30	28.2361
DATA	2247	14	115	0	0	A_22_P00015259	NR_125719	13649	4412.5	2.809441e+000	1.469751e+000	31	27	5.464078e+000	0	0	0	0	0	0	2.89469	1	0	30	27.859
DATA	2248	14	116	0	0	A_32_P181020	NM_005510	13670.2	4412.52	3.536610e+001	3.820270e+000	60.5	27	5.423458e+000	0	0	0	0	0	0	36.3902	1	1	27.0811	27.865
DATA	2249	14	117	0	0	A_33_P3272281	ENST00000543308	13691.3	4412.5	1.442557e+000	1.446615e+000	26	27	5.030260e+000	0	0	0	0	0	0	-1.57352	0	0	30	27.654
DATA	2250	14	118	0	0	A_23_P118306	NM_005147	13712.3	4412.47	2.365037e+002	2.369470e+001	268	27	4.999850e+000	0	0	0	0	0	0	242.66	1	1	25.7804	27.4177
DATA	2251	14	119	0	0	A_21_P0010489	NM_183238	13733.3	4412.43	1.378253e+001	2.001166e+000	44	28	5.350698e+000	0	0	0	0	0	0	14.1201	1	1	23.696	27.5747
DATA	2252	14	120	0	0	A_33_P3340580	NM_001242704	13755	4412.5	3.582895e+000	1.496744e+000	33	28	5.298973e+000	0	0	0	0	0	0	3.66474	1	0	30	27.6429
DATA	2253	14	121	0	0	A_33_P6474088	NR_103542	13775.8	4412.48	4.741285e+001	4.959675e+000	72	28	5.690916e+000	0	0	0	0	0	0	48.4189	1	1	25.7804	27.8911
DATA	2254	14	122	0	0	A_24_P156922	NM_001007098	13797.2	4412.48	1.507250e+000	1.465751e+000	29	27	5.761876e+000	0	0	0	0	0	0	1.53665	1	0	30	27.5197
DATA	2255	14	123	0	0	A_24_P350546	XR_248659	13818.4	4412.41	5.190221e+000	1.549943e+000	34	28	5.802646e+000	0	0	0	0	0	0	5.2825	1	0	30	27.772
DATA	2256	14	124	0	0	A_24_P150580	NM_016563	13839.5	4412.32	1.458878e+000	1.462982e+000	29	28	5.803251e+000	0	0	0	0	0	0	-0.771635	0	0	30	27.8941
DATA	2257	14	125	0	0	A_23_P213000	NM_017491	13860.9	4412.29	4.989565e+002	4.991717e+001	522	28	5.794968e+000	0	0	0	0	0	0	506.049	1	1	25.7804	27.4941
DATA	2258	14	126	0	0	A_24_P406334	NM_012449	13881.8	4412.34	1.464076e+000	1.471342e+000	29	28	5.881234e+000	0	0	0	0	0	0	0.973937	0	0	30	28.4745
DATA	2259	14	127	0	0	A_33_P3409274	ENST00000454421	13903	4412.2	1.224413e+001	1.913797e+000	40.5	28.5	6.245604e+000	0	0	0	0	0	0	12.3737	1	1	28.1191	28.5913
DATA	2260	14	128	0	0	A_21_P0008695	ENST00000622345	13924.2	4412.19	4.462032e+000	1.539643e+000	33	29	5.928500e+000	0	0	0	0	0	0	4.50096	1	0	28.5237	28.6693
DATA	2261	14	129	0	0	A_23_P5392	NM_004881	13945	4412.72	6.898618e+001	7.054811e+000	97	29	5.611895e+000	0	0	0	0	0	0	69.46	1	1	24.8756	28.8803
DATA	2262	14	130	0	0	A_33_P3231472	NM_014506	13966.9	4412.46	3.797340e+001	4.075236e+000	65	28	5.749875e+000	0	0	0	0	0	0	38.1613	1	1	25.7804	28.888
DATA	2263	14	131	0	0	A_19_P00321132	NR_110840	13987.6	4412	3.513970e+000	1.522871e+000	32	28	5.422936e+000	0	0	0	0	0	0	3.525	1	0	30	28.283
DATA	2264	14	132	0	0	A_33_P3794109	BC028622	14008.6	4412	2.261240e+000	1.501637e+000	30	27	5.798253e+000	0	0	0	0	0	0	2.26415	1	0	30	28.2101
DATA	2265	14	133	0	0	A_22_P00003001	NR_038962	14030	4412.2	1.483145e+000	1.487317e+000	29	28	5.648575e+000	0	0	0	0	0	0	-0.468002	0	0	28.1191	28.5661
DATA	2266	14	134	0	0	A_22_P00002065	ENST00000526674	14051.2	4412	1.485868e+000	1.490048e+000	28	28	5.948824e+000	0	0	0	0	0	0	-0.530523	0	0	30	28.5732
DATA	2267	14	135	0	0	A_23_P111297	NM_006638	14071.7	4412.23	4.831604e+001	5.056935e+000	74.5	28	5.522744e+000	0	0	0	0	0	0	48.1125	1	1	24.4106	28.2137
DATA	2268	14	136	0	0	A_21_P0000353	NR_003007	14093.5	4412	3.015838e+000	1.525583e+000	32	27	5.000667e+000	0	0	0	0	0	0	2.99758	1	0	30	27.5519
DATA	2269	14	137	0	0	A_21_P0002008	ENST00000456681	14114.6	4412	1.493934e+000	1.498136e+000	28	28	4.944316e+000	0	0	0	0	0	0	-0.819271	0	0	29.1201	27.6722
DATA	2270	14	138	0	0	A_33_P3359791	ENST00000484389	14135.6	4412	2.165414e+000	1.516278e+000	31	28	5.581746e+000	0	0	0	0	0	0	2.14476	1	0	29.1201	28
DATA	2271	14	139	0	0	A_19_P00321722	lnc-CCDC71L-1:3	14157	4412.31	2.264367e+003	2.264416e+002	2299	28	5.940181e+000	0	0	0	0	0	0	2238.85	1	1	26.0017	28.6025
DATA	2272	14	140	0	0	A_33_P3242814	A_33_P3242814	14178	4411.8	1.501562e+000	1.505786e+000	26	28	5.691557e+000	0	0	0	0	0	0	-2.47735	0	0	28.1191	28.1048
DATA	2273	14	141	0	0	A_21_P0005685	NR_125746	14199.4	4412	1.504037e+000	1.510894e+000	28	28	5.480154e+000	0	0	0	0	0	0	0.877636	0	0	29.1201	27.7368
DATA	2274	14	142	0	0	A_23_P105138	NM_001752	14220.8	4412.12	1.278774e+003	1.278863e+002	1258	27	5.298102e+000	0	0	0	0	0	0	1258.26	1	1	25.5572	27.6529
DATA	2275	14	143	0	0	A_23_P14072	NM_002273	14241.5	4412.33	8.926021e+002	8.927303e+001	924	27	5.029979e+000	0	0	0	0	0	0	876.985	1	1	27.0811	27.2991
DATA	2276	14	144	0	0	A_22_P00025694	lnc-SLC7A7-1:1	14262.8	4411.81	2.348530e+000	1.533080e+000	29	27	4.867495e+000	0	0	0	0	0	0	2.30426	1	0	28.5237	27.1215
DATA	2277	14	145	0	0	A_24_P927474	ENST00000552179	14284.3	4411.78	1.765069e+002	1.771576e+001	202	27	4.977838e+000	0	0	0	0	0	0	172.943	1	1	25.5572	27.1949
DATA	2278	14	146	0	0	A_33_P3348670	A_33_P3348670	14305	4411.8	6.542349e+001	6.716358e+000	92	27	5.270230e+000	0	0	0	0	0	0	64.0236	1	1	28.1191	27.1883
DATA	2279	14	147	0	0	A_33_P3686706	THC2638457	14326.3	4411.61	1.516420e+000	1.520685e+000	26	27	5.613121e+000	0	0	0	0	0	0	-2.30796	0	0	30	27.4897
DATA	2280	14	148	0	0	A_23_P395426	NM_022105	14347.8	4411.68	1.716801e+002	1.723537e+001	198	27	5.391828e+000	0	0	0	0	0	0	167.628	1	1	25.3321	27.3944
DATA	2281	14	149	0	0	A_22_P00001798	lnc-ATP6AP2-3:1	14368.5	4411.68	1.519520e+000	1.523794e+000	27	27	5.246937e+000	0	0	0	0	0	0	-1.62675	0	0	30	27.504
DATA	2282	14	150	0	0	A_22_P00011348	ENST00000554149	14389.8	4411.52	1.520799e+000	1.525077e+000	26	28	5.760511e+000	0	0	0	0	0	0	-2.201	0	0	27.0811	28.2803
DATA	2283	14	151	0	0	A_23_P11025	NM_001178106	14411.2	4411.5	1.229340e+002	1.238777e+001	151.5	28	5.903094e+000	0	0	0	0	0	0	119.729	1	1	25.7804	28.4633
DATA	2284	14	152	0	0	A_33_P3351765	NM_014997	14432	4411.5	3.733476e+000	1.572100e+000	32	28	5.816140e+000	0	0	0	0	0	0	3.63397	1	0	30	28.732
DATA	2285	14	153	0	0	A_33_P3229083	NM_080593	14453.6	4411.86	4.265773e+002	4.268508e+001	448.5	28	5.996329e+000	0	0	0	0	0	0	414.984	1	1	24.1747	28.3321
DATA	2286	14	154	0	0	A_23_P82868	NM_000930	14474.3	4411.5	1.524078e+000	1.529735e+000	28	28	5.626343e+000	0	0	0	0	0	0	0.629362	0	0	27.0811	28.0849
DATA	2287	14	155	0	0	A_21_P0009764	ENST00000592431	14495.5	4411.5	2.431894e+001	2.872434e+000	51	28	5.767162e+000	0	0	0	0	0	0	23.6472	1	1	30	28.5508
DATA	2288	14	156	0	0	A_23_P26468	NM_001278720	14516.6	4412.55	2.682459e+003	2.682502e+002	2631.5	28	5.757003e+000	0	0	0	0	0	0	2607.83	1	1	23.4529	28.717
DATA	2289	14	157	0	0	A_33_P3333045	ENST00000467600	14538	4411.5	3.091249e+001	3.448488e+000	57.5	28	5.588396e+000	0	0	0	0	0	0	30.0619	1	1	30	28.5385
DATA	2290	14	158	0	0	A_23_P201445	NM_016076	14559	4411.3	1.776089e+002	1.782649e+001	199	28	5.723027e+000	0	0	0	0	0	0	172.782	1	1	26.2212	27.7874
DATA	2291	14	159	0	0	A_33_P3238290	NM_001290268	14580	4411.5	1.990834e+002	1.996684e+001	210.5	27	6.052855e+000	0	0	0	0	0	0	193.761	1	1	21.4095	27.4962
DATA	2292	14	160	0	0	A_21_P0006913	lnc-ADRA2A-1:1	14601.4	4411.41	1.521894e+000	1.529951e+000	28	26	5.926786e+000	0	0	0	0	0	0	1.04616	0	0	30	26.9476
DATA	2293	14	161	0	0	A_23_P24515	NM_000019	14622.3	4411.82	2.016335e+002	2.022094e+001	221.5	26	5.624994e+000	0	0	0	0	0	0	196.538	1	1	25.1049	26.9
DATA	2294	14	162	0	0	A_24_P7121	NM_024677	14644.1	4411.89	2.423737e+001	2.862667e+000	53	26	5.735216e+000	0	0	0	0	0	0	23.6511	1	1	24.4106	26.9479
DATA	2295	14	163	0	0	A_33_P3295328	NM_001007033	14664.8	4411.5	2.773369e+000	1.546266e+000	32	25	4.984386e+000	0	0	0	0	0	0	2.70998	1	0	30	25.5304
DATA	2296	14	164	0	0	A_21_P0014844	lnc-MRPS25-1:1	14686.2	4411.73	1.815706e+001	2.367248e+000	47	25	4.937330e+000	0	0	0	0	0	0	17.7688	1	1	24.4106	25.2068
DATA	2297	15	1	0	0	A_33_P3278137	NR_002595	11226	4421.8	1.642457e+000	1.652942e+000	29	27	5.577014e+000	0	0	0	0	0	0	1.25555	0	0	28.1191	27.2913
DATA	2298	15	2	0	0	A_22_P00008943	NM_002281	11247.2	4421.81	5.578589e+004	5.578589e+003	49475	27	5.570707e+000	0	0	0	0	0	0	50080.6	1	1	28.5237	27.8459
DATA	2299	15	3	0	0	A_22_P00017043	lnc-TTLL7-7:1	11268.4	4421.97	1.659260e+000	1.668236e+000	30	28	5.945910e+000	0	0	0	0	0	0	1.07041	0	0	30	28.9044
DATA	2300	15	4	0	0	A_32_P415151	NM_182552	11289.5	4421.94	6.201241e+000	1.782637e+000	34	29	6.073172e+000	0	0	0	0	0	0	5.51527	1	0	30	30.1377
DATA	2301	15	5	0	0	A_21_P0014053	NM_001256579	11310.6	4421.87	1.691741e+000	1.686579e+000	30	30	5.679695e+000	0	0	0	0	0	0	1.49853	1	0	30	30.1801
DATA	2302	15	6	0	0	A_21_P0003201	lnc-GMNC-2:1	11331.8	4421.52	1.679374e+000	1.692312e+000	30	31	5.835170e+000	0	0	0	0	0	0	1.46981	0	0	30	30.5776
DATA	2303	15	7	0	0	A_24_P213354	ENST00000396131	11353	4422	2.970505e+003	2.970553e+002	2622	31	5.741821e+000	0	0	0	0	0	0	2612.61	1	1	24.8756	30.614
DATA	2304	15	8	0	0	A_33_P3275959	BC001407	11374	4421.93	1.435207e+002	1.445182e+001	153.5	30	5.185878e+000	0	0	0	0	0	0	125.856	1	1	25.3321	30.308
DATA	2305	15	9	0	0	A_21_P0008997	lnc-BANP-4:1	11395.4	4421.59	1.694691e+000	1.699778e+000	28	30	5.492355e+000	0	0	0	0	0	0	0.288322	0	0	30	29.6274
DATA	2306	15	10	0	0	A_33_P3296772	NR_037676	11416.5	4421.68	1.698712e+000	1.710510e+000	30	29	5.344034e+000	0	0	0	0	0	0	1.35071	0	0	30	29.3135
DATA	2307	15	11	0	0	A_22_P00014808	NR_103738	11437.6	4421.59	1.702115e+000	1.706903e+000	29	29	5.495242e+000	0	0	0	0	0	0	-0.524379	0	0	30	29.1407
DATA	2308	15	12	0	0	A_21_P0007065	NR_120647	11458.8	4421.5	1.705032e+000	1.712946e+000	29	29	5.803354e+000	0	0	0	0	0	0	0.898078	0	0	30	29.4757
DATA	2309	15	13	0	0	A_22_P00005391	ENST00000280904	11480	4421.5	4.606454e+000	1.773165e+000	31.5	29	5.847688e+000	0	0	0	0	0	0	3.99883	1	0	30	29.6
DATA	2310	15	14	0	0	A_21_P0007689	lnc-HIST4H4-3:1	11501	4421.5	1.709438e+000	1.714247e+000	29	29	6.076647e+000	0	0	0	0	0	0	-0.501916	0	0	30	29.6221
DATA	2311	15	15	0	0	A_22_P00008126	lnc-IL32-1:1	11522.3	4421.5	5.644834e+000	1.806236e+000	34	29	6.016110e+000	0	0	0	0	0	0	4.89031	1	0	30	29.5611
DATA	2312	15	16	0	0	A_23_P114423	NM_152869	11543.4	4421.41	1.711960e+000	1.722420e+000	29	30	5.909622e+000	0	0	0	0	0	0	1.20627	0	0	30	30.008
DATA	2313	15	17	0	0	A_33_P3287472	NM_001007533	11564.6	4421.41	1.712577e+000	1.717394e+000	28	31	6.023510e+000	0	0	0	0	0	0	-0.0744472	0	0	30	30.4821
DATA	2314	15	18	0	0	A_23_P99653	ENST00000390439	11585.8	4421.48	2.509889e+001	3.041339e+000	51.5	31	6.062963e+000	0	0	0	0	0	0	21.7206	1	1	27.0811	30.7154
DATA	2315	15	19	0	0	A_21_P0010072	lnc-YTHDF1-3:1	11607	4421.5	1.712592e+000	1.718143e+000	30	31	6.497735e+000	0	0	0	0	0	0	0.434439	0	0	26.2212	30.9277
DATA	2316	15	20	0	0	A_33_P3377151	NM_006274	11628	4421.5	1.711995e+000	1.717463e+000	30	31	6.213537e+000	0	0	0	0	0	0	0.409611	0	0	30	31.5099
DATA	2317	15	21	0	0	A_33_P3605269	NR_027713	11649.2	4421.48	1.711009e+000	1.719603e+000	29	30	5.885525e+000	0	0	0	0	0	0	0.987358	0	0	30	30.583
DATA	2318	15	22	0	0	A_33_P3495783	ENST00000327381	11670.5	4421.32	1.709610e+000	1.714419e+000	28	30	5.932522e+000	0	0	0	0	0	0	-0.177254	0	0	30	30.3237
DATA	2319	15	23	0	0	A_24_P145009	NR_003502	11691.5	4421.32	5.297634e+000	1.792812e+000	33	29	5.954612e+000	0	0	0	0	0	0	4.59759	1	0	30	29.7322
DATA	2320	15	24	0	0	A_21_P0004852	lnc-HDGFL1-1:1	11712.8	4421.19	4.002650e+000	1.756894e+000	33	29	6.102660e+000	0	0	0	0	0	0	3.47791	1	0	30	29.7572
DATA	2321	15	25	0	0	A_33_P3421907	ENST00000580780	11734	4421.2	1.040796e+001	2.063651e+000	38	29	5.725402e+000	0	0	0	0	0	0	9.05578	1	1	28.1191	29.164
DATA	2322	15	26	0	0	A_21_P0006271	XR_246689	11755	4421.2	1.700997e+000	1.705782e+000	28	29	5.928748e+000	0	0	0	0	0	0	-0.808814	0	0	28.1191	29.3865
DATA	2323	15	27	0	0	A_21_P0014838	AK098835	11776.5	4421.07	2.150851e+001	2.743300e+000	47.5	29	5.690939e+000	0	0	0	0	0	0	18.7754	1	1	22.4545	29.0257
DATA	2324	15	28	0	0	A_33_P3297160	ENST00000395193	11797.4	4421.03	1.694898e+000	1.699666e+000	27.5	29	5.712386e+000	0	0	0	0	0	0	-1.48254	0	0	30	28.985
DATA	2325	15	29	0	0	A_21_P0012058	NR_046836	11818.6	4421.03	2.989706e+000	1.722413e+000	32	29	5.768969e+000	0	0	0	0	0	0	2.61985	1	0	30	28.9134
DATA	2326	15	30	0	0	A_23_P166716	NM_017819	11839	4421.09	3.936672e+002	3.940310e+001	361	29	5.798767e+000	0	0	0	0	0	0	345.681	1	1	27.7085	28.8419
DATA	2327	15	31	0	0	A_21_P0002098	ENST00000432894	11860.8	4421	1.684035e+000	1.688772e+000	28	29	5.634801e+000	0	0	0	0	0	0	-0.197145	0	0	28.1191	28.888
DATA	2328	15	32	0	0	A_24_P192805	NM_001007232	11881.8	4421.27	2.856817e+002	2.861780e+001	277.5	29	5.639942e+000	0	0	0	0	0	0	252.043	1	1	26.6546	29.3891
DATA	2329	15	33	0	0	A_22_P00004917	NR_125923	11903.4	4421	1.675691e+000	1.680405e+000	27	29	5.276721e+000	0	0	0	0	0	0	-2.24064	0	0	29.1201	29.2646
DATA	2330	15	34	0	0	A_23_P134433	NM_001427	11924.5	4421.42	6.121114e+003	6.121137e+002	5434	29	4.843320e+000	0	0	0	0	0	0	5428.48	1	1	24.4106	28.9071
DATA	2331	15	35	0	0	A_23_P118392	NM_016084	11946.1	4420.54	2.906683e+001	3.352851e+000	54.5	28	4.921732e+000	0	0	0	0	0	0	25.8536	1	1	25.7804	28.7925
DATA	2332	15	36	0	0	A_21_P0005460	NR_126161	11966.3	4421.28	1.203375e+001	2.055805e+000	42	28	5.303003e+000	0	0	0	0	0	0	10.7315	1	1	23.9365	28.4358
DATA	2333	15	37	0	0	A_21_P0007479	NR_033855	11987.8	4421	1.657113e+000	1.661826e+000	29	28	5.711513e+000	0	0	0	0	0	0	0.116973	0	0	30	28.6008
DATA	2334	15	38	0	0	A_22_P00018834	NR_033932	12009	4420.8	1.652071e+000	1.656719e+000	26	28	5.703755e+000	0	0	0	0	0	0	-2.63004	0	0	30	28.3891
DATA	2335	15	39	0	0	A_24_P898945	NM_001098801	12030.2	4420.95	2.567583e+001	3.052914e+000	52	28	5.551056e+000	0	0	0	0	0	0	23.1079	1	1	26.6546	28.4919
DATA	2336	15	40	0	0	A_21_P0009741	lnc-DDX39A-2:1	12051.4	4421	1.641775e+000	1.646394e+000	25	29	5.890627e+000	0	0	0	0	0	0	-2.47147	0	0	30	28.8548
DATA	2337	15	41	0	0	A_22_P00013354	lnc-RP11-158I9.5.1-1:1	12072.6	4420.92	2.468843e+001	2.964501e+000	50	29	6.186006e+000	0	0	0	0	0	0	22.362	1	1	23.696	29.28
DATA	2338	15	42	0	0	A_23_P414519	NM_016588	12093.6	4420.97	1.631127e+000	1.642031e+000	30	29	6.443642e+000	0	0	0	0	0	0	1.30748	0	0	29.1201	29.3798
DATA	2339	15	43	0	0	A_22_P00025849	ENST00000573270	12114.8	4420.81	1.625641e+000	1.630214e+000	30	29	6.392490e+000	0	0	0	0	0	0	-0.01964	0	0	28.5237	29.1714
DATA	2340	15	44	0	0	A_22_P00018335	lnc-ZPBP-1:1	12136	4420.5	4.004535e+000	1.673270e+000	32	29	6.266506e+000	0	0	0	0	0	0	3.66384	1	0	26.2212	29.3145
DATA	2341	15	45	0	0	A_21_P0008906	ENST00000571619	12157	4420.5	1.614589e+000	1.619131e+000	27	28	5.680093e+000	0	0	0	0	0	0	-2.10604	0	0	26.2212	28.76
DATA	2342	15	46	0	0	A_24_P195794	ENST00000488906	12178.4	4420.59	1.346899e+004	1.346900e+003	12302	28	5.556608e+000	0	0	0	0	0	0	12408.3	1	1	27.501	28.6082
DATA	2343	15	47	0	0	A_21_P0013976	NR_049793	12199.6	4420.77	9.706901e+000	1.878166e+000	38	28	5.868126e+000	0	0	0	0	0	0	8.97368	1	1	23.696	28.3247
DATA	2344	15	48	0	0	A_23_P398637	NM_152292	12220.1	4420.31	2.487070e+001	2.958564e+000	53	29	5.603546e+000	0	0	0	0	0	0	23.0711	1	1	25.3321	28.7289
DATA	2345	15	49	0	0	A_22_P00019068	lnc-CLEC14A-2:1	12241.8	4420.52	1.592139e+000	1.597419e+000	29	28	5.199394e+000	0	0	0	0	0	0	0.470904	0	0	30	28.369
DATA	2346	15	50	0	0	A_21_P0010068	lnc-HRH3-1:1	12263	4420.5	2.948845e+000	1.618059e+000	32	28	5.573484e+000	0	0	0	0	0	0	2.75509	1	0	30	28.2234
DATA	2347	15	51	0	0	A_22_P00021994	lnc-CNOT1-1:1	12284	4420.5	1.580929e+000	1.585376e+000	27	28	5.351392e+000	0	0	0	0	0	0	-1.06979	0	0	30	28.1637
DATA	2348	15	52	0	0	A_22_P00003510	ENST00000513616	12305.3	4420.5	1.575300e+000	1.579732e+000	28.5	28	5.271957e+000	0	0	0	0	0	0	-0.621898	0	0	30	28.0365
DATA	2349	15	53	0	0	A_21_P0013316	TCONS_l2_00026622	12326.5	4420.5	1.569721e+000	1.574137e+000	27.5	28	5.699756e+000	0	0	0	0	0	0	-1.80953	0	0	27.9146	28.3094
DATA	2350	15	54	0	0	A_23_P118607	NM_025267	12347.3	4420.64	4.379792e+001	4.652247e+000	73	28	5.180196e+000	0	0	0	0	0	0	41.5007	1	1	25.5572	28.4247
DATA	2351	15	55	0	0	A_24_P59607	NM_001113434	12368.8	4420.64	2.407873e+001	2.870732e+000	54	28	5.127529e+000	0	0	0	0	0	0	22.8977	1	1	22.4545	28.4173
DATA	2352	15	56	0	0	A_21_P0006306	NR_121580	12390	4420.5	1.553246e+000	1.557616e+000	28	29	5.371653e+000	0	0	0	0	0	0	-0.742229	0	0	30	29.0437
DATA	2353	15	57	0	0	A_23_P120845	NM_005080	12410.9	4420.6	2.921236e+003	2.921277e+002	2750	30	5.865045e+000	0	0	0	0	0	0	2797.3	1	1	25.7804	29.8434
DATA	2354	15	58	0	0	A_22_P00004300	XR_245020	12432.2	4420.48	1.542550e+000	1.546889e+000	28	30	5.947172e+000	0	0	0	0	0	0	-0.491472	0	0	27.0811	30.1718
DATA	2355	15	59	0	0	A_24_P291231	NM_016831	12453.5	4420.32	2.282574e+000	1.558384e+000	32	29	6.160621e+000	0	0	0	0	0	0	2.20091	1	0	30	29.6589
DATA	2356	15	60	0	0	A_24_P374461	NM_181646	12474.5	4420.32	3.509225e+000	1.575979e+000	31	29	5.949702e+000	0	0	0	0	0	0	3.39505	1	0	27.0811	29.5214
DATA	2357	15	61	0	0	A_22_P00008795	lnc-KIFC3-1:1	12495.7	4420.39	1.489227e+001	2.136033e+000	41	28	5.474282e+000	0	0	0	0	0	0	14.456	1	1	30	29.0781
DATA	2358	15	62	0	0	A_23_P405282	NR_038359	12517	4420.2	2.794842e+004	2.794842e+003	27240.5	29	5.191329e+000	0	0	0	0	0	0	27220.1	1	1	28.1191	29.2481
DATA	2359	15	63	0	0	A_22_P00017049	lnc-TUBA1A-1:1	12538	4420.2	5.876980e+000	1.630856e+000	35	28	5.333381e+000	0	0	0	0	0	0	5.74232	1	0	30	28.9361
DATA	2360	15	64	0	0	A_23_P359738	NM_015630	12558.4	4420.16	1.721772e+002	1.728439e+001	196.5	28	4.957163e+000	0	0	0	0	0	0	168.752	1	1	26.0017	28.8047
DATA	2361	15	65	66	-1	3xSLv1	3xSLv1	12580.4	4420.03	1.507391e+000	1.511631e+000	25.5	28	4.931559e+000	0	0	0	0	0	0	-3.57103	0	0	29.1201	28.3686
DATA	2362	15	66	0	0	A_33_P3246293	NM_001145207	12601.6	4420.03	1.502752e+000	1.506980e+000	29	28	5.065219e+000	0	0	0	0	0	0	-0.492916	0	0	29.1201	28.585
DATA	2363	15	67	0	0	A_33_P3390723	THC2661718	12622.6	4420	6.469104e+000	1.635799e+000	35	28	5.342352e+000	0	0	0	0	0	0	6.40012	1	0	29.1201	28.405
DATA	2364	15	68	0	0	A_23_P81676	NM_198239	12643.8	4420	1.493792e+000	1.497994e+000	30	28	5.591969e+000	0	0	0	0	0	0	-1.00281	0	0	30	28.3855
DATA	2365	15	69	0	0	A_24_P461497	ENST00000567299	12665.3	4420.16	6.726560e+001	6.890388e+000	92.5	28	5.400146e+000	0	0	0	0	0	0	66.9425	1	1	24.1747	28.3607
DATA	2366	15	70	0	0	A_23_P13907	NM_000618	12686.2	4419.91	1.035075e+001	1.813785e+000	39	28.5	6.028977e+000	0	0	0	0	0	0	10.3298	1	1	25.5572	28.8156
DATA	2367	15	71	0	0	A_22_P00023571	lnc-RP11-677C1.2.1-1:1	12707.7	4420.41	2.840097e+001	3.205028e+000	58	29	5.753764e+000	0	0	0	0	0	0	28.4229	1	1	25.1049	28.9414
DATA	2368	15	72	0	0	A_24_P15391	NM_001135649	12728.8	4420.78	6.556938e+000	1.619940e+000	37	29	5.546127e+000	0	0	0	0	0	0	6.57959	1	0	30	29.1688
DATA	2369	15	73	0	0	A_22_P00024748	ENST00000568036	12749.6	4420	1.473395e+000	1.478404e+000	29	29	5.416853e+000	0	0	0	0	0	0	0.508418	0	0	30	29.1613
DATA	2370	15	74	0	0	A_21_P0004377	lnc-PRLR-1:1	12770.6	4420	1.469716e+000	1.473850e+000	29	28	5.038947e+000	0	0	0	0	0	0	-0.28965	0	0	29.1201	28.6402
DATA	2371	15	75	0	0	A_33_P3211634	NM_001286361	12792	4419.8	1.466106e+000	1.470310e+000	29	28	5.317825e+000	0	0	0	0	0	0	0.154787	0	0	30	28.816
DATA	2372	15	76	0	0	A_22_P00011165	lnc-OCIAD2-1:1	12813.4	4420	1.462625e+000	1.466739e+000	26	28	5.431292e+000	0	0	0	0	0	0	-3.06295	0	0	29.1201	28.8008
DATA	2373	15	77	0	0	A_24_P416257	NM_015044	12834.2	4419.82	2.723346e+002	2.727275e+001	296	29	6.216679e+000	0	0	0	0	0	0	276.606	1	1	25.7804	29.0685
DATA	2374	15	78	0	0	A_22_P00012162	XR_243033	12855.4	4419.97	1.456183e+000	1.460279e+000	26.5	29	6.502046e+000	0	0	0	0	0	0	-1.97239	0	0	29.1201	29.4894
DATA	2375	15	79	0	0	A_23_P415395	NM_145208	12876.6	4419.97	1.453153e+000	1.457240e+000	27	29	6.121059e+000	0	0	0	0	0	0	-2.3279	0	0	29.1201	29.0129
DATA	2376	15	80	0	0	A_24_P937325	ENST00000472289	12897.9	4419.84	1.550424e+001	2.125759e+000	44.5	29	5.938536e+000	0	0	0	0	0	0	15.8465	1	1	22.1978	28.9347
DATA	2377	15	81	0	0	A_23_P114405	NM_012286	12918.9	4419.49	2.044828e+002	2.049973e+001	236.5	29	5.895432e+000	0	0	0	0	0	0	209.39	1	1	25.7804	28.7303
DATA	2378	15	82	0	0	A_24_P372553	NM_015608	12939.8	4419.76	1.577269e+001	2.141805e+000	43	29	5.785335e+000	0	0	0	0	0	0	16.1803	1	1	20.8674	29.004
DATA	2379	15	83	0	0	A_22_P00017945	lnc-ZIC1-2:1	12961.4	4419.59	1.442406e+000	1.446464e+000	30	29	5.466636e+000	0	0	0	0	0	0	-0.0129589	0	0	27.501	29.2912
DATA	2380	15	84	0	0	A_23_P119102	NM_003370	12982.2	4419.72	3.461769e+003	3.461799e+002	3530	28	5.749748e+000	0	0	0	0	0	0	3563.07	1	1	25.3321	28.9801
DATA	2381	15	85	66	-1	3xSLv1	3xSLv1	13003.6	4419.59	1.437913e+000	1.441958e+000	27	28	5.572770e+000	0	0	0	0	0	0	-2.11739	0	0	30	28.996
DATA	2382	15	86	0	0	A_33_P3412488	ENST00000417039	13024.8	4419.52	1.435878e+000	1.440316e+000	29	29	6.173234e+000	0	0	0	0	0	0	0.349941	0	0	27.0811	29.5938
DATA	2383	15	87	0	0	A_21_P0009529	lnc-PIEZO2-3:1	13046	4419.5	1.433983e+000	1.438017e+000	28	29	6.074110e+000	0	0	0	0	0	0	-1.67698	0	0	30	29.6122
DATA	2384	15	88	0	0	A_24_P185036	NM_018348	13066.7	4419.5	7.810682e+001	7.941645e+000	105	29	5.672836e+000	0	0	0	0	0	0	80.8322	1	1	25.3321	29.0379
DATA	2385	15	89	0	0	A_21_P0005510	lnc-PCLO-1:1	13088.3	4419.5	1.156643e+001	1.842849e+000	39	29	5.441758e+000	0	0	0	0	0	0	11.9837	1	1	30	28.9195
DATA	2386	15	90	0	0	A_19_P00321194	NR_002838	13109.5	4419.5	2.131292e+001	2.568364e+000	52	28	5.034837e+000	0	0	0	0	0	0	22.1043	1	1	27.9146	28.5317
DATA	2387	15	91	0	0	A_33_P3388564	NM_144607	13130.7	4419.5	1.427881e+000	1.431897e+000	28	28	5.502975e+000	0	0	0	0	0	0	-0.387802	0	0	27.0811	28.88
DATA	2388	15	92	0	0	A_21_P0001262	lnc-UBIAD1-2:1	13151.8	4419.48	1.426727e+000	1.430740e+000	28	28	5.630949e+000	0	0	0	0	0	0	-1.65899	0	0	27.0811	29.2874
DATA	2389	15	93	0	0	A_33_P3248629	ENST00000492720	13173	4419.5	1.425709e+000	1.431533e+000	29	29	5.820082e+000	0	0	0	0	0	0	0.748874	0	0	30	29.7966
DATA	2390	15	94	0	0	A_22_P00002397	NR_002808	13194	4419.5	1.424846e+000	1.428854e+000	28	29	6.234626e+000	0	0	0	0	0	0	-0.992295	0	0	26.2212	30.0702
DATA	2391	15	95	0	0	A_22_P00007292	lnc-GPR27-1:2	13215.2	4419.48	1.376039e+001	1.983185e+000	44	28	5.903677e+000	0	0	0	0	0	0	14.3221	1	1	27.0811	28.7934
DATA	2392	15	96	0	0	A_22_P00010559	lnc-NCOR2-3:1	13236.4	4419.41	3.479470e+000	1.469335e+000	32	28.5	5.949721e+000	0	0	0	0	0	0	3.62299	1	0	30	28.5403
DATA	2393	15	97	0	0	A_21_P0000496	NR_004395	13257.6	4419.06	1.966755e+001	2.429975e+000	46	28	5.801010e+000	0	0	0	0	0	0	20.4849	1	1	22.7082	28.4219
DATA	2394	15	98	0	0	A_21_P0000335	NR_002981	13278.7	4420.08	8.629961e+000	1.667473e+000	37.5	28	5.929713e+000	0	0	0	0	0	0	8.99072	1	1	16.5837	28.2281
DATA	2395	15	99	0	0	A_33_P3286278	NM_002087	13299.7	4419.4	2.886239e+004	2.886239e+003	28336	28	6.343580e+000	0	0	0	0	0	0	30071.8	1	1	26.2212	28.3178
DATA	2396	15	100	0	0	A_33_P3381191	NM_024955	13321	4419.2	1.422631e+000	1.426633e+000	28.5	29	7.161937e+000	0	0	0	0	0	0	-0.774654	0	0	30	29.2996
DATA	2397	15	101	0	0	A_33_P3265376	NM_001145724	13342	4419.45	8.837380e+000	1.678269e+000	37.5	29	6.982926e+000	0	0	0	0	0	0	9.20705	1	1	24.4106	30.0586
DATA	2398	15	102	0	0	A_23_P422724	NM_000943	13363.4	4419.03	6.168681e+000	1.554636e+000	35	29	6.797845e+000	0	0	0	0	0	0	6.4255	1	0	30	30.0156
DATA	2399	15	103	0	0	A_22_P00012814	lnc-RAPH1-1:1	13384.6	4419.03	3.807806e+000	1.477320e+000	33	30	5.992928e+000	0	0	0	0	0	0	3.96525	1	0	29.1201	29.8484
DATA	2400	15	104	0	0	A_23_P115149	NM_024102	13405.3	4418.88	9.254705e+001	9.364214e+000	121.5	29	5.773222e+000	0	0	0	0	0	0	96.3391	1	1	26.0017	29.0783
DATA	2401	15	105	0	0	A_22_P00015387	lnc-SREK1-2:1	13427	4419.2	1.424571e+000	1.428578e+000	27	28	5.879531e+000	0	0	0	0	0	0	-1.28787	0	0	30	28.5125
DATA	2402	15	106	0	0	A_23_P42695	NM_024051	13447.6	4419	3.888434e+002	3.891060e+001	414	28	5.866573e+000	0	0	0	0	0	0	404.372	1	1	26.2212	27.939
DATA	2403	15	107	0	0	A_23_P358917	NM_000765	13469.4	4419	1.426264e+000	1.430276e+000	27	27.5	5.601428e+000	0	0	0	0	0	0	-1.6919	0	0	29.1201	27.752
DATA	2404	15	108	0	0	A_22_P00018046	lnc-ZNF266-1:1	13490.4	4419	1.427285e+000	1.431300e+000	28	27	5.063173e+000	0	0	0	0	0	0	-0.554188	0	0	29.1201	27.2724
DATA	2405	15	109	0	0	A_19_P00807328	XR_424249	13511.5	4419	2.398801e+000	1.452397e+000	30	28	4.858269e+000	0	0	0	0	0	0	2.48919	1	0	30	28.1265
DATA	2406	15	110	0	0	A_21_P0002414	XR_425379	13532.6	4419	1.429697e+000	1.436277e+000	29	28	4.877278e+000	0	0	0	0	0	0	0.888308	0	0	30	27.8577
DATA	2407	15	111	0	0	A_22_P00009380	ENST00000523820	13553.6	4419	1.431067e+000	1.435093e+000	28	28	4.864153e+000	0	0	0	0	0	0	-0.603979	0	0	30	28.1215
DATA	2408	15	112	0	0	A_22_P00006683	ENST00000444827	13575	4418.8	1.432577e+000	1.436625e+000	27.5	28	4.925979e+000	0	0	0	0	0	0	0.0738896	0	0	30	27.95
DATA	2409	15	113	0	0	A_33_P3379176	ENST00000455505	13596.6	4418.82	1.930922e+001	2.407700e+000	47.5	28	5.045142e+000	0	0	0	0	0	0	19.956	1	1	30	28.1082
DATA	2410	15	114	0	0	A_21_P0011575	TCONS_l2_00011129	13617.4	4419	1.435889e+000	1.439928e+000	26	28	5.465551e+000	0	0	0	0	0	0	-2.46146	0	0	29.1201	28.2839
DATA	2411	15	115	0	0	A_22_P00013811	lnc-RP5-1047A19.4.1-1:1	13638.4	4418.97	1.437690e+000	1.447987e+000	31	28	5.435793e+000	0	0	0	0	0	0	1.38585	0	0	29.1201	28.3957
DATA	2412	15	116	0	0	A_23_P317683	NM_003274	13659.6	4418.97	2.979774e+002	2.983269e+001	335	27	5.456465e+000	0	0	0	0	0	0	306.808	1	1	30	27.8889
DATA	2413	15	117	0	0	A_33_P3271725	NM_025055	13681.2	4418.63	9.906014e+000	1.752514e+000	39	28	5.076516e+000	0	0	0	0	0	0	10.1851	1	1	22.7082	27.867
DATA	2414	15	118	0	0	A_33_P3210203	NM_032451	13702	4418.8	4.093184e+000	1.504502e+000	33	28	5.197529e+000	0	0	0	0	0	0	4.20252	1	0	28.1191	27.8922
DATA	2415	15	119	0	0	A_21_P0011743	NR_038278	13723.5	4418.47	3.122669e+001	3.442885e+000	56	27	4.988402e+000	0	0	0	0	0	0	32.012	1	1	24.4106	27.4194
DATA	2416	15	120	0	0	A_21_P0001362	lnc-SARS-1:1	13744.3	4418.61	1.448117e+000	1.452191e+000	27.5	28	5.374751e+000	0	0	0	0	0	0	-1.03328	0	0	30	27.5603
DATA	2417	15	121	0	0	A_22_P00011985	lnc-PLAGL2-1:1	13765.5	4418.68	1.450449e+000	1.455143e+000	28	28	5.471705e+000	0	0	0	0	0	0	0.431972	0	0	30	27.7395
DATA	2418	15	122	0	0	A_33_P3394828	NM_024078	13786.7	4418.75	5.017057e+003	5.017078e+002	5115	27	5.698619e+000	0	0	0	0	0	0	5118.59	1	1	23.696	27.5373
DATA	2419	15	123	0	0	A_23_P11372	NM_000194	13808	4418.7	2.880662e+002	2.884356e+001	318	27	5.346397e+000	0	0	0	0	0	0	293.394	1	1	26.2212	27.4031
DATA	2420	15	124	0	0	A_23_P98022	NM_012238	13828.8	4418.53	8.249557e+001	8.378090e+000	113	27	5.487687e+000	0	0	0	0	0	0	83.8788	1	1	24.8756	27.4726
DATA	2421	15	125	0	0	A_22_P00025156	ENST00000537280	13850	4418.5	1.460399e+000	1.464507e+000	28.5	28	5.859875e+000	0	0	0	0	0	0	-0.875673	0	0	30	27.8352
DATA	2422	15	126	0	0	A_32_P232035	NR_026776	13871.3	4418.5	1.463044e+000	1.467160e+000	26	28	5.776436e+000	0	0	0	0	0	0	-2.18451	0	0	27.0811	27.874
DATA	2423	15	127	0	0	A_21_P0009980	lnc-MC3R-1:1	13892.4	4418.59	1.347608e+001	1.994108e+000	41.5	29	6.041844e+000	0	0	0	0	0	0	13.6282	1	1	27.501	28.6745
DATA	2424	15	128	0	0	A_22_P00006930	ENST00000578741	13913.7	4418.5	1.468436e+000	1.472567e+000	28	29	6.049835e+000	0	0	0	0	0	0	-0.754022	0	0	30	28.8972
DATA	2425	15	129	0	0	A_33_P3382086	NM_138418	13935.1	4418.4	2.680933e+002	2.684990e+001	298	28	5.853795e+000	0	0	0	0	0	0	270.108	1	1	26.2212	28.7817
DATA	2426	15	130	0	0	A_33_P3220192	NR_026775	13956	4418.5	1.473932e+000	1.478729e+000	28	28	5.344123e+000	0	0	0	0	0	0	0.441096	0	0	30	28.4422
DATA	2427	15	131	0	1	ERCC-00058_185	DQ459418	13977	4418.5	1.476689e+000	1.484591e+000	29	28	5.277921e+000	0	0	0	0	0	0	1.05819	0	0	30	28.417
DATA	2428	15	132	0	0	A_33_P3404470	NM_030930	13998.5	4418.48	1.081443e+002	1.091573e+001	134	27.5	5.456827e+000	0	0	0	0	0	0	108.344	1	1	25.3321	28.2836
DATA	2429	15	133	0	0	A_22_P00011461	lnc-PAPPA-AS1-1:1	14019.4	4418.41	1.482268e+000	1.487723e+000	30	28	5.715757e+000	0	0	0	0	0	0	0.618297	0	0	30	28.4779
DATA	2430	15	134	0	0	A_21_P0011033	TCONS_l2_00005433	14040.5	4418.32	2.449338e+000	1.509220e+000	32	27	5.631559e+000	0	0	0	0	0	0	2.44475	1	0	30	28.2697
DATA	2431	15	135	0	0	A_33_P3394065	ENST00000422321	14061.7	4418.39	2.910674e+000	1.520121e+000	30	28	5.826004e+000	0	0	0	0	0	0	2.89981	1	0	30	28.702
DATA	2432	15	136	0	0	A_22_P00010593	ENST00000561906	14083	4418.5	1.490588e+000	1.494781e+000	28	28	5.554670e+000	0	0	0	0	0	0	-1.16815	0	0	30	28.3415
DATA	2433	15	137	0	0	A_33_P3416797	AL831947	14104	4418.5	1.854123e+000	1.508919e+000	30.5	28	4.928431e+000	0	0	0	0	0	0	1.84043	1	0	30	27.7107
DATA	2434	15	138	0	0	A_23_P52647	NM_006795	14125.1	4418.27	3.551592e+003	3.551623e+002	3448	27.5	4.975397e+000	0	0	0	0	0	0	3519.14	1	1	26.4388	27.582
DATA	2435	15	139	0	0	A_23_P112113	NM_014846	14147.1	4418.27	2.915948e+002	2.919818e+001	312	28	5.671458e+000	0	0	0	0	0	0	288.403	1	1	26.6546	28.4603
DATA	2436	15	140	0	0	A_33_P3489737	NM_020726	14167.6	4418.03	9.864136e+000	1.799735e+000	37	29	5.885889e+000	0	0	0	0	0	0	9.74021	1	1	29.1201	28.6468
DATA	2437	15	141	0	0	A_23_P121533	NM_012445	14188.8	4418.11	5.411591e+003	5.411612e+002	5150	28	5.624587e+000	0	0	0	0	0	0	5334.64	1	1	26.8687	27.9728
DATA	2438	15	142	0	0	A_33_P3383656	NM_001033575	14209.7	4418	3.814045e+002	3.817034e+001	395.5	27	5.425167e+000	0	0	0	0	0	0	375.386	1	1	26.0017	27.6584
DATA	2439	15	143	0	0	A_22_P00000611	lnc-ACOT1-3:2	14231	4418.2	5.208963e+001	5.424147e+000	80	27	5.151050e+000	0	0	0	0	0	0	51.1868	1	1	28.1191	27.6281
DATA	2440	15	144	0	0	A_23_P106741	NM_002811	14252.2	4418.11	1.078084e+003	1.078190e+002	1092.5	27	4.986845e+000	0	0	0	0	0	0	1057.83	1	1	26.8687	27.1138
DATA	2441	15	145	0	0	A_33_P3321205	NM_001159531	14273.4	4418	3.317628e+000	1.552862e+000	32	27	4.949977e+000	0	0	0	0	0	0	3.25074	1	0	30	27.2092
DATA	2442	15	146	0	0	A_33_P8922891	XM_005255009	14294.5	4418	1.645372e+000	1.527913e+000	31	27	5.035503e+000	0	0	0	0	0	0	1.61006	1	0	29.1201	26.9217
DATA	2443	15	147	0	1	ERCC-00012_90	ERCC-00012_90	14315.6	4418	1.516654e+000	1.522499e+000	29	27	5.686363e+000	0	0	0	0	0	0	0.67742	0	0	30	27.5188
DATA	2444	15	148	0	0	A_23_P11862	NM_018186	14336.7	4418.31	5.499022e+001	5.705957e+000	80	27	5.613308e+000	0	0	0	0	0	0	53.6792	1	1	24.4106	27.6405
DATA	2445	15	149	0	0	A_22_P00014513	lnc-SHPRH-2:3	14358	4417.8	1.519972e+000	1.524288e+000	27.5	27	5.195557e+000	0	0	0	0	0	0	0.107089	0	0	30	27.5081
DATA	2446	15	150	0	0	A_33_P3302393	ENST00000258157	14379.3	4417.85	1.091924e+002	1.102532e+001	137	27	5.271884e+000	0	0	0	0	0	0	106.381	1	1	26.4388	27.4365
DATA	2447	15	151	0	0	A_21_P0007890	ENST00000551629	14400.4	4418	2.255223e+001	2.723557e+000	49	28	5.928107e+000	0	0	0	0	0	0	21.953	1	1	29.1201	28.6741
DATA	2448	15	152	0	0	A_23_P211584	NM_033318	14421.5	4418	1.549309e+001	2.176096e+000	43.5	28	5.841486e+000	0	0	0	0	0	0	15.0707	1	1	30	28.5451
DATA	2449	15	153	0	0	A_23_P120125	NM_199235	14442.6	4417.97	1.524669e+000	1.533553e+000	29	28	5.973047e+000	0	0	0	0	0	0	1.15322	0	0	29.1201	28.5
DATA	2450	15	154	0	0	A_33_P3340129	AK125148	14463.8	4417.81	2.269046e+000	1.546337e+000	30	28	5.756349e+000	0	0	0	0	0	0	2.205	1	0	28.5237	28.4179
DATA	2451	15	155	0	0	A_24_P21770	NM_145008	14485.2	4418.16	1.103643e+002	1.114200e+001	132.5	28	5.286841e+000	0	0	0	0	0	0	107.211	1	1	25.7804	28.0751
DATA	2452	15	156	0	0	A_21_P0008493	lnc-HSP90AA1-10:1	14506	4417.8	1.525975e+000	1.531085e+000	28	29	5.559971e+000	0	0	0	0	0	0	0.48589	0	0	28.1191	28.7557
DATA	2453	15	157	0	0	A_24_P392713	ENST00000492017	14527.3	4417.5	1.193795e+004	1.193796e+003	11578.5	29	5.690645e+000	0	0	0	0	0	0	11596.7	1	1	24.4106	28.832
DATA	2454	15	158	0	0	A_33_P3340655	NM_052904	14548.4	4417.51	3.372170e+001	3.702980e+000	61	28	5.470027e+000	0	0	0	0	0	0	32.7639	1	1	25.3321	27.9922
DATA	2455	15	159	0	0	A_21_P0009757	lnc-C19orf12-2:1	14570.2	4417.36	1.110113e+002	1.120597e+001	138	27	5.930534e+000	0	0	0	0	0	0	107.902	1	1	24.6442	27.7287
DATA	2456	15	160	0	0	A_23_P252711	NM_016027	14590.9	4417.14	4.749441e+001	4.989295e+000	74	26	5.977713e+000	0	0	0	0	0	0	46.1913	1	1	25.7804	27.1373
DATA	2457	15	161	0	0	A_22_P00001431	lnc-APOB-2:1	14612	4417.5	1.523036e+000	1.527321e+000	28	26	5.755894e+000	0	0	0	0	0	0	-0.597628	0	0	30	26.7959
DATA	2458	15	162	0	0	A_24_P246351	NM_138411	14633	4417.5	3.084506e+000	1.556744e+000	31	26	5.218962e+000	0	0	0	0	0	0	3.00475	1	0	30	26.4032
DATA	2459	15	163	0	0	A_33_P3375626	A_33_P3375626	14654.3	4417.5	1.519819e+000	1.524095e+000	27	26	5.003433e+000	0	0	0	0	0	0	-1.1963	0	0	30	26.0917
DATA	2460	15	164	0	0	A_22_P00011417	lnc-PAK2-1:1	14675.7	4417.81	2.691375e+001	3.091951e+000	53	25	4.899471e+000	0	0	0	0	0	0	26.2837	1	1	23.696	25.4084
DATA	2461	16	1	0	0	A_23_P114656	NM_004964	11236.6	4427.97	1.459015e+003	1.459108e+002	1313	27	5.686858e+000	0	0	0	0	0	0	1310.09	1	1	30	27.6414
DATA	2462	16	2	0	0	A_21_P0014442	XR_251642	11257.8	4427.81	1.106877e+001	1.998179e+000	41	28	5.501980e+000	0	0	0	0	0	0	9.88998	1	1	28.5237	28.057
DATA	2463	16	3	0	0	A_33_P3373243	ENST00000319817	11279	4427.8	1.666571e+000	1.671260e+000	30	29	6.085821e+000	0	0	0	0	0	0	-0.0962153	0	0	30	29.6774
DATA	2464	16	4	0	0	A_33_P3238543	NR_015454	11300	4428.02	6.732320e+001	6.938380e+000	88	29	5.761192e+000	0	0	0	0	0	0	59.6233	1	1	24.8756	29.8308
DATA	2465	16	5	0	0	A_33_P3306018	AK127893	11321.3	4427.61	1.679926e+000	1.690322e+000	30	30	5.859012e+000	0	0	0	0	0	0	1.22058	0	0	30	30.4436
DATA	2466	16	6	0	0	A_33_P3270354	ENST00000418789	11342.5	4427.68	2.388888e+000	1.707353e+000	31	31	5.963264e+000	0	0	0	0	0	0	2.10043	1	0	27.0811	30.703
DATA	2467	16	7	0	0	A_23_P107684	NM_014347	11363.6	4427.59	7.337489e+001	7.530899e+000	91.5	30	5.743667e+000	0	0	0	0	0	0	64.316	1	1	30	30.3583
DATA	2468	16	8	0	0	A_33_P3404843	NM_172231	11384.8	4427.52	5.116390e+000	1.775792e+000	34	30	5.394055e+000	0	0	0	0	0	0	4.47232	1	0	30	29.6105
DATA	2469	16	9	0	0	A_22_P00023246	NR_110829	11406	4427.5	1.699894e+000	1.706007e+000	30	30	5.551768e+000	0	0	0	0	0	0	0.587626	0	0	30	29.5382
DATA	2470	16	10	0	0	A_22_P00017420	XR_245081	11427	4427.5	3.717836e+000	1.748289e+000	32	29	5.676009e+000	0	0	0	0	0	0	3.23496	1	0	30	29.451
DATA	2471	16	11	0	0	A_33_P3716108	DA096222	11448.2	4427.52	1.706654e+000	1.711782e+000	29	29	5.628146e+000	0	0	0	0	0	0	0.290785	0	0	30	29.2169
DATA	2472	16	12	0	0	A_23_P27107	NM_003963	11468.9	4427.72	9.426541e+000	1.956221e+000	36	29	5.865940e+000	0	0	0	0	0	0	8.17437	1	1	22.9591	29.6484
DATA	2473	16	13	0	0	A_22_P00025081	XR_426248	11490.5	4427.5	1.711388e+000	1.716202e+000	29	29.5	5.832658e+000	0	0	0	0	0	0	-0.147136	0	0	30	29.7817
DATA	2474	16	14	0	0	A_22_P00014420	lnc-SGMS1-1:1	11511.7	4427.5	1.713046e+000	1.724651e+000	29	30	6.039186e+000	0	0	0	0	0	0	1.3225	0	0	30	29.8707
DATA	2475	16	15	0	0	A_33_P3395743	NM_022834	11533	4427.63	2.908196e+002	2.913273e+001	275	29	6.117587e+000	0	0	0	0	0	0	251.454	1	1	25.5572	29.5929
DATA	2476	16	16	0	0	A_21_P0011371	TCONS_l2_00009029	11554	4427.5	1.714992e+000	1.719816e+000	29.5	31	6.216257e+000	0	0	0	0	0	0	0.00254236	0	0	30	30.4229
DATA	2477	16	17	0	0	A_33_P3338215	AK090863	11575.2	4427.48	3.220137e+000	1.750013e+000	32	31	5.970945e+000	0	0	0	0	0	0	2.78263	1	0	27.0811	30.6721
DATA	2478	16	18	0	0	A_32_P80741	NM_001007176	11596.4	4427.41	1.715190e+000	1.720014e+000	28	31	6.213418e+000	0	0	0	0	0	0	-0.190078	0	0	27.501	31.085
DATA	2479	16	19	0	0	A_22_P00022552	ENST00000517739	11617.5	4427.32	1.714669e+000	1.719492e+000	29	31	6.126829e+000	0	0	0	0	0	0	-0.321528	0	0	30	31.1215
DATA	2480	16	20	0	0	A_22_P00023828	NM_001185177	11638.6	4427.41	1.713841e+000	1.720494e+000	30	31	5.932228e+000	0	0	0	0	0	0	0.686355	0	0	30	30.8308
DATA	2481	16	21	0	0	A_21_P0000388	NR_003072	11659.8	4427.5	2.524861e+000	1.735915e+000	31.5	30	5.833329e+000	0	0	0	0	0	0	2.18522	1	0	30	30.1542
DATA	2482	16	22	0	0	A_22_P00000623	XR_249063	11681	4427.2	1.710950e+000	1.715763e+000	28	29	6.066230e+000	0	0	0	0	0	0	-0.14578	0	0	30	29.8708
DATA	2483	16	23	0	0	A_22_P00025600	NR_015342	11702.2	4427.19	1.709031e+000	1.713839e+000	28	29	5.957631e+000	0	0	0	0	0	0	-0.576057	0	0	30	29.752
DATA	2484	16	24	0	0	A_21_P0004979	ENST00000610240	11723.4	4427	1.706737e+000	1.711538e+000	28	29	6.000864e+000	0	0	0	0	0	0	-0.4574	0	0	30	29.6825
DATA	2485	16	25	0	0	A_23_P148204	NM_017944	11744.1	4427.68	2.110196e+002	2.117107e+001	209	29	5.392662e+000	0	0	0	0	0	0	183.507	1	1	25.5572	29.413
DATA	2486	16	26	0	0	A_22_P00025636	ENST00000522173	11765.6	4427	1.701403e+000	1.713741e+000	30.5	29	5.895601e+000	0	0	0	0	0	0	1.40008	0	0	30	28.95
DATA	2487	16	27	0	0	A_23_P133153	NM_004407	11786.6	4427	1.698343e+000	1.703120e+000	28	29	5.801128e+000	0	0	0	0	0	0	-0.0635698	0	0	30	29.2099
DATA	2488	16	28	0	0	A_22_P00017364	ENST00000505978	11808	4427.2	1.695027e+000	1.699795e+000	28	29	5.198483e+000	0	0	0	0	0	0	-2.05358	0	0	30	28.6305
DATA	2489	16	29	0	0	A_21_P0008667	XR_424667	11829.2	4427	3.693949e+000	1.735902e+000	33	29	6.020840e+000	0	0	0	0	0	0	3.23721	1	0	30	29.3451
DATA	2490	16	30	0	0	A_23_P30474	NM_018034	11849.8	4427.37	2.333345e+002	2.339475e+001	225.5	29	6.049649e+000	0	0	0	0	0	0	204.922	1	1	26.4388	29.0757
DATA	2491	16	31	0	0	A_23_P77401	NM_018340	11870.7	4427.53	1.847103e+003	1.847180e+002	1653	29	5.779356e+000	0	0	0	0	0	0	1625.97	1	1	25.7804	29.2326
DATA	2492	16	32	0	0	A_21_P0002261	lnc-IL1R2-1:2	11892.6	4427	5.784158e+000	1.780637e+000	34	29	5.602237e+000	0	0	0	0	0	0	5.10531	1	0	30	29.5
DATA	2493	16	33	0	0	A_23_P88046	NM_018210	11914.1	4427.03	1.130472e+002	1.142882e+001	124	29	5.078402e+000	0	0	0	0	0	0	100.045	1	1	27.501	29.2765
DATA	2494	16	34	0	0	A_21_P0005093	XR_428063	11935	4426.8	1.670326e+000	1.675024e+000	29	28	5.149908e+000	0	0	0	0	0	0	-0.375293	0	0	28.1191	28.7895
DATA	2495	16	35	0	0	A_32_P158786	NM_001170633	11956	4426.8	1.665640e+000	1.671647e+000	28.5	28	4.895781e+000	0	0	0	0	0	0	0.591378	0	0	30	28.7642
DATA	2496	16	36	0	0	A_33_P6497255	XR_426854	11977.4	4427	1.660767e+000	1.665439e+000	26	28	5.351796e+000	0	0	0	0	0	0	-3.37254	0	0	30	28.3373
DATA	2497	16	37	0	0	A_22_P00004863	NR_105005	11998.4	4426.97	1.655788e+000	1.660446e+000	26	28	5.729160e+000	0	0	0	0	0	0	-2.40238	0	0	30	28.5805
DATA	2498	16	38	0	0	A_22_P00015744	lnc-TAF12-2:1	12019.5	4427.36	1.014772e+003	1.014907e+002	938	28	5.849395e+000	0	0	0	0	0	0	911.186	1	1	25.3321	28.6033
DATA	2499	16	39	0	1	ERCC-00130_136	EF011072	12040.8	4426.81	1.645419e+000	1.650048e+000	27	28	5.574060e+000	0	0	0	0	0	0	-1.13756	0	0	30	28.4504
DATA	2500	16	40	0	0	A_22_P00022568	ENST00000429469	12062	4426.8	1.640095e+000	1.644709e+000	29	29	5.847842e+000	0	0	0	0	0	0	-0.378122	0	0	30	29.0329
DATA	2501	16	41	0	0	A_22_P00003748	ENST00000578545	12083	4426.8	1.634745e+000	1.643657e+000	29	29	5.971133e+000	0	0	0	0	0	0	1.0791	0	0	30	29.3454
DATA	2502	16	42	0	0	A_23_P4082	NM_006584	12103.6	4426.86	7.088999e+000	1.781171e+000	35	29	6.507950e+000	0	0	0	0	0	0	6.44866	1	0	30	29.439
DATA	2503	16	43	0	0	A_33_P3214705	NM_001100418	12125.2	4426.5	2.178323e+002	2.184400e+001	220	29	6.388477e+000	0	0	0	0	0	0	198.85	1	1	25.7804	29.3433
DATA	2504	16	44	0	1	ERCC-00046_63	DQ516748	12146.5	4426.68	1.618170e+000	1.622722e+000	26	28	6.028604e+000	0	0	0	0	0	0	-2.5932	0	0	30	28.7708
DATA	2505	16	45	0	0	A_33_P3363168	NM_001282129	12167.8	4426.52	7.803893e+002	7.805568e+001	746	28	5.546092e+000	0	0	0	0	0	0	717.35	1	1	27.0811	28.6265
DATA	2506	16	46	0	0	A_33_P3338740	NM_021044	12189	4426.5	1.606856e+000	1.611376e+000	29	28	5.538247e+000	0	0	0	0	0	0	-0.241065	0	0	30	28.4453
DATA	2507	16	47	0	0	A_33_P3366296	NR_026731	12210	4426.5	1.601244e+000	1.605748e+000	28	29	5.733926e+000	0	0	0	0	0	0	-0.887358	0	0	30	28.8993
DATA	2508	16	48	0	0	A_23_P209360	NM_052920	12230.2	4426.8	1.199483e+001	1.999968e+000	39	29	5.761412e+000	0	0	0	0	0	0	11.141	1	1	24.4106	28.8763
DATA	2509	16	49	0	0	A_33_P3628481	NR_046216	12252.7	4426.5	4.569502e+001	4.839641e+000	72.5	28	5.646837e+000	0	0	0	0	0	0	42.6033	1	1	25.3321	28.2405
DATA	2510	16	50	0	0	A_24_P27977	NM_003307	12273.7	4426.65	2.339957e+001	2.828292e+000	51	28	6.025213e+000	0	0	0	0	0	0	21.8937	1	1	23.696	28.5514
DATA	2511	16	51	0	0	A_21_P0009001	lnc-CLDN6-1:1	12293.6	4427.46	6.160779e+000	1.699039e+000	36	28	5.952930e+000	0	0	0	0	0	0	5.78343	1	0	17.5897	28.2967
DATA	2512	16	52	0	0	A_21_P0014711	NM_001282958	12316.5	4426.5	2.611904e+003	2.611952e+002	2476.5	28	5.459804e+000	0	0	0	0	0	0	2461.53	1	1	24.4106	27.9594
DATA	2513	16	53	0	0	A_33_P3309506	NM_001080837	12337	4426.5	1.567389e+000	1.576826e+000	31.5	28	5.643909e+000	0	0	0	0	0	0	1.18997	0	0	26.2212	28.5149
DATA	2514	16	54	0	0	A_22_P00014315	lnc-SERPINB3-3:3	12358.2	4426.5	1.561840e+000	1.566234e+000	27	28	5.583752e+000	0	0	0	0	0	0	-1.54888	0	0	30	28.5486
DATA	2515	16	55	0	0	A_19_P00321631	ENST00000430094	12379.4	4426.41	1.556308e+000	1.560686e+000	28	28	5.085470e+000	0	0	0	0	0	0	-0.391626	0	0	30	28.5099
DATA	2516	16	56	0	0	A_21_P0009216	lnc-PFAS-1:2	12400.5	4426.32	3.725414e+000	1.599227e+000	34	29	5.710827e+000	0	0	0	0	0	0	3.5606	1	0	27.0811	29.642
DATA	2517	16	57	0	0	A_21_P0008046	ENST00000394457	12421.6	4426.41	2.064335e+001	2.581373e+000	50	30	5.895644e+000	0	0	0	0	0	0	19.7987	1	1	30	30.0116
DATA	2518	16	58	0	0	A_23_P370142	NM_002572	12442.5	4426.5	3.555024e+002	3.558378e+001	363	29	6.124654e+000	0	0	0	0	0	0	342.12	1	1	24.4106	29.9846
DATA	2519	16	59	0	0	A_23_P305723	NM_020948	12463.6	4426.61	2.715395e+002	2.719755e+001	293	29	6.051277e+000	0	0	0	0	0	0	262.21	1	1	24.4106	29.7312
DATA	2520	16	60	0	0	A_23_P49539	NM_001291324	12485.2	4426.19	6.944286e+000	1.683854e+000	34	29	5.762252e+000	0	0	0	0	0	0	6.72895	1	0	30	29.5399
DATA	2521	16	61	0	0	A_33_P3361741	NM_013238	12506.4	4426	1.636805e+002	1.643930e+001	189.5	29	5.188765e+000	0	0	0	0	0	0	159.136	1	1	29.1201	29.2969
DATA	2522	16	62	0	0	A_23_P103465	NM_000929	12527.4	4426.03	2.211059e+001	2.685326e+000	52	28	5.419440e+000	0	0	0	0	0	0	21.5672	1	1	29.1201	29.0608
DATA	2523	16	63	0	0	A_21_P0012410	TCONS_l2_00018976	12548.6	4426	1.514673e+000	1.518934e+000	28	28	5.382033e+000	0	0	0	0	0	0	-1.59657	0	0	29.1201	29.063
DATA	2524	16	64	0	0	A_21_P0014819	A_21_P0014819	12569.7	4426.1	1.509871e+000	1.514443e+000	28	28	4.895368e+000	0	0	0	0	0	0	0.307892	0	0	30	28.4757
DATA	2525	16	65	0	0	A_33_P3305388	NM_001004058	12591	4426.2	1.505118e+000	1.509352e+000	27	28	4.964152e+000	0	0	0	0	0	0	-2.08713	0	0	30	28.3937
DATA	2526	16	66	0	0	A_22_P00011217	ENST00000561973	12612.2	4426	1.500497e+000	1.506947e+000	30	28	5.214234e+000	0	0	0	0	0	0	0.80929	0	0	30	28.4308
DATA	2527	16	67	0	1	ETG09_48764	ETG09_48764	12633.4	4426	1.495981e+000	1.500189e+000	27	28	5.215182e+000	0	0	0	0	0	0	-1.25497	0	0	30	28.4303
DATA	2528	16	68	0	0	A_22_P00018643	lnc-TEKT5-2:1	12654.5	4426	3.170377e+000	1.529018e+000	31.5	28	5.713296e+000	0	0	0	0	0	0	3.15053	1	0	30	28.4127
DATA	2529	16	69	0	0	A_22_P00008765	lnc-KIF15-1:1	12675.6	4426	1.487319e+000	1.491503e+000	28.5	29	6.082550e+000	0	0	0	0	0	0	-0.980187	0	0	30	28.8635
DATA	2530	16	70	0	0	A_33_P3225690	NM_014643	12696.7	4426.05	1.108056e+002	1.117994e+001	137	29	6.121460e+000	0	0	0	0	0	0	110.737	1	1	26.2212	29.0085
DATA	2531	16	71	0	0	A_24_P12435	NM_181782	12717.8	4426.34	2.647699e+002	2.651851e+001	292	29	5.691799e+000	0	0	0	0	0	0	265.326	1	1	26.2212	29.1046
DATA	2532	16	72	0	0	A_33_P3358601	NM_001170820	12739.2	4426	1.475192e+000	1.479445e+000	30	29	5.555877e+000	0	0	0	0	0	0	0.175444	0	0	30	29.1245
DATA	2533	16	73	0	0	A_33_P3228762	NM_001104647	12760.2	4425.89	2.060672e+002	2.065948e+001	242	29	5.334121e+000	0	0	0	0	0	0	207.583	1	1	26.8687	29.0412
DATA	2534	16	74	0	0	A_21_P0000714	NR_038108	12781.2	4426.11	1.047714e+003	1.047818e+002	1031	28	5.164663e+000	0	0	0	0	0	0	1058.03	1	1	26.8687	28.6192
DATA	2535	16	75	0	0	A_22_P00009079	ENST00000598304	12802.6	4425.97	1.464241e+000	1.468665e+000	29.5	28	5.460089e+000	0	0	0	0	0	0	0.303244	0	0	30	28.6179
DATA	2536	16	76	0	0	A_33_P3252925	NM_001287439	12824	4426.31	4.740924e+002	4.743187e+001	485.5	28	6.255227e+000	0	0	0	0	0	0	481.056	1	1	26.0017	29.1618
DATA	2537	16	77	0	0	A_33_P3410589	NM_153690	12844.9	4425.96	3.775383e+001	4.048462e+000	67	29	6.485858e+000	0	0	0	0	0	0	38.3927	1	1	24.6442	29.2739
DATA	2538	16	78	0	0	A_24_P878388	ENST00000463344	12866.4	4425.61	5.791004e+003	5.791023e+002	5896.5	29	6.914348e+000	0	0	0	0	0	0	5901.76	1	1	24.4106	29.6314
DATA	2539	16	79	0	0	A_33_P3269631	ENST00000495900	12887.3	4425.61	2.512285e+000	1.477103e+000	31	29	6.160532e+000	0	0	0	0	0	0	2.56552	1	0	30	28.9622
DATA	2540	16	80	0	0	A_22_P00011780	ENST00000436340	12908.5	4425.68	2.006877e+001	2.477498e+000	47	29	5.842745e+000	0	0	0	0	0	0	20.5342	1	1	27.0811	28.8941
DATA	2541	16	81	0	0	A_21_P0009921	ENST00000440889	12929.5	4425.68	1.445989e+000	1.450057e+000	26	29	5.742516e+000	0	0	0	0	0	0	-2.87719	0	0	30	28.8008
DATA	2542	16	82	0	0	A_32_P65589	AJ252276	12950.8	4425.52	3.165946e+000	1.481710e+000	31	29	5.477561e+000	0	0	0	0	0	0	3.2511	1	0	30	29.1406
DATA	2543	16	83	0	0	A_23_P99891	NM_022566	12971.6	4425.66	3.939060e+002	3.941710e+001	426	29	5.849296e+000	0	0	0	0	0	0	405.167	1	1	24.6442	29.1756
DATA	2544	16	84	0	0	A_23_P170352	NM_002949	12992.8	4425.68	1.145035e+002	1.154089e+001	147	28	5.636818e+000	0	0	0	0	0	0	117.962	1	1	26.0017	28.7098
DATA	2545	16	85	0	0	A_33_P3337569	NM_214711	13014.2	4425.52	1.438199e+000	1.447859e+000	30.5	29	5.970771e+000	0	0	0	0	0	0	1.48384	1	0	30	29.4701
DATA	2546	16	86	0	0	A_33_P3217507	A_33_P3217507	13035.3	4425.5	1.434699e+000	1.438735e+000	27	29	6.186025e+000	0	0	0	0	0	0	-2.77351	0	0	27.0811	29.51
DATA	2547	16	87	0	0	A_23_P420863	NM_022162	13055.9	4425.6	3.034591e+002	3.037991e+001	334	29	5.790599e+000	0	0	0	0	0	0	313.907	1	1	25.7804	29.1154
DATA	2548	16	88	0	0	A_21_P0013551	TCONS_l2_00028610	13077.7	4425.5	1.431196e+000	1.435222e+000	29	29	5.578946e+000	0	0	0	0	0	0	-0.524166	0	0	30	28.9811
DATA	2549	16	89	0	0	A_23_P117928	NM_014952	13098.9	4425.4	2.933786e+002	2.937287e+001	330	28.5	5.630497e+000	0	0	0	0	0	0	304.169	1	1	25.7804	28.9697
DATA	2550	16	90	0	0	A_22_P00015867	lnc-TBX15-2:1	13120.4	4425.14	1.688751e+001	2.214355e+000	44	28	5.482094e+000	0	0	0	0	0	0	17.5257	1	1	21.9382	28.8093
DATA	2551	16	91	0	0	A_21_P0008219	lnc-TUBGCP3-6:1	13140.9	4425.4	8.373839e+002	8.375061e+001	900	28	5.539824e+000	0	0	0	0	0	0	869.762	1	1	25.7804	29.0234
DATA	2552	16	92	0	0	A_24_P403734	NM_015481	13162.3	4425.5	9.289926e+002	9.291027e+001	976.5	29	6.011132e+000	0	0	0	0	0	0	965.661	1	1	24.4106	29.7638
DATA	2553	16	93	0	0	A_23_P435601	NM_175052	13183.5	4425.32	1.425034e+000	1.429043e+000	28	29	6.051964e+000	0	0	0	0	0	0	-0.565347	0	0	30	30.1387
DATA	2554	16	94	0	0	A_33_P6473144	NR_110248	13204.6	4425.41	1.424237e+000	1.428243e+000	29	29	5.963066e+000	0	0	0	0	0	0	-0.173802	0	0	30	29.4025
DATA	2555	16	95	0	0	A_33_P3278118	NM_004346	13225.3	4425.75	4.760261e+001	4.969718e+000	72	28	5.826743e+000	0	0	0	0	0	0	49.5644	1	1	24.4106	28.5104
DATA	2556	16	96	0	0	A_22_P00023268	lnc-PIKFYVE-2:1	13247	4425.4	3.332763e+001	3.625448e+000	62	29	6.168665e+000	0	0	0	0	0	0	34.7135	1	1	25.3321	28.6485
DATA	2557	16	97	0	1	ERCC-00019_219	DQ883651	13268.2	4425.53	4.265704e+001	4.497970e+000	70	28	5.726631e+000	0	0	0	1	0	0	44.4425	1	1	24.8756	28.6145
DATA	2558	16	98	0	0	A_23_P66682	NM_018952	13289.3	4425.1	6.237304e+000	1.556904e+000	37.5	28	6.059674e+000	0	0	0	0	0	0	6.49931	1	0	28.3221	28.3127
DATA	2559	16	99	0	0	A_23_P97606	NM_000851	13310.4	4425.03	5.897464e+000	1.543529e+000	35	29	6.800084e+000	0	0	0	0	0	0	6.14554	1	0	29.1201	29.2814
DATA	2560	16	100	0	0	A_32_P189211	NM_001039905	13331.6	4425.03	1.422477e+000	1.426791e+000	30	28	6.167621e+000	0	0	0	0	0	0	0.311022	0	0	30	28.9416
DATA	2561	16	101	0	0	A_24_P23546	NM_198956	13352.8	4425.19	2.073657e+000	1.441659e+000	30.5	29.5	6.754036e+000	0	0	0	0	0	0	2.16051	1	0	30	30.314
DATA	2562	16	102	0	0	A_23_P154875	NM_012105	13373.9	4424.92	1.215751e+002	1.224097e+001	153	30	6.336292e+000	0	0	0	0	0	0	126.637	1	1	27.0811	30.2209
DATA	2563	16	103	0	0	A_22_P00010119	lnc-MRP63-6:1	13395	4425.2	5.176509e+000	1.518422e+000	33	29	5.928890e+000	0	0	0	0	0	0	5.39034	1	0	30	29.6492
DATA	2564	16	104	0	0	A_21_P0013108	lnc-SHPRH-2:8	13415.8	4426	2.385097e+001	2.779915e+000	52	28	5.851048e+000	0	0	0	0	0	0	24.8265	1	1	22.4545	28.7388
DATA	2565	16	105	0	0	A_22_P00002569	lnc-C17orf89-2:1	13437.5	4425	1.424789e+000	1.429604e+000	29	28	5.870518e+000	0	0	0	0	0	0	0.499665	0	0	29.1201	28.2632
DATA	2566	16	106	0	0	A_24_P23445	NR_029422	13458	4425.74	9.104499e+000	1.694900e+000	39.5	27	5.671713e+000	0	0	0	0	0	0	9.46636	1	1	21.6755	27.6805
DATA	2567	16	107	0	0	A_33_P3283592	NM_001142306	13479.6	4425	1.426612e+000	1.430625e+000	29	27	5.547227e+000	0	0	0	0	0	0	-0.340534	0	0	30	27.5315
DATA	2568	16	108	0	0	A_23_P252855	NM_018321	13500.6	4425.25	1.297271e+002	1.305147e+001	154	27	5.443382e+000	0	0	0	0	0	0	134.685	1	1	25.3321	27.563
DATA	2569	16	109	0	0	A_22_P00001790	XR_246615	13522.2	4425	7.100465e+000	1.599238e+000	37	28	4.833321e+000	0	0	0	0	0	0	7.36535	1	0	28.1191	27.8487
DATA	2570	16	110	0	0	A_33_P3292230	NM_001193282	13543.4	4425	1.430289e+000	1.434313e+000	28	28	4.992201e+000	0	0	0	0	0	0	-0.431674	0	0	30	27.9639
DATA	2571	16	111	0	0	A_23_P69452	NM_016216	13564.1	4425.14	3.746741e+001	4.012406e+000	65.5	28	4.870863e+000	0	0	0	0	0	0	38.7902	1	1	27.501	27.9409
DATA	2572	16	112	0	0	A_21_P0013964	lnc-ZNF768-1:1	13585.6	4424.97	1.519627e+000	1.445341e+000	30	28	4.914706e+000	0	0	0	0	0	0	1.57153	1	0	30	27.708
DATA	2573	16	113	0	0	A_23_P106127	NM_014749	13606.6	4424.95	2.597333e+002	2.601316e+001	282	28	5.068118e+000	0	0	0	0	0	0	268.293	1	1	27.2919	28.0044
DATA	2574	16	114	0	0	A_22_P00003569	NR_045196	13628.1	4424.89	1.491313e+002	1.498256e+001	186	28	5.521064e+000	0	0	0	0	0	0	153.853	1	1	27.0811	28.4153
DATA	2575	16	115	0	0	A_32_P110243	BC071734	13649	4425.2	5.494781e+004	5.494781e+003	56424	28	5.455868e+000	0	0	0	0	0	0	56614.6	1	1	28.1191	28.1082
DATA	2576	16	116	0	0	A_23_P24215	NM_015188	13670	4424.65	1.040252e+001	1.780188e+000	39.5	28	5.347443e+000	0	0	0	0	0	0	10.7035	1	1	24.8756	28.2026
DATA	2577	16	117	0	0	A_33_P3375636	NM_001129891	13691.5	4424.68	1.847106e+000	1.458473e+000	30	28	5.200540e+000	0	0	0	0	0	0	1.89779	1	0	30	28.1918
DATA	2578	16	118	0	0	A_33_P3347281	NM_001024075	13712.5	4424.68	1.714763e+000	1.458983e+000	30	27.5	5.250455e+000	0	0	0	0	0	0	1.75921	1	0	30	27.7965
DATA	2579	16	119	0	0	A_23_P398712	NM_015025	13733.7	4424.61	1.447042e+000	1.451113e+000	29	27	5.357894e+000	0	0	0	0	0	0	-0.631015	0	0	30	27.5922
DATA	2580	16	120	0	0	A_23_P324813	NM_181844	13755	4424.5	1.505374e+000	1.461227e+000	30	28	5.437838e+000	0	0	0	0	0	0	1.53952	1	0	30	27.7297
DATA	2581	16	121	0	0	A_22_P00022807	lnc-CPXM2-2:2	13776	4424.5	6.805599e+000	1.607047e+000	34	27	5.535126e+000	0	0	0	0	0	0	6.94863	1	0	30	27.5513
DATA	2582	16	122	0	0	A_33_P3408711	NM_001456	13797.2	4424.52	4.897706e+001	5.110202e+000	80	28	5.290404e+000	0	0	0	0	0	0	49.9216	1	1	27.0811	27.3837
DATA	2583	16	123	0	0	A_21_P0003136	lnc-VGLL3-1:1	13818.4	4424.59	4.003176e+000	1.514690e+000	32	27.5	5.841917e+000	0	0	0	0	0	0	4.07331	1	0	30	27.65
DATA	2584	16	124	1028	1	(+)E1A_r60_n9	E1A_r60_n9	13839.6	4424.59	1.459319e+000	1.465178e+000	31	27.5	5.421499e+000	0	0	0	0	0	0	0.727921	0	0	30	27.4919
DATA	2585	16	125	0	0	A_21_P0012866	TCONS_l2_00022657	13860.7	4424.5	3.824216e+000	1.515111e+000	33	28	5.820011e+000	0	0	0	0	0	0	3.87735	1	0	27.0811	27.7539
DATA	2586	16	126	0	0	A_23_P28015	ENST00000301475	13881.9	4424.6	8.773272e+001	8.895365e+000	117	28	5.872243e+000	0	0	0	0	0	0	88.7885	1	1	26.2212	28.3636
DATA	2587	16	127	0	0	A_21_P0013734	XR_432469	13903.6	4425.05	1.188661e+001	1.891672e+000	40	29	6.093580e+000	0	0	0	0	0	0	12.0066	1	1	30	28.9923
DATA	2588	16	128	0	0	A_23_P208400	NM_024876	13924.2	4424.5	1.276918e+001	1.950348e+000	42	29	5.623605e+000	0	0	0	0	0	0	12.8749	1	1	26.6546	28.6905
DATA	2589	16	129	0	0	A_23_P131526	NM_024520	13945.6	4424.42	1.285262e+002	1.293722e+001	153	28	5.763792e+000	0	0	0	0	0	0	129.342	1	1	25.7804	28.9286
DATA	2590	16	130	0	0	A_22_P00017699	lnc-XKR9-1:2	13966.5	4424.32	1.475665e+000	1.479816e+000	28.5	28	5.562966e+000	0	0	0	0	0	0	-0.630621	0	0	30	28.6965
DATA	2591	16	131	0	0	A_21_P0012774	ENST00000515128	13987.6	4424.41	1.478477e+000	1.482636e+000	29.5	28	5.422957e+000	0	0	0	0	0	0	-0.487853	0	0	30	28.3258
DATA	2592	16	132	0	0	A_21_P0000016	NM_001146225	14008.8	4424.5	2.164068e+000	1.501163e+000	30	27	5.683474e+000	0	0	0	0	0	0	2.16544	1	0	30	28.3629
DATA	2593	16	133	0	0	A_21_P0010552	NM_001012421	14030	4424.5	2.495194e+000	1.509081e+000	31	28	5.858334e+000	0	0	0	0	0	0	2.49203	1	0	30	28.6411
DATA	2594	16	134	0	0	A_23_P316085	NR_045180	14051.2	4424.5	1.486945e+000	1.493638e+000	28.5	28	5.923696e+000	0	0	0	0	0	0	0.862833	0	0	30	28.5407
DATA	2595	16	135	0	0	A_23_P136671	NM_001074	14072.3	4424.1	1.489703e+000	1.493893e+000	25	28	5.481148e+000	0	0	0	0	0	0	-2.86792	0	0	30	28.2588
DATA	2596	16	136	0	0	A_22_P00019938	ENST00000494761	14093.4	4424.03	1.860149e+000	1.508173e+000	29	28	5.620664e+000	0	0	0	0	0	0	1.84743	1	0	30	28.6031
DATA	2597	16	137	0	0	A_33_P3373119	A_33_P3373119	14114.6	4424.03	2.811507e+000	1.525524e+000	31	28	4.928277e+000	0	0	0	0	0	0	2.78719	1	0	29.1201	27.7287
DATA	2598	16	138	0	0	A_24_P294842	NM_000332	14135.8	4424.19	2.251851e+001	2.706877e+000	52	28	5.471223e+000	0	0	0	0	0	0	22.2833	1	1	28.5237	28.248
DATA	2599	16	139	0	0	A_22_P00004839	lnc-CYB5R2-2:1	14157	4424.2	1.649157e+000	1.513778e+000	30	28	5.672467e+000	0	0	0	0	0	0	1.62905	1	0	30	28.8259
DATA	2600	16	140	0	0	A_23_P20544	NM_033516	14178	4424.2	1.503105e+000	1.507333e+000	26	28	5.661108e+000	0	0	0	0	0	0	-1.65301	0	0	28.1191	28.418
DATA	2601	16	141	0	0	A_33_P3356696	A_33_P3356696	14199.4	4424	1.505612e+000	1.513833e+000	30	28	5.446862e+000	0	0	0	0	0	0	1.0808	0	0	29.1201	27.754
DATA	2602	16	142	0	0	A_33_P3369398	A_33_P3369398	14220.5	4424	6.138815e+000	1.632122e+000	35	28	5.303606e+000	0	0	0	0	0	0	6.03388	1	0	30	27.7863
DATA	2603	16	143	0	0	A_22_P00007371	lnc-GREM2-7:1	14241.6	4424	2.124913e+001	2.609464e+000	49	27	5.057833e+000	0	0	0	0	0	0	20.8537	1	1	29.1201	27.5519
DATA	2604	16	144	0	0	A_33_P3426943	NR_038238	14262.6	4424	1.512579e+000	1.516834e+000	28.5	27	4.798305e+000	0	0	0	0	0	0	-1.48799	0	0	29.1201	27.5528
DATA	2605	16	145	0	0	A_23_P112159	NM_012154	14284.2	4424.67	8.280346e+002	8.281739e+001	812.5	27	4.834899e+000	0	0	0	0	0	0	810.218	1	1	25.3321	27.0948
DATA	2606	16	146	0	0	A_23_P126031	NM_001004469	14305.2	4424	4.822316e+000	1.595606e+000	32	27	5.640943e+000	0	0	0	0	0	0	4.71272	1	0	30	27.5868
DATA	2607	16	147	0	0	A_33_P3363507	A_33_P3363507	14326.4	4424	1.518595e+000	1.522866e+000	27	27	5.702624e+000	0	0	0	0	0	0	-1.48358	0	0	29.1201	27.709
DATA	2608	16	148	0	0	A_24_P127235	NM_004327	14347.2	4424.49	4.804955e+001	5.041049e+000	76	27	5.571422e+000	0	0	0	0	0	0	46.8447	1	1	25.7804	27.8692
DATA	2609	16	149	0	0	A_33_P3368375	NM_007322	14368.8	4423.44	1.814146e+001	2.370658e+000	45	28	5.661128e+000	0	0	0	0	0	0	17.6701	1	1	22.7082	28.0996
DATA	2610	16	150	0	0	A_33_P3261625	NM_021177	14390.1	4424.15	1.839168e+003	1.839231e+002	1820	28	5.637426e+000	0	0	0	0	0	0	1789.58	1	1	27.2919	28.1445
DATA	2611	16	151	0	0	A_23_P54963	NM_032478	14410.9	4423.57	5.977723e+001	6.170098e+000	86	28	5.807267e+000	0	0	0	0	0	0	58.1239	1	1	26.4388	28.4406
DATA	2612	16	152	0	0	A_19_P00813352	lnc-DYM-1:1	14432.5	4424	2.623554e+003	2.623598e+002	2569	28	5.752494e+000	0	0	0	0	0	0	2549.09	1	1	25.3321	28.3889
DATA	2613	16	153	0	0	A_22_P00010247	NR_125419	14453.2	4423.81	1.526322e+000	1.530616e+000	27	28	5.781231e+000	0	0	0	0	0	0	-1.11083	0	0	28.5237	28.4213
DATA	2614	16	154	0	0	A_33_P3284453	NM_001012279	14474.4	4423.97	7.624353e+000	1.710585e+000	34	28	5.548868e+000	0	0	0	0	0	0	7.40106	1	0	30	28.2415
DATA	2615	16	155	0	0	A_33_P3278475	NM_002158	14495.7	4424.2	5.497145e+002	5.499279e+001	550.5	28	5.174904e+000	0	0	0	0	0	0	533.461	1	1	24.4106	28.4685
DATA	2616	16	156	0	0	A_24_P28811	NR_103761	14516.7	4423.61	1.804948e+002	1.811436e+001	202	28	5.337773e+000	0	0	0	0	0	0	175.157	1	1	27.2919	28.2443
DATA	2617	16	157	0	0	A_33_P3338392	NM_022115	14538	4423.5	2.340926e+001	2.797445e+000	52	28	5.560406e+000	0	0	0	0	0	0	22.719	1	1	26.2212	28.5697
DATA	2618	16	158	0	0	A_33_P3229702	NM_053284	14558.8	4423.62	3.180290e+001	3.529728e+000	57	27	5.677203e+000	0	0	0	0	0	0	30.8718	1	1	26.2212	27.7598
DATA	2619	16	159	0	0	A_22_P00012368	lnc-PREX2-1:1	14580.4	4423.74	3.247297e+001	3.589951e+000	59	27	5.789399e+000	0	0	0	0	0	0	31.5352	1	1	22.1978	27.4336
DATA	2620	16	160	0	0	A_21_P0008174	lnc-PCDH20-4:1	14601.4	4423.59	1.525360e+000	1.530462e+000	27.5	26	5.840010e+000	0	0	0	0	0	0	0.484111	0	0	30	27.052
DATA	2621	16	161	0	0	A_23_P324885	NM_001123396	14622.6	4424.08	1.540078e+001	2.169862e+000	43	26	5.687662e+000	0	0	0	0	0	0	14.9764	1	1	23.9365	27.0361
DATA	2622	16	162	0	0	A_23_P76799	NM_013448	14643.8	4423.87	3.983067e+002	3.985993e+001	414	26	5.691695e+000	0	0	0	0	0	0	387.741	1	1	24.4106	26.7407
DATA	2623	16	163	0	0	A_21_P0000290	NR_002750	14664.5	4423.28	7.358348e+000	1.693161e+000	38	25	4.879951e+000	0	0	0	0	0	0	7.17265	1	0	20.591	25.5786
DATA	2624	16	164	0	0	A_21_P0010245	lnc-WRB-2:1	14686	4423.5	1.518447e+000	1.523016e+000	29	25	4.944062e+000	0	0	0	0	0	0	0.294063	0	0	30	25.2319
DATA	2625	17	1	0	0	A_21_P0014367	XR_133155	11226	4434.2	1.650309e+000	1.654952e+000	29	27	5.567073e+000	0	0	0	0	0	0	-0.278882	0	0	28.1191	27.3779
DATA	2626	17	2	0	0	A_21_P0005569	lnc-DYNC1I1-1:1	11247.4	4434	1.658752e+000	1.664083e+000	28	27	5.626445e+000	0	0	0	0	0	0	0.420279	0	0	30	27.909
DATA	2627	17	3	0	0	A_33_P3361925	NM_001184898	11268	4434.94	3.449678e+001	3.833369e+000	58	28	5.569906e+000	0	0	0	0	0	0	30.6742	1	1	22.7082	28.5338
DATA	2628	17	4	0	0	A_23_P58321	NM_001237	11288.5	4434.36	1.972350e+000	1.689943e+000	28	29	5.866994e+000	0	0	0	0	0	0	1.74676	1	0	30	29.5823
DATA	2629	17	5	0	0	A_33_P3246318	NM_014248	11310.5	4434.5	4.023333e+003	4.023368e+002	3407.5	29	5.890378e+000	0	0	0	0	0	0	3548.32	1	1	26.2212	29.8902
DATA	2630	17	6	0	0	A_33_P3334535	NM_017676	11331.4	4434.63	2.631910e+001	3.128587e+000	52	30.5	5.947172e+000	0	0	0	0	0	0	23.1285	1	1	24.8756	30.5423
DATA	2631	17	7	0	0	A_33_P3256793	NM_020775	11353	4434.51	3.629755e+002	3.633720e+001	338	31	5.912891e+000	0	0	0	0	0	0	317.929	1	1	26.2212	30.9494
DATA	2632	17	8	0	0	A_33_P3228128	NM_202001	11374.2	4434.37	2.754569e+002	2.759821e+001	260.5	30.5	5.601656e+000	0	0	0	0	0	0	240.584	1	1	26.4388	30.0916
DATA	2633	17	9	0	0	A_33_P3335451	NM_018622	11395	4434.31	1.136538e+003	1.136667e+002	953	30	5.594812e+000	0	0	0	0	0	0	990.168	1	1	26.0017	29.5743
DATA	2634	17	10	0	0	A_32_P71447	NM_015261	11415.9	4434.68	1.047385e+002	1.061255e+001	117	30	5.814874e+000	0	0	0	0	0	0	91.0371	1	1	25.7804	29.7532
DATA	2635	17	11	0	0	A_21_P0010028	lnc-ABHD12-1:1	11437.6	4433.97	1.708364e+000	1.713170e+000	27	29	5.601285e+000	0	0	0	0	0	0	-0.811495	0	0	30	29.6031
DATA	2636	17	12	0	0	A_32_P129669	NM_032428	11458.8	4433.89	1.368258e+002	1.378975e+001	144	29	5.839412e+000	0	0	0	0	0	0	118.525	1	1	26.8687	29.4194
DATA	2637	17	13	0	0	A_22_P00006825	lnc-GABRB2-1:1	11480	4433.8	2.009810e+000	1.729903e+000	29	30	5.791930e+000	0	0	0	0	0	0	1.73871	1	0	30	29.9873
DATA	2638	17	14	0	0	A_22_P00015738	lnc-TACR2-1:1	11501	4433.5	1.715028e+000	1.719852e+000	28	30	5.969422e+000	0	0	0	0	0	0	-1.22049	0	0	30	30.0155
DATA	2639	17	15	0	0	A_23_P118300	NM_031208	11522.9	4433.55	7.780523e+001	7.968644e+000	96	30	5.928104e+000	0	0	0	0	0	0	67.19	1	1	24.6442	30.0736
DATA	2640	17	16	0	0	A_22_P00005450	NR_024236	11543.5	4433.68	1.717351e+000	1.726299e+000	30	30	5.911585e+000	0	0	0	0	0	0	1.02844	0	0	27.0811	29.9283
DATA	2641	17	17	0	0	A_23_P215675	NM_018224	11564.6	4433.59	1.043703e+002	1.057823e+001	117.5	31	6.050869e+000	0	0	0	0	0	0	90.0608	1	1	27.501	30.5123
DATA	2642	17	18	0	0	A_23_P143474	NM_001697	11585.8	4433.5	7.525243e+003	7.525263e+002	6257.5	31	6.085849e+000	0	0	0	0	0	0	6493.51	1	1	25.7804	31.119
DATA	2643	17	19	0	0	A_19_P00317360	NM_001199182	11607	4433.5	1.919038e+001	2.578522e+000	42.5	31	6.157661e+000	0	0	0	0	0	0	16.5629	1	1	26.2212	31.4388
DATA	2644	17	20	0	0	A_32_P74409	NM_001145033	11628	4433.5	6.453426e+000	1.838463e+000	34.5	31	5.951204e+000	0	0	0	0	0	0	5.57227	1	0	30	31.2481
DATA	2645	17	21	0	0	A_22_P00006487	NR_109865	11649.3	4433.5	2.763425e+000	1.742392e+000	31	30	6.058690e+000	0	0	0	0	0	0	2.38768	1	0	30	30.6031
DATA	2646	17	22	0	0	A_21_P0005045	lnc-ASCC3-1:1	11670.4	4433.59	1.714062e+000	1.718884e+000	28	30	6.144434e+000	0	0	0	0	0	0	-1.15592	0	0	30	30.2937
DATA	2647	17	23	0	0	A_24_P413437	NM_007363	11692	4433.5	2.627746e+002	2.633349e+001	252	29	6.005450e+000	0	0	0	0	0	0	227.489	1	1	26.2212	29.8678
DATA	2648	17	24	0	0	A_21_P0012665	ENST00000509098	11712.7	4433.5	1.710061e+000	1.714871e+000	28	29	6.149346e+000	0	0	0	0	0	0	-0.936454	0	0	30	29.6586
DATA	2649	17	25	0	1	ERCC-00028_121	ERCC-00028_121	11734	4433.5	1.707587e+000	1.712391e+000	28	29	5.626226e+000	0	0	0	0	0	0	-1.07808	0	0	30	29.3454
DATA	2650	17	26	0	0	A_22_P00003517	XR_243795	11755	4433.5	1.704857e+000	1.709736e+000	28.5	29	5.580547e+000	0	0	0	0	0	0	0.1466	0	0	30	29.3502
DATA	2651	17	27	0	0	A_22_P00019362	lnc-NUP188-1:1	11776.2	4433.48	1.701814e+000	1.706710e+000	29.5	29	5.571543e+000	0	0	0	0	0	0	0.167596	0	0	30	29.3203
DATA	2652	17	28	0	0	A_33_P3243707	NM_014458	11796.8	4433.71	4.920284e+001	5.206821e+000	72.5	29	5.855071e+000	0	0	0	0	0	0	42.9338	1	1	25.1049	29.166
DATA	2653	17	29	0	0	A_23_P105028	NM_015459	11818.2	4433.37	6.849505e+001	7.057267e+000	91	29	5.332971e+000	0	0	0	0	0	0	59.8972	1	1	25.7804	28.373
DATA	2654	17	30	0	0	A_33_P3249936	NM_198463	11839.7	4433.39	1.691205e+000	1.695999e+000	28	29	5.719788e+000	0	0	0	0	0	0	0.0989072	0	0	30	28.9512
DATA	2655	17	31	0	0	A_23_P50455	NM_002691	11861	4433.5	1.191311e+002	1.203266e+001	132	29	5.751095e+000	0	0	0	0	0	0	104.659	1	1	26.2212	29
DATA	2656	17	32	0	0	A_21_P0011955	TCONS_l2_00014843	11882	4433.5	2.672236e+000	1.708814e+000	31	29	5.763732e+000	0	0	0	0	0	0	2.35342	1	0	30	29.2685
DATA	2657	17	33	0	0	A_23_P1431	NM_004329	11903.7	4432.9	3.319555e+000	1.715579e+000	32	29	5.207756e+000	0	0	0	0	0	0	2.93156	1	0	30	29.3931
DATA	2658	17	34	0	0	A_22_P00011815	lnc-PHC3-1:1	11924.4	4433.03	1.673999e+000	1.678707e+000	28	28	4.949542e+000	0	0	0	0	0	0	-0.410934	0	0	30	28.7977
DATA	2659	17	35	0	0	A_24_P354715	NM_002526	11945.5	4433.38	5.134272e+001	5.400308e+000	73	28	5.209194e+000	0	0	0	0	0	0	45.5872	1	1	27.2919	29.0618
DATA	2660	17	36	0	0	A_33_P3242458	NM_017836	11966.9	4433.27	3.923694e+002	3.927242e+001	382.5	28	5.484981e+000	0	0	0	0	0	0	349.422	1	1	26.4388	28.6759
DATA	2661	17	37	0	0	A_33_P3381621	BC065041	11988	4433.2	1.659453e+000	1.664121e+000	27	28	5.457506e+000	0	0	0	0	0	0	-1.67206	0	0	30	28.4979
DATA	2662	17	38	0	0	A_33_P3272145	ENST00000525221	12009	4433.2	1.654375e+000	1.659856e+000	30	28	5.939847e+000	0	0	0	0	0	0	0.469358	0	0	30	28.5992
DATA	2663	17	39	0	0	A_24_P186943	NM_000501	12030.4	4433	1.482315e+001	2.220807e+000	41.5	28	5.350770e+000	0	0	0	0	0	0	13.3237	1	1	30	28.3205
DATA	2664	17	40	0	0	A_21_P0006429	lnc-ARL13A-1:1	12051.4	4433	8.719799e+000	1.864829e+000	37	28	5.854813e+000	0	0	0	0	0	0	7.86295	1	1	29.1201	28.678
DATA	2665	17	41	0	0	A_33_P3335398	NM_001080395	12072.5	4433	1.638382e+000	1.648042e+000	30.5	29	6.089652e+000	0	0	0	0	0	0	1.16636	0	0	29.1201	29.395
DATA	2666	17	42	0	0	A_23_P116602	NM_020798	12093.2	4433.17	1.335078e+002	1.345085e+001	150	29	5.993748e+000	0	0	0	0	0	0	121.18	1	1	27.7085	29.3211
DATA	2667	17	43	0	0	A_21_P0006161	lnc-RMI1-3:1	12114.6	4433	1.627406e+000	1.631984e+000	28	29	6.520848e+000	0	0	0	0	0	0	-1.47541	0	0	30	29.6329
DATA	2668	17	44	0	0	A_33_P3393170	NM_004055	12136	4432.8	7.911983e+001	8.077394e+000	102	29	6.268798e+000	0	0	0	0	0	0	72.3154	1	1	28.1191	29.4786
DATA	2669	17	45	0	0	A_22_P00001543	ENST00000508961	12157.4	4433	1.616052e+000	1.620598e+000	29	28	5.872850e+000	0	0	0	0	0	0	-0.222447	0	0	29.1201	28.6206
DATA	2670	17	46	0	0	A_33_P3340802	ENST00000374186	12178.4	4433	1.610421e+000	1.614952e+000	28	28	5.374297e+000	0	0	0	0	0	0	-0.401002	0	0	30	28.7302
DATA	2671	17	47	0	0	A_22_P00002460	lnc-C15orf41-3:1	12199.5	4433	1.604735e+000	1.609249e+000	29	28	5.724973e+000	0	0	0	0	0	0	-1.43307	0	0	29.1201	28.7306
DATA	2672	17	48	0	0	A_24_P150068	NM_213621	12220.6	4432.97	2.302142e+000	1.619988e+000	30.5	29	5.791180e+000	0	0	0	0	0	0	2.13399	1	0	29.1201	29.0612
DATA	2673	17	49	0	0	A_33_P3383556	NM_174975	12241.8	4432.81	1.593302e+000	1.597784e+000	26	28	5.801424e+000	0	0	0	0	0	0	-2.90346	0	0	30	28.6209
DATA	2674	17	50	0	0	A_24_P100996	NM_213599	12263	4432.8	1.587581e+000	1.592047e+000	27	28	5.729249e+000	0	0	0	0	0	0	-2.27951	0	0	30	28.2374
DATA	2675	17	51	0	0	A_33_P3359160	NM_001267608	12284.5	4433.29	1.214181e+002	1.224499e+001	147	29	6.028907e+000	0	0	0	0	0	0	113.774	1	1	25.1049	28.7286
DATA	2676	17	52	0	0	A_19_P00801823	TCONS_l2_00028399	12305.9	4432.54	1.508625e+002	1.516881e+001	171	28	5.893294e+000	0	0	0	0	0	0	141.884	1	1	25.7804	28.1782
[truncated: 9,037,905 more chars]
