# Supplementary material for: An unexpected role of neutrophils in clearing apoptotic hepatocytes in vivo
Source: eLife. 2023 Sep 20;12:RP86591. doi: 10.7554/eLife.86591 (PMC10511239; doi:10.7554/eLife.86591)
Supplement: Figure 7—source data 1. [file elife-86591-fig7-data1.zip › figure 7 source data 1/AIL patient 4.txt]

TYPE	text	text	text	integer	text	float	float	text	integer	text	text	integer	integer	integer	integer	float	float	float	float	float	float	text	text	text	text	text	text	text	text	text	text	text	integer	integer	integer	text	integer	boolean
FEPARAMS	Protocol_Name	Protocol_date	Scan_ScannerName	Scan_NumChannels	Scan_Date	Scan_MicronsPerPixelX	Scan_MicronsPerPixelY	Scan_OriginalGUID	Scan_NumScanPass	Grid_Name	Grid_Date	Grid_NumSubGridRows	Grid_NumSubGridCols	Grid_NumRows	Grid_NumCols	Grid_RowSpacing	Grid_ColSpacing	Grid_OffsetX	Grid_OffsetY	Grid_NomSpotWidth	Grid_NomSpotHeight	Grid_GenomicBuild	FeatureExtractor_Barcode	FeatureExtractor_Sample	FeatureExtractor_ScanFileName	FeatureExtractor_ArrayName	FeatureExtractor_ScanFileGUID	FeatureExtractor_DesignFileName	FeatureExtractor_ExtractionTime	FeatureExtractor_UserName	FeatureExtractor_ComputerName	FeatureExtractor_Version	FeatureExtractor_IsXDRExtraction	FeatureExtractor_ColorMode	FeatureExtractor_QCReportType	DyeNorm_NormFilename	DyeNorm_NormNumProbes	Grid_IsGridFile
DATA	GE1_1200_Jun14 (Read Only)	16-Jun-2014 14:30	Agilent Technologies G5761A SG17409101	1	03-29-2019 09:31:50	3	3	2d8849c5-811a-40c7-9fae-26b944bf07a2	2	072363_D_F_20150612	12-Jun-2015 00:00	1	1	384	164	36.6617	31.745	0	18.3309	30	30	hg19:GRCh37:Feb2009	257236320045_2_4		D:\GE RNA\JZ201902181934\\SG17409101_257236320045_S001.tif	SG17409101_257236320045_S001	2d8849c5-811a-40c7-9fae-26b944bf07a2	072363_D_F_20150612.xml	29-Mar-2019 09:51:37	admin	DESKTOP-6Q13DMJ	12.0.3.2	0	0	0		0	0
*
TYPE	float	float	float	integer	integer	float	float	float	integer	float	float	float	integer	float	float	integer	integer	integer	integer	integer	float	float	float	integer	float	float	float	float	float	integer	integer	float	float	float	float	float	integer	float	float	float	float	integer	float	float	float	float	float	integer	float	float	float	float	float	float	float	integer	float	integer	float	float	float	float	integer	float	float	float	float	text	float	float	float	float	float	float	float	float	float	float	float	float	float	float	float	float	float	float	float	float	float	integer	integer	integer	integer	float	integer	text	integer	text	float	float	float	boolean	float	float	boolean	float	boolean	float	boolean	float	boolean	float	boolean	float	boolean	float	boolean	float	boolean	float	boolean	float	boolean
STATS	gDarkOffsetAverage	gDarkOffsetMedian	gDarkOffsetStdDev	gDarkOffsetNumPts	gSaturationValue	gAvgSig2BkgeQC	gAvgSig2BkgNegCtrl	gRatioSig2BkgeQC_NegCtrl	gNumSatFeat	gLocalBGInlierNetAve	gLocalBGInlierAve	gLocalBGInlierSDev	gLocalBGInlierNum	gGlobalBGInlierAve	gGlobalBGInlierSDev	gGlobalBGInlierNum	gNumFeatureNonUnifOL	gNumPopnOL	gNumNonUnifBGOL	gNumPopnBGOL	gOffsetUsed	gGlobalFeatInlierAve	gGlobalFeatInlierSDev	gGlobalFeatInlierNum	AnyColorPrcntFeatNonUnifOL	AnyColorPrcntBGNonUnifOL	AnyColorPrcntFeatPopnOL	AnyColorPrcntBGPopnOL	TotalPrcntFeatOL	gNumNegBGSubFeat	gNonCtrlNumNegFeatBGSubSig	gSpatialDetrendRMSFit	gSpatialDetrendRMSFilteredMinusFit	gSpatialDetrendSurfaceArea	gSpatialDetrendVolume	gSpatialDetrendAveFit	gNonCtrlNumSatFeat	gNonCtrl99PrcntNetSig	gNonCtrl50PrcntNetSig	gNonCtrl1PrcntNetSig	gNonCtrlMedPrcntCVBGSubSig	gCtrleQCNumSatFeat	gCtrleQC99PrcntNetSig	gCtrleQC50PrcntNetSig	gCtrleQC1PrcntNetSig	geQCMedPrcntCVBGSubSig	geQCSig2BkgLow2	gNegCtrlNumInliers	gNegCtrlAveNetSig	gNegCtrlSDevNetSig	gNegCtrlAveBGSubSig	gNegCtrlSDevBGSubSig	gAveNumPixOLLo	gAveNumPixOLHi	gPixCVofHighSignalFeat	gNumHighSignalFeat	AddErrorEstimateGreen	TotalNumFeatures	ROIHeight	ROIWidth	CentroidDiffX	CentroidDiffY	NumFoundFeat	MaxNonUnifEdges	MaxSpotNotFoundEdges	gMultDetrendRMSFit	gMultDetrendSurfaceAverage	eQCLowSigName2	eQCOneColorLogLowSignal	eQCOneColorLogLowSignalError	eQCOneColorLogHighSignal	eQCOneColorLinFitLogLowConc	eQCOneColorLinFitLogLowSignal	eQCOneColorLinFitLogHighConc	eQCOneColorLinFitLogHighSignal	eQCOneColorLinFitSlope	eQCOneColorLinFitIntercept	eQCOneColorLinFitRSQ	eQCOneColorSpikeDetectionLimit	gNonCtrl50PrcntBGSubSig	gCtrleQC50PrcntBGSubSig	gMedPrcntCVProcSignal	geQCMedPrcntCVProcSignal	gOutlierFlagger_Auto_FeatB_Term	gOutlierFlagger_Auto_FeatC_Term	gOutlierFlagger_Auto_BgndB_Term	gOutlierFlagger_Auto_BgndC_Term	OutlierFlagger_FeatChiSq	OutlierFlagger_BgndChiSq	GriddingStatus	IsGoodGrid	NumGeneNonUnifOL	TotalNumberOfReplicatedGenes	gPercentileIntensityProcessedSignal	ExtractionStatus	QCMetricResults	gNonCtrlNumWellAboveBG	ImageDepth	AFHold	gPMTVolts	GlassThickness	GridHasBeenOptimized	gNegCtrlSpread	Metric_IsGoodGrid	Metric_IsGoodGrid_IsInRange	Metric_AnyColorPrcntFeatNonUnifOL	Metric_AnyColorPrcntFeatNonUnifOL_IsInRange	Metric_gNegCtrlAveNetSig	Metric_gNegCtrlAveNetSig_IsInRange	Metric_gNegCtrlAveBGSubSig	Metric_gNegCtrlAveBGSubSig_IsInRange	Metric_gNegCtrlSDevBGSubSig	Metric_gNegCtrlSDevBGSubSig_IsInRange	Metric_gSpatialDetrendRMSFilteredMinusFit	Metric_gSpatialDetrendRMSFilteredMinusFit_IsInRange	Metric_gNonCntrlMedCVProcSignal	Metric_gNonCntrlMedCVProcSignal_IsInRange	Metric_gE1aMedCVProcSignal	Metric_gE1aMedCVProcSignal_IsInRange	Metric_absGE1E1aSlope	Metric_absGE1E1aSlope_IsInRange	Metric_DetectionLimit	Metric_DetectionLimit_IsInRange
DATA	10	10	0.772136	65536	779514	1.13017	0.866226	1.30471	0	21.5189	31.5189	2.36412	62976	31.5189	2.36412	62976	1	118	0	0	10	626.661	5661.52	62857	0.00158791	0	0.187373	0	0.00164201	14497	13478	0.859363	1.5949	1.00005	2.53304	28.997	0	11586.2	22.4048	15.325	12.1425	0	40.2889	19.6667	16.0714	-1	1.06845	299	17.9589	1.48101	-1.00772	1.25499	0.115028	0.811214	0.0725219	781	1.5949	62976	3.75915	6.34859	0.702973	0.532733	36693	0	0.52439	0.0940174	1.00551	(+)E1A_r60_3	0	0	0	0	0	0	0	0	0	0	-1	3.30112	0.707662	5.19599	-1	539.048	24.9662	89.2528	32.1548	2.30122	1.28927	0	1	1	58201	40.311	1	ExtractionEvaluate	24633	20 Bit	0	364.747	994.536	0	4.46261	1	1	0.00158791	1	17.9589	1	-1.00772	1	1.25499	1	1.5949	1	5.19599	1	-1	0	0	0	-1	0
*
TYPE	integer	integer	integer	integer	integer	text	text	float	float	float	float	float	float	float	boolean	boolean	boolean	boolean	boolean	boolean	float	boolean	boolean	float	float
FEATURES	FeatureNum	Row	Col	SubTypeMask	ControlType	ProbeName	SystematicName	PositionX	PositionY	gProcessedSignal	gProcessedSigError	gMedianSignal	gBGMedianSignal	gBGPixSDev	gIsSaturated	gIsFeatNonUnifOL	gIsBGNonUnifOL	gIsFeatPopnOL	gIsBGPopnOL	IsManualFlag	gBGSubSignal	gIsPosAndSignif	gIsWellAboveBG	SpotExtentX	gBGMeanSignal
DATA	1	1	1	260	1	GE_BrightCorner	GE_BrightCorner	16516.7	4330.8	1.431479e+005	1.431479e+004	139026	25	4.893207e+000	0	0	0	0	0	0	137402	1	1	27.501	24.7934
DATA	2	1	2	66	1	DarkCorner	DarkCorner	16538	4330.5	1.669063e+000	1.673943e+000	24	25	5.003697e+000	0	0	0	0	0	0	-4.19228	0	0	26.2212	25.1313
DATA	3	1	3	66	1	DarkCorner	DarkCorner	16559	4330.5	1.680755e+000	1.685669e+000	25.5	25	5.057334e+000	0	0	0	0	0	0	-2.8823	0	0	30	25.4699
DATA	4	1	4	0	0	A_21_P0014386	A_21_P0014386	16580.6	4330.33	4.039028e+000	1.744254e+000	34	26	5.209676e+000	0	0	0	0	0	0	3.79636	1	0	23.696	26.0385
DATA	5	1	5	0	0	A_33_P3396872	NM_001105533	16601.4	4330.59	2.885268e+000	1.731453e+000	32	26	5.089471e+000	0	0	0	0	0	0	2.6954	1	0	27.501	26.2497
DATA	6	1	6	0	0	A_33_P3267760	ENST00000378463	16622.6	4330.59	3.258423e+000	1.747564e+000	33	26	5.053510e+000	0	0	0	0	0	0	3.02685	1	0	27.501	26.4726
DATA	7	1	7	0	0	A_32_P194264	NM_001008708	16643.7	4330.66	1.676681e+001	2.406243e+000	46.5	26	5.049500e+000	0	0	0	0	0	0	15.4941	1	1	25.7804	26.4312
DATA	8	1	8	0	0	A_23_P153745	NM_006332	16665.1	4330.6	9.590074e+003	9.590090e+002	8671	26	5.092762e+000	0	0	0	0	0	0	8819.72	1	1	26.2212	26.3563
DATA	9	1	9	0	0	A_33_P3352837	A_33_P3352837	16686	4330.5	1.736537e+000	1.741614e+000	29	26	5.100732e+000	0	0	0	0	0	0	-0.0572527	0	0	26.2212	26.1271
DATA	10	1	10	0	0	A_21_P0011260	ENST00000618272	16707.2	4330.52	2.119826e+000	1.761367e+000	31	26	5.233775e+000	0	0	0	0	0	0	1.93353	1	0	27.0811	25.9474
DATA	11	1	11	0	0	A_33_P3235816	ENST00000436258	16728.3	4330.5	2.358043e+000	1.770550e+000	31	25	5.001900e+000	0	0	0	0	0	0	2.1432	1	0	27.0811	25.7012
DATA	12	1	12	0	0	A_21_P0014180	ENST00000474396	16749.6	4330.59	1.755360e+000	1.761612e+000	30	26	5.195460e+000	0	0	0	0	0	0	0.569127	0	0	27.501	25.9076
DATA	13	1	13	0	0	A_24_P944991	NM_173829	16770.7	4330.44	1.118106e+001	2.089657e+000	40	25	4.899018e+000	0	0	0	0	0	0	10.1014	1	1	25.1049	25.7084
DATA	14	1	14	0	0	A_21_P0006507	lnc-ARMCX4-1:1	16792	4330.5	1.764638e+000	1.769797e+000	28	26	4.902105e+000	0	0	0	0	0	0	-1.56727	0	0	30	25.6849
DATA	15	1	15	0	0	A_23_P208706	NM_138764	16812.5	4330.73	1.980637e+002	1.988562e+001	213	26	4.870026e+000	0	0	0	0	0	0	178.106	1	1	24.4106	25.6701
DATA	16	1	16	0	0	A_33_P3388806	NM_001199327	16834.2	4330.5	1.771556e+000	1.776736e+000	27	26	4.968692e+000	0	0	0	0	0	0	-2.43218	0	0	30	25.6631
DATA	17	1	17	0	0	A_33_P3324839	NM_006772	16855.3	4330.5	3.046842e+000	1.805263e+000	33	25	4.925109e+000	0	0	0	0	0	0	2.73098	1	0	27.0811	25.6295
DATA	18	1	18	0	0	A_24_P333494	NM_018994	16876	4330.5	1.320295e+002	1.332258e+001	148	25	4.967347e+000	0	0	0	0	0	0	118.206	1	1	25.3321	25.6696
DATA	19	1	19	0	0	A_22_P00006274	NR_109772	16897.7	4330.5	1.777814e+000	1.790659e+000	31.5	26	5.237463e+000	0	0	0	0	0	0	1.47872	0	0	27.0811	25.9746
DATA	20	1	20	0	0	A_23_P161615	ENST00000534785	16919	4330.5	1.408070e+001	2.272780e+000	40	25	4.911633e+000	0	0	0	0	0	0	12.5877	1	1	26.2212	25.835
DATA	21	1	21	0	0	A_33_P3384958	NM_014839	16940	4330.5	8.173487e+001	8.366045e+000	102	26	4.889492e+000	0	0	0	0	0	0	73.0464	1	1	26.2212	25.8077
DATA	22	1	22	0	0	A_22_P00018955	lnc-SOX11-1:1	16961.2	4330.5	1.779477e+000	1.784680e+000	28	26	4.966106e+000	0	0	0	0	0	0	-1.43527	0	0	30	25.814
DATA	23	1	23	0	0	A_22_P00009547	NR_126414	16982.4	4330.41	1.779047e+000	1.784248e+000	27.5	26	4.938736e+000	0	0	0	0	0	0	-0.958942	0	0	27.501	25.8182
DATA	24	1	24	0	0	A_23_P218331	NM_001017916	17003.6	4330.62	6.492511e+001	6.733030e+000	84	25	4.916966e+000	0	0	0	0	0	0	58.0582	1	1	24.8756	25.7399
DATA	25	1	25	0	0	A_33_P6455786	NM_058172	17025.1	4330.27	2.148711e+002	2.156088e+001	216	25	4.961116e+000	0	0	0	0	0	0	192.301	1	1	26.0017	25.7414
DATA	26	1	26	0	0	A_21_P0008705	lnc-POTEB-5:4	17045.8	4330.56	6.721731e+000	1.903280e+000	36	26	4.937167e+000	0	0	0	0	0	0	6.0206	1	0	24.4106	25.7857
DATA	27	1	27	0	0	A_22_P00016526	ENST00000547094	17067	4330.5	1.773393e+000	1.778577e+000	27.5	26	4.937929e+000	0	0	0	0	0	0	-2.35211	0	0	26.2212	25.8454
DATA	28	1	28	0	0	A_33_P3235207	NM_018018	17088.2	4330.5	1.771015e+000	1.776193e+000	29	26	5.174584e+000	0	0	0	0	0	0	-0.738939	0	0	30	26.0867
DATA	29	1	29	0	0	A_33_P3330991	XR_248772	17109.8	4330.46	3.552630e+001	3.970646e+000	62	26	5.187875e+000	0	0	0	0	0	0	31.9509	1	1	26.8687	26.1424
DATA	30	1	30	0	0	A_33_P3374299	NM_173561	17130.5	4330.32	1.765155e+000	1.775566e+000	31	26	5.186494e+000	0	0	0	0	0	0	1.22915	0	0	27.0811	26.0081
DATA	31	1	31	0	0	A_33_P3274701	AK024162	17151.6	4330.41	2.779782e+000	1.788732e+000	32	26	5.193543e+000	0	0	0	0	0	0	2.50904	1	0	27.501	25.9387
DATA	32	1	32	0	0	A_23_P83436	NM_000285	17172.7	4330.38	3.535456e+002	3.539850e+001	347	26	5.188384e+000	0	0	0	0	0	0	319.773	1	1	24.8756	25.9633
DATA	33	1	33	0	0	A_33_P3243138	NM_182704	17194	4330.5	2.538901e+000	1.777654e+000	32	26	4.964123e+000	0	0	0	0	0	0	2.30148	1	0	26.2212	25.7749
DATA	34	1	34	0	0	A_22_P00008018	ENST00000579045	17215	4330.5	2.431357e+000	1.772029e+000	31	26	5.162562e+000	0	0	0	0	0	0	2.20921	1	0	26.2212	26.0529
DATA	35	1	35	0	0	A_22_P00003937	ENST00000569945	17236.2	4330.19	1.745604e+000	1.751908e+000	29.5	26	5.209956e+000	0	0	0	0	0	0	0.59064	0	0	30	26.1303
DATA	36	1	36	0	1	ERCC-00109_120	DQ854998	17257.4	4330.03	1.740887e+000	1.745977e+000	28	26	5.168676e+000	0	0	0	0	0	0	-2.3794	0	0	30	26.1292
DATA	37	1	37	0	0	A_33_P3293593	NM_152479	17278.6	4330.03	1.736053e+000	1.741128e+000	27	25	4.904715e+000	0	0	0	0	0	0	-2.52228	0	0	30	25.7019
DATA	38	1	38	0	0	A_22_P00008389	NM_001145545	17299.8	4330.19	1.731063e+000	1.736827e+000	29	25	4.945701e+000	0	0	0	0	0	0	0.453837	0	0	28.5237	25.5361
DATA	39	1	39	0	0	A_21_P0012208	lnc-C21orf58-1:1	17321	4330.2	9.021069e+000	1.951865e+000	37	25	4.954548e+000	0	0	0	0	0	0	8.31231	1	1	28.1191	25.4978
DATA	40	1	40	0	0	A_23_P101084	NM_032598	17342	4330.2	1.286275e+001	2.152210e+000	41	25	4.996204e+000	0	0	0	0	0	0	11.8889	1	1	28.1191	25.4139
DATA	41	1	41	0	0	A_23_P162120	NM_006185	17363.3	4330.1	1.757505e+001	2.459071e+000	46	25	5.020601e+000	0	0	0	0	0	0	16.2973	1	1	28.3221	25.6206
DATA	42	1	42	0	0	A_24_P291426	NM_016316	17384.9	4329.57	1.749046e+001	2.448862e+000	45	25	4.951391e+000	0	0	0	0	0	0	16.2752	1	1	25.3321	25.6167
DATA	43	1	43	0	0	A_32_P99311	NM_181756	17405.6	4330.03	3.394569e+000	1.741894e+000	31	25	5.000717e+000	0	0	0	0	0	0	3.16886	1	0	30	25.5811
DATA	44	1	44	0	0	A_21_P0011409	TCONS_l2_00009502	17426.6	4330	7.426546e+000	1.857554e+000	35.5	25	5.040705e+000	0	0	0	0	0	0	6.95662	1	0	29.1201	25.5195
DATA	45	1	45	0	0	A_24_P198629	NM_001040616	17448.4	4329.75	4.870558e+001	5.157541e+000	74	25	5.102514e+000	0	0	0	0	0	0	45.7905	1	1	25.1049	25.4818
DATA	46	1	46	0	0	A_19_P00322925	ENST00000607519	17469.5	4329.88	4.664017e+000	1.753586e+000	34	25	5.085298e+000	0	0	0	0	0	0	4.40045	1	0	25.7804	25.6059
DATA	47	1	47	0	0	A_22_P00025188	ENST00000512831	17490.4	4330	1.679523e+000	1.684434e+000	27.5	25	5.092283e+000	0	0	0	0	0	0	-2.19995	0	0	30	25.5765
DATA	48	1	48	0	0	A_23_P52610	NM_000107	17511	4329.22	2.623310e+002	2.628672e+001	268	25	5.100907e+000	0	0	0	0	0	0	249.305	1	1	25.7804	25.5246
DATA	49	1	49	0	0	A_22_P00004622	lnc-CST7-2:1	17533.1	4329.31	1.733194e+001	2.408077e+000	44.5	25	5.082573e+000	0	0	0	0	0	0	16.5348	1	1	21.6755	25.4937
DATA	50	1	50	0	0	A_23_P2814	NM_005905	17553.5	4329.7	4.994452e+000	1.739130e+000	33	25	5.095971e+000	0	0	0	0	0	0	4.78167	1	0	23.4529	25.449
DATA	51	1	51	0	0	A_23_P140602	NM_001033088	17574.7	4330	4.231491e+001	4.545333e+000	68	25	5.112895e+000	0	0	0	0	0	0	40.6633	1	1	23.9365	25.3463
DATA	52	1	52	0	0	A_33_P3276112	lnc-CTD-2517M22.14.1-1:3	17596.6	4330.03	6.010524e+000	1.759082e+000	33.5	25	5.132044e+000	0	0	0	0	0	0	5.79852	1	0	26.0017	25.39
DATA	53	1	53	0	0	A_21_P0012896	TCONS_l2_00022830	17617.4	4330	1.642263e+000	1.650666e+000	31	25	5.038897e+000	0	0	0	0	0	0	1.05533	0	0	30	25.4136
DATA	54	1	54	0	0	A_22_P00010379	lnc-MYL12A-1:1	17638.4	4330	1.636086e+000	1.640869e+000	27.5	25	4.972541e+000	0	0	0	0	0	0	-1.0462	0	0	30	25.3771
DATA	55	1	55	0	0	A_23_P210939	NM_181468	17659.2	4329.78	7.849644e+002	7.851346e+001	808	25	4.944795e+000	0	0	0	0	0	0	765.843	1	1	27.501	25.4159
DATA	56	1	56	0	0	A_24_P349039	NM_020754	17680.6	4330	2.531357e+000	1.648037e+000	32.5	25	4.955637e+000	0	0	0	0	0	0	2.47916	1	0	30	25.6737
DATA	57	1	57	0	0	A_24_P143686	NM_001080394	17701.7	4328.8	3.182302e+001	3.571886e+000	60	25	4.899610e+000	0	0	0	0	0	0	31.2887	1	1	18.5412	25.6655
DATA	58	1	58	0	0	A_23_P115346	NM_006893	17723.1	4329.32	6.992025e+001	7.176357e+000	101.5	25	5.012152e+000	0	0	0	0	0	0	69.0042	1	1	25.5572	25.6193
DATA	59	1	59	0	0	A_22_P00010590	ENST00000553534	17745.3	4328.84	1.604960e+000	1.609817e+000	28.5	25	5.012059e+000	0	0	0	0	0	0	0.228686	0	0	30	25.5103
DATA	60	1	60	0	0	A_22_P00014892	ENST00000521326	17765.2	4329.5	1.791202e+002	1.798370e+001	201.5	25	4.992572e+000	0	0	0	0	0	0	178.089	1	1	25.7804	25.4535
DATA	61	1	61	0	0	A_21_P0014148	XR_108599	17786.5	4330	1.593605e+000	1.598264e+000	29	25	4.975177e+000	0	0	0	0	0	0	-0.567221	0	0	30	25.5886
DATA	62	1	62	0	0	A_21_P0012259	TCONS_l2_00017650	17807.6	4330	1.587795e+000	1.592438e+000	28	25	5.013021e+000	0	0	0	0	0	0	-0.370404	0	0	29.1201	25.6023
DATA	63	1	63	0	0	A_33_P3237393	NM_001300778	17828.6	4330	1.582103e+000	1.586729e+000	27	25	5.055896e+000	0	0	0	0	0	0	-1.48208	0	0	30	25.5794
DATA	64	1	64	0	0	A_23_P251486	NM_006438	17850	4329.8	1.576372e+000	1.580980e+000	24.5	25	5.035495e+000	0	0	0	0	0	0	-3.97006	0	0	28.1191	25.5466
DATA	65	1	65	0	0	A_33_P3227880	NM_001197247	17871.1	4329.84	1.771955e+002	1.778945e+001	207.5	26	5.106329e+000	0	0	0	0	0	0	179.385	1	1	26.2212	25.6861
DATA	66	1	66	0	0	A_33_P3267305	NM_173595	17892.4	4329.8	1.307961e+002	1.317349e+001	163	26	5.085023e+000	0	0	0	0	0	0	132.875	1	1	27.0811	25.7301
DATA	67	1	67	0	0	A_22_P00017513	lnc-WDFY2-1:1	17913.5	4330	6.459499e+000	1.692711e+000	35	26	5.004726e+000	0	0	0	0	0	0	6.58453	1	0	29.1201	25.6668
DATA	68	1	68	0	0	A_21_P0005768	NR_126028	17934.6	4329.97	1.554843e+000	1.561756e+000	30	25	5.052535e+000	0	0	0	0	0	0	0.879151	0	0	30	25.6376
DATA	69	1	69	0	0	A_21_P0013237	lnc-VKORC1L1-2:1	17955.6	4330	1.549754e+000	1.554285e+000	27	25	5.025630e+000	0	0	0	0	0	0	-1.98773	0	0	30	25.5527
DATA	70	1	70	0	0	A_21_P0003068	lnc-RP11-433C9.2.1-1:2	17977	4329.8	1.544687e+000	1.549203e+000	25	25	5.009665e+000	0	0	0	0	0	0	-2.97087	0	0	30	25.5299
DATA	71	1	71	0	0	A_33_P3333642	ENST00000399003	17997.9	4329.8	5.763734e+001	5.967056e+000	90	25	4.996905e+000	0	0	0	0	0	0	59.5225	1	1	26.8687	25.5737
DATA	72	1	72	0	0	A_24_P42557	NM_001018036	18019.4	4330	1.535087e+000	1.539700e+000	29	26	4.989892e+000	0	0	0	0	0	0	0.203838	0	0	30	25.6924
DATA	73	1	73	0	0	A_21_P0014207	XR_242321	18040.4	4329.97	1.530496e+000	1.534971e+000	28	26	5.021774e+000	0	0	0	0	0	0	-0.745456	0	0	30	25.7144
DATA	74	1	74	0	0	A_22_P00021565	ENST00000531523	18061.6	4329.34	1.375394e+003	1.375479e+002	1421.5	26	5.351895e+000	0	0	0	0	0	0	1433.34	1	1	25.3321	25.9815
DATA	75	1	75	0	0	A_21_P0000102	NM_001190470	18083.3	4329.5	8.234160e+003	8.234175e+002	8739.5	26	5.400275e+000	0	0	0	0	0	0	8606.07	1	1	25.3321	25.9502
DATA	76	1	76	0	0	A_24_P401090	ENST00000442006	18104	4329.8	1.517465e+000	1.521902e+000	28	26	5.432618e+000	0	0	0	0	0	0	-1.05333	0	0	30	26.0913
DATA	77	1	77	0	0	A_21_P0003288	ENST00000479244	18125	4329.8	1.513449e+000	1.517873e+000	27.5	26	5.355260e+000	0	0	0	0	0	0	-0.85091	0	0	30	26.077
DATA	78	1	78	0	0	A_24_P914625	NM_207406	18146.2	4329.81	1.509539e+000	1.513953e+000	28	26	5.085091e+000	0	0	0	0	0	0	-0.51517	0	0	30	25.8488
DATA	79	1	79	0	0	A_33_P3393543	AL831916	18167.4	4329.97	1.505789e+000	1.510192e+000	28	26	5.112698e+000	0	0	0	0	0	0	-1.51695	0	0	30	25.8436
DATA	80	1	80	0	0	A_22_P00025856	ENST00000414038	18188.6	4329.97	5.511598e+000	1.604239e+000	34	26	5.036428e+000	0	0	0	0	0	0	5.83467	1	0	29.1201	25.8652
DATA	81	1	81	0	0	A_23_P10559	NM_001080395	18210.1	4329.47	2.726009e+002	2.730149e+001	315.5	26	5.030752e+000	0	0	0	0	0	0	289.262	1	1	25.3321	25.869
DATA	82	1	82	0	0	A_23_P109636	NM_015541	18231.2	4329.42	6.590956e+001	6.759432e+000	97.5	26	4.982931e+000	0	0	0	0	0	0	70.0914	1	1	25.7804	25.8045
DATA	83	1	83	0	0	A_22_P00011325	lnc-OST4-2:3	18252.7	4329.29	1.788713e+003	1.788776e+002	1930	26	5.194828e+000	0	0	0	0	0	0	1906.28	1	1	24.8756	26.0571
DATA	84	1	84	0	0	A_22_P00000881	NM_001010881	18273.2	4329.52	2.478859e+000	1.514090e+000	31	26	4.940821e+000	0	0	0	0	0	0	2.64687	1	0	27.0811	25.9264
DATA	85	1	85	0	0	A_24_P143301	NM_181337	18294.5	4329.68	1.486484e+000	1.490830e+000	27	26	5.179807e+000	0	0	0	0	0	0	-1.70487	0	0	27.0811	26.1469
DATA	86	1	86	0	0	A_22_P00010333	ENST00000452888	18315.5	4329.68	1.483845e+000	1.488183e+000	26	26	5.271037e+000	0	0	0	0	0	0	-1.61444	0	0	27.0811	26.2606
DATA	87	1	87	0	0	A_23_P215406	NM_018890	18336.6	4329.59	1.926556e+002	1.932276e+001	227.5	26	5.236097e+000	0	0	0	0	0	0	206.819	1	1	27.501	26.1488
DATA	88	1	88	0	0	A_22_P00011550	lnc-PCDH18-1:4	18358	4329.5	1.478976e+000	1.483300e+000	27	26	5.202603e+000	0	0	0	0	0	0	-0.705769	0	0	30	25.983
DATA	89	1	89	0	0	A_21_P0003096	lnc-IL5RA-3:1	18379	4329.5	1.476816e+000	1.481134e+000	28	26	4.925186e+000	0	0	0	0	0	0	-0.878635	0	0	30	25.7718
DATA	90	1	90	0	0	A_21_P0013738	TCONS_l2_00030040	18401	4329.35	7.273788e+000	1.648209e+000	36.5	26	4.990925e+000	0	0	0	0	0	0	7.84365	1	0	25.7804	25.6909
DATA	91	1	91	0	0	A_21_P0010286	lnc-PRDM15-1:1	18421.4	4329.59	1.472946e+000	1.480251e+000	30	25	4.969923e+000	0	0	0	0	0	0	1.01661	0	0	30	25.6676
DATA	92	1	92	0	0	A_24_P336113	NM_012295	18442.7	4329.5	3.771115e+002	3.774001e+001	436	26	4.970739e+000	0	0	0	0	0	0	407.616	1	1	25.3321	25.7117
DATA	93	1	93	0	0	A_33_P3373991	ENST00000437095	18464.4	4329.56	1.339930e+001	1.991987e+000	42	26	4.964466e+000	0	0	0	0	0	0	14.4986	1	1	22.7082	25.7383
DATA	94	1	94	0	0	A_33_P3266619	ENST00000547602	18484.8	4329.5	1.468352e+000	1.472645e+000	28	25	4.965370e+000	0	0	0	0	0	0	-1.47583	0	0	30	25.6363
DATA	95	1	95	0	0	A_33_P3361412	NM_018420	18506.8	4329.08	3.848917e+000	1.520871e+000	34	25	5.002717e+000	0	0	0	0	0	0	4.17207	1	0	26.0017	25.5779
DATA	96	1	96	0	0	A_33_P3349927	ENST00000467220	18527.2	4329.5	1.466094e+000	1.470380e+000	27	25	4.950449e+000	0	0	0	0	0	0	-0.794052	0	0	30	25.5187
DATA	97	1	97	0	0	A_22_P00023880	lnc-ANKMY2-1:1	18548.3	4329.5	1.465204e+000	1.469487e+000	28	25	5.015606e+000	0	0	0	0	0	0	-0.0676798	0	0	30	25.652
DATA	98	1	98	0	0	A_22_P00002594	lnc-C19orf54-1:1	18569.5	4329.5	1.559452e+000	1.477006e+000	29	25	5.005192e+000	0	0	0	0	0	0	1.69339	1	0	30	25.6506
DATA	99	1	99	0	0	A_22_P00019357	lnc-UMPS-1:1	18590.7	4329.5	1.463891e+000	1.468171e+000	26.5	25	5.019486e+000	0	0	0	0	0	0	-0.375822	0	0	27.0811	25.6644
DATA	100	1	100	0	0	A_22_P00009095	lnc-LHX2-2:1	18611.8	4329.5	1.463469e+000	1.467748e+000	26.5	25	5.056694e+000	0	0	0	0	0	0	-2.12018	0	0	30	25.7065
DATA	101	1	101	0	0	A_24_P92952	NM_006015	18633.2	4329.6	4.849993e+001	5.067144e+000	78	25	4.967203e+000	0	0	0	0	0	0	52.7109	1	1	25.7804	25.5862
DATA	102	1	102	0	0	A_32_P132317	NM_001033045	18654.3	4329.62	9.384123e+001	9.498155e+000	134	25	4.969576e+000	0	0	0	0	0	0	101.997	1	1	24.6442	25.5744
DATA	103	1	103	0	0	A_22_P00015375	ENST00000430650	18675.3	4329.5	8.413634e+000	1.691491e+000	37	25	4.903386e+000	0	0	0	0	0	0	9.1447	1	1	27.0811	25.5749
DATA	104	1	104	0	0	A_32_P120604	BC029857	18696.6	4329.25	4.500518e+001	4.733751e+000	76	25	4.931272e+000	0	0	0	0	0	0	48.9102	1	1	23.696	25.6175
DATA	105	1	105	0	0	A_23_P141044	NM_145271	18718.5	4329.27	9.894168e+002	9.895257e+001	1108.5	26	4.932215e+000	0	0	0	0	0	0	1075.01	1	1	24.4106	25.7611
DATA	106	1	106	0	0	A_33_P3250356	NM_001162530	18738.8	4329.5	1.464099e+000	1.474137e+000	30	26	4.908226e+000	0	0	0	0	0	0	1.41378	0	0	30	25.8341
DATA	107	1	107	0	0	A_21_P0003248	lnc-C3orf30-4:2	18760	4329.5	1.464710e+000	1.468992e+000	27.5	26	4.990524e+000	0	0	0	0	0	0	-0.0741516	0	0	30	26.0514
DATA	108	1	108	0	0	A_23_P310295	ENST00000420826	18781.4	4329.54	1.354059e+001	1.998413e+000	45	26	5.183401e+000	0	0	0	0	0	0	14.6935	1	1	24.4106	26.0495
DATA	109	1	109	0	0	A_23_P429449	NM_033119	18802.3	4329.5	1.798336e+000	1.481585e+000	30.5	26	5.172963e+000	0	0	0	0	0	0	1.9503	1	0	30	25.9981
DATA	110	1	110	0	0	A_24_P161581	NM_001145176	18824	4329.5	7.183734e+001	7.332930e+000	101.5	26	5.175778e+000	0	0	0	0	0	0	77.8522	1	1	25.3321	26.0515
DATA	111	1	111	0	0	A_22_P00011282	NR_036678	18844.6	4329.41	1.468497e+000	1.472796e+000	27	26	4.993826e+000	0	0	0	0	0	0	0.0449464	0	0	30	26.0975
DATA	112	1	112	0	0	A_23_P121806	NM_021204	18865.7	4329.28	5.494214e+001	5.688515e+000	90	26	4.991260e+000	0	0	0	0	0	0	59.4467	1	1	24.8756	26.1488
DATA	113	1	113	0	0	A_21_P0007692	XR_424331	18887.5	4329.35	6.752632e+001	6.911956e+000	99	26	5.005746e+000	0	0	0	0	0	0	72.9907	1	1	24.4106	26.1955
DATA	114	1	114	0	0	A_23_P207400	NM_007300	18908.4	4328.69	1.788505e+001	2.319500e+000	46	26	5.079179e+000	0	0	0	0	0	0	19.3136	1	1	23.2073	26.2512
DATA	115	1	115	0	0	A_21_P0009956	ENST00000428529	18929.9	4329.22	8.618957e+000	1.711501e+000	36	26	5.028968e+000	0	0	0	0	0	0	9.29664	1	1	20.591	26.2319
DATA	116	1	116	0	0	A_23_P203841	NM_013449	18950.4	4329.34	4.725587e+001	4.952027e+000	77.5	26	4.960174e+000	0	0	0	0	0	0	50.9129	1	1	24.4106	26.2065
DATA	117	1	117	0	0	A_22_P00012923	NR_121197	18972.1	4329.27	6.724222e+001	6.885647e+000	102	26	4.933751e+000	0	0	0	0	0	0	72.3541	1	1	26.0017	26.0959
DATA	118	1	118	0	0	A_23_P117928	NM_014952	18993.1	4329.29	1.192043e+002	1.201247e+001	143	26	4.956052e+000	0	0	0	0	0	0	128.099	1	1	25.7804	26.0462
DATA	119	1	119	0	0	A_21_P0007650	lnc-FAM101A-2:4	19014	4329.5	1.481863e+000	1.486410e+000	29	26	5.003458e+000	0	0	0	0	0	0	0.270953	0	0	30	26.1162
DATA	120	1	120	0	0	A_23_P120845	NM_005080	19035.5	4329.02	1.340643e+003	1.340726e+002	1401	26	5.226242e+000	0	0	0	0	0	0	1436.66	1	1	24.8756	26.2425
DATA	121	1	121	0	0	A_22_P00010589	ENST00000555642	19056.2	4329.48	1.486188e+000	1.490533e+000	25	26	4.996907e+000	0	0	0	0	0	0	-0.908697	0	0	30	26.1534
DATA	122	1	122	0	0	A_21_P0001417	lnc-ATF3-1:4	19077.5	4329.32	1.488472e+000	1.492824e+000	25	26	4.993141e+000	0	0	0	0	0	0	-2.40365	0	0	30	26.1883
DATA	123	1	123	0	0	A_23_P156708	NM_032470	19098.5	4329.5	1.363919e+002	1.372091e+001	173	26	5.046568e+000	0	0	0	0	0	0	145.487	1	1	24.4106	26.1519
DATA	124	1	124	0	0	A_23_P252023	NM_175698	19119.8	4329.19	1.493247e+000	1.497613e+000	27	26	5.206618e+000	0	0	0	0	0	0	-1.28037	0	0	30	26.0737
DATA	125	1	125	0	0	A_21_P0001507	lnc-PPAP2B-4:1	19141	4329.2	1.495746e+000	1.500119e+000	28	26	5.169402e+000	0	0	0	0	0	0	-0.477935	0	0	30	26.0679
DATA	126	1	126	0	0	A_21_P0012608	TCONS_l2_00020732	19162	4329.2	1.498274e+000	1.502654e+000	28	26	5.191263e+000	0	0	0	0	0	0	0.00930748	0	0	30	26.0587
DATA	127	1	127	0	0	A_33_P3357949	NM_004956	19183.2	4329.19	1.500873e+000	1.507349e+000	29	26	5.173144e+000	0	0	0	0	0	0	0.840298	0	0	28.5237	26.1978
DATA	128	1	128	0	0	A_22_P00000283	ENST00000563734	19204.4	4329.03	1.503492e+000	1.507888e+000	28	26	5.128329e+000	0	0	0	0	0	0	-0.14488	0	0	30	26.2147
DATA	129	1	129	0	0	A_23_P255257	NM_015397	19226.1	4328.97	4.564263e+003	4.564288e+002	4727	26	5.000138e+000	0	0	0	0	0	0	4818.93	1	1	27.501	26.2191
DATA	130	1	130	0	0	A_33_P3220445	NM_001001419	19247.2	4328.75	4.072062e+002	4.074873e+001	452	26	5.039487e+000	0	0	0	0	0	0	429.169	1	1	27.0811	26.2533
DATA	131	1	131	0	0	A_22_P00005226	NR_024149	19267.8	4329.19	3.380431e+000	1.553227e+000	32	26	5.003205e+000	0	0	0	0	0	0	3.55637	1	0	28.5237	26.3926
DATA	132	1	132	0	0	A_33_P3295098	ENST00000289135	19289	4329.2	1.514305e+000	1.518733e+000	28	26	5.058507e+000	0	0	0	0	0	0	-0.246929	0	0	30	26.4294
DATA	133	1	133	0	0	A_22_P00014012	NR_110621	19310.2	4329.19	1.517033e+000	1.524045e+000	29	26	5.020279e+000	0	0	0	0	0	0	0.92855	0	0	30	26.4317
DATA	134	1	134	0	0	A_23_P123672	NM_014290	19332.1	4328.97	2.951695e+002	2.955628e+001	315	26	5.046934e+000	0	0	0	0	0	0	308.852	1	1	27.501	26.3561
DATA	135	1	135	0	0	A_21_P0003616	lnc-LPHN3-3:1	19352.5	4329	1.522409e+000	1.528481e+000	28	26	5.060686e+000	0	0	0	0	0	0	0.735078	0	0	29.1201	26.258
DATA	136	1	136	0	0	A_22_P00003128	lnc-C9orf131-1:1	19373.6	4329	1.525077e+000	1.529536e+000	26	26	5.229921e+000	0	0	0	0	0	0	-1.27991	0	0	30	26.1398
DATA	137	1	137	0	0	A_33_P3259443	XR_109175	19394.6	4329	1.527694e+000	1.532161e+000	26	26	5.219606e+000	0	0	0	0	0	0	-0.836019	0	0	30	26.1226
DATA	138	1	138	0	0	A_22_P00025675	lnc-VCL-1:1	19416	4329.2	1.530353e+000	1.534827e+000	27	26	5.257169e+000	0	0	0	0	0	0	-1.04627	0	0	30	26.0427
DATA	139	1	139	0	0	A_22_P00020019	ENST00000565401	19437.2	4329	3.454501e+001	3.781133e+000	60.5	26	5.249590e+000	0	0	0	0	0	0	35.8386	1	1	28.1191	25.9586
DATA	140	1	140	0	0	A_22_P00002331	ENST00000530102	19458.4	4329	1.535325e+000	1.539813e+000	28	26	4.995954e+000	0	0	0	0	0	0	-0.101467	0	0	30	25.8284
DATA	141	1	141	0	0	A_33_P3254590	NR_033868	19479.5	4329	1.873428e+000	1.553547e+000	29	26	5.257154e+000	0	0	0	0	0	0	1.93743	1	0	29.1201	26.1576
DATA	142	1	142	0	0	A_33_P3421163	NM_033285	19500.8	4329	2.505598e+001	2.943405e+000	52	26	5.233604e+000	0	0	0	0	0	0	25.8729	1	1	23.9365	26.3032
DATA	143	1	143	0	0	A_24_P288915	ENST00000445752	19521.6	4329	3.811780e+000	1.592993e+000	30.5	26	5.048110e+000	0	0	0	0	0	0	3.93052	1	0	29.1201	26.241
DATA	144	1	144	0	0	A_33_P3417950	NM_005858	19543.2	4328.13	2.095688e+002	2.101402e+001	236.5	26	5.101147e+000	0	0	0	0	0	0	215.828	1	1	24.4106	26.2762
DATA	145	1	145	0	0	A_33_P3241989	NM_001130715	19564.2	4329	1.546300e+000	1.550821e+000	27	26	5.195246e+000	0	0	0	0	0	0	-0.11738	0	0	30	26.0818
DATA	146	1	146	0	0	A_33_P3414669	NM_183353	19586.1	4327.98	1.593020e+001	2.224385e+000	44	25	5.002725e+000	0	0	0	0	0	0	16.3655	1	1	23.2073	25.7408
DATA	147	1	147	0	0	A_33_P3252394	NM_006705	19607.1	4328.88	4.457319e+001	4.720569e+000	71	25	5.034188e+000	0	0	0	0	0	0	45.7352	1	1	26.0017	25.5972
DATA	148	1	148	0	0	A_23_P62377	NM_001039582	19627.6	4328.97	1.551353e+000	1.555889e+000	26	25	5.016238e+000	0	0	0	0	0	0	-0.866346	0	0	29.1201	25.5064
DATA	149	1	149	0	0	A_21_P0010441	lnc-KCNJ4-1:1	19648.6	4329	1.552717e+000	1.557257e+000	26	25	5.021719e+000	0	0	0	0	0	0	-1.56306	0	0	29.1201	25.5584
DATA	150	1	150	0	0	A_33_P3763846	NM_001303252	19669.8	4329	1.635139e+000	1.566995e+000	29	26	5.001832e+000	0	0	0	0	0	0	1.67339	1	0	30	25.7004
DATA	151	1	151	0	0	A_21_P0012309	NR_002733	19691.2	4329	1.554886e+000	1.562042e+000	28	25.5	4.902814e+000	0	0	0	0	0	0	0.923175	0	0	30	25.7083
DATA	152	1	152	0	0	A_19_P00319917	NR_038956	19713.3	4328.69	6.522513e+000	1.690995e+000	35	25	4.933142e+000	0	0	0	0	0	0	6.66784	1	0	30	25.6786
DATA	153	1	153	0	1	ERCC-00134_68	DQ516739	19733.4	4328.97	1.556185e+000	1.560735e+000	27	26	4.936039e+000	0	0	0	0	0	0	-0.725513	0	0	29.1201	25.7669
DATA	154	1	154	0	0	A_33_P3381851	NM_181688	19755.1	4328.41	3.587089e+002	3.590483e+001	387	26	4.952436e+000	0	0	0	0	0	0	366.53	1	1	25.7804	25.776
DATA	155	1	155	0	0	A_23_P71146	NM_006230	19775.9	4329.03	1.102163e+001	1.910975e+000	37	26	5.225852e+000	0	0	0	0	0	0	11.2602	1	1	26.2212	26.1697
DATA	156	1	156	0	0	A_22_P00010187	ENST00000538640	19797	4328.8	1.556266e+000	1.561519e+000	27.5	26	5.186911e+000	0	0	0	0	0	0	0.478714	0	0	28.1191	26.1324
DATA	157	1	157	0	0	A_21_P0000259	NR_002565	19818	4328.8	5.080119e+000	1.640938e+000	32.5	26	4.996642e+000	0	0	0	0	0	0	5.1927	1	0	28.1191	25.7336
DATA	158	1	158	0	0	A_22_P00004353	ENST00000519306	19839.4	4329	1.555041e+000	1.559588e+000	26	26	5.069324e+000	0	0	0	0	0	0	-1.59244	0	0	29.1201	25.7256
DATA	159	1	159	0	0	A_21_P0001285	lnc-UTP11L-2:1	19860.4	4328.97	1.553937e+000	1.558480e+000	25	25	5.085692e+000	0	0	0	0	0	0	-1.97452	0	0	30	25.507
DATA	160	1	160	0	0	A_24_P930418	AK057533	19881.6	4328.97	1.552517e+000	1.557056e+000	26	25	5.048015e+000	0	0	0	0	0	0	-1.0925	0	0	30	25.449
DATA	161	1	161	0	0	A_22_P00016797	ENST00000555649	19902.6	4329	1.550777e+000	1.561146e+000	26.5	25	5.027737e+000	0	0	0	0	0	0	1.38287	0	0	30	25.3627
DATA	162	1	162	66	1	DarkCorner	DarkCorner	19924	4328.8	1.548571e+000	1.553099e+000	25	25	5.010349e+000	0	0	0	0	0	0	-1.29415	0	0	30	25.2662
DATA	163	1	163	260	1	GE_BrightCorner	GE_BrightCorner	19946	4329.01	1.330913e+005	1.330914e+004	137502	25	5.019740e+000	0	0	0	0	0	0	136894	1	1	28.1191	25.1387
DATA	164	1	164	260	1	GE_BrightCorner	GE_BrightCorner	19967.1	4328.9	1.369601e+005	1.369601e+004	141952	25	5.045816e+000	0	0	0	0	0	0	141139	1	1	28.1191	25.077
DATA	165	2	1	260	1	GE_BrightCorner	GE_BrightCorner	16526.5	4336.38	1.405741e+005	1.405741e+004	137136	25	5.139341e+000	0	0	0	0	0	0	134065	1	1	30	25.1557
DATA	166	2	2	66	1	DarkCorner	DarkCorner	16548.6	4336.59	1.680275e+000	1.685188e+000	28	25	5.011625e+000	0	0	0	0	0	0	-2.29612	0	0	30	25.3607
DATA	167	2	3	0	0	A_22_P00007653	lnc-HEXA-1:1	16569.7	4336.5	1.691511e+000	1.697087e+000	30	26	4.978271e+000	0	0	0	0	0	0	0.434867	0	0	30	25.7519
DATA	168	2	4	0	0	A_21_P0007074	NR_120620	16591	4336.5	1.702192e+000	1.707168e+000	30	26	5.063834e+000	0	0	0	0	0	0	-0.315623	0	0	26.2212	26.2517
DATA	169	2	5	0	0	A_22_P00012683	lnc-QSOX2-1:10	16612	4336.5	1.712015e+000	1.717910e+000	31	26	5.039814e+000	0	0	0	0	0	0	0.513612	0	0	30	26.5532
DATA	170	2	6	0	0	A_21_P0011230	ENST00000606973	16633.2	4336.5	1.721206e+000	1.730078e+000	31	26	5.219169e+000	0	0	0	0	0	0	1.06439	0	0	30	26.7513
DATA	171	2	7	0	0	A_33_P3589217	NM_001636	16654.3	4336.5	5.143844e+002	5.146769e+001	493.5	26	5.085011e+000	0	0	0	0	0	0	472.915	1	1	27.0811	26.5005
DATA	172	2	8	0	0	A_33_P3231739	NM_017770	16675.5	4336.5	1.737522e+000	1.742923e+000	29	26	5.081270e+000	0	0	0	0	0	0	0.306162	0	0	27.9146	26.3581
DATA	173	2	9	0	0	A_33_P3223467	NM_025054	16696.6	4336.63	1.204390e+002	1.217036e+001	140.5	26	5.135910e+000	0	0	0	0	0	0	109.774	1	1	24.8756	26.1514
DATA	174	2	10	0	0	A_32_P57237	NM_000982	16718.2	4336.61	4.780087e+004	4.780087e+003	43101.5	26	5.234920e+000	0	0	0	0	0	0	43404.2	1	1	25.1049	25.9537
DATA	175	2	11	0	0	A_21_P0010149	ENST00000415269	16739	4336.5	1.756959e+000	1.764690e+000	30.5	26	5.207661e+000	0	0	0	0	0	0	0.865736	0	0	26.2212	25.9399
DATA	176	2	12	0	0	A_22_P00011426	lnc-PAM-4:1	16760.2	4336.66	3.600746e+000	1.803731e+000	33.5	26	5.148045e+000	0	0	0	0	0	0	3.24926	1	0	22.1978	26.068
DATA	177	2	13	0	0	A_33_P3342481	THC2723408	16780.8	4336.53	4.287764e+000	1.822939e+000	34	26	5.110900e+000	0	0	0	0	0	0	3.85967	1	0	25.3321	26.0673
DATA	178	2	14	0	0	A_23_P114689	NM_017707	16802.4	4336.41	5.725422e+000	1.865808e+000	34	26	4.863726e+000	0	0	0	0	0	0	5.1422	1	0	30	25.7823
DATA	179	2	15	0	0	A_33_P3877992	NR_038881	16823.6	4336.41	1.774004e+000	1.779191e+000	29	26	4.925298e+000	0	0	0	0	0	0	-1.4037	0	0	27.501	25.763
DATA	180	2	16	0	0	A_22_P00023982	NR_126346	16844.8	4336.48	1.776858e+000	1.782053e+000	28	26	4.958224e+000	0	0	0	0	0	0	-1.53982	0	0	30	25.7261
DATA	181	2	17	0	0	A_33_P3381107	NM_001004478	16866	4336.5	1.779135e+000	1.784337e+000	28	26	4.943408e+000	0	0	0	0	0	0	-1.15069	0	0	26.2212	25.8253
DATA	182	2	18	0	0	A_22_P00015234	lnc-SPACA3-1:1	16885.9	4336.63	7.642760e+000	1.942707e+000	36.5	26	5.223390e+000	0	0	0	0	0	0	6.82478	1	0	24.1747	26.0625
DATA	183	2	19	0	0	A_21_P0010897	TCONS_l2_00003715	16908.3	4336.5	1.782052e+000	1.787430e+000	30	26	5.188063e+000	0	0	0	0	0	0	0.218645	0	0	27.0811	26.0967
DATA	184	2	20	0	0	A_32_P783	NM_000998	16929.4	4336.52	3.058622e+004	3.058623e+003	27009	25	4.857715e+000	0	0	0	0	0	0	27283.3	1	1	26.6546	25.8396
DATA	185	2	21	0	0	A_21_P0003351	ENST00000503465	16950.6	4336.41	1.782922e+000	1.788135e+000	29	26	4.906873e+000	0	0	0	0	0	0	-0.85278	0	0	30	25.8586
DATA	186	2	22	0	0	A_21_P0012145	lnc-SPTLC3-2:1	16971.8	4336.48	1.782714e+000	1.787926e+000	26	26	5.151078e+000	0	0	0	0	0	0	-3.5405	0	0	30	26.0992
DATA	187	2	23	0	0	A_21_P0009361	lnc-SDK2-5:1	16993.1	4336.53	3.728486e+001	4.134717e+000	64.5	26	4.897412e+000	0	0	0	0	0	0	33.272	1	1	24.4106	25.8988
DATA	188	2	24	0	0	A_21_P0008555	lnc-C15orf48-1:4	17014	4336.5	1.780925e+000	1.786989e+000	28.5	26	4.936814e+000	0	0	0	0	0	0	0.494056	0	0	30	25.8337
DATA	189	2	25	0	0	A_23_P76218	NM_053283	17035.2	4336.48	1.779385e+000	1.784588e+000	28	26	4.973079e+000	0	0	0	0	0	0	-0.87587	0	0	30	25.8151
DATA	190	2	26	0	0	A_22_P00012147	ENST00000512941	17056.5	4336.32	1.777383e+000	1.782604e+000	29	26	4.885440e+000	0	0	0	0	0	0	0.0832407	0	0	27.0811	25.9004
DATA	191	2	27	0	0	A_23_P120812	NM_020070	17077.9	4336.51	1.697309e+001	2.459779e+000	43.5	26	5.130154e+000	0	0	0	0	0	0	15.2051	1	1	25.7804	26.1466
DATA	192	2	28	0	0	A_23_P29204	NM_016498	17098.6	4337.02	3.131054e+001	3.600666e+000	56	26	4.992612e+000	0	0	0	0	0	0	28.0861	1	1	24.8756	26.1591
DATA	193	2	29	0	0	A_33_P3281066	NM_001098402	17120	4336.5	4.135941e+001	4.500635e+000	67	26	5.023246e+000	0	0	0	0	0	0	37.1683	1	1	30	26.1679
DATA	194	2	30	0	0	A_23_P73637	NM_031273	17140.9	4336.55	1.288420e+001	2.190491e+000	40	26	5.185075e+000	0	0	0	0	0	0	11.5998	1	1	22.4545	26.0487
DATA	195	2	31	0	0	A_23_P146497	NM_014811	17162.2	4336.19	2.312103e+000	1.782787e+000	31.5	26	5.181104e+000	0	0	0	0	0	0	2.08605	1	0	30	26.0646
DATA	196	2	32	0	0	A_33_P3339197	A_33_P3339197	17183.4	4336.03	1.758630e+000	1.765618e+000	31	26	5.162112e+000	0	0	0	0	0	0	0.729906	0	0	30	25.9755
DATA	197	2	33	0	0	A_21_P0009396	lnc-SEPT9-1:3	17204.9	4336.4	1.692187e+001	2.441338e+000	45	26	5.166748e+000	0	0	0	0	0	0	15.3369	1	1	25.5572	26.0159
DATA	198	2	34	0	0	A_23_P116898	NM_000014	17225.7	4336.1	1.750172e+000	1.755320e+000	29.5	26	5.033154e+000	0	0	0	0	0	0	0.094402	0	0	30	26.1594
DATA	199	2	35	0	0	A_24_P254965	NM_018486	17247	4336.2	2.101471e+001	2.735153e+000	47	26	4.996810e+000	0	0	0	0	0	0	19.1447	1	1	28.1191	26.1693
DATA	200	2	36	0	0	A_33_P3240951	NM_001280544	17268	4336.2	1.740795e+000	1.745885e+000	28.5	26	5.176997e+000	0	0	0	0	0	0	-1.17297	0	0	30	26.1603
DATA	201	2	37	0	0	A_33_P3376302	DA144211	17289.2	4336.19	1.735766e+000	1.740841e+000	26.5	26	4.915755e+000	0	0	0	0	0	0	-2.10583	0	0	30	25.7557
DATA	202	2	38	0	0	A_24_P168760	NM_004286	17311.1	4336.54	1.404532e+002	1.415215e+001	158	25	4.888921e+000	0	0	0	0	0	0	129.07	1	1	25.7804	25.6481
DATA	203	2	39	0	0	A_22_P00021003	lnc-HDAC9-2:1	17331.6	4336.03	1.725144e+000	1.730188e+000	29	25	4.949712e+000	0	0	0	0	0	0	-0.212148	0	0	30	25.5058
DATA	204	2	40	0	0	A_33_P3383606	NM_001135914	17352.7	4336	3.316674e+003	3.316718e+002	3102	25	4.987511e+000	0	0	0	0	0	0	3067.15	1	1	26.0017	25.5318
DATA	205	2	41	0	0	A_22_P00008257	lnc-IRX1-2:1	17373.8	4336.19	2.999331e+000	1.745043e+000	31	25	4.975664e+000	0	0	0	0	0	0	2.78268	1	0	28.5237	25.724
DATA	206	2	42	0	0	A_19_P00802154	NM_001144769	17395	4336.2	1.708282e+000	1.713276e+000	28	25.5	4.933928e+000	0	0	0	0	0	0	-0.999832	0	0	28.1191	25.6992
DATA	207	2	43	0	0	A_19_P00315810	ENST00000455068	17416.5	4336	8.678381e+002	8.680061e+001	843	25	4.966200e+000	0	0	0	0	0	0	810.738	1	1	25.3321	25.5329
DATA	208	2	44	0	0	A_23_P253074	NM_018068	17437.7	4336.47	6.230373e+000	1.811857e+000	35	26	5.103797e+000	0	0	0	0	0	0	5.84049	1	0	26.4388	25.6451
DATA	209	2	45	0	0	A_21_P0009282	lnc-TMEM235-1:1	17458.5	4336	3.454461e+000	1.730097e+000	33	25	5.118818e+000	0	0	0	0	0	0	3.24996	1	0	30	25.5955
DATA	210	2	46	1028	1	(+)E1A_r60_a22	E1A_r60_a22	17479.6	4336	2.169351e+001	2.749408e+000	53	26	5.416135e+000	0	0	0	0	0	0	20.4833	1	1	30	25.9321
DATA	211	2	47	0	0	A_32_P181527	NM_001025357	17500.6	4336	1.678076e+000	1.682983e+000	27	25	5.058380e+000	0	0	0	0	0	0	-2.14284	0	0	30	25.6212
DATA	212	2	48	0	0	A_21_P0002371	lnc-SH3BP4-3:1	17522	4336.2	2.026045e+000	1.688925e+000	30	25	5.095356e+000	0	0	0	0	0	0	1.92717	1	0	30	25.567
DATA	213	2	49	0	0	A_22_P00015397	lnc-SRP54-1:1	17542.8	4335.93	1.309243e+002	1.319857e+001	156	25	5.095721e+000	0	0	0	0	0	0	124.999	1	1	26.8687	25.5657
DATA	214	2	50	0	0	A_23_P104583	NM_020441	17564.3	4335.64	4.446218e+001	4.747410e+000	71	25	5.117237e+000	0	0	0	0	0	0	42.6146	1	1	24.8756	25.4656
DATA	215	2	51	0	0	A_22_P00005058	lnc-DENND1A-4:1	17585.5	4336	2.780017e+000	1.680950e+000	30	25	5.113279e+000	0	0	0	0	0	0	2.67453	1	0	29.1201	25.4617
DATA	216	2	52	0	0	A_23_P118392	NM_016084	17606.3	4335.32	2.424771e+001	2.933734e+000	54	25	5.123972e+000	0	0	0	0	0	0	23.4174	1	1	21.6755	25.4384
DATA	217	2	53	0	0	A_21_P0001995	ENST00000457371	17627.5	4335.5	9.734464e+001	9.872512e+000	122.5	25	5.030454e+000	0	0	0	0	0	0	94.3681	1	1	24.4106	25.4856
DATA	218	2	54	0	0	A_21_P0010606	ENST00000602765	17648.8	4336	1.634188e+000	1.638966e+000	27	25	4.954389e+000	0	0	0	0	0	0	-1.16197	0	0	28.1191	25.4892
DATA	219	2	55	0	0	A_24_P76879	NM_003309	17669.9	4335.76	2.725809e+002	2.730694e+001	300	25	4.942793e+000	0	0	0	0	0	0	266.269	1	1	26.6546	25.6408
DATA	220	2	56	0	0	A_22_P00008551	ENST00000423466	17691.4	4336	2.551862e+000	1.646332e+000	32	26	5.057050e+000	0	0	0	0	0	0	2.50238	1	0	29.1201	25.9719
DATA	221	2	57	0	0	A_23_P37914	NM_052944	17712.4	4335.97	1.615565e+000	1.620289e+000	27.5	26	5.142948e+000	0	0	0	0	0	0	-2.11682	0	0	29.1201	25.8387
DATA	222	2	58	0	1	ERCC-00162_107	DQ516750	17731.7	4335.32	2.007370e+000	1.627043e+000	29	26	5.185778e+000	0	0	0	0	0	0	1.98286	1	0	30	25.9391
DATA	223	2	59	0	0	A_23_P137532	NM_000302	17754.7	4335.83	3.637030e+001	3.976685e+000	62	25	4.999042e+000	0	0	0	0	0	0	36.0714	1	1	24.4106	25.5818
DATA	224	2	60	0	0	A_21_P0006321	lnc-PTGES2-1:5	17776	4335.8	9.375047e+000	1.856229e+000	39	25	4.962814e+000	0	0	0	0	0	0	9.333	1	1	28.1191	25.5744
DATA	225	2	61	0	0	A_21_P0012840	XR_425907	17797	4335.8	1.591565e+000	1.599794e+000	30	25	5.020648e+000	0	0	0	0	0	0	1.06822	0	0	30	25.6655
DATA	226	2	62	0	0	A_33_P3240607	AK125870	17818.4	4336	1.585723e+000	1.590359e+000	28	25	5.030912e+000	0	0	0	0	0	0	-2.14814	0	0	30	25.6526
DATA	227	2	63	0	0	A_33_P3329467	NM_016086	17839.8	4335.89	3.862673e+002	3.865921e+001	398	25	5.021501e+000	0	0	0	0	0	0	388.795	1	1	26.8687	25.5998
DATA	228	2	64	0	0	A_22_P00015696	ENST00000553983	17860.6	4335.97	1.574400e+000	1.585102e+000	31	25	5.085923e+000	0	0	0	0	0	0	1.40313	0	0	29.1201	25.6704
DATA	229	2	65	0	0	A_21_P0012155	ENST00000427691	17881.6	4336	1.380360e+001	2.093143e+000	41	26	5.271974e+000	0	0	0	0	0	0	13.9915	1	1	29.1201	25.9828
DATA	230	2	66	0	0	A_33_P3265394	ENST00000538098	17902.7	4336.08	2.902435e+000	1.594721e+000	31.5	26	5.304756e+000	0	0	0	0	0	0	2.95206	1	0	21.6755	25.9849
DATA	231	2	67	0	0	A_19_P00318883	NR_038361	17924.1	4335.61	5.357935e+001	5.581156e+000	84	26	5.297416e+000	0	0	0	0	0	0	54.6855	1	1	25.7804	25.9783
DATA	232	2	68	0	0	A_21_P0005058	ENST00000430672	17945.3	4335.9	1.552897e+000	1.558044e+000	29	26	5.007440e+000	0	0	0	0	0	0	0.445139	0	0	30	25.719
DATA	233	2	69	0	0	A_21_P0002697	NR_034088	17966.4	4335.97	1.547830e+000	1.552356e+000	29	26	5.006556e+000	0	0	0	0	0	0	-0.0494722	0	0	29.1201	25.6817
DATA	234	2	70	0	0	A_23_P118246	NM_016095	17987	4336.17	5.691054e+000	1.648861e+000	35	25	5.003976e+000	0	0	0	0	0	0	5.86524	1	0	22.9591	25.6808
DATA	235	2	71	0	0	A_21_P0004924	lnc-RFPL4B-4:1	18008.7	4335.9	1.538052e+000	1.542549e+000	27	26	5.019702e+000	0	0	0	0	0	0	-0.188043	0	0	28.3221	25.7252
DATA	236	2	72	0	0	A_22_P00023983	ENST00000428006	18030	4335.8	1.533315e+000	1.537798e+000	28	26	5.208642e+000	0	0	0	0	0	0	-0.866029	0	0	30	26.0889
DATA	237	2	73	0	0	A_33_P3251332	NM_015473	18051	4335.8	1.369840e+001	2.056050e+000	42	26	5.302783e+000	0	0	0	0	0	0	14.2491	1	1	28.1191	26.1258
DATA	238	2	74	0	0	A_33_P3423585	NM_001080534	18072.2	4335.81	1.524356e+000	1.528813e+000	28.5	26	5.396617e+000	0	0	0	0	0	0	-0.837792	0	0	28.5237	26.107
DATA	239	2	75	0	0	A_33_P3403399	NM_018242	18093.4	4335.87	1.520081e+000	1.524525e+000	27	26	5.453460e+000	0	0	0	0	0	0	-2.26915	0	0	28.5237	26.1077
DATA	240	2	76	0	0	A_23_P39402	NM_198867	18113.9	4335.25	1.080358e+001	1.865193e+000	40	26	5.451637e+000	0	0	0	0	0	0	11.3326	1	1	23.4529	26.2094
DATA	241	2	77	0	0	A_23_P37702	NM_003294	18135.9	4335.47	4.132123e+000	1.571589e+000	33.5	26	5.325150e+000	0	0	0	0	0	0	4.34633	1	0	25.7804	26.215
DATA	242	2	78	0	0	A_23_P213014	NM_001001290	18157.5	4335.73	1.190043e+001	1.924452e+000	41	26	5.296171e+000	0	0	0	0	0	0	12.5497	1	1	24.4106	26.1263
DATA	243	2	79	0	0	A_23_P321261	NM_002396	18178.6	4335.4	3.713516e+002	3.716579e+001	426	26	5.274045e+000	0	0	0	0	0	0	392.574	1	1	25.3321	26.1577
DATA	244	2	80	0	0	A_23_P115842	NM_018237	18199.6	4335.64	9.886384e+001	1.000031e+001	133	26	5.248255e+000	0	0	0	0	0	0	104.756	1	1	26.6546	26.1261
DATA	245	2	81	0	0	A_22_P00012632	lnc-PTX4-2:1	18220.4	4335.59	1.497473e+000	1.501851e+000	26	26	5.218930e+000	0	0	0	0	0	0	-3.21757	0	0	27.501	26.1433
DATA	246	2	82	0	0	A_23_P102364	NM_019850	18241.5	4335.68	1.494264e+000	1.498633e+000	28	26	5.219596e+000	0	0	0	0	0	0	-0.50541	0	0	30	26.1658
DATA	247	2	83	0	0	A_23_P315451	NM_199180	18262.6	4335.59	1.491200e+000	1.496499e+000	29	26	5.182799e+000	0	0	0	0	0	0	0.565277	0	0	27.501	26.1804
DATA	248	2	84	0	0	A_33_P3210379	NM_052863	18283.8	4335.52	6.518297e+004	6.518297e+003	70128	26	5.170169e+000	0	0	0	0	0	0	69648.7	1	1	27.0811	26.2191
DATA	249	2	85	0	0	A_22_P00010339	lnc-MYBPH-2:1	18305	4335.5	4.493591e+000	1.556164e+000	32	26	5.223233e+000	0	0	0	0	0	0	4.81036	1	0	26.2212	26.3119
DATA	250	2	86	0	0	A_33_P3827416	AK024156	18326.6	4335.39	1.078638e+004	1.078639e+003	11617	26	5.276725e+000	0	0	0	0	0	0	11567.3	1	1	24.4106	26.3351
DATA	251	2	87	0	0	A_22_P00017072	lnc-TUFM-2:1	18347.3	4335.5	1.480523e+000	1.484852e+000	26	26	5.239542e+000	0	0	0	0	0	0	-1.01525	0	0	30	26.0859
DATA	252	2	88	0	0	A_21_P0006214	lnc-DEC1-2:1	18368.4	4335.59	1.478271e+000	1.482593e+000	26.5	26	5.180492e+000	0	0	0	0	0	0	-1.25114	0	0	27.501	26.077
DATA	253	2	89	0	0	A_22_P00009258	ENST00000432495	18389.6	4335.59	1.476167e+000	1.485960e+000	31	26	5.217116e+000	0	0	0	0	0	0	1.37314	0	0	27.501	26.0161
DATA	254	2	90	0	0	A_33_P3417985	NM_001005489	18410.8	4335.52	1.474225e+000	1.478535e+000	27	26	4.955403e+000	0	0	0	0	0	0	-0.997776	0	0	27.0811	25.7929
DATA	255	2	91	0	0	A_23_P98350	NM_001165	18431.9	4335.6	2.025709e+002	2.031085e+001	246	26	4.981054e+000	0	0	0	0	0	0	218.776	1	1	26.2212	25.7992
DATA	256	2	92	0	0	A_21_P0012541	NR_104116	18452.9	4335.66	2.830132e+000	1.502064e+000	31	26	5.242020e+000	0	0	0	0	0	0	3.05985	1	0	30	26.0756
DATA	257	2	93	0	0	A_23_P61580	NM_182543	18474.5	4335.28	1.004870e+001	1.783654e+000	37	26	4.967659e+000	0	0	0	0	0	0	10.8754	1	1	24.4106	25.7767
DATA	258	2	94	0	0	A_23_P119943	NM_000597	18495.2	4335.47	2.619297e+001	3.004775e+000	55.5	25	4.983305e+000	0	0	0	0	0	0	28.3721	1	1	25.7804	25.7203
DATA	259	2	95	0	0	A_23_P102937	NM_006936	18517.1	4335.4	1.327247e+002	1.335376e+001	165	25	4.971739e+000	0	0	0	0	0	0	143.882	1	1	25.7804	25.6376
DATA	260	2	96	0	0	A_24_P944827	NM_006395	18538.3	4335.27	2.894623e+001	3.246609e+000	61	25	4.945990e+000	0	0	0	0	0	0	31.4004	1	1	24.6442	25.7085
DATA	261	2	97	0	0	A_21_P0001769	ENST00000420828	18559	4335.5	1.465187e+000	1.469471e+000	28	25	5.043265e+000	0	0	0	0	0	0	-0.0854863	0	0	30	25.7445
DATA	262	2	98	0	0	A_23_P101461	NM_030818	18580.5	4335.5	7.872336e+002	7.873706e+001	853.5	25	5.007420e+000	0	0	0	0	0	0	854.813	1	1	24.4106	25.6998
DATA	263	2	99	0	0	A_22_P00004711	ENST00000548955	18600.7	4335.44	7.881737e+000	1.666498e+000	36	26	5.295851e+000	0	0	0	0	0	0	8.56113	1	1	20.8674	25.9024
DATA	264	2	100	0	0	A_21_P0006900	lnc-GOLGA7B-2:1	18622.4	4335.41	1.463700e+000	1.468272e+000	28	25	5.004349e+000	0	0	0	0	0	0	0.318648	0	0	30	25.7593
DATA	265	2	101	0	0	A_22_P00009827	ENST00000572343	18643.6	4335.41	2.898511e+000	1.496138e+000	31.5	25	4.958775e+000	0	0	0	0	0	0	3.14951	1	0	27.501	25.7016
DATA	266	2	102	0	0	A_21_P0004606	lnc-QKI-2:2	18664.7	4335.5	1.463485e+000	1.469015e+000	28	25	4.952585e+000	0	0	0	0	0	0	0.658707	0	0	30	25.6352
DATA	267	2	103	0	0	A_22_P00002868	NR_026783	18686	4335.5	1.463602e+000	1.467881e+000	27	25	4.908840e+000	0	0	0	0	0	0	-1.61927	0	0	30	25.6755
DATA	268	2	104	0	0	A_32_P223777	NM_002184	18706.9	4335.33	8.090782e+000	1.676310e+000	37	26	4.938191e+000	0	0	0	0	0	0	8.7894	1	1	21.6755	25.8056
DATA	269	2	105	0	0	A_33_P3244269	A_33_P3244269	18728.2	4335.48	1.193607e+001	1.892444e+000	41	26	5.135756e+000	0	0	0	0	0	0	12.963	1	1	30	26.1021
DATA	270	2	106	0	0	A_22_P00001571	lnc-ARL4A-2:1	18749.4	4335.41	1.464819e+000	1.469102e+000	24	26	5.135444e+000	0	0	0	0	0	0	-4.0149	0	0	27.501	26.0932
DATA	271	2	107	0	0	A_32_P55241	NM_001007538	18770.5	4335.32	1.465502e+000	1.469787e+000	27	26	5.038881e+000	0	0	0	0	0	0	-1.27725	0	0	30	26.1509
DATA	272	2	108	0	0	A_21_P0000766	NR_038328	18792.5	4335.5	6.306878e+001	6.476076e+000	94	26	5.016356e+000	0	0	0	0	0	0	68.3964	1	1	24.4106	26.079
DATA	273	2	109	0	0	A_33_P3247919	A_33_P3247919	18812.7	4335.92	2.307325e+001	2.736681e+000	54	26	5.192746e+000	0	0	0	0	0	0	25.0061	1	1	23.696	26.0846
DATA	274	2	110	0	0	A_21_P0007475	lnc-SPATA19-1:2	18834	4335.5	1.468404e+000	1.472697e+000	26	26	5.056475e+000	0	0	0	0	0	0	-2.24896	0	0	30	26.1721
DATA	275	2	111	0	0	A_22_P00003178	ENST00000447524	18855.2	4335.48	1.469629e+000	1.473926e+000	26	26	5.034107e+000	0	0	0	0	0	0	-3.01474	0	0	30	26.1617
DATA	276	2	112	0	0	A_23_P29975	NM_018302	18876.4	4335.41	1.470973e+000	1.475540e+000	28	26	5.041523e+000	0	0	0	0	0	0	0.302854	0	0	27.501	26.3145
DATA	277	2	113	0	0	A_33_P3305885	NM_006648	18895.8	4335.72	1.502400e+000	1.484269e+000	30	26	5.057616e+000	0	0	0	0	0	0	1.62272	1	0	30	26.3516
DATA	278	2	114	0	0	A_21_P0006535	lnc-AKAP4-1:1	18918.6	4335.41	1.474017e+000	1.478327e+000	28	26	5.067904e+000	0	0	0	0	0	0	-0.546003	0	0	30	26.3373
DATA	279	2	115	0	0	A_22_P00023281	NR_110090	18940	4335.53	3.981632e+001	4.247819e+000	71.5	26	4.999841e+000	0	0	0	0	0	0	42.9058	1	1	25.3321	26.3445
DATA	280	2	116	0	0	A_22_P00001741	NM_001144936	18960.7	4335.45	8.183253e+000	1.692764e+000	36	26	4.950481e+000	0	0	0	0	0	0	8.80772	1	1	24.1747	26.2257
DATA	281	2	117	0	0	A_21_P0004866	NR_026775	18982.2	4335.5	3.685327e+000	1.528852e+000	34	26	4.971865e+000	0	0	0	0	0	0	3.96135	1	0	26.6546	26.1408
DATA	282	2	118	0	0	A_33_P3397763	NM_003811	19003.4	4335.41	3.125296e+000	1.518297e+000	31	26	4.962832e+000	0	0	0	0	0	0	3.35482	1	0	30	26.2195
DATA	283	2	119	0	0	A_22_P00012133	NR_034081	19024.5	4335.06	1.483510e+000	1.487849e+000	28	26	5.048147e+000	0	0	0	0	0	0	0.0191099	0	0	30	26.3438
DATA	284	2	120	0	0	A_21_P0007107	ENST00000427247	19045.6	4335.03	1.485686e+000	1.490030e+000	27	26	5.019645e+000	0	0	0	0	0	0	-2.1488	0	0	29.1201	26.2799
DATA	285	2	121	0	0	A_22_P00018241	NR_120454	19066.8	4335.19	3.505006e+000	1.532943e+000	32	26	4.997378e+000	0	0	0	0	0	0	3.74589	1	0	28.5237	26.2342
DATA	286	2	122	0	0	A_33_P3272189	NM_032718	19088.1	4334.7	5.433388e+001	5.635220e+000	88	26	5.025591e+000	0	0	0	0	0	0	57.9779	1	1	24.6442	26.2092
DATA	287	2	123	0	0	A_22_P00017887	ENST00000523317	19109	4335.2	1.492745e+000	1.499562e+000	29	26	5.062535e+000	0	0	0	0	0	0	0.913304	0	0	30	26.1855
DATA	288	2	124	0	0	A_24_P61772	ENST00000261651	19130.4	4335	5.233724e+000	1.588310e+000	33	26	5.032242e+000	0	0	0	0	0	0	5.56631	1	0	29.1201	26.1861
DATA	289	2	125	0	0	A_22_P00009100	NR_110541	19151.5	4335.7	8.431178e+001	8.563964e+000	117	26	5.024879e+000	0	0	0	0	0	0	89.5123	1	1	24.4106	26.1394
DATA	290	2	126	0	0	A_23_P375354	NM_005422	19172.6	4335.03	1.500362e+000	1.504749e+000	27.5	26	5.051611e+000	0	0	0	0	0	0	-0.852949	0	0	30	26.1681
DATA	291	2	127	0	0	A_33_P3362321	NM_201555	19194.2	4334.87	1.517593e+001	2.139035e+000	45	26	5.010163e+000	0	0	0	0	0	0	16.0564	1	1	24.8756	26.2255
DATA	292	2	128	0	0	A_23_P171366	NM_004651	19215.2	4334.6	2.275236e+002	2.280241e+001	257.5	26	4.978609e+000	0	0	0	0	0	0	240.305	1	1	24.8756	26.2464
DATA	293	2	129	0	0	A_23_P110504	NM_030782	19236	4335.2	1.727118e+002	1.733731e+001	211	26	4.992607e+000	0	0	0	0	0	0	182.082	1	1	28.1191	26.3465
DATA	294	2	130	0	0	A_22_P00009713	lnc-MCCC2-2:2	19257.4	4335	1.511147e+000	1.515565e+000	27	26	4.983055e+000	0	0	0	0	0	0	-0.531754	0	0	29.1201	26.4279
DATA	295	2	131	0	0	A_21_P0014007	AK098413	19278.4	4335.03	1.513887e+000	1.518313e+000	29	26	4.988090e+000	0	0	0	0	0	0	-0.0574897	0	0	30	26.5187
DATA	296	2	132	0	0	A_32_P148538	NM_014839	19299.6	4335.03	2.115760e+000	1.535715e+000	30	26	4.998867e+000	0	0	0	0	0	0	2.21845	1	0	29.1201	26.5427
DATA	297	2	133	0	0	A_21_P0011760	TCONS_l2_00013208	19320.6	4335	1.519371e+000	1.523813e+000	28	26	5.078591e+000	0	0	0	0	0	0	-0.397975	0	0	30	26.549
DATA	298	2	134	0	0	A_23_P101960	NM_006887	19342.5	4335.27	6.588395e+002	6.590164e+001	711	26	5.069942e+000	0	0	0	0	0	0	688.27	1	1	24.4106	26.4362
DATA	299	2	135	0	1	ERCC-00128_189	DQ459428	19363	4335.2	1.524876e+000	1.529334e+000	25	26	5.063127e+000	0	0	0	0	0	0	-3.05011	0	0	30	26.286
DATA	300	2	136	0	0	A_21_P0000989	NR_125940	19384.5	4334.62	4.699876e+001	4.943252e+000	74	26	5.098515e+000	0	0	0	0	0	0	48.9296	1	1	24.4106	26.1681
DATA	301	2	137	0	0	A_33_P3382412	NM_001277120	19405.7	4334.39	1.469078e+001	2.124411e+000	41	26	5.103157e+000	0	0	0	0	0	0	15.2682	1	1	23.2073	26.1178
DATA	302	2	138	0	0	A_23_P207632	NM_174953	19426.9	4334.6	2.125519e+002	2.131070e+001	246	26	5.232339e+000	0	0	0	0	0	0	220.525	1	1	25.7804	26.1176
DATA	303	2	139	0	0	A_22_P00010537	NR_120487	19447.6	4335	1.535321e+000	1.539810e+000	27	26	5.200421e+000	0	0	0	0	0	0	-0.754081	0	0	30	26.0626
DATA	304	2	140	0	0	A_22_P00016091	lnc-THOC1-1:1	19468.8	4335	1.537797e+000	1.542293e+000	27	26	5.077369e+000	0	0	0	0	0	0	-0.623505	0	0	30	26.0664
DATA	305	2	141	0	0	A_23_P1863	NM_001005323	19490.2	4335	1.540207e+000	1.544710e+000	26	26	5.261776e+000	0	0	0	0	0	0	-0.817502	0	0	30	26.2867
DATA	306	2	142	0	0	A_23_P126623	NM_002631	19511.4	4334.89	7.569775e+002	7.571356e+001	796	26	5.082072e+000	0	0	0	0	0	0	780.421	1	1	26.2212	26.2937
DATA	307	2	143	66	-1	3xSLv1	3xSLv1	19532.4	4335	1.544682e+000	1.549199e+000	27	26	5.096878e+000	0	0	0	0	0	0	-0.59615	0	0	30	26.3997
DATA	308	2	144	0	0	A_22_P00002581	ENST00000581170	19553.5	4335	1.546756e+000	1.551348e+000	27	26	5.298244e+000	0	0	0	0	0	0	0.151032	0	0	30	26.2988
DATA	309	2	145	0	0	A_21_P0005046	lnc-HACE1-4:1	19574.6	4335	1.548702e+000	1.553230e+000	27	26	5.274645e+000	0	0	0	0	0	0	-1.23178	0	0	30	26.1132
DATA	310	2	146	0	0	A_33_P3373273	NM_005073	19595.8	4335	1.550515e+000	1.555048e+000	25	26	5.235904e+000	0	0	0	0	0	0	-2.20206	0	0	28.1191	26.0025
DATA	311	2	147	0	0	A_33_P3397418	NM_020119	19617.5	4335.23	1.150273e+003	1.150379e+002	1176.5	25	5.077324e+000	0	0	0	0	0	0	1178.42	1	1	25.7804	25.6673
DATA	312	2	148	0	0	A_21_P0008949	ENST00000571340	19639.2	4334.83	6.270666e+001	6.461372e+000	90	25	5.058965e+000	0	0	0	0	0	0	64.1823	1	1	26.6546	25.5533
DATA	313	2	149	0	0	A_23_P112026	NM_002164	19660	4334.85	9.381076e+001	9.509821e+000	123	26	5.016201e+000	0	0	0	0	0	0	95.9386	1	1	27.2919	25.7256
DATA	314	2	150	0	0	A_21_P0014887	NR_045215	19680.5	4335	3.474852e+000	1.598870e+000	30	26	4.969527e+000	0	0	0	0	0	0	3.5511	1	0	29.1201	25.7736
DATA	315	2	151	0	0	A_22_P00017445	NR_046711	19701.6	4335	1.557021e+000	1.561596e+000	26	26	4.908862e+000	0	0	0	0	0	0	0.0860966	0	0	29.1201	25.7318
DATA	316	2	152	0	0	A_23_P79911	NM_006814	19723.5	4334.35	1.390524e+003	1.390612e+002	1420	26	4.853731e+000	0	0	0	0	0	0	1419.72	1	1	24.4106	25.7555
DATA	317	2	153	0	0	A_22_P00011501	ENST00000547089	19744	4334.8	1.558132e+000	1.566818e+000	29	26	5.236002e+000	0	0	0	0	0	0	1.16041	0	0	30	26.0955
DATA	318	2	154	0	0	A_22_P00025696	lnc-CTD-2117L12.1.1-1:1	19765	4334.8	1.558353e+000	1.562909e+000	25	26	5.203903e+000	0	0	0	0	0	0	-2.55094	0	0	28.1191	26.1085
DATA	319	2	155	0	0	A_21_P0007656	lnc-TMEM132B-3:6	19786.4	4335	1.558380e+000	1.562937e+000	25	26	5.191947e+000	0	0	0	0	0	0	-2.06765	0	0	30	26.1291
DATA	320	2	156	0	0	A_24_P58308	ENST00000594193	19808.2	4334.89	1.903678e+004	1.903678e+003	19260	26	5.167216e+000	0	0	0	0	0	0	19430.6	1	1	26.8687	26.108
DATA	321	2	157	0	1	ERCC-00007_60	EF011068	19828.9	4334.76	7.227075e+002	7.228763e+001	763.5	26	5.231647e+000	0	0	0	0	0	0	737.956	1	1	26.6546	25.9842
DATA	322	2	158	0	0	A_23_P126416	NM_005424	19849.8	4334.81	1.556514e+000	1.561064e+000	24	26	5.293240e+000	0	0	0	0	0	0	-3.33116	0	0	30	25.9578
DATA	323	2	159	0	0	A_21_P0003949	ENST00000515086	19871	4334.8	1.555293e+000	1.559840e+000	27	25	5.094722e+000	0	0	0	0	0	0	-0.905719	0	0	30	25.6322
DATA	324	2	160	0	0	A_32_P396186	NM_014818	19892	4334.8	4.072609e+000	1.610643e+000	29.5	25	5.032154e+000	0	0	0	0	0	0	4.16825	1	0	30	25.5397
DATA	325	2	161	0	0	A_33_P3292874	ENST00000595897	19913.3	4334.9	2.233483e+000	1.572379e+000	28.5	25	5.024019e+000	0	0	0	0	0	0	2.28868	1	0	28.3221	25.4354
DATA	326	2	162	66	1	DarkCorner	DarkCorner	19934.4	4334.97	1.549681e+000	1.559441e+000	26.5	25	5.002481e+000	0	0	0	0	0	0	1.30931	0	0	29.1201	25.3729
DATA	327	2	163	66	1	DarkCorner	DarkCorner	19955.6	4334.97	1.547069e+000	1.551593e+000	25	25	5.032506e+000	0	0	0	0	0	0	-0.893816	0	0	29.1201	25.2152
DATA	328	2	164	260	1	GE_BrightCorner	GE_BrightCorner	19977.5	4334.79	1.322700e+005	1.322700e+004	136384	25	5.054531e+000	0	0	0	0	0	0	136243	1	1	29.7045	25.0895
DATA	329	3	1	66	1	DarkCorner	DarkCorner	16516.6	4343	4.490742e+000	1.731429e+000	35	25	5.131772e+000	0	0	0	0	0	0	4.2832	1	0	29.1201	25.0967
DATA	330	3	2	66	1	DarkCorner	DarkCorner	16538	4342.8	1.679614e+000	1.684525e+000	26	25	5.033153e+000	0	0	0	0	0	0	-4.37498	0	0	28.1191	25.2966
DATA	331	3	3	0	0	A_23_P147199	NR_024565	16559.1	4342.89	8.881410e+001	9.041933e+000	112	26	5.306113e+000	0	0	0	0	0	0	83.5097	1	1	27.0811	26.0036
DATA	332	3	4	0	0	A_23_P81399	NM_003900	16579.9	4343	2.328743e+002	2.334992e+001	240	26	5.078140e+000	0	0	0	0	0	0	217.576	1	1	26.0017	26.2198
DATA	333	3	5	0	0	A_22_P00010650	ENST00000563278	16601.3	4343.05	2.395869e+001	2.947829e+000	51	26	5.034371e+000	0	0	0	0	0	0	22.2496	1	1	25.3321	26.5793
DATA	334	3	6	0	0	A_33_P3248602	NM_001293798	16622.4	4342.87	5.725514e+002	5.728117e+001	553	27	5.245827e+000	0	0	0	0	0	0	528.829	1	1	25.1049	26.9034
DATA	335	3	7	0	0	A_22_P00024904	ENST00000547515	16643.8	4342.81	1.730510e+000	1.736125e+000	30	27	5.181749e+000	0	0	0	0	0	0	0.403248	0	0	30	26.8484
DATA	336	3	8	0	0	A_19_P00322966	NR_015353	16665	4342.47	2.886429e+001	3.372078e+000	58	26	5.068712e+000	0	0	0	0	0	0	26.4057	1	1	23.2073	26.5511
DATA	337	3	9	0	0	A_23_P99785	NM_024643	16686	4342.8	1.745904e+000	1.751009e+000	29	26	5.109382e+000	0	0	0	0	0	0	-0.768458	0	0	30	26.3683
DATA	338	3	10	0	0	A_33_P3267651	NM_014648	16707.2	4342.81	1.848716e+001	2.550975e+000	49	26	5.162091e+000	0	0	0	0	0	0	16.7743	1	1	28.5237	26.2138
DATA	339	3	11	0	0	A_24_P376787	NM_032752	16728.4	4342.97	1.100870e+001	2.079306e+000	40	26	5.238605e+000	0	0	0	0	0	0	9.95354	1	1	29.1201	26.0199
DATA	340	3	12	0	0	A_24_P392925	NM_001014985	16749.2	4342.65	3.185187e+001	3.643496e+000	58	26	5.195709e+000	0	0	0	0	0	0	28.7158	1	1	24.6442	26.043
DATA	341	3	13	0	0	A_33_P3797820	ENST00000439559	16770.7	4343.33	9.786064e+000	2.026384e+000	39	26	5.201787e+000	0	0	0	0	0	0	8.796	1	1	23.2073	26.2163
DATA	342	3	14	0	0	A_22_P00008478	ENST00000540533	16792.2	4342.7	4.191454e+001	4.553066e+000	67	26	5.124537e+000	0	0	0	0	0	0	37.5931	1	1	25.1049	26.1129
DATA	343	3	15	0	0	A_33_P3230137	NM_001039211	16812.8	4342.42	1.251225e+001	2.177030e+000	41	26	4.905800e+000	0	0	0	0	0	0	11.2014	1	1	23.696	25.8767
DATA	344	3	16	0	0	A_33_P3252598	NM_001033018	16834.2	4342.52	1.779458e+000	1.784661e+000	28	26	4.965612e+000	0	0	0	0	0	0	-1.27599	0	0	30	25.7674
DATA	345	3	17	0	0	A_33_P3313250	NM_001004477	16855.4	4342.59	1.781938e+000	1.788998e+000	31.5	26	4.986523e+000	0	0	0	0	0	0	0.72592	0	0	27.501	25.8207
DATA	346	3	18	0	1	ERCC-00053_71	ERCC-00053_71	16876.5	4342.68	1.783881e+000	1.789139e+000	29	26	5.172465e+000	0	0	0	0	0	0	0.110795	0	0	27.0811	26.0727
DATA	347	3	19	0	0	A_23_P388993	NM_033390	16897.6	4342.59	1.785188e+000	1.790408e+000	26	26	5.220881e+000	0	0	0	0	0	0	-2.08903	0	0	30	26.123
DATA	348	3	20	0	1	ERCC-00165_60	DQ668363	16919	4342.5	1.786004e+000	1.791226e+000	26.5	26	5.026723e+000	0	0	0	0	0	0	-3.77996	0	0	26.2212	26.1181
DATA	349	3	21	0	0	A_23_P256632	NM_005023	16940	4342.5	6.871915e+000	1.918860e+000	36	26	5.128327e+000	0	0	0	0	0	0	6.11748	1	0	26.2212	26.0763
DATA	350	3	22	0	0	A_23_P22364	NM_000844	16961.2	4342.5	1.786262e+000	1.791484e+000	27	26	5.042202e+000	0	0	0	0	0	0	-2.02868	0	0	30	26.0966
DATA	351	3	23	0	0	A_33_P3412317	A_33_P3412317	16982.4	4342.59	4.661050e+000	1.850626e+000	33	26	4.963937e+000	0	0	0	0	0	0	4.15078	1	0	27.501	26.0529
DATA	352	3	24	0	0	A_23_P154708	NM_017545	17003.5	4342.68	1.784801e+000	1.792590e+000	30	26	4.895196e+000	0	0	0	0	0	0	0.85506	0	0	30	25.8988
DATA	353	3	25	0	0	A_21_P0008147	lnc-EPSTI1-3:1	17024.7	4342.5	1.783294e+000	1.789899e+000	31	26	5.130634e+000	0	0	0	0	0	0	0.629018	0	0	27.0811	26.044
DATA	354	3	26	0	0	A_22_P00004664	XR_433192	17045.8	4342.5	1.781487e+000	1.791763e+000	30	26	4.893003e+000	0	0	0	0	0	0	1.2021	0	0	26.6546	25.8789
DATA	355	3	27	0	0	A_22_P00000647	NR_120491	17067	4342.5	1.779299e+000	1.784502e+000	27.5	26	5.091518e+000	0	0	0	0	0	0	-2.1621	0	0	30	26.1156
DATA	356	3	28	0	0	A_22_P00020384	NM_001202547	17088.4	4342.57	1.425228e+002	1.436324e+001	156.5	26	4.975563e+000	0	0	0	0	0	0	127.562	1	1	24.4106	26.1359
DATA	357	3	29	0	0	A_32_P210252	NM_000983	17109.8	4342.5	2.998090e+003	2.998142e+002	2567.5	26	4.994209e+000	0	0	0	0	0	0	2687.87	1	1	25.7804	26.3792
DATA	358	3	30	0	0	A_22_P00002385	ENST00000401043	17130.5	4342.5	1.770641e+000	1.775818e+000	29	26	4.990061e+000	0	0	0	0	0	0	-0.777627	0	0	30	26.2152
DATA	359	3	31	0	0	A_23_P110288	NM_024751	17151.7	4342.5	1.767111e+000	1.779835e+000	31	26	5.089992e+000	0	0	0	0	0	0	1.4744	0	0	27.0811	26.1649
DATA	360	3	32	0	0	A_33_P3356371	AK127766	17172.8	4342.5	1.763304e+000	1.768459e+000	27	26	5.216912e+000	0	0	0	0	0	0	-1.22885	0	0	30	26.1281
DATA	361	3	33	0	0	A_33_P3359285	A_33_P3359285	17194	4342.5	1.759224e+000	1.764588e+000	30	26	5.161768e+000	0	0	0	0	0	0	0.252231	0	0	30	26.0341
DATA	362	3	34	0	0	A_22_P00009857	lnc-METTL22-2:2	17215	4342.5	1.754923e+000	1.760054e+000	29	26	5.186991e+000	0	0	0	0	0	0	-0.984294	0	0	30	26.184
DATA	363	3	35	0	0	A_32_P224850	XR_425464	17236.7	4342.41	2.788666e+002	2.794185e+001	279	26	4.972557e+000	0	0	0	0	0	0	253.383	1	1	26.4388	26.2412
DATA	364	3	36	0	0	A_19_P00321739	NR_121614	17257.4	4342.41	1.745515e+000	1.750618e+000	26	26	5.008219e+000	0	0	0	0	0	0	-1.98751	0	0	30	26.2759
DATA	365	3	37	0	0	A_33_P3256033	NM_005188	17279.3	4342.47	8.782587e+001	8.954355e+000	110.5	26	5.142351e+000	0	0	0	0	0	0	80.2501	1	1	25.7804	26.2192
DATA	366	3	38	0	0	A_21_P0009051	lnc-TK2-4:3	17299.8	4342.48	1.735349e+000	1.740422e+000	25.5	26	4.876995e+000	0	0	0	0	0	0	-3.05537	0	0	30	25.7882
DATA	367	3	39	0	0	A_21_P0001804	XR_249063	17321	4342.5	1.729986e+000	1.735044e+000	26	26	4.859737e+000	0	0	0	0	0	0	-2.93052	0	0	30	25.6748
DATA	368	3	40	0	0	A_23_P110167	NM_002413	17342.2	4342.63	1.392838e+002	1.403536e+001	156.5	25	4.953879e+000	0	0	0	0	0	0	128.44	1	1	25.7804	25.613
DATA	369	3	41	0	0	A_21_P0010069	lnc-RP11-93B14.6.1-4:1	17363.3	4342.5	7.930355e+000	1.897519e+000	36	26	5.230951e+000	0	0	0	0	0	0	7.33711	1	0	30	25.9857
DATA	370	3	42	0	0	A_33_P3378161	AK126015	17384.4	4342.41	1.713039e+000	1.718047e+000	28	26	4.904676e+000	0	0	0	0	0	0	-1.0542	0	0	30	25.8464
DATA	371	3	43	0	0	A_22_P00017159	lnc-UBE3C-1:1	17405.9	4342.43	2.295694e+001	2.863795e+000	50.5	26	4.968444e+000	0	0	0	0	0	0	21.3861	1	1	25.7804	25.7121
DATA	372	3	44	0	0	A_24_P66932	NR_033244	17426.8	4342.48	1.701158e+000	1.706131e+000	28	25.5	4.997962e+000	0	0	0	0	0	0	-0.550005	0	0	30	25.6377
DATA	373	3	45	0	0	A_21_P0014800	NR_123723	17448	4342.5	1.695067e+000	1.700023e+000	29	25	5.100432e+000	0	0	0	0	0	0	-1.53677	0	0	30	25.6377
DATA	374	3	46	0	0	A_33_P3389342	NM_212481	17469.2	4342.14	5.845744e+002	5.848197e+001	580	26	5.442267e+000	0	0	0	0	0	0	550.458	1	1	25.1049	26.0067
DATA	375	3	47	0	0	A_24_P133905	NM_005064	17489.2	4342.35	6.139172e+000	1.796085e+000	35	26	5.376141e+000	0	0	0	0	0	0	5.80089	1	0	24.6442	26.0789
DATA	376	3	48	0	0	A_24_P943894	NM_152753	17511.5	4342.32	1.676395e+000	1.681296e+000	26	25	5.084250e+000	0	0	0	0	0	0	-2.91718	0	0	30	25.6696
DATA	377	3	49	0	0	A_22_P00015322	ENST00000421326	17532.5	4342.32	3.663197e+000	1.714617e+000	32.5	25	5.096502e+000	0	0	0	0	0	0	3.48796	1	0	30	25.6287
DATA	378	3	50	0	0	A_33_P3247659	NM_001110503	17552.7	4342.18	8.674885e+000	1.880933e+000	38	25	5.107278e+000	0	0	0	0	0	0	8.29001	1	1	19.7386	25.6513
DATA	379	3	51	0	0	A_33_P3401482	AK125943	17575	4342.5	1.657471e+000	1.662317e+000	28.5	25	5.123663e+000	0	0	0	0	0	0	-1.48896	0	0	30	25.5793
DATA	380	3	52	0	1	ERCC-00062_278	ERCC-00062_278	17596	4342.5	1.651177e+000	1.662604e+000	30	25	5.102303e+000	0	0	0	0	0	0	1.42532	0	0	26.2212	25.5319
DATA	381	3	53	0	0	A_23_P320739	NM_002397	17617.3	4342.07	1.836863e+002	1.844255e+001	205	25	5.100029e+000	0	0	0	0	0	0	177.605	1	1	25.5572	25.5934
DATA	382	3	54	0	0	A_23_P109034	NM_002999	17638.2	4341.83	1.737344e+001	2.391349e+000	46	25	4.986921e+000	0	0	0	0	0	0	16.8625	1	1	24.4106	25.6097
DATA	383	3	55	0	0	A_23_P95302	NM_181578	17659.5	4342.07	8.820428e+001	8.971034e+000	115	25	4.910563e+000	0	0	0	0	0	0	85.9401	1	1	25.7804	25.6247
DATA	384	3	56	0	1	ETG10_13482	ETG10_13482	17680.7	4342.1	1.625876e+000	1.630630e+000	27.5	26	5.021598e+000	0	0	0	0	0	0	-1.58993	0	0	30	25.9901
DATA	385	3	57	0	0	A_23_P149200	NM_001255	17702.1	4341.96	4.291975e+001	4.589052e+000	72	26	5.159215e+000	0	0	0	0	0	0	42.1429	1	1	25.7804	26.1045
DATA	386	3	58	0	0	A_23_P202860	NM_024514	17722.8	4342.11	1.253910e+002	1.264310e+001	156	26	5.189840e+000	0	0	0	0	0	0	123.58	1	1	26.8687	25.9771
DATA	387	3	59	0	0	A_23_P78134	NM_001014764	17744.1	4342	2.650084e+002	2.654983e+001	291	26	5.229696e+000	0	0	0	0	0	0	262.183	1	1	27.2919	25.9117
DATA	388	3	60	0	0	A_22_P00000279	lnc-AC008394.1-1:1	17765.4	4342.03	1.601305e+000	1.605987e+000	25	25	5.008970e+000	0	0	0	0	0	0	-3.23004	0	0	30	25.5836
DATA	389	3	61	0	0	A_23_P314584	NM_004635	17786.6	4342	7.631523e+002	7.633200e+001	742.5	25	4.983355e+000	0	0	0	0	0	0	760.717	1	1	26.2212	25.6979
DATA	390	3	62	0	0	A_21_P0010380	ENST00000450365	17807.9	4341.74	6.912132e+000	1.737435e+000	35	25	5.016871e+000	0	0	0	0	0	0	6.91593	1	0	30	25.674
DATA	391	3	63	0	0	A_21_P0008952	lnc-SETD6-4:1	17828.8	4342.19	1.583701e+000	1.588332e+000	27	26	5.261598e+000	0	0	0	0	0	0	-1.55641	0	0	28.5237	25.8217
DATA	392	3	64	0	0	A_23_P160729	NM_006594	17850	4342.2	2.685263e+001	3.116927e+000	57	25	5.058765e+000	0	0	0	0	0	0	27.0615	1	1	28.1191	25.6465
DATA	393	3	65	0	0	A_33_P3388491	NM_001040125	17871.2	4342.19	1.017054e+005	1.017054e+004	102670	26	5.254038e+000	0	0	0	0	0	0	102863	1	1	28.5237	25.901
DATA	394	3	66	0	0	A_21_P0011926	TCONS_l2_00014653	17893	4341.88	2.153134e+001	2.665471e+000	49	26	5.292150e+000	0	0	0	0	0	0	21.8557	1	1	23.9365	26.1023
DATA	395	3	67	0	0	A_23_P131866	NM_198433	17913.5	4341.49	6.018584e+000	1.677607e+000	35	26	5.280527e+000	0	0	0	0	0	0	6.12993	1	0	19.1492	26.1183
DATA	396	3	68	0	0	A_24_P251221	NM_006243	17934.3	4341.87	1.822798e+002	1.829468e+001	212.5	26	5.268238e+000	0	0	0	0	0	0	186.265	1	1	26.6546	26.1125
DATA	397	3	69	0	0	A_22_P00023694	lnc-TGFB3-1:2	17955.6	4342	1.551025e+000	1.556011e+000	27	26	5.291925e+000	0	0	0	0	0	0	0.38419	0	0	30	25.9488
DATA	398	3	70	0	0	A_32_P61495	NM_052929	17977	4342.2	1.545949e+000	1.550469e+000	29	26	5.274252e+000	0	0	0	0	0	0	-0.29412	0	0	30	25.9837
DATA	399	3	71	0	0	A_33_P3381186	NM_145913	17998.2	4342	1.541010e+000	1.545904e+000	30	26	4.983577e+000	0	0	0	0	0	0	0.357364	0	0	28.1191	25.8377
DATA	400	3	72	0	1	ERCC-00067_104	DQ883653	18019.4	4342	1.536216e+000	1.540804e+000	29	26	5.194483e+000	0	0	0	0	0	0	0.17864	0	0	30	26.0816
DATA	401	3	73	0	0	A_21_P0014344	XR_424802	18040.5	4342	1.531574e+000	1.536052e+000	27	26	5.266312e+000	0	0	0	0	0	0	-1.67253	0	0	30	26.1686
DATA	402	3	74	0	0	A_19_P00321556	NR_104645	18061.6	4342	1.527069e+000	1.531533e+000	24	26	5.422212e+000	0	0	0	0	0	0	-3.48557	0	0	29.1201	26.1762
DATA	403	3	75	0	0	A_22_P00008912	NR_120430	18082.6	4342	1.872860e+000	1.538623e+000	30.5	26	5.463703e+000	0	0	0	0	0	0	1.95591	1	0	29.1201	26.3029
DATA	404	3	76	0	0	A_24_P11061	NM_153478	18103.8	4342	1.518493e+000	1.522932e+000	28	26	5.521647e+000	0	0	0	0	0	0	-1.14251	0	0	28.1191	26.3256
DATA	405	3	77	0	0	A_21_P0004306	lnc-IGIP-1:1	18125.2	4342	1.514376e+000	1.522936e+000	28.5	26	5.363295e+000	0	0	0	0	0	0	1.17737	0	0	28.1191	26.3648
DATA	406	3	78	0	0	A_22_P00014322	lnc-SERPINB8-3:1	18146.4	4342	1.510437e+000	1.518573e+000	30.5	26	5.283093e+000	0	0	0	0	0	0	1.11843	0	0	30	26.2639
DATA	407	3	79	0	0	A_22_P00009971	lnc-MKI67IP-6:1	18167.4	4341.97	1.506673e+000	1.511078e+000	28	26	5.292262e+000	0	0	0	0	0	0	-0.940356	0	0	30	26.25
DATA	408	3	80	0	0	A_23_P148327	NM_005183	18189.2	4340.93	8.880943e+000	1.749457e+000	38	26	5.082972e+000	0	0	0	0	0	0	9.39721	1	1	30	26.1229
DATA	409	3	81	0	0	A_33_P3240492	NM_032439	18209.6	4342	1.499598e+000	1.503982e+000	25	26	5.017386e+000	0	0	0	0	0	0	-4.12972	0	0	29.1201	26.1462
DATA	410	3	82	0	0	A_23_P416212	NM_033194	18230.8	4341.92	7.846686e+000	1.693409e+000	36	26	5.186903e+000	0	0	0	0	0	0	8.33954	1	1	27.501	26.1805
DATA	411	3	83	0	0	A_33_P3395513	AK124504	18252	4341.8	1.493105e+000	1.497470e+000	29	26	5.032770e+000	0	0	0	0	0	0	-0.171897	0	0	28.1191	26.1912
DATA	412	3	84	0	0	A_22_P00021489	lnc-ATP11B-4:1	18273.4	4342	1.490090e+000	1.498434e+000	30	26	4.993870e+000	0	0	0	0	0	0	1.1659	0	0	29.1201	26.1774
DATA	413	3	85	0	0	A_33_P3377911	ENST00000432045	18294.4	4341.97	1.487266e+000	1.491615e+000	28	26	5.039149e+000	0	0	0	0	0	0	-1.0804	0	0	29.1201	26.2333
DATA	414	3	86	0	0	A_22_P00017015	lnc-TTC35-3:1	18315.6	4341.97	1.484597e+000	1.488937e+000	25	26	5.111441e+000	0	0	0	0	0	0	-3.18612	0	0	29.1201	26.4116
DATA	415	3	87	0	0	A_21_P0012638	TCONS_l2_00020917	18336.6	4342	1.482098e+000	1.486431e+000	27	26	5.182366e+000	0	0	0	0	0	0	-2.2308	0	0	29.1201	26.2688
DATA	416	3	88	0	0	A_33_P3280700	NM_024980	18358	4341.8	1.479714e+000	1.484040e+000	27.5	26	5.229342e+000	0	0	0	0	0	0	-1.62806	0	0	30	26.1582
DATA	417	3	89	0	0	A_23_P74059	NM_006172	18379	4341.8	1.477545e+000	1.481867e+000	29	26	5.216833e+000	0	0	0	0	0	0	0.0273364	0	0	30	26.1569
DATA	418	3	90	0	0	A_21_P0010652	TCONS_l2_00001506	18400.3	4341.9	1.475515e+000	1.484077e+000	31	26	5.189262e+000	0	0	0	0	0	0	1.20926	0	0	28.3221	26.0048
DATA	419	3	91	0	0	A_23_P106145	ENST00000555069	18421.6	4341.83	9.699972e+001	9.811921e+000	138	26	5.208838e+000	0	0	0	0	0	0	104.675	1	1	25.7804	26.0407
DATA	420	3	92	0	0	A_23_P253389	NM_003040	18442.6	4341.97	6.049903e+000	1.595431e+000	34	26	5.220454e+000	0	0	0	0	0	0	6.53604	1	0	30	26.1173
DATA	421	3	93	1028	1	(+)E1A_r60_a22	E1A_r60_a22	18464.1	4341.52	1.638835e+001	2.204652e+000	47	26	5.262093e+000	0	0	0	0	0	0	17.7242	1	1	22.7082	26.0768
DATA	422	3	94	0	0	A_33_P3400643	NR_038382	18485.4	4341.8	1.602902e+001	2.177147e+000	47	26	4.964668e+000	0	0	0	0	0	0	17.3517	1	1	23.696	25.8749
DATA	423	3	95	0	0	A_22_P00003386	XR_242548	18506	4341.8	1.467856e+000	1.472148e+000	25	26	5.196084e+000	0	0	0	0	0	0	-3.50336	0	0	30	26.0177
DATA	424	3	96	0	0	A_22_P00008847	ENST00000440545	18527.5	4341.98	7.394973e+000	1.646503e+000	37	26	5.177231e+000	0	0	0	0	0	0	8.01732	1	1	24.4106	25.972
DATA	425	3	97	0	0	A_33_P6471080	NR_104625	18548.4	4341.97	1.465929e+000	1.470215e+000	28	26	5.139446e+000	0	0	0	0	0	0	-0.571098	0	0	30	25.952
DATA	426	3	98	0	0	A_22_P00024177	ENST00000416593	18569.5	4341.94	1.465205e+000	1.476117e+000	31	26	5.180595e+000	0	0	0	0	0	0	1.51648	0	0	30	25.935
DATA	427	3	99	0	0	A_33_P3247629	NM_015509	18590.6	4341.87	2.594885e+001	2.981802e+000	52	26	5.234090e+000	0	0	0	0	0	0	28.1744	1	1	30	25.8842
DATA	428	3	100	0	0	A_22_P00009666	NR_126356	18611.8	4341.52	1.464204e+000	1.468712e+000	28	26	5.252180e+000	0	0	0	0	0	0	0.280816	0	0	27.0811	25.9906
DATA	429	3	101	0	0	A_33_P3315679	NM_005511	18633	4341.5	4.245818e+000	1.528383e+000	32.5	25	4.970049e+000	0	0	0	0	0	0	4.61213	1	0	26.2212	25.7429
DATA	430	3	102	0	0	A_23_P135722	NM_001729	18654	4341.5	1.463843e+000	1.468123e+000	27	26	4.927249e+000	0	0	0	0	0	0	-0.282789	0	0	30	25.8013
DATA	431	3	103	0	0	A_23_P112950	NM_018179	18675.9	4341.12	1.508963e+002	1.516089e+001	202	26	4.937905e+000	0	0	0	0	0	0	163.923	1	1	25.1049	25.7482
DATA	432	3	104	0	0	A_32_P743184	NM_199286	18696.5	4341.68	1.464101e+000	1.469297e+000	29	26	5.221397e+000	0	0	0	0	0	0	0.563447	0	0	27.0811	26.0765
DATA	433	3	105	0	0	A_23_P132738	NM_017541	18717.6	4341.59	4.588415e+000	1.538727e+000	33	26	5.210099e+000	0	0	0	0	0	0	4.9826	1	0	27.501	26.1417
DATA	434	3	106	0	0	A_24_P250499	NM_021215	18738.8	4341.52	6.791060e+001	6.948170e+000	102	26	4.996910e+000	0	0	0	0	0	0	73.7202	1	1	27.0811	26.1227
DATA	435	3	107	0	0	A_22_P00013837	NR_046547	18760.8	4341.41	8.354444e+000	1.690704e+000	38	26	4.992106e+000	0	0	0	0	0	0	9.06509	1	1	21.1402	26.103
DATA	436	3	108	0	0	A_22_P00011976	ENST00000445072	18781	4341.5	3.826520e+000	1.519583e+000	33	26	5.011887e+000	0	0	0	0	0	0	4.14991	1	0	26.2212	26.1976
DATA	437	3	109	0	0	A_22_P00006228	ENST00000445883	18802.3	4341.5	1.467243e+000	1.471533e+000	27	26	5.249209e+000	0	0	0	0	0	0	-0.23858	0	0	30	26.1807
DATA	438	3	110	0	0	A_22_P00008870	NR_046687	18823.5	4341.68	1.468302e+000	1.474001e+000	29	26	5.091467e+000	0	0	0	0	0	0	0.697367	0	0	30	26.2355
DATA	439	3	111	0	0	A_21_P0010703	lnc-C1orf177-2:2	18844.6	4341.59	2.088558e+000	1.488488e+000	30.5	26	5.022311e+000	0	0	0	0	0	0	2.26023	1	0	27.501	26.2618
DATA	440	3	112	0	0	A_33_P3333900	AK096041	18866.1	4341.55	6.677397e+000	1.619182e+000	36	26	5.041475e+000	0	0	0	0	0	0	7.21977	1	0	22.7082	26.312
DATA	441	3	113	0	0	A_21_P0001333	lnc-PKN2-2:2	18887	4341.5	1.472191e+000	1.476495e+000	27	26	5.052900e+000	0	0	0	0	0	0	-1.30744	0	0	30	26.4532
DATA	442	3	114	0	0	A_33_P3370692	ENST00000498134	18908	4341.5	1.473723e+000	1.478032e+000	27	26	5.111173e+000	0	0	0	0	0	0	-0.666886	0	0	30	26.5214
DATA	443	3	115	0	0	A_23_P10121	NM_003012	18929.3	4341.5	1.475393e+000	1.479707e+000	28	26	5.084064e+000	0	0	0	0	0	0	-0.321024	0	0	30	26.4976
DATA	444	3	116	0	0	A_21_P0012390	TCONS_l2_00018851	18950.6	4341.6	1.000475e+001	1.787685e+000	39	26	4.969618e+000	0	0	0	0	0	0	10.7705	1	1	25.1049	26.4537
DATA	445	3	117	0	0	A_22_P00025959	NM_005401	18971.6	4341.59	1.479048e+000	1.487981e+000	29	26	4.916460e+000	0	0	0	0	0	0	1.25814	0	0	27.501	26.2564
DATA	446	3	118	0	0	A_33_P3342720	NM_173201	18992.7	4341.5	1.481015e+000	1.485345e+000	27	26	4.906919e+000	0	0	0	0	0	0	-0.880573	0	0	30	26.2472
DATA	447	3	119	0	1	ERCC-00123_60	DQ516782	19014	4341.5	3.539055e+000	1.528964e+000	31.5	26	5.060710e+000	0	0	0	0	0	0	3.79473	1	0	30	26.3393
DATA	448	3	120	0	0	A_22_P00012472	lnc-PRR25-2:1	19035	4341.5	1.485258e+000	1.489600e+000	27	26	5.043989e+000	0	0	0	0	0	0	-1.29669	0	0	26.2212	26.4015
DATA	449	3	121	0	1	ERCC-00012_90	ERCC-00012_90	19056.2	4341.5	3.083867e+000	1.523402e+000	31	26	5.013243e+000	0	0	0	0	0	0	3.29686	1	0	26.6546	26.3703
DATA	450	3	122	0	0	A_22_P00019621	lnc-C1QTNF5-1:1	19078.3	4341.1	1.065255e+001	1.835106e+000	39	26	5.001204e+000	0	0	0	0	0	0	11.3699	1	1	24.1747	26.2818
DATA	451	3	123	0	0	A_24_P930741	NM_001099439	19098.6	4341.41	1.492266e+000	1.496629e+000	25.5	26	5.017306e+000	0	0	0	0	0	0	-2.19762	0	0	30	26.3
DATA	452	3	124	0	0	A_23_P117852	NM_014736	19119.7	4341.6	7.435315e+001	7.584939e+000	105	26	5.018650e+000	0	0	0	0	0	0	79.1031	1	1	24.8756	26.3136
DATA	453	3	125	0	0	A_33_P3418571	A_33_P3418571	19141	4341.5	1.996888e+000	1.514908e+000	29.5	26	5.020130e+000	0	0	0	0	0	0	2.12083	1	0	26.2212	26.2782
DATA	454	3	126	0	0	A_24_P94319	NM_152607	19162	4341.5	6.367241e+000	1.633483e+000	34	26	5.053444e+000	0	0	0	0	0	0	6.75082	1	0	26.2212	26.3167
DATA	455	3	127	0	0	A_22_P00013314	ENST00000548457	19183.2	4341.5	1.502541e+000	1.510864e+000	30	26	4.994901e+000	0	0	0	0	0	0	1.15261	0	0	30	26.3543
DATA	456	3	128	0	0	A_33_P3576853	NR_037857	19204.4	4341.41	1.505234e+000	1.509634e+000	26.5	26	4.987808e+000	0	0	0	0	0	0	-1.20666	0	0	27.501	26.3726
DATA	457	3	129	0	0	A_23_P67992	NM_006333	19225.9	4341.1	1.499157e+002	1.506766e+001	187	26	4.980380e+000	0	0	0	0	0	0	158.097	1	1	25.5572	26.4079
DATA	458	3	130	0	0	A_24_P26554	NM_020408	19246.7	4341.5	1.616355e+001	2.215460e+000	45	26	4.949861e+000	0	0	0	0	0	0	17.0144	1	1	27.0811	26.4464
DATA	459	3	131	0	0	A_22_P00001302	ENST00000531798	19267.8	4341.5	1.513498e+000	1.517923e+000	26	26	5.013015e+000	0	0	0	0	0	0	-1.8375	0	0	30	26.5272
DATA	460	3	132	0	0	A_33_P3366141	AK094244	19289	4341.5	2.131228e+000	1.535577e+000	30	26	4.974567e+000	0	0	0	0	0	0	2.23519	1	0	26.2212	26.705
DATA	461	3	133	0	0	A_23_P431939	NM_001531	19310.9	4341.59	6.029677e+001	6.219201e+000	83.5	26	5.058988e+000	0	0	0	0	0	0	63.1172	1	1	25.5572	26.6838
DATA	462	3	134	0	0	A_22_P00021042	lnc-GABPA-4:2	19331.4	4341.41	1.521850e+000	1.526300e+000	27	26	5.107852e+000	0	0	0	0	0	0	-1.65486	0	0	30	26.6489
DATA	463	3	135	0	0	A_23_P115346	NM_006893	19352.5	4341.32	6.533223e+001	6.709769e+000	94	26	5.085742e+000	0	0	0	0	0	0	68.1457	1	1	27.0811	26.4224
DATA	464	3	136	0	0	A_33_P3339173	NM_001130440	19374	4341	1.049060e+002	1.060185e+001	134	26	5.108901e+000	0	0	0	0	0	0	109.228	1	1	24.8756	26.298
DATA	465	3	137	66	-1	3xSLv1	3xSLv1	19394.8	4341.48	1.530067e+000	1.534541e+000	26	26	5.085785e+000	0	0	0	0	0	0	-1.24174	0	0	30	26.3426
DATA	466	3	138	0	0	A_23_P140821	NM_016948	19416.1	4341.32	1.739729e+001	2.321565e+000	45	26	5.165755e+000	0	0	0	0	0	0	18.0502	1	1	20.8674	26.3384
DATA	467	3	139	0	0	A_33_P3244623	NR_001580	19437	4341.5	1.535337e+000	1.539826e+000	28	26	5.060247e+000	0	0	0	0	0	0	-0.229769	0	0	30	26.1479
DATA	468	3	140	0	1	ERCC-00042_60	DQ516783	19458.4	4341.41	1.537896e+000	1.542392e+000	26	26	5.074537e+000	0	0	0	0	0	0	-0.937889	0	0	30	26.1306
DATA	469	3	141	0	0	A_32_P44775	NM_182505	19480	4341.5	4.631828e+001	4.882690e+000	77	26	5.131848e+000	0	0	0	0	0	0	47.8161	1	1	25.3321	26.1942
DATA	470	3	142	0	0	A_33_P3347241	NR_046228	19500.5	4341.32	3.170423e+000	1.579367e+000	31	26	5.089664e+000	0	0	0	0	0	0	3.26813	1	0	30	26.2636
DATA	471	3	143	0	0	A_21_P0001187	ENST00000414590	19521.8	4341.19	1.544981e+000	1.549892e+000	29	26	5.130620e+000	0	0	0	0	0	0	0.359841	0	0	28.5237	26.4126
DATA	472	3	144	0	0	A_33_P3287897	A_33_P3287897	19543	4341.2	1.547165e+000	1.551688e+000	26	26	5.204464e+000	0	0	0	0	0	0	-0.960364	0	0	30	26.4622
DATA	473	3	145	0	0	A_21_P0003021	XR_427400	19564	4341.2	1.549205e+000	1.554402e+000	29.5	26	5.227739e+000	0	0	0	0	0	0	0.467486	0	0	28.1191	26.3369
DATA	474	3	146	0	0	A_24_P282108	NM_015113	19585.9	4340.59	2.136569e+002	2.142224e+001	241	26	5.268631e+000	0	0	0	0	0	0	219.057	1	1	26.2212	26.1374
DATA	475	3	147	0	0	A_21_P0008462	lnc-ABCD4-1:1	19606.4	4341.03	6.136296e+000	1.673941e+000	34	26	5.279089e+000	0	0	0	0	0	0	6.28399	1	0	30	25.9363
DATA	476	3	148	0	0	A_21_P0009724	lnc-IGFL1-1:1	19627.6	4341.03	2.487621e+001	2.935786e+000	52.5	25	5.073481e+000	0	0	0	0	0	0	25.4485	1	1	29.1201	25.668
DATA	477	3	149	0	0	A_21_P0004225	lnc-MTRR-4:1	19648.7	4341.1	1.555953e+000	1.560502e+000	25	26	5.081983e+000	0	0	0	0	0	0	-1.43474	0	0	28.3221	25.7703
DATA	478	3	150	0	0	A_22_P00017277	lnc-URB1-1:1	19670	4341.2	1.557253e+000	1.561806e+000	24	26	4.996421e+000	0	0	0	0	0	0	-2.25741	0	0	30	25.8184
DATA	479	3	151	0	0	A_24_P144377	NM_014015	19691.6	4340.75	2.445303e+002	2.450292e+001	274.5	26	4.917342e+000	0	0	0	0	0	0	249.557	1	1	25.1049	25.8381
DATA	480	3	152	0	0	A_23_P316637	NM_178463	19712.4	4341	1.559119e+000	1.563677e+000	26	26	5.151177e+000	0	0	0	0	0	0	-1.0668	0	0	30	26.1338
DATA	481	3	153	0	0	A_33_P3289960	NR_033376	19733.4	4341.03	1.559754e+000	1.564773e+000	26.5	26	4.963854e+000	0	0	0	0	0	0	0.386268	0	0	29.1201	26.0111
DATA	482	3	154	0	0	A_23_P159406	NM_003125	19754.9	4341.59	9.459411e+000	1.828564e+000	37.5	26	5.078607e+000	0	0	0	0	0	0	9.64089	1	1	25.7804	26.0615
DATA	483	3	155	0	0	A_33_P3235048	NM_001146162	19775.6	4341	1.560278e+000	1.564840e+000	25.5	26	5.031842e+000	0	0	0	0	0	0	-0.754152	0	0	29.1201	26.1286
DATA	484	3	156	0	0	A_21_P0008109	lnc-FARP1-1:2	19797	4341.2	7.543593e+000	1.737119e+000	35	26	5.034329e+000	0	0	0	0	0	0	7.68881	1	0	30	26.2266
DATA	485	3	157	0	0	A_21_P0008318	lnc-BRMS1L-3:3	19818	4341.2	1.559813e+000	1.564374e+000	25	26	5.220228e+000	0	0	0	0	0	0	-1.71721	0	0	28.1191	26.1431
DATA	486	3	158	0	0	A_19_P00316985	NR_121612	19839.4	4341	1.559040e+000	1.563599e+000	25	26	5.256003e+000	0	0	0	0	0	0	-1.04437	0	0	29.1201	26.1068
DATA	487	3	159	0	0	A_33_P3821494	ENST00000008876	19860.4	4341	1.558039e+000	1.566773e+000	27.5	26	5.281750e+000	0	0	0	0	0	0	1.16723	0	0	30	25.965
DATA	488	3	160	0	0	A_33_P3407429	THC2643552	19881.5	4341	1.556710e+000	1.561261e+000	25	26	5.327433e+000	0	0	0	0	0	0	-2.2357	0	0	29.1201	25.9351
DATA	489	3	161	0	0	A_23_P133424	NM_006930	19903.7	4340.71	2.939576e+003	2.939618e+002	2941	25	5.038262e+000	0	0	0	0	0	0	3006.5	1	1	24.8756	25.6263
DATA	490	3	162	0	0	A_33_P3355926	NR_034083	19923.8	4341	2.575280e+000	1.578711e+000	29	25	5.020608e+000	0	0	0	0	0	0	2.63701	1	0	30	25.481
DATA	491	3	163	66	1	DarkCorner	DarkCorner	19945	4341.2	1.550713e+000	1.555246e+000	26	25	5.294356e+000	0	0	0	0	0	0	-0.404087	0	0	30	25.6168
DATA	492	3	164	66	1	DarkCorner	DarkCorner	19966.4	4341	2.237804e+000	1.568418e+000	29	25	5.048924e+000	0	0	0	0	0	0	2.29911	1	0	29.1201	25.2953
DATA	493	4	1	66	1	DarkCorner	DarkCorner	16527.4	4348.97	1.678765e+000	1.683673e+000	29	25	5.036691e+000	0	0	0	0	0	0	-0.0544704	0	0	29.1201	25.2665
DATA	494	4	2	0	0	A_21_P0014516	NR_121618	16548.6	4348.97	1.690653e+000	1.695596e+000	30	25	5.045131e+000	0	0	0	0	0	0	0.00234107	0	0	30	25.532
DATA	495	4	3	0	0	A_33_P3402071	A_33_P3402071	16570.1	4348.46	6.122096e+000	1.813058e+000	35.5	26	5.133229e+000	0	0	0	0	0	0	5.72149	1	0	30	26.3018
DATA	496	4	4	0	0	A_22_P00024945	lnc-BMP4-2:1	16591	4348.8	1.712191e+000	1.722315e+000	30	26	5.080752e+000	0	0	0	0	0	0	1.23233	0	0	30	26.5914
DATA	497	4	5	0	0	A_33_P3336514	ENST00000552123	16611.8	4348.97	5.961048e+001	6.206159e+000	87	27	5.206947e+000	0	0	0	0	0	0	55.0527	1	1	21.4095	26.8984
DATA	498	4	6	0	0	A_21_P0002845	lnc-ULK4-6:1	16633.2	4348.81	1.730894e+000	1.735955e+000	29	27	5.201880e+000	0	0	0	0	0	0	-1.16624	0	0	30	27.0727
DATA	499	4	7	0	0	A_23_P142013	NM_020196	16655	4349.17	6.055326e+000	1.846917e+000	37	27	5.272817e+000	0	0	0	0	0	0	5.535	1	0	22.7082	26.9603
DATA	500	4	8	0	0	A_23_P166993	NM_004441	16675.5	4348.68	7.173832e+000	1.893039e+000	37	26	5.368458e+000	0	0	0	0	0	0	6.53114	1	0	27.0811	26.6814
DATA	501	4	9	0	0	A_23_P163235	NM_001015001	16696.6	4348.59	1.753609e+000	1.758736e+000	30	26	5.160407e+000	0	0	0	0	0	0	-0.0704765	0	0	30	26.3582
DATA	502	4	10	0	0	A_23_P350617	NM_175737	16717.8	4348.5	1.759868e+000	1.765013e+000	30.5	26	5.118840e+000	0	0	0	0	0	0	-0.169011	0	0	30	26.1417
DATA	503	4	11	0	0	A_21_P0012575	TCONS_l2_00020442	16739	4348.5	1.765509e+000	1.770671e+000	29	26	5.242885e+000	0	0	0	0	0	0	-0.378738	0	0	26.2212	26.0998
DATA	504	4	12	0	0	A_21_P0004478	XR_425942	16760.1	4348.84	1.014120e+002	1.029553e+001	119.5	26	5.219544e+000	0	0	0	0	0	0	91.0748	1	1	25.1049	26.2181
DATA	505	4	13	0	0	A_33_P3338559	NM_005610	16780.9	4348.96	5.869986e+002	5.872686e+001	560.5	26	5.153164e+000	0	0	0	0	0	0	525.859	1	1	24.6442	26.2579
DATA	506	4	14	0	0	A_24_P332926	NM_014884	16802.5	4348.68	4.727229e+001	5.052661e+000	72	26	5.162147e+000	0	0	0	0	0	0	42.2612	1	1	27.0811	26.215
DATA	507	4	15	0	0	A_33_P3419567	NM_001136566	16823.6	4348.59	1.781937e+000	1.787147e+000	28	26	5.235909e+000	0	0	0	0	0	0	-1.95036	0	0	30	26.0711
DATA	508	4	16	0	0	A_33_P3308764	NR_033824	16844.8	4348.52	1.784525e+000	1.794919e+000	32	26	4.960452e+000	0	0	0	0	0	0	1.21389	0	0	27.0811	25.7988
DATA	509	4	17	0	1	ERCC-00077_121	ERCC-00077_121	16866	4348.5	1.786590e+000	1.791813e+000	29	26	5.196121e+000	0	0	0	0	0	0	-0.820797	0	0	30	26.0809
DATA	510	4	18	0	0	A_33_P3325758	lnc-SPATC1-1:2	16886.9	4348.85	9.757899e+000	2.041808e+000	38.5	26	5.051832e+000	0	0	0	0	0	0	8.67714	1	1	23.2073	26.1113
DATA	511	4	19	0	0	A_21_P0001688	lnc-PTGFR-1:1	16908.3	4348.5	6.218997e+000	1.899088e+000	35	26	5.084166e+000	0	0	0	0	0	0	5.52765	1	0	27.0811	26.2115
DATA	512	4	20	66	-1	3xSLv1	3xSLv1	16929.4	4348.59	1.835455e+000	1.804302e+000	31	26	5.034981e+000	0	0	0	0	0	0	1.6309	1	0	27.501	26.0992
DATA	513	4	21	0	0	A_19_P00802587	ENST00000435044	16950.5	4349.15	7.812355e+002	7.814418e+001	724	26	5.026961e+000	0	0	0	0	0	0	694.033	1	1	22.9591	26.1395
DATA	514	4	22	0	0	A_23_P364567	NM_052995	16971.8	4348.52	1.789288e+000	1.794519e+000	26	26	4.972386e+000	0	0	0	0	0	0	-3.74129	0	0	30	26.2107
DATA	515	4	23	0	0	A_24_P942030	NM_003762	16993.2	4348	7.717799e+000	1.952383e+000	37	26	4.908877e+000	0	0	0	0	0	0	6.8637	1	0	21.6755	26.152
DATA	516	4	24	0	0	A_22_P00025312	lnc-KBTBD3-1:2	17014.4	4348.61	2.286090e+003	2.286160e+002	2055	26	5.112605e+000	0	0	0	0	0	0	2034.22	1	1	24.4106	26.1134
DATA	517	4	25	0	0	A_23_P157007	NM_014020	17035.3	4348.5	2.243748e+001	2.870674e+000	48	26	5.162475e+000	0	0	0	0	0	0	19.9848	1	1	30	26.1151
DATA	518	4	26	0	0	A_33_P3268838	NM_001288819	17056.4	4348.59	1.783372e+000	1.788586e+000	25.5	26	5.081298e+000	0	0	0	0	0	0	-3.39751	0	0	30	26.1386
DATA	519	4	27	0	0	A_19_P00318404	NR_038826	17077.9	4348.6	2.367828e+002	2.374555e+001	245	26	5.123508e+000	0	0	0	0	0	0	211.437	1	1	26.2212	26.2247
DATA	520	4	28	0	0	A_24_P686965	NM_001103161	17099.1	4348.5	2.302236e+002	2.309131e+001	237.5	26	4.935332e+000	0	0	0	0	0	0	205.912	1	1	25.3321	26.3942
DATA	521	4	29	0	0	A_22_P00021375	ENST00000451118	17120	4348.5	1.774914e+000	1.780103e+000	28	26	5.027457e+000	0	0	0	0	0	0	-0.330181	0	0	26.2212	26.3533
DATA	522	4	30	0	0	A_22_P00001752	lnc-ATOH8-2:9	17141	4348.5	1.771488e+000	1.776667e+000	28.5	26	5.063003e+000	0	0	0	0	0	0	-0.768431	0	0	30	26.319
DATA	523	4	31	0	0	A_33_P3379004	AK130723	17162.5	4348.77	3.161200e+001	3.624440e+000	55	26	5.096359e+000	0	0	0	0	0	0	28.4372	1	1	21.9382	26.2328
DATA	524	4	32	0	0	A_23_P408473	NM_032450	17183.5	4348.45	2.267626e+001	2.875910e+000	52	26	5.221124e+000	0	0	0	0	0	0	20.4466	1	1	24.4106	26.1875
DATA	525	4	33	0	0	A_22_P00022416	XR_425157	17204.6	4348.41	1.759372e+000	1.764516e+000	27.5	26	4.991827e+000	0	0	0	0	0	0	-1.25692	0	0	30	26.1768
DATA	526	4	34	0	0	A_22_P00006933	lnc-GATAD2B-1:1	17225.7	4348.5	1.754885e+000	1.760016e+000	25.5	26	4.989717e+000	0	0	0	0	0	0	-3.41829	0	0	30	26.2415
DATA	527	4	35	0	0	A_21_P0003909	lnc-RP11-487E13.1.1-1:3	17247	4348.5	2.583959e+000	1.774132e+000	32	26	4.975026e+000	0	0	0	0	0	0	2.34795	1	0	30	26.2811
DATA	528	4	36	0	0	A_21_P0007524	lnc-GABARAPL1-1:1	17268	4348.5	1.868070e+000	1.760210e+000	32	26	4.944660e+000	0	0	0	0	0	0	1.70224	1	0	30	26.3612
DATA	529	4	37	0	0	A_23_P200579	NM_007352	17289.2	4348.48	1.739982e+000	1.745069e+000	27	26	5.128951e+000	0	0	0	0	0	0	-0.321114	0	0	27.0811	26.1773
DATA	530	4	38	0	0	A_22_P00011105	lnc-NUDT16-1:1	17310.4	4348.41	1.735113e+000	1.748320e+000	32.5	26	4.910102e+000	0	0	0	0	0	0	1.5907	1	0	30	25.7535
DATA	531	4	39	0	0	A_22_P00024708	lnc-SRD5A3-2:1	17331.5	4348.32	1.729104e+000	1.734159e+000	28	26	4.916523e+000	0	0	0	0	0	0	-2.31813	0	0	30	25.7448
DATA	532	4	40	0	0	A_21_P0012909	TCONS_l2_00022934	17352.6	4348.41	7.627371e+000	1.889341e+000	35	26	4.984701e+000	0	0	0	0	0	0	7.03767	1	0	27.501	25.8856
DATA	533	4	41	0	0	A_21_P0005464	lnc-FTSJ2-1:1	17374	4348.5	2.202688e+000	1.736723e+000	33	26	4.756281e+000	0	0	0	0	0	0	2.03928	1	0	26.2212	25.8511
DATA	534	4	42	0	0	A_22_P00020711	ENST00000533591	17395	4348.5	1.711818e+000	1.716823e+000	28	26	4.890197e+000	0	0	0	0	0	0	-0.600474	0	0	30	25.7858
DATA	535	4	43	0	0	A_22_P00018728	XR_245804	17416.2	4348.5	3.739885e+000	1.751202e+000	33	26	5.218402e+000	0	0	0	0	0	0	3.48652	1	0	26.6546	25.8938
DATA	536	4	44	0	0	A_23_P16652	NM_152791	17437.5	4348.39	1.757199e+001	2.448157e+000	47	25	5.096910e+000	0	0	0	0	0	0	16.441	1	1	24.4106	25.6003
DATA	537	4	45	0	0	A_24_P696761	NM_001001552	17458.6	4349.32	1.693694e+000	1.698697e+000	28	26	5.421919e+000	0	0	0	0	0	0	0.123908	0	0	30	26.0108
DATA	538	4	46	0	0	A_22_P00018850	NR_110805	17479.6	4348.41	1.687290e+000	1.692223e+000	29.5	26	5.410642e+000	0	0	0	0	0	0	-0.717352	0	0	30	26.1488
DATA	539	4	47	0	0	A_21_P0001607	lnc-UCHL5-1:1	17500.8	4348.48	1.908641e+000	1.696691e+000	31	26	5.362561e+000	0	0	0	0	0	0	1.80559	1	0	27.0811	26.0716
DATA	540	4	48	0	0	A_23_P47904	NM_033124	17522.3	4348.24	1.482515e+001	2.240151e+000	42.5	25	5.423956e+000	0	0	0	0	0	0	14.0791	1	1	22.9591	25.9557
DATA	541	4	49	0	0	A_21_P0003741	lnc-PHOX2B-2:2	17543	4348.5	1.668342e+000	1.673220e+000	27	25	5.078698e+000	0	0	0	0	0	0	-3.44764	0	0	30	25.6533
DATA	542	4	50	0	0	A_23_P50710	NM_001082	17563.3	4347.59	1.083202e+001	1.987921e+000	39	25	5.107738e+000	0	0	0	0	0	0	10.3642	1	1	23.696	25.5273
DATA	543	4	51	0	0	A_24_P213120	NM_001136486	17585.5	4348.06	1.655428e+000	1.663035e+000	30	25	5.096428e+000	0	0	0	0	0	0	0.921195	0	0	30	25.619
DATA	544	4	52	0	0	A_23_P52336	NM_170744	17606.6	4348.03	1.649067e+000	1.653889e+000	27	25	5.096714e+000	0	0	0	0	0	0	-1.14615	0	0	30	25.5268
DATA	545	4	53	0	0	A_33_P6570282	NR_027418	17627.5	4348	4.035931e+001	4.359270e+000	66	25	5.037583e+000	0	0	0	0	0	0	39.069	1	1	26.2212	25.6265
DATA	546	4	54	0	0	A_24_P314585	ENST00000338270	17649	4348.2	1.636339e+000	1.641123e+000	27	25	4.897432e+000	0	0	0	0	0	0	-1.46525	0	0	30	25.6647
DATA	547	4	55	0	0	A_21_P0003983	ENST00000511054	17670	4348.2	1.630065e+000	1.634831e+000	27	26	4.932893e+000	0	0	0	0	0	0	-1.61946	0	0	30	25.794
DATA	548	4	56	0	0	A_21_P0000504	NR_023344	17689.9	4347.63	1.832335e+001	2.451632e+000	48	26	5.050657e+000	0	0	0	0	0	0	17.9418	1	1	17.5897	26.0514
DATA	549	4	57	0	0	A_33_P3351622	ENST00000376301	17712.4	4348.03	1.617488e+000	1.624545e+000	29	26	5.197184e+000	0	0	0	0	0	0	0.854729	0	0	30	26.1605
DATA	550	4	58	0	0	A_33_P3251108	NM_001190992	17733.6	4347.68	1.695686e+001	2.342383e+000	45	26	5.202163e+000	0	0	0	0	0	0	16.7356	1	1	25.1049	26.0647
DATA	551	4	59	0	0	A_33_P3332547	NM_001197113	17754.6	4348	1.605233e+000	1.609926e+000	27	26	5.273260e+000	0	0	0	0	0	0	-1.37729	0	0	29.1201	25.9383
DATA	552	4	60	0	0	A_19_P00322850	NR_104664	17776	4348.2	1.599156e+000	1.609267e+000	31	26	5.278950e+000	0	0	0	0	0	0	1.3142	0	0	30	25.9694
DATA	553	4	61	0	0	A_22_P00018897	ENST00000453798	17797	4348.2	4.562230e+000	1.661747e+000	33.5	25	4.998006e+000	0	0	0	0	0	0	4.55368	1	0	30	25.6316
DATA	554	4	62	0	0	A_21_P0010369	ENST00000453866	17818.4	4348	1.587270e+000	1.591911e+000	27	26	5.244573e+000	0	0	0	0	0	0	-1.64421	0	0	30	25.9218
DATA	555	4	63	0	0	A_32_P155364	NM_000971	17839.7	4348	9.222100e+003	9.222113e+002	9148.5	26	5.208642e+000	0	0	0	0	0	0	9273.54	1	1	26.0017	25.8494
DATA	556	4	64	0	0	A_23_P125233	NM_001299	17860.6	4348.03	6.662137e+000	1.715114e+000	35.5	26	5.209482e+000	0	0	0	0	0	0	6.72311	1	0	29.1201	25.8843
DATA	557	4	65	0	0	A_33_P3337034	NM_003913	17881.6	4348	3.307001e+001	3.662842e+000	61	26	5.333763e+000	0	0	0	0	0	0	33.491	1	1	29.1201	26.1216
DATA	558	4	66	0	0	A_33_P3217470	NR_110391	17902.8	4348	1.564766e+000	1.573066e+000	29.5	26	5.312539e+000	0	0	0	0	0	0	1.09948	0	0	28.1191	26.2932
DATA	559	4	67	0	0	A_23_P424051	NM_145282	17924	4348.2	1.559412e+000	1.564680e+000	29	26	5.266980e+000	0	0	0	0	0	0	0.479896	0	0	30	26.1915
DATA	560	4	68	0	0	A_23_P368393	NM_001005526	17945.1	4347.77	7.934886e+001	8.086526e+000	108	26	5.301918e+000	0	0	0	0	0	0	81.1928	1	1	26.8687	26.1122
DATA	561	4	69	0	0	A_21_P0008780	lnc-VPS33B-2:1	17966.4	4348	1.548997e+000	1.553526e+000	28	26	5.365750e+000	0	0	0	0	0	0	-0.737015	0	0	30	25.9705
DATA	562	4	70	0	0	A_21_P0001376	lnc-TTC24-1:1	17987.5	4348	1.544001e+000	1.548515e+000	26	26	5.233850e+000	0	0	0	0	0	0	-2.2401	0	0	30	26.1346
DATA	563	4	71	0	0	A_22_P00009207	ENST00000429878	18008.6	4348	1.539135e+000	1.543635e+000	26.5	26	4.985905e+000	0	0	0	0	0	0	-1.74189	0	0	30	26.1817
DATA	564	4	72	0	0	A_21_P0012654	XR_251551	18029.7	4347.86	6.891566e+001	7.061293e+000	100	26	5.197991e+000	0	0	0	0	0	0	71.4241	1	1	26.0017	26.1181
DATA	565	4	73	0	0	A_21_P0014033	ENST00000575066	18051.2	4348	3.564562e+000	1.575081e+000	32	26	5.395598e+000	0	0	0	0	0	0	3.70555	1	0	28.1191	26.2969
DATA	566	4	74	0	0	A_21_P0011354	TCONS_l2_00008932	18072.2	4347.89	5.685366e+003	5.685386e+002	5922	26	5.531970e+000	0	0	0	0	0	0	5927.44	1	1	26.8687	26.3561
DATA	567	4	75	0	0	A_23_P427703	NR_001447	18094.1	4347.76	1.295447e+003	1.295536e+002	1385	26	5.514200e+000	0	0	0	0	0	0	1354.58	1	1	26.6546	26.4618
DATA	568	4	76	0	0	A_33_P3224505	AK126083	18114.5	4348	1.516827e+000	1.521262e+000	28	26	5.428418e+000	0	0	0	0	0	0	-1.38162	0	0	30	26.4523
DATA	569	4	77	0	0	A_22_P00015881	ENST00000477014	18135.6	4348	1.512811e+000	1.517234e+000	27	26	5.100639e+000	0	0	0	0	0	0	-1.88792	0	0	30	26.2091
DATA	570	4	78	0	0	A_22_P00003249	NR_104332	18156.6	4348	1.508969e+000	1.513788e+000	27	26	5.273495e+000	0	0	0	0	0	0	0.37027	0	0	29.1201	26.306
DATA	571	4	79	0	0	A_21_P0003575	ENST00000508998	18178	4347.8	1.505202e+000	1.509602e+000	26.5	26	5.312910e+000	0	0	0	0	0	0	-3.07682	0	0	30	26.3215
DATA	572	4	80	0	0	A_22_P00021451	ENST00000515614	18199.4	4348	1.501616e+000	1.506006e+000	26	26	5.068977e+000	0	0	0	0	0	0	-3.77186	0	0	30	26.2707
DATA	573	4	81	0	0	A_23_P61447	NM_004453	18220.5	4347.97	3.789836e+001	4.076844e+000	67	26	5.008563e+000	0	0	0	0	0	0	40.2264	1	1	26.6546	26.1743
DATA	574	4	82	0	0	A_24_P355967	NM_000621	18241.5	4348	1.494998e+000	1.499369e+000	27.5	26	5.040050e+000	0	0	0	0	0	0	-1.69445	0	0	30	26.1413
DATA	575	4	83	0	0	A_32_P86245	NM_018100	18262.6	4348	1.491917e+000	1.496279e+000	29	26	5.015567e+000	0	0	0	0	0	0	-0.155399	0	0	30	26.2248
DATA	576	4	84	0	0	A_22_P00013240	NR_103862	18283.7	4347.9	1.488999e+000	1.493352e+000	26	26	5.049950e+000	0	0	0	0	0	0	-2.94957	0	0	30	26.3869
DATA	577	4	85	0	0	A_24_P291401	NM_001031738	18305	4347.8	5.776339e+000	1.598569e+000	34	26	5.055716e+000	0	0	0	0	0	0	6.18069	1	0	28.1191	26.3796
DATA	578	4	86	0	0	A_22_P00009974	NR_040710	18326	4347.8	1.483633e+000	1.487970e+000	26	26	5.076071e+000	0	0	0	0	0	0	-4.00532	0	0	30	26.3345
DATA	579	4	87	0	0	A_21_P0005615	NR_125820	18347.4	4348	1.481181e+000	1.491421e+000	30	26	4.978436e+000	0	0	0	0	0	0	1.42405	0	0	30	26.1776
DATA	580	4	88	0	0	A_23_P19115	NM_018094	18368.6	4347.64	1.869717e+001	2.386576e+000	48.5	26	5.265705e+000	0	0	0	0	0	0	20.1052	1	1	24.8756	26.2014
DATA	581	4	89	0	0	A_23_P35045	NM_001025598	18390	4347.56	4.555283e+002	4.557690e+001	515	26	5.245953e+000	0	0	0	0	0	0	490.537	1	1	25.5572	26.1099
DATA	582	4	90	0	0	A_24_P227585	NM_018559	18411.1	4347.62	3.382922e+001	3.692153e+000	65	26	5.185419e+000	0	0	0	0	0	0	36.4769	1	1	26.2212	26.0796
DATA	583	4	91	0	0	A_22_P00002974	lnc-C6orf118-1:2	18432.1	4347.29	1.644761e+002	1.651383e+001	203	26	5.234693e+000	0	0	0	0	0	0	177.563	1	1	24.1747	26.1494
DATA	584	4	92	0	0	A_22_P00019241	NR_046621	18453	4347.8	1.858074e+000	1.487425e+000	30	26	5.090033e+000	0	0	0	0	0	0	2.00806	1	0	30	26.1166
DATA	585	4	93	0	0	A_33_P3339070	NR_024475	18474.2	4347.81	1.470017e+000	1.474315e+000	27	26	5.109388e+000	0	0	0	0	0	0	-2.21093	0	0	30	26.1601
DATA	586	4	94	0	0	A_22_P00017436	NR_121184	18495.4	4347.97	1.468732e+000	1.473027e+000	24	26	5.264522e+000	0	0	0	0	0	0	-4.51652	0	0	30	26.1453
DATA	587	4	95	0	0	A_24_P190541	NM_018963	18516.9	4347.82	6.059935e+001	6.236123e+000	98.5	26	5.152259e+000	0	0	0	0	0	0	65.6644	1	1	23.696	26.0607
DATA	588	4	96	0	0	A_33_P3268174	NM_152903	18537.7	4347.61	1.220310e+001	1.911220e+000	41	26	4.976686e+000	0	0	0	0	0	0	13.2317	1	1	27.2919	25.9995
DATA	589	4	97	0	0	A_33_P3286739	XM_006719890	18559	4347.5	1.939357e+000	1.482840e+000	31	26	5.141504e+000	0	0	0	0	0	0	2.10399	1	0	30	25.9393
DATA	590	4	98	0	0	A_24_P167984	NM_015251	18580.5	4347.5	4.125878e+001	4.379744e+000	72.5	26	5.218070e+000	0	0	0	0	0	0	44.7811	1	1	24.4106	25.8769
DATA	591	4	99	0	0	A_19_P00321124	NR_120641	18601.3	4347.61	1.464696e+000	1.468979e+000	27	26	5.266926e+000	0	0	0	0	0	0	-0.68181	0	0	30	25.9817
DATA	592	4	100	0	0	A_32_P206497	ENST00000492679	18622.5	4347.68	1.464373e+000	1.468654e+000	27	26	5.221227e+000	0	0	0	0	0	0	-0.584325	0	0	30	25.9791
DATA	593	4	101	0	0	A_33_P3351745	NM_024070	18643.5	4347.62	8.396692e+002	8.397976e+001	916.5	26	4.927453e+000	0	0	0	0	0	0	911.955	1	1	24.4106	25.8505
DATA	594	4	102	0	0	A_24_P404840	NM_000166	18664.8	4347.52	1.464175e+000	1.468455e+000	27	26	5.180927e+000	0	0	0	0	0	0	-1.01155	0	0	30	26.0446
DATA	595	4	103	66	-1	3xSLv1	3xSLv1	18686	4347.5	1.464306e+000	1.468588e+000	26.5	26	5.159055e+000	0	0	0	0	0	0	-1.28443	0	0	30	26.0813
DATA	596	4	104	0	0	A_22_P00011458	ENST00000416507	18707	4347.5	1.464586e+000	1.468893e+000	28	26	5.210517e+000	0	0	0	0	0	0	0.0931581	0	0	30	26.1905
DATA	597	4	105	0	0	A_23_P68942	NM_000967	18728.8	4347.28	1.350817e+004	1.350818e+003	14129	26	4.951381e+000	0	0	0	0	0	0	14662.9	1	1	25.3321	26.3021
DATA	598	4	106	0	0	A_22_P00010253	lnc-MTERF-5:1	18749.4	4347.59	1.465594e+000	1.470151e+000	29	26	4.986714e+000	0	0	0	0	0	0	0.307017	0	0	30	26.2032
DATA	599	4	107	0	0	A_22_P00009379	ENST00000518103	18770.6	4347.59	1.466311e+000	1.470598e+000	25	26	5.064260e+000	0	0	0	0	0	0	-2.59401	0	0	30	26.2194
DATA	600	4	108	0	0	A_22_P00000755	ENST00000443714	18791.7	4347.5	1.467158e+000	1.475408e+000	29	26	5.029718e+000	0	0	0	0	0	0	1.1709	0	0	30	26.1756
DATA	601	4	109	0	0	A_33_P3360227	DC397705	18813	4347.5	1.468155e+000	1.473801e+000	30	26	5.130420e+000	0	0	0	0	0	0	0.684104	0	0	30	26.2599
DATA	602	4	110	0	0	A_22_P00012831	lnc-RASA1-3:20	18834.4	4347.13	1.558142e+001	2.144575e+000	45	26	5.055284e+000	0	0	0	0	0	0	16.8644	1	1	21.1402	26.3537
DATA	603	4	111	0	0	A_33_P3380311	NM_000489	18855.2	4347.5	1.708812e+000	1.484688e+000	29	26	5.057220e+000	0	0	0	0	0	0	1.84794	1	0	30	26.2975
DATA	604	4	112	0	0	A_24_P79054	NM_000660	18876.7	4347.5	3.323671e+002	3.326948e+001	388.5	26	5.046658e+000	0	0	0	0	0	0	359.085	1	1	25.3321	26.5676
DATA	605	4	113	0	0	A_23_P88630	NM_000057	18897.3	4347.5	5.091270e+001	5.301380e+000	82	26	5.051901e+000	0	0	0	0	0	0	54.9507	1	1	25.3321	26.6076
DATA	606	4	114	0	0	A_23_P379475	NM_014762	18918.5	4347.83	7.573703e+000	1.661954e+000	38	26	5.106864e+000	0	0	0	0	0	0	8.16526	1	1	24.8756	26.614
DATA	607	4	115	0	0	A_24_P154868	NM_005588	18939.8	4347.5	2.591046e+000	1.503570e+000	32.5	26	5.012745e+000	0	0	0	0	0	0	2.79017	1	0	30	26.6409
DATA	608	4	116	0	0	A_24_P921321	NM_002843	18961.5	4347.5	3.582145e+002	3.585214e+001	402	26	4.906162e+000	0	0	0	0	0	0	385.251	1	1	24.4106	26.4162
DATA	609	4	117	0	0	A_23_P10785	NM_145206	18982.3	4347.5	1.225802e+002	1.234763e+001	162	26	4.903818e+000	0	0	0	0	0	0	131.661	1	1	25.3321	26.3225
DATA	610	4	118	0	0	A_21_P0006004	ENST00000449144	19003.3	4347.5	1.482597e+000	1.486932e+000	27	26	4.998250e+000	0	0	0	0	0	0	-0.0876538	0	0	30	26.3601
DATA	611	4	119	0	0	A_21_P0011770	NR_110718	19025.1	4347.27	9.783404e+002	9.784538e+001	1053	26	5.089410e+000	0	0	0	0	0	0	1047.83	1	1	26.0017	26.5085
DATA	612	4	120	0	0	A_21_P0003363	ENST00000511634	19045.7	4347.5	1.486987e+000	1.491334e+000	27.5	26	5.031705e+000	0	0	0	0	0	0	-0.274748	0	0	30	26.4934
DATA	613	4	121	0	0	A_24_P126139	NM_016370	19066.8	4347.5	1.489305e+000	1.493659e+000	26	26	5.037883e+000	0	0	0	0	0	0	-2.30445	0	0	30	26.3646
DATA	614	4	122	0	0	A_33_P3293519	NR_022010	19088	4347.5	1.491703e+000	1.496064e+000	25	26	4.938668e+000	0	0	0	0	0	0	-3.5695	0	0	30	26.3208
DATA	615	4	123	0	0	A_22_P00001595	lnc-ARNTL-1:1	19108.9	4347.57	7.199812e+000	1.662504e+000	35	26	5.017582e+000	0	0	0	0	0	0	7.6629	1	0	21.9382	26.34
DATA	616	4	124	0	0	A_21_P0009686	lnc-OR10H5-2:3	19130.3	4347.5	1.496711e+000	1.501087e+000	27	26	5.038776e+000	0	0	0	0	0	0	-0.508518	0	0	30	26.4602
DATA	617	4	125	0	0	A_21_P0002073	ENST00000422600	19151.2	4347.61	9.362404e+003	9.362416e+002	9895	26	5.078547e+000	0	0	0	0	0	0	9930.36	1	1	25.1049	26.3945
DATA	618	4	126	0	0	A_22_P00009732	lnc-MCU-1:1	19172.6	4347.41	1.501951e+000	1.506342e+000	27.5	26	5.031562e+000	0	0	0	0	0	0	-0.0954511	0	0	30	26.4536
DATA	619	4	127	0	0	A_33_P3244818	NM_198467	19193.9	4347.4	1.429473e+002	1.437416e+001	186	26	4.995495e+000	0	0	0	0	0	0	151.078	1	1	25.5572	26.4484
DATA	620	4	128	0	0	A_21_P0001944	ENST00000428474	19215.3	4347.36	2.353261e+001	2.797052e+000	51	26	4.991912e+000	0	0	0	0	0	0	24.8254	1	1	24.8756	26.5159
DATA	621	4	129	0	0	A_22_P00013937	ENST00000438837	19236	4347.5	6.932933e+000	1.665712e+000	34	26	4.969070e+000	0	0	0	0	0	0	7.30061	1	0	26.2212	26.5065
DATA	622	4	130	0	0	A_24_P129632	NM_004747	19257.2	4347.48	1.512962e+000	1.517450e+000	29	26	4.951999e+000	0	0	0	0	0	0	0.14746	0	0	30	26.5513
DATA	623	4	131	0	0	A_21_P0009560	lnc-TCF4-1:3	19278.5	4347.32	1.610398e+000	1.528704e+000	30	26	5.002846e+000	0	0	0	0	0	0	1.68953	1	0	30	26.7022
DATA	624	4	132	0	0	A_23_P122041	NM_002715	19300.4	4347.61	1.817286e+002	1.823658e+001	217.5	27	5.009764e+000	0	0	0	0	0	0	190.287	1	1	24.4106	26.7999
DATA	625	4	133	0	0	A_33_P3407751	AK126029	19320.8	4347.48	1.521422e+000	1.525870e+000	26	27	5.049807e+000	0	0	0	0	0	0	-1.27096	0	0	27.0811	26.7434
DATA	626	4	134	0	0	A_21_P0000753	NR_038289	19342	4347.5	2.792269e+001	3.183345e+000	54.5	27	5.108273e+000	0	0	0	0	0	0	29.1319	1	1	26.2212	26.6863
DATA	627	4	135	0	0	A_23_P311192	NM_178324	19363	4347.5	4.173092e+000	1.587315e+000	32	26	5.134190e+000	0	0	0	0	0	0	4.34591	1	0	26.2212	26.4517
DATA	628	4	136	0	0	A_21_P0005021	NR_038989	19384.6	4347.19	1.287158e+001	2.002675e+000	41	26	5.168677e+000	0	0	0	0	0	0	13.3804	1	1	23.696	26.4129
DATA	629	4	137	0	0	A_24_P50950	ENST00000492980	19406	4347.38	2.883524e+001	3.267599e+000	55	26	5.158334e+000	0	0	0	0	0	0	29.9207	1	1	22.9591	26.4281
DATA	630	4	138	0	0	A_22_P00010075	lnc-MPHOSPH8-1:1	19426.6	4347.03	1.535097e+000	1.539585e+000	26	26	5.085455e+000	0	0	0	0	0	0	-1.37698	0	0	30	26.2828
DATA	631	4	139	0	0	A_33_P3366575	NM_018698	19447.8	4347.7	6.940934e+000	1.691328e+000	35	26	5.121912e+000	0	0	0	0	0	0	7.17745	1	0	22.4545	26.1684
DATA	632	4	140	0	0	A_23_P388301	BC040859	19469	4347.2	1.540306e+000	1.544809e+000	25	26	5.175623e+000	0	0	0	0	0	0	-2.39376	0	0	30	26.3198
DATA	633	4	141	0	0	A_23_P90895	NM_152994	19489.7	4347.55	1.565676e+001	2.201242e+000	44.5	26	5.130349e+000	0	0	0	0	0	0	16.1384	1	1	24.4106	26.2945
DATA	634	4	142	0	1	ERCC-00077_121	ERCC-00077_121	19511.2	4347.19	1.545132e+000	1.549649e+000	26	26	5.111556e+000	0	0	0	0	0	0	-0.0829445	0	0	30	26.4363
DATA	635	4	143	0	0	A_23_P42507	NM_139126	19533.1	4346.97	6.249268e+001	6.439091e+000	90	26	5.174268e+000	0	0	0	0	0	0	64.222	1	1	27.501	26.6091
DATA	636	4	144	0	0	A_23_P31224	NM_178273	19554.3	4346.63	4.379341e+002	4.382097e+001	474	26	5.160314e+000	0	0	0	0	0	0	449.447	1	1	26.0017	26.551
DATA	637	4	145	0	0	A_22_P00012484	ENST00000526206	19574.6	4347	1.551542e+000	1.556078e+000	27	26	5.089624e+000	0	0	0	0	0	0	-0.0847375	0	0	30	26.2785
DATA	638	4	146	0	0	A_22_P00023531	ENST00000510203	19596	4347.2	1.553501e+000	1.558043e+000	27	26	5.328866e+000	0	0	0	0	0	0	-1.46542	0	0	30	26.1764
DATA	639	4	147	0	0	A_23_P107693	NM_017652	19617.7	4347.51	4.901023e+001	5.143280e+000	77	25	5.343854e+000	0	0	0	0	0	0	50.1097	1	1	25.5572	25.8679
DATA	640	4	148	0	0	A_33_P3320152	NM_003094	19639.1	4347.24	9.085576e+001	9.218773e+000	120.5	25	5.125621e+000	0	0	0	0	0	0	92.8029	1	1	26.6546	25.7061
DATA	641	4	149	0	0	A_22_P00015171	ENST00000449761	19659.4	4347	1.558157e+000	1.562713e+000	24	26	5.095199e+000	0	0	0	0	0	0	-2.20054	0	0	30	25.7954
DATA	642	4	150	0	0	A_22_P00015990	NM_001287491	19680.5	4347	3.646368e+000	1.605869e+000	31	26	4.974907e+000	0	0	0	0	0	0	3.71859	1	0	30	25.8456
DATA	643	4	151	0	0	A_33_P3223208	NM_016122	19701.4	4346.52	2.445831e+001	2.903559e+000	51	26	4.964639e+000	0	0	0	0	0	0	24.9289	1	1	26.2212	25.9971
DATA	644	4	152	0	0	A_33_P3346937	NM_001278471	19723.2	4346.51	4.636358e+001	4.893557e+000	74	26	4.909248e+000	0	0	0	0	0	0	47.2314	1	1	25.7804	25.9461
DATA	645	4	153	0	0	A_22_P00020853	lnc-DBT-3:1	19744	4347.2	1.561773e+000	1.566339e+000	22	26	5.121933e+000	0	0	0	0	0	0	-4.69686	0	0	28.1191	26.1466
DATA	646	4	154	0	0	A_33_P3301095	A_33_P3301095	19765.9	4346.73	1.611080e+002	1.618678e+001	182	26	5.089419e+000	0	0	0	0	0	0	164.026	1	1	26.4388	26.2495
DATA	647	4	155	0	0	A_33_P3337049	NM_001118886	19786.4	4347	1.562081e+000	1.566648e+000	25.5	26	5.051557e+000	0	0	0	0	0	0	-2.06825	0	0	29.1201	26.3437
DATA	648	4	156	0	0	A_23_P55319	NM_004475	19808.1	4347.24	1.544986e+003	1.545065e+002	1565	26	5.086337e+000	0	0	0	0	0	0	1573	1	1	26.6546	26.3077
DATA	649	4	157	0	0	A_32_P928190	NR_046245	19828.6	4347	1.561356e+000	1.566038e+000	26	26	5.121753e+000	0	0	0	0	0	0	0.194423	0	0	29.1201	26.2192
DATA	650	4	158	0	1	ERCC-00075_180	ERCC-00075_180	19849.6	4347	1.560557e+000	1.565119e+000	24	26	5.311080e+000	0	0	0	0	0	0	-2.4857	0	0	30	26.2199
DATA	651	4	159	0	0	A_23_P100632	NM_001002033	19871.7	4346.71	8.059922e+003	8.059937e+002	8077	26	5.322071e+000	0	0	0	0	0	0	8219.98	1	1	24.8756	26.0096
DATA	652	4	160	0	0	A_23_P52974	NM_005142	19892.2	4347	1.557969e+000	1.562524e+000	25	25	5.053135e+000	0	0	0	0	0	0	-1.85372	0	0	30	25.696
DATA	653	4	161	0	0	A_32_P221	NM_144602	19913.4	4347	4.430579e+000	1.622387e+000	30	26	5.342816e+000	0	0	0	0	0	0	4.52761	1	0	29.1201	25.8888
DATA	654	4	162	0	0	A_23_P103070	NM_003405	19934.8	4347.15	1.775243e+002	1.782071e+001	189	26	5.337245e+000	0	0	0	0	0	0	181.662	1	1	27.0811	25.7333
DATA	655	4	163	66	1	DarkCorner	DarkCorner	19955.6	4347	1.551492e+000	1.556028e+000	23	25	5.309476e+000	0	0	0	0	0	0	-2.41802	0	0	30	25.6564
DATA	656	4	164	66	1	DarkCorner	DarkCorner	19976.6	4347	1.755725e+000	1.563021e+000	28	25	5.082928e+000	0	0	0	0	0	0	1.80294	1	0	30	25.2856
DATA	657	5	1	66	1	DarkCorner	DarkCorner	16516.6	4355	1.677460e+000	1.684877e+000	30	25	5.009141e+000	0	0	0	0	0	0	0.872019	0	0	29.1201	25.1408
DATA	658	5	2	0	0	A_23_P79628	NM_014614	16538.2	4355.39	7.338355e+001	7.531600e+000	98.5	25	5.045493e+000	0	0	0	0	0	0	69.0435	1	1	25.5572	25.5325
DATA	659	5	3	0	0	A_22_P00018186	ENST00000520192	16559.2	4355	1.701259e+000	1.706233e+000	28	26	5.226919e+000	0	0	0	0	0	0	-1.14464	0	0	30	26.1484
DATA	660	5	4	0	0	A_23_P2474	NM_016319	16580.3	4354.97	4.468288e+001	4.786809e+000	72	26	5.327366e+000	0	0	0	0	0	0	41.5064	1	1	27.2919	26.7794
DATA	661	5	5	0	0	A_33_P3211473	NM_015024	16601.5	4355.21	5.441509e+002	5.444249e+001	518.5	26	5.238247e+000	0	0	0	0	0	0	502.471	1	1	27.9146	26.9223
DATA	662	5	6	0	0	A_22_P00011599	lnc-PCGF2-1:1	16622.6	4354.82	3.165952e+001	3.610760e+000	61.5	27	5.221140e+000	0	0	0	0	0	0	29.0831	1	1	23.9365	27.1856
DATA	663	5	7	0	0	A_23_P106859	NM_006067	16644.1	4354.89	2.041064e+002	2.048510e+001	214.5	27	5.282948e+000	0	0	0	0	0	0	186.554	1	1	27.2919	27.2246
DATA	664	5	8	0	0	A_21_P0000368	NR_003033	16664.8	4355	8.196915e+000	1.934990e+000	37	27	5.353399e+000	0	0	0	0	0	0	7.45851	1	0	30	26.9993
DATA	665	5	9	0	0	A_33_P3424462	NM_001139459	16686.2	4355	7.078328e+000	1.897080e+000	37	26	5.375306e+000	0	0	0	0	0	0	6.41403	1	0	28.1191	26.7424
DATA	666	5	10	0	0	A_23_P122775	NM_032730	16707.6	4354.7	2.319361e+001	2.915463e+000	53	26	5.186414e+000	0	0	0	0	0	0	20.9406	1	1	24.1747	26.3261
DATA	667	5	11	0	0	A_21_P0010553	TCONS_l2_00000562	16728.4	4354.97	5.869293e+000	1.867127e+000	36	26	5.157091e+000	0	0	0	0	0	0	5.28127	1	0	29.1201	26.2457
DATA	668	5	12	0	0	A_33_P3236416	NM_001004334	16749.6	4354.97	1.772529e+000	1.782555e+000	32	26	5.154394e+000	0	0	0	0	0	0	1.17825	0	0	30	26.191
DATA	669	5	13	0	0	A_23_P126248	NM_019062	16770.6	4355	1.777126e+000	1.789688e+000	31	26	5.023439e+000	0	0	0	0	0	0	1.45148	0	0	29.1201	26.2049
DATA	670	5	14	0	0	A_33_P3404566	A_33_P3404566	16792	4354.8	1.781021e+000	1.786228e+000	27	26	5.165056e+000	0	0	0	0	0	0	-1.80801	0	0	30	26.299
DATA	671	5	15	0	0	A_24_P152983	ENST00000445363	16812.7	4355	3.806684e+003	3.806726e+002	3392.5	26	5.195282e+000	0	0	0	0	0	0	3392.35	1	1	26.0017	26.2375
DATA	672	5	16	0	0	A_33_P3377346	NR_036481	16834.4	4355	1.787353e+000	1.792579e+000	27	26	4.956202e+000	0	0	0	0	0	0	-3.13284	0	0	30	25.9002
DATA	673	5	17	0	0	A_33_P3355649	AK128759	16855.4	4354.97	1.789572e+000	1.796169e+000	30	26	4.998539e+000	0	0	0	0	0	0	0.622148	0	0	30	25.8333
DATA	674	5	18	0	0	A_33_P3378772	NM_173611	16876.6	4354.97	1.791272e+000	1.804226e+000	31.5	26	5.021383e+000	0	0	0	0	0	0	1.47988	0	0	29.1201	26.1479
DATA	675	5	19	0	0	A_33_P3353941	NM_005026	16897.7	4354.87	8.581174e+001	8.767441e+000	105	26	5.157116e+000	0	0	0	0	0	0	76.1342	1	1	25.1049	26.1913
DATA	676	5	20	0	0	A_21_P0006662	NR_026794	16919	4354.8	1.793022e+000	1.801235e+000	32	26	5.157406e+000	0	0	0	0	0	0	0.917127	0	0	28.1191	26.3294
DATA	677	5	21	0	0	A_33_P3402526	NM_018590	16940.5	4355.05	5.444369e+001	5.733764e+000	77.5	26	5.036395e+000	0	0	0	0	0	0	48.2782	1	1	26.2212	26.2177
DATA	678	5	22	0	0	A_24_P274640	NM_001042490	16961.1	4354.9	1.285538e+002	1.298054e+001	143	26	4.931064e+000	0	0	0	0	0	0	114.019	1	1	27.7085	26.268
DATA	679	5	23	0	0	A_23_P6546	NM_020461	16982.7	4354.74	5.043835e+001	5.354512e+000	74	26	4.893005e+000	0	0	0	0	0	0	44.7567	1	1	25.7804	26.2512
DATA	680	5	24	0	0	A_22_P00008336	ENST00000555299	17004.5	4355.3	1.142994e+001	2.129212e+000	39.5	26	4.955357e+000	0	0	0	0	0	0	10.1478	1	1	25.7804	26.1399
DATA	681	5	25	0	0	A_23_P105138	NM_001752	17025	4354.91	1.860731e+003	1.860818e+002	1682	26	5.206070e+000	0	0	0	0	0	0	1653.61	1	1	27.7085	26.1437
DATA	682	5	26	0	0	A_24_P162979	NM_024933	17046	4354.8	1.787405e+000	1.795940e+000	30	26	5.107575e+000	0	0	0	0	0	0	0.969554	0	0	30	26.1049
DATA	683	5	27	0	0	A_22_P00007208	NR_029508	17067	4354.8	1.785059e+000	1.790278e+000	27	26	5.165551e+000	0	0	0	0	0	0	-1.97598	0	0	30	26.2102
DATA	684	5	28	0	0	A_22_P00004881	lnc-CYS1-3:1	17088.2	4354.81	1.782335e+000	1.787546e+000	29	26	4.986640e+000	0	0	0	0	0	0	-1.22707	0	0	30	26.2986
DATA	685	5	29	0	0	A_24_P15325	AJ301560	17109.4	4354.87	2.749170e+000	1.805557e+000	32	26	5.017531e+000	0	0	0	0	0	0	2.45707	1	0	30	26.4921
DATA	686	5	30	0	0	A_22_P00015216	ENST00000538693	17130.5	4354.94	1.775952e+000	1.781144e+000	27	26	5.054308e+000	0	0	0	0	0	0	-1.61557	0	0	30	26.4197
DATA	687	5	31	0	0	A_21_P0001390	lnc-CEP350-1:1	17151.5	4354.68	1.772185e+000	1.777366e+000	27	26	5.057535e+000	0	0	0	0	0	0	-2.19485	0	0	30	26.3273
DATA	688	5	32	0	0	A_23_P26976	NM_001267	17172.8	4354.52	1.612977e+001	2.397144e+000	42	26	5.045330e+000	0	0	0	0	0	0	14.507	1	1	27.0811	26.2618
DATA	689	5	33	0	0	A_33_P3392907	AK125720	17194	4354.5	1.763876e+000	1.769033e+000	27	26	5.146487e+000	0	0	0	0	0	0	-2.48643	0	0	30	26.1984
DATA	690	5	34	0	0	A_22_P00025271	ENST00000514385	17215	4354.5	1.759424e+000	1.764568e+000	28.5	26	5.216124e+000	0	0	0	0	0	0	-1.09702	0	0	30	26.313
DATA	691	5	35	0	0	A_24_P39639	NM_058219	17237.1	4354.7	2.017485e+001	2.677081e+000	47	26	4.989520e+000	0	0	0	0	0	0	18.2855	1	1	24.8756	26.2527
DATA	692	5	36	0	0	A_22_P00004155	ENST00000420905	17257.4	4354.79	4.209899e+001	4.561049e+000	66	26	4.934712e+000	0	0	0	0	0	0	38.2592	1	1	20.0267	26.4569
DATA	693	5	37	0	0	A_21_P0005503	lnc-SBDS-2:2	17279.4	4354.39	6.594850e+002	6.597170e+001	618	26	4.923925e+000	0	0	0	0	0	0	601.22	1	1	24.8756	26.2713
DATA	694	5	38	0	0	A_22_P00023392	NR_105000	17300.2	4354.38	7.669972e+001	7.865794e+000	99	26	4.832983e+000	0	0	0	0	0	0	70.1341	1	1	24.6442	25.8512
DATA	695	5	39	0	1	ERCC-00081_60	DQ854991	17321	4354.5	1.733766e+000	1.742726e+000	30	26	4.926184e+000	0	0	0	0	0	0	1.06752	0	0	26.2212	25.791
DATA	696	5	40	0	0	A_22_P00002274	lnc-C10orf31-5:1	17342.3	4354.27	4.371627e+001	4.702617e+000	69	26	4.903844e+000	0	0	0	0	0	0	40.2313	1	1	24.6442	25.9259
DATA	697	5	41	0	0	A_33_P3365760	NM_012108	17363.3	4354.5	7.687511e+000	1.890718e+000	35.5	26	4.770903e+000	0	0	0	0	0	0	7.09792	1	0	27.0811	25.9206
DATA	698	5	42	0	0	A_23_P393645	NM_139025	17384.4	4354.2	1.631717e+001	2.371842e+000	45	26	4.974028e+000	0	0	0	0	0	0	15.1183	1	1	23.9365	25.8259
DATA	699	5	43	0	0	A_22_P00024466	ENST00000434493	17405.6	4354.59	6.727981e+000	1.842663e+000	35	26	4.910157e+000	0	0	0	0	0	0	6.2552	1	0	27.501	25.7138
DATA	700	5	44	0	0	A_33_P3238493	NM_014974	17426.8	4354.52	2.946480e+000	1.734501e+000	32	26	5.346876e+000	0	0	0	0	0	0	2.74929	1	0	27.0811	25.9289
DATA	701	5	45	0	0	A_32_P104746	NM_020972	17447.8	4354.76	3.037553e+001	3.482466e+000	58	26	5.433180e+000	0	0	0	0	0	0	28.4443	1	1	21.6755	25.9919
DATA	702	5	46	0	0	A_21_P0005011	lnc-MBOAT1-1:1	17469	4354.5	4.578219e+000	1.757491e+000	33	26	5.566654e+000	0	0	0	0	0	0	4.30324	1	0	30	26.2322
DATA	703	5	47	0	0	A_24_P50028	NM_017516	17490.3	4354.5	1.685502e+000	1.690430e+000	30	26	5.468820e+000	0	0	0	0	0	0	-0.396018	0	0	30	26.1102
DATA	704	5	48	0	0	A_21_P0013162	NR_034115	17511.4	4354.59	1.679166e+000	1.684075e+000	28	26	5.421365e+000	0	0	0	0	0	0	-1.69921	0	0	30	26.0067
DATA	705	5	49	0	0	A_21_P0008084	lnc-IRG1-1:1	17532.6	4354.59	1.930605e+000	1.688712e+000	31	25	5.106873e+000	0	0	0	0	0	0	1.83539	1	0	27.501	25.6151
DATA	706	5	50	0	0	A_21_P0006746	lnc-CUL2-1:2	17553.7	4354.5	1.666322e+000	1.675045e+000	31	25	5.080071e+000	0	0	0	0	0	0	1.08333	0	0	30	25.4713
DATA	707	5	51	0	0	A_33_P3366266	lnc-TRIM29-1:2	17575	4354.5	1.659844e+000	1.664696e+000	28	25	5.142764e+000	0	0	0	0	0	0	-0.0518205	0	0	30	25.6846
DATA	708	5	52	0	0	A_22_P00009556	lnc-MAP3K6-1:1	17596	4354.5	1.653453e+000	1.659457e+000	28.5	25	5.500428e+000	0	0	0	0	0	0	0.599176	0	0	26.2212	25.8453
DATA	709	5	53	0	0	A_24_P118938	NM_001256798	17617.2	4354.5	1.694476e+000	1.660509e+000	29	25	5.089469e+000	0	0	0	0	0	0	1.63606	1	0	30	25.6289
DATA	710	5	54	0	0	A_23_P364324	NM_152701	17638.3	4354.5	1.753837e+000	1.654737e+000	30.5	25	4.935740e+000	0	0	0	0	0	0	1.69999	1	0	27.0811	25.5662
DATA	711	5	55	0	0	A_21_P0003486	lnc-PPP3CA-2:1	17659.6	4354.41	3.650344e+000	1.679115e+000	32	25	4.936265e+000	0	0	0	0	0	0	3.55222	1	0	27.501	25.7193
DATA	712	5	56	0	0	A_23_P10077	NM_020376	17680.2	4354.37	8.535629e+002	8.537190e+001	854	26	5.049702e+000	0	0	0	0	0	0	833.77	1	1	25.7804	26.0132
DATA	713	5	57	0	0	A_21_P0001397	lnc-TSEN15-1:1	17702	4354.5	1.621520e+000	1.626261e+000	28	26	5.089543e+000	0	0	0	0	0	0	-0.799353	0	0	30	26.1379
DATA	714	5	58	0	0	A_33_P3221353	NM_001009814	17722.1	4354.84	2.328737e+001	2.837002e+000	50	26	5.232221e+000	0	0	0	0	0	0	22.9215	1	1	20.8674	26.2429
DATA	715	5	59	0	0	A_22_P00000214	ENST00000378526	17744.2	4354.5	6.291380e+000	1.732136e+000	34	26	5.279562e+000	0	0	0	0	0	0	6.21754	1	0	26.6546	26.1187
DATA	716	5	60	0	0	A_33_P3327642	NM_001039775	17765.6	4354.23	1.184562e+001	1.996870e+000	39	26	5.260165e+000	0	0	0	0	0	0	11.7522	1	1	23.696	26.067
DATA	717	5	61	0	0	A_24_P329487	NM_174911	17786.9	4354.1	8.657519e+000	1.820517e+000	39	25	4.964785e+000	0	0	0	0	0	0	8.62191	1	1	18.2295	25.6716
DATA	718	5	62	0	0	A_23_P315206	NM_004059	17807.6	4354.41	3.234203e+001	3.606414e+000	58	25	4.896941e+000	0	0	0	0	0	0	32.3265	1	1	27.501	25.7527
DATA	719	5	63	0	0	A_33_P3212525	ENST00000394455	17828.8	4354.5	2.402777e+000	1.607819e+000	30	26	5.161972e+000	0	0	0	0	0	0	2.41054	1	0	26.6546	25.9096
DATA	720	5	64	0	0	A_21_P0014784	ENST00000456856	17850	4354.5	1.579357e+000	1.588105e+000	29	26	5.222307e+000	0	0	0	0	0	0	1.15256	0	0	26.2212	25.8624
DATA	721	5	65	1028	1	(+)E1A_r60_a107	E1A_r60_a107	17871.2	4354.5	3.649719e+000	1.619935e+000	32	26	5.331085e+000	0	0	0	0	0	0	3.68814	1	0	30	26.0676
DATA	722	5	66	0	0	A_21_P0004412	lnc-ZNF366-6:1	17892.4	4354.41	2.185696e+000	1.587786e+000	30	26	5.120484e+000	0	0	0	0	0	0	2.21659	1	0	27.501	26.3284
DATA	723	5	67	0	0	A_22_P00012804	lnc-RAP1GDS1-1:1	17913.5	4354.32	1.562638e+000	1.574035e+000	31	26	5.108785e+000	0	0	0	0	0	0	1.49044	0	0	27.0811	26.3213
DATA	724	5	68	0	0	A_19_P00808461	NM_001007094	17934.5	4354.07	1.226133e+002	1.236041e+001	149	26	5.372390e+000	0	0	0	0	0	0	125.206	1	1	25.3321	26.269
DATA	725	5	69	0	0	A_22_P00004055	lnc-CHST2-4:1	17955.8	4354.48	1.552105e+000	1.556643e+000	29	26	5.302818e+000	0	0	0	0	0	0	-0.348121	0	0	30	26.0744
DATA	726	5	70	0	0	A_21_P0009137	ENST00000563931	17977	4354.5	1.546998e+000	1.555362e+000	30	26	5.404476e+000	0	0	0	0	0	0	1.12298	0	0	30	26.2551
DATA	727	5	71	0	0	A_23_P168306	NM_003931	17997.9	4354.39	3.545269e+001	3.867932e+000	64	26	5.044049e+000	0	0	0	0	0	0	36.5599	1	1	25.7804	26.2594
DATA	728	5	72	0	0	A_33_P3257627	ENST00000367272	18019.3	4354.39	3.197187e+000	1.574492e+000	33	26	4.909740e+000	0	0	0	0	0	0	3.30753	1	0	27.2919	26.1042
DATA	729	5	73	0	0	A_21_P0004881	lnc-TSPO2-1:1	18040.5	4354.06	1.532479e+000	1.536960e+000	27.5	26	5.150405e+000	0	0	0	0	0	0	-1.54217	0	0	29.1201	26.2308
DATA	730	5	74	0	0	A_23_P411723	NM_002655	18061.6	4354.03	4.100681e+001	4.377657e+000	71	26	5.254395e+000	0	0	0	0	0	0	42.6789	1	1	30	26.3007
DATA	731	5	75	0	0	A_23_P91943	NM_000882	18082.8	4354.19	1.523535e+000	1.527990e+000	28	26	5.576215e+000	0	0	0	0	0	0	-1.18445	0	0	28.5237	26.5525
DATA	732	5	76	0	0	A_33_P3238052	NM_013300	18104	4354.2	9.139719e+001	9.265859e+000	119.5	26	5.247777e+000	0	0	0	0	0	0	95.6675	1	1	28.1191	26.4018
DATA	733	5	77	0	0	A_33_P3267195	NR_122107	18125.7	4353.69	3.733811e+001	4.031136e+000	68	26	5.164718e+000	0	0	0	0	0	0	39.1923	1	1	24.4106	26.2991
DATA	734	5	78	0	0	A_24_P68631	NM_175065	18147.1	4353.9	1.148448e+003	1.148548e+002	1227	26	5.114423e+000	0	0	0	0	0	0	1208.66	1	1	28.1191	26.2631
DATA	735	5	79	0	0	A_32_P488818	NM_182592	18167.4	4354.03	1.507382e+000	1.511789e+000	28	26	5.187224e+000	0	0	0	0	0	0	-1.41172	0	0	30	26.2853
DATA	736	5	80	0	0	A_23_P139250	NM_001005180	18188.6	4354.03	1.503736e+000	1.508132e+000	27	26	5.368858e+000	0	0	0	0	0	0	-1.74234	0	0	30	26.3633
DATA	737	5	81	0	0	A_22_P00001666	lnc-ASH2L-1:1	18209.6	4354	1.500255e+000	1.504642e+000	28	26	5.068544e+000	0	0	0	0	0	0	-1.95946	0	0	30	26.2194
DATA	738	5	82	0	0	A_21_P0009969	lnc-ARFGEF2-2:7	18231.5	4353.87	3.119751e+001	3.462137e+000	61.5	26	5.032404e+000	0	0	0	0	0	0	33.1451	1	1	25.1049	26.1755
DATA	739	5	83	0	1	ETG08_142674	ETG08_142674	18252	4354.2	1.493743e+000	1.498111e+000	28	26	4.994996e+000	0	0	0	0	0	0	-1.02742	0	0	30	26.3257
DATA	740	5	84	0	0	A_33_P3366102	NM_001172428	18273.4	4354.33	2.306043e+001	2.748277e+000	53.5	26	4.985485e+000	0	0	0	0	0	0	24.6004	1	1	25.1049	26.2756
DATA	741	5	85	0	0	A_33_P3402350	ENST00000433816	18294.4	4354.03	1.487854e+000	1.492204e+000	26	26	5.014062e+000	0	0	0	0	0	0	-2.6095	0	0	30	26.4407
DATA	742	5	86	0	0	A_22_P00008664	ENST00000556430	18315.6	4354.03	1.485171e+000	1.489513e+000	25	26	5.030549e+000	0	0	0	0	0	0	-3.62771	0	0	30	26.524
DATA	743	5	87	0	0	A_22_P00007173	lnc-GNLY-1:1	18336.6	4354	1.482657e+000	1.486992e+000	27.5	26	4.927577e+000	0	0	0	0	0	0	-0.819087	0	0	30	26.3244
DATA	744	5	88	0	0	A_22_P00004583	ENST00000454253	18358	4354.2	1.480283e+000	1.484611e+000	28	26	5.063303e+000	0	0	0	0	0	0	-0.273492	0	0	30	26.3495
DATA	745	5	89	0	0	A_33_P3290573	NM_017633	18378.8	4353.77	1.945104e+001	2.445611e+000	48	26	5.257059e+000	0	0	0	0	0	0	20.9268	1	1	24.4106	26.1226
DATA	746	5	90	0	0	A_22_P00000995	NR_123718	18400.4	4354	1.476050e+000	1.480365e+000	26	26	5.209793e+000	0	0	0	0	0	0	-2.1053	0	0	30	26.1582
DATA	747	5	91	0	0	A_21_P0010951	XR_252776	18421.6	4353.7	1.699953e+001	2.252945e+000	47	26	5.226718e+000	0	0	0	0	0	0	18.3381	1	1	23.696	26.1748
DATA	748	5	92	0	0	A_22_P00003229	lnc-CACNG5-1:1	18442.3	4353.9	2.130639e+002	2.135751e+001	258	26	5.086481e+000	0	0	0	0	0	0	230.099	1	1	26.6546	26.1553
DATA	749	5	93	0	0	A_23_P163306	NM_032866	18463.6	4354	5.193419e+000	1.564019e+000	34	26	5.117322e+000	0	0	0	0	0	0	5.61453	1	0	29.1201	26.2651
DATA	750	5	94	0	0	A_21_P0007087	lnc-C10orf137-1:4	18484.8	4354	1.469604e+000	1.473901e+000	25.5	26	5.314884e+000	0	0	0	0	0	0	-2.9425	0	0	30	26.2004
DATA	751	5	95	0	0	A_21_P0010687	TCONS_l2_00001952	18506.2	4354	1.468389e+000	1.472682e+000	25	26	4.990431e+000	0	0	0	0	0	0	-4.70881	0	0	30	26.1215
DATA	752	5	96	0	0	A_23_P145146	NM_002598	18527.4	4353.89	2.522035e+002	2.526325e+001	299	26	4.913442e+000	0	0	0	0	0	0	273.328	1	1	26.2212	26.114
DATA	753	5	97	0	0	A_22_P00007583	lnc-HDAC9-3:1	18548.4	4354	1.466475e+000	1.470763e+000	28	26	4.915289e+000	0	0	0	0	0	0	-0.705506	0	0	30	25.9882
DATA	754	5	98	0	0	A_23_P412577	NM_173505	18569.5	4354	1.465758e+000	1.470044e+000	27	26	5.151720e+000	0	0	0	0	0	0	-0.714246	0	0	30	26.0995
DATA	755	5	99	0	0	A_24_P230514	lnc-ATG7-1:1	18590.6	4354	1.465201e+000	1.469485e+000	27	26	5.220932e+000	0	0	0	0	0	0	-1.79676	0	0	30	25.987
DATA	756	5	100	0	0	A_24_P296457	NM_000294	18611.6	4354	1.399259e+001	2.028827e+000	42.5	26	5.291750e+000	0	0	0	0	0	0	15.1909	1	1	29.1201	26.0995
DATA	757	5	101	0	0	A_32_P129214	NR_109786	18633	4353.8	1.191326e+001	1.891222e+000	41	26	5.229982e+000	0	0	0	0	0	0	12.9358	1	1	30	26.1615
DATA	758	5	102	0	0	A_33_P3424328	NM_001257357	18654.4	4354	1.464469e+000	1.475682e+000	31	26	4.987190e+000	0	0	0	0	0	0	1.55133	0	0	30	26.1043
DATA	759	5	103	0	0	A_22_P00007982	NR_027455	18675.4	4354	1.464535e+000	1.468817e+000	24	26	5.195638e+000	0	0	0	0	0	0	-4.2	0	0	30	26.1497
DATA	760	5	104	0	0	A_24_P413470	NM_005427	18697.1	4353.75	1.661809e+001	2.218031e+000	45	26	5.030268e+000	0	0	0	0	0	0	18.0419	1	1	26.6546	26.2387
DATA	761	5	105	0	0	A_21_P0010625	TCONS_l2_00001282	18717.6	4354	1.465117e+000	1.469400e+000	26	26	4.973064e+000	0	0	0	0	0	0	-1.51045	0	0	29.1201	26.4158
DATA	762	5	106	0	0	A_22_P00008772	lnc-KIF1C-2:1	18738.6	4354	1.465625e+000	1.469910e+000	28	26	4.950540e+000	0	0	0	0	0	0	-0.717989	0	0	29.1201	26.4015
DATA	763	5	107	0	0	A_23_P122563	NM_014260	18760.5	4354.09	6.861807e+001	7.017624e+000	103	26	5.045714e+000	0	0	0	0	0	0	74.418	1	1	24.8756	26.3033
DATA	764	5	108	0	0	A_33_P3211968	lnc-TCL1B-2:4	18781	4353.8	1.467068e+000	1.472162e+000	28.5	26	5.134578e+000	0	0	0	0	0	0	0.527299	0	0	28.1191	26.2048
DATA	765	5	109	0	0	A_33_P3268863	NM_001271983	18802.4	4354	1.468025e+000	1.472317e+000	26	26	5.312794e+000	0	0	0	0	0	0	-2.03007	0	0	30	26.2316
DATA	766	5	110	0	0	A_22_P00020715	ENST00000555490	18823.4	4353.97	1.469091e+000	1.473386e+000	26	26	5.132127e+000	0	0	0	0	0	0	-2.19868	0	0	30	26.3006
DATA	767	5	111	0	0	A_24_P334130	NM_054034	18844.6	4353.97	1.470293e+000	1.474592e+000	25	26	5.097102e+000	0	0	0	0	0	0	-3.18416	0	0	30	26.4566
DATA	768	5	112	0	0	A_23_P27606	NM_004843	18865.7	4353.86	1.323569e+002	1.331773e+001	171	26	5.098754e+000	0	0	0	0	0	0	143.027	1	1	25.5572	26.5325
DATA	769	5	113	0	0	A_33_P3390013	NM_006988	18887	4353.8	1.473080e+000	1.481346e+000	29	27	5.213977e+000	0	0	0	0	0	0	1.16851	0	0	30	26.8504
DATA	770	5	114	0	0	A_21_P0013442	ENST00000446187	18908	4353.8	1.474646e+000	1.478958e+000	27	26	5.296893e+000	0	0	0	0	0	0	-0.438612	0	0	28.1191	26.7363
DATA	771	5	115	0	0	A_22_P00014356	lnc-SERTAD2-4:1	18929.2	4353.81	3.852043e+000	1.529949e+000	31	26	5.056957e+000	0	0	0	0	0	0	4.14924	1	0	28.5237	26.6488
DATA	772	5	116	0	0	A_33_P3267543	BC048256	18950.4	4353.97	1.877343e+000	1.494334e+000	31	26	4.934434e+000	0	0	0	0	0	0	2.01969	1	0	29.1201	26.6486
DATA	773	5	117	0	0	A_33_P3392867	NM_006239	18971.6	4353.97	1.480087e+000	1.484415e+000	27	26	4.885012e+000	0	0	0	0	0	0	-1.09765	0	0	29.1201	26.3527
DATA	774	5	118	0	0	A_22_P00014762	lnc-SLC35F5-8:1	18992.8	4353.81	1.482102e+000	1.486435e+000	28	26	4.907633e+000	0	0	0	0	0	0	-0.827077	0	0	28.5237	26.2795
DATA	775	5	119	0	0	A_23_P121120	NM_023915	19014	4353.5	1.484200e+000	1.492589e+000	28.5	26	5.070550e+000	0	0	0	0	0	0	1.17726	0	0	30	26.544
DATA	776	5	120	0	0	A_21_P0008238	lnc-AL445989.1-19:4	19035	4353.5	1.486396e+000	1.490742e+000	27.5	27	5.322146e+000	0	0	0	0	0	0	-0.39123	0	0	30	26.836
DATA	777	5	121	1028	1	(+)E1A_r60_a135	E1A_r60_a135	19056.3	4353.61	1.488726e+000	1.493361e+000	29	26	5.019069e+000	0	0	0	0	0	0	0.310558	0	0	30	26.4725
DATA	778	5	122	0	0	A_33_P3361758	NM_152647	19077.5	4353.68	1.491117e+000	1.495477e+000	26	26	5.008130e+000	0	0	0	0	0	0	-1.70363	0	0	30	26.4119
DATA	779	5	123	0	0	A_21_P0003082	lnc-HES1-2:4	19098.5	4353.68	1.493559e+000	1.497926e+000	25.5	26	4.964190e+000	0	0	0	0	0	0	-2.17964	0	0	30	26.3316
DATA	780	5	124	0	0	A_23_P209269	NM_001033557	19119.7	4353.49	1.352789e+002	1.361085e+001	162.5	26	5.038091e+000	0	0	0	0	0	0	143.794	1	1	25.7804	26.4911
DATA	781	5	125	0	0	A_22_P00012249	ENST00000411431	19141	4353.5	1.498690e+000	1.503072e+000	28	27	5.048746e+000	0	0	0	0	0	0	-0.453535	0	0	26.2212	26.5466
DATA	782	5	126	0	0	A_22_P00010106	lnc-MRGPRD-1:1	19162	4353.5	1.501324e+000	1.505713e+000	27	26	4.993120e+000	0	0	0	0	0	0	-0.0421939	0	0	26.2212	26.4043
DATA	783	5	127	0	0	A_33_P3335895	NM_001242376	19183.2	4353.52	1.504039e+000	1.508436e+000	25	26	5.023792e+000	0	0	0	0	0	0	-2.02205	0	0	30	26.5412
DATA	784	5	128	0	0	A_24_P73599	NM_172217	19204.7	4353.36	9.303279e+001	9.425220e+000	125.5	26	5.007576e+000	0	0	0	0	0	0	98.1847	1	1	24.8756	26.5637
DATA	785	5	129	0	0	A_23_P135690	ENST00000589138	19226.4	4353.38	9.495505e+003	9.495518e+002	9998	27	4.972778e+000	0	0	0	0	0	0	10002.3	1	1	24.4106	26.6682
DATA	786	5	130	0	1	ERCC-00136_67	EF011063	19246.7	4353.5	1.512384e+000	1.516806e+000	27	26	4.942170e+000	0	0	0	0	0	0	-0.332156	0	0	30	26.5681
DATA	787	5	131	0	0	A_19_P00803124	TCONS_l2_00019680	19268	4353.5	1.515237e+000	1.519992e+000	28	26	4.986932e+000	0	0	0	0	0	0	0.329602	0	0	30	26.6627
DATA	788	5	132	0	0	A_24_P257511	NM_001713	19289	4353.5	1.518064e+000	1.522502e+000	27	27	5.030738e+000	0	0	0	0	0	0	-0.228539	0	0	30	26.8037
DATA	789	5	133	0	0	A_23_P120776	NM_005984	19310.8	4353.72	8.807946e+001	8.939073e+000	116.5	27	5.040464e+000	0	0	0	0	0	0	92.0872	1	1	24.4106	26.8722
DATA	790	5	134	0	0	A_22_P00011670	NR_026805	19332	4353.7	3.929233e+003	3.929262e+002	4120	27	5.429737e+000	0	0	0	0	0	0	4100.35	1	1	26.2212	27.1109
DATA	791	5	135	0	0	A_32_P751535	ENST00000440227	19352.9	4353.27	1.760935e+003	1.761002e+002	1895	27	5.152066e+000	0	0	0	0	0	0	1834.33	1	1	26.0017	26.7251
DATA	792	5	136	0	0	A_22_P00012040	lnc-PLEKHB1-1:1	19373.7	4353.5	2.459415e+000	1.553482e+000	30	26.5	5.105534e+000	0	0	0	0	0	0	2.55724	1	0	27.0811	26.5743
DATA	793	5	137	0	0	A_22_P00015054	lnc-SNPH-1:1	19395	4352.61	7.128637e+000	1.693850e+000	36	26	5.141632e+000	0	0	0	0	0	0	7.39939	1	0	30	26.5996
DATA	794	5	138	0	0	A_24_P320880	NM_022133	19416	4353.5	1.534931e+000	1.539418e+000	27	26	5.087456e+000	0	0	0	0	0	0	-0.852527	0	0	30	26.4232
DATA	795	5	139	0	0	A_23_P325075	NM_003800	19437.2	4353.5	3.590875e+001	3.908003e+000	66	26	5.112859e+000	0	0	0	0	0	0	37.138	1	1	26.6546	26.3599
DATA	796	5	140	0	0	A_33_P3217393	NM_001024736	19458	4353.5	7.478359e+000	1.716202e+000	34	26	5.164052e+000	0	0	0	0	0	0	7.7214	1	0	25.3321	26.287
DATA	797	5	141	0	0	A_23_P111737	NM_005856	19479.5	4353.5	1.542785e+000	1.547296e+000	26.5	26	5.190721e+000	0	0	0	0	0	0	-1.15093	0	0	27.9146	26.3089
DATA	798	5	142	0	0	A_19_P00318091	lnc-SNX10-2:6	19500.7	4353.5	1.545252e+000	1.549770e+000	27	26	5.150912e+000	0	0	0	0	0	0	-0.602708	0	0	27.0811	26.2739
DATA	799	5	143	0	0	A_22_P00013019	ENST00000557715	19521.8	4353.5	1.547616e+000	1.552141e+000	25	27	5.390530e+000	0	0	0	0	0	0	-2.20693	0	0	30	26.8669
DATA	800	5	144	0	0	A_22_P00021235	ENST00000565771	19543	4353.5	1.549873e+000	1.555601e+000	28	27	5.375264e+000	0	0	0	0	0	0	0.625888	0	0	30	26.8809
DATA	801	5	145	0	0	A_23_P107116	NM_007148	19564.5	4352.98	2.190585e+001	2.687236e+000	48	26	5.130816e+000	0	0	0	0	0	0	22.4468	1	1	24.8756	26.4499
DATA	802	5	146	0	0	A_22_P00008425	ENST00000291478	19585.3	4353.5	1.554014e+000	1.558558e+000	25	26	5.321136e+000	0	0	0	0	0	0	-0.674898	0	0	30	26.346
DATA	803	5	147	0	0	A_24_P132039	NM_004290	19607.2	4353.39	3.424445e+001	3.763227e+000	60	26	5.320448e+000	0	0	0	0	0	0	35.0001	1	1	25.1049	26.1438
DATA	804	5	148	0	0	A_21_P0008791	ENST00000611265	19627.6	4353.41	8.243440e+000	1.766278e+000	35	26	5.406656e+000	0	0	0	0	0	0	8.41646	1	1	27.501	26.0801
DATA	805	5	149	0	0	A_21_P0003150	lnc-CBLB-7:11	19648.8	4353.48	1.559110e+000	1.563668e+000	24	26	5.387827e+000	0	0	0	0	0	0	-3.23876	0	0	27.0811	26.0899
DATA	806	5	150	0	0	A_21_P0013601	TCONS_l2_00029054	19670.7	4353.5	4.416786e+001	4.685878e+000	74	26	5.335197e+000	0	0	0	0	0	0	45.0096	1	1	25.3321	26.1272
DATA	807	5	151	0	0	A_33_P3668049	NM_001288758	19691.1	4353.47	1.088578e+001	1.907334e+000	37	26	4.930299e+000	0	0	0	0	0	0	11.0854	1	1	22.4545	25.8565
DATA	808	5	152	0	0	A_21_P0007103	lnc-MBL2-2:5	19712.2	4353.48	1.562560e+000	1.567267e+000	27	26	4.885936e+000	0	0	0	0	0	0	0.212012	0	0	30	26.0783
DATA	809	5	153	0	0	A_33_P3378707	NR_027053	19734.5	4352.91	5.042234e+001	5.280331e+000	79	26	5.029927e+000	0	0	0	0	0	0	51.2963	1	1	22.7082	26.0422
DATA	810	5	154	0	0	A_23_P127522	NM_145014	19754.7	4353.3	1.171057e+001	1.957270e+000	39	26	5.163607e+000	0	0	0	0	0	0	11.9093	1	1	22.7082	26.2631
DATA	811	5	155	0	1	ERCC-00104_60	ERCC-00104_60	19775.8	4353.48	1.564001e+000	1.568573e+000	25	26	5.101226e+000	0	0	0	0	0	0	-2.1133	0	0	30	26.4315
DATA	812	5	156	0	0	A_23_P210619	NM_016407	19797.2	4353.37	7.962627e+002	7.964172e+001	828.5	26	5.081771e+000	0	0	0	0	0	0	809.662	1	1	25.7804	26.4308
DATA	813	5	157	0	0	A_23_P66813	NM_016538	19818.6	4353.23	2.639871e+002	2.644524e+001	303	26	5.175828e+000	0	0	0	0	0	0	268.492	1	1	25.3321	26.4397
DATA	814	5	158	0	0	A_33_P3406530	ENST00000432430	19839.2	4353.48	1.563049e+000	1.567619e+000	25	26	5.127918e+000	0	0	0	0	0	0	-2.11286	0	0	30	26.4608
DATA	815	5	159	0	0	A_33_P3297305	NM_032213	19860.5	4353.32	3.679757e+000	1.609281e+000	31	26	5.239468e+000	0	0	0	0	0	0	3.74612	1	0	30	26.4222
DATA	816	5	160	0	0	A_21_P0003783	ENST00000504755	19881.5	4353.32	1.560849e+000	1.565413e+000	23	26	5.374407e+000	0	0	0	0	0	0	-3.98431	0	0	27.0811	26.1682
DATA	817	5	161	0	0	A_23_P204847	NM_002298	19903.8	4353.23	1.636424e+004	1.636425e+003	16457	26	5.333870e+000	0	0	0	0	0	0	16690.7	1	1	25.3321	25.9903
DATA	818	5	162	0	0	A_23_P167005	NM_014373	19924.6	4353	1.820417e+002	1.827104e+001	210	26	5.302357e+000	0	0	0	0	0	0	185.911	1	1	25.3321	25.8073
DATA	819	5	163	0	0	A_22_P00023751	lnc-A1CF-3:1	19945	4353.2	1.555013e+000	1.559560e+000	23	26	5.282751e+000	0	0	0	0	0	0	-3.01111	0	0	28.1191	25.8614
DATA	820	5	164	66	1	DarkCorner	DarkCorner	19966.2	4353.19	1.552332e+000	1.556871e+000	24	25	5.321023e+000	0	0	0	0	0	0	-3.12293	0	0	30	25.722
DATA	821	6	1	0	0	A_21_P0007266	lnc-ENDOD1-1:3	16527.4	4361	1.688689e+000	1.693627e+000	26	25	5.075219e+000	0	0	0	0	0	0	-3.43538	0	0	30	25.365
DATA	822	6	2	0	0	A_22_P00009741	lnc-MDH1B-2:1	16547.9	4361.36	2.751060e+001	3.092472e+000	51.5	26	5.184630e+000	0	0	0	0	0	0	25.7284	1	1	30	25.9766
DATA	823	6	3	0	0	A_33_P3222451	NM_001278160	16569.6	4361	2.453270e+000	1.733873e+000	30	26	5.080661e+000	0	0	0	0	0	0	2.27957	1	0	29.1201	26.3988
DATA	824	6	4	0	0	A_23_P500741	NM_005187	16590.8	4361	1.917096e+002	1.924857e+001	204	26	5.263994e+000	0	0	0	0	0	0	177.069	1	1	28.1191	26.9194
DATA	825	6	5	0	0	A_23_P404162	NM_014707	16612	4360.8	1.731147e+000	1.736208e+000	29	27	5.332425e+000	0	0	0	0	0	0	-1.6671	0	0	30	27.1959
DATA	826	6	6	0	0	A_21_P0014322	XR_243378	16633.4	4361	1.647222e+001	2.399896e+000	44.5	27	5.141856e+000	0	0	0	0	0	0	15.0525	1	1	29.1201	27.4201
DATA	827	6	7	0	0	A_32_P88349	XR_426840	16654.9	4361.27	8.485424e+002	8.487236e+001	801	27	5.307945e+000	0	0	0	0	0	0	771.648	1	1	26.4388	27.1296
DATA	828	6	8	0	0	A_23_P169017	NM_018661	16675.5	4361	1.755757e+000	1.761165e+000	29.5	27	5.384187e+000	0	0	0	0	0	0	0.28194	0	0	30	27.0405
DATA	829	6	9	0	0	A_22_P00010168	NR_121609	16696.6	4361	3.528009e+000	1.802537e+000	33.5	26	5.313264e+000	0	0	0	0	0	0	3.18318	1	0	29.1201	26.6531
DATA	830	6	10	0	0	A_33_P3233099	NM_015320	16717.6	4361	1.768587e+000	1.773758e+000	28	26	5.355915e+000	0	0	0	0	0	0	-1.9328	0	0	30	26.5637
DATA	831	6	11	0	0	A_23_P136817	NM_014708	16739.1	4361.21	1.914035e+001	2.613432e+000	47	26	5.131581e+000	0	0	0	0	0	0	17.1551	1	1	26.8687	26.3076
DATA	832	6	12	0	0	A_22_P00025394	lnc-ANKRD6-1:1	16760.4	4361	1.778968e+000	1.784169e+000	27	26	5.050606e+000	0	0	0	0	0	0	-2.33376	0	0	30	26.1976
DATA	833	6	13	0	0	A_22_P00023351	ENST00000447206	16781	4361.74	1.687064e+002	1.696520e+001	181	26	5.026032e+000	0	0	0	0	0	0	150.423	1	1	24.8756	26.2551
DATA	834	6	14	0	0	A_22_P00004026	ENST00000424219	16802.5	4361	1.786719e+000	1.791943e+000	28	26	5.170592e+000	0	0	0	0	0	0	-1.55761	0	0	29.1201	26.2728
DATA	835	6	15	0	0	A_23_P92967	NM_004531	16823.6	4361	2.967988e+001	3.468546e+000	55	26	5.114796e+000	0	0	0	0	0	0	26.3719	1	1	30	26.1652
DATA	836	6	16	0	0	A_22_P00000694	ENST00000553791	16844.8	4360.81	1.792041e+000	1.797280e+000	29	26	5.168781e+000	0	0	0	0	0	0	-0.927017	0	0	30	26.127
DATA	837	6	17	0	0	A_33_P3258003	NM_152788	16866	4360.8	1.793925e+000	1.799170e+000	27	26	5.233092e+000	0	0	0	0	0	0	-2.05414	0	0	30	26.1312
DATA	838	6	18	0	0	A_33_P3349774	NM_144703	16887	4360.8	1.795266e+000	1.807489e+000	31	26	5.147584e+000	0	0	0	0	0	0	1.40518	0	0	28.1191	26.2314
DATA	839	6	19	0	0	A_23_P114307	NM_002565	16908.4	4361	1.796220e+000	1.801472e+000	29	26	5.187865e+000	0	0	0	0	0	0	-0.428427	0	0	30	26.3898
DATA	840	6	20	0	0	A_33_P3320643	NR_026555	16929.4	4360.97	1.796535e+000	1.802130e+000	31	26	5.062112e+000	0	0	0	0	0	0	0.311057	0	0	29.1201	26.5619
DATA	841	6	21	0	0	A_21_P0009805	lnc-KCNN4-1:1	16950.6	4360.97	8.288954e+000	1.983173e+000	37	26	5.026557e+000	0	0	0	0	0	0	7.33778	1	0	29.1201	26.3013
DATA	842	6	22	0	0	A_22_P00021651	lnc-HNRNPAB-3:1	16971.8	4360.81	1.795693e+000	1.800943e+000	27	26	4.887544e+000	0	0	0	0	0	0	-2.88006	0	0	30	26.199
DATA	843	6	23	0	0	A_21_P0010627	TCONS_l2_00001297	16993	4360.8	1.794637e+000	1.807266e+000	32	26	4.946813e+000	0	0	0	0	0	0	1.446	0	0	30	26.2419
DATA	844	6	24	0	0	A_21_P0009696	lnc-AC011467.1-1:1	17014	4360.8	6.428194e+000	1.909851e+000	35.5	26	4.995863e+000	0	0	0	0	0	0	5.70074	1	0	28.1191	26.2304
DATA	845	6	25	0	0	A_22_P00002738	lnc-C20orf96-3:1	17035.2	4360.81	5.104470e+001	5.411392e+000	76	26	4.924844e+000	0	0	0	0	0	0	45.3155	1	1	30	26.1391
DATA	846	6	26	0	0	A_21_P0003693	lnc-F11-3:1	17056.5	4360.68	1.900943e+000	1.804240e+000	31	26	5.238260e+000	0	0	0	0	0	0	1.68979	1	0	27.0811	26.2168
DATA	847	6	27	0	0	A_22_P00012448	lnc-PRPF18-3:1	17077.5	4360.68	1.786361e+000	1.791584e+000	26.5	26	5.051628e+000	0	0	0	0	0	0	-1.66813	0	0	30	26.2713
DATA	848	6	28	0	0	A_22_P00003522	ENST00000577546	17098.7	4360.61	1.783358e+000	1.788572e+000	28	26	5.032781e+000	0	0	0	0	0	0	-1.64912	0	0	30	26.5718
DATA	849	6	29	0	0	A_21_P0013799	TCONS_l2_00030391	17120	4360.5	1.779983e+000	1.785188e+000	26.5	26	5.278183e+000	0	0	0	0	0	0	-3.68949	0	0	30	26.7188
DATA	850	6	30	0	0	A_23_P153441	NM_013312	17141.2	4361.14	1.095152e+001	2.091458e+000	39.5	26	5.311482e+000	0	0	0	0	0	0	9.80272	1	1	22.1978	26.5229
DATA	851	6	31	0	0	A_22_P00009984	lnc-MKRN2-AS1-1:1	17162.2	4360.52	1.772488e+000	1.777671e+000	28	26	4.991828e+000	0	0	0	0	0	0	-1.96327	0	0	30	26.3132
DATA	852	6	32	0	0	A_21_P0000933	NR_125954	17183.5	4360.68	1.768340e+000	1.773510e+000	27	26	5.053470e+000	0	0	0	0	0	0	-2.26292	0	0	30	26.2517
DATA	853	6	33	0	0	A_33_P3408983	NM_001127511	17204.4	4360.86	8.980993e+001	9.153592e+000	111	26	5.197838e+000	0	0	0	0	0	0	80.9626	1	1	25.1049	26.2324
DATA	854	6	34	0	0	A_24_P3140	NM_014497	17225.5	4360.55	8.234886e+001	8.421781e+000	100	26	5.023988e+000	0	0	0	0	0	0	74.4385	1	1	26.2212	26.3714
DATA	855	6	35	0	0	A_22_P00012385	lnc-PRKAA2-7:2	17247.6	4360.71	2.007175e+002	2.014871e+001	219	26	4.970514e+000	0	0	0	0	0	0	181.96	1	1	25.3321	26.4055
DATA	856	6	36	0	0	A_23_P57137	NM_018347	17268.6	4360.38	4.595743e+001	4.919116e+000	69	26	4.958464e+000	0	0	0	0	0	0	41.7865	1	1	24.4106	26.6615
DATA	857	6	37	0	0	A_23_P351168	NM_145174	17289.2	4360.52	1.743855e+000	1.748954e+000	26.5	26	5.116526e+000	0	0	0	0	0	0	-1.84419	0	0	27.0811	26.2802
DATA	858	6	38	0	0	A_23_P16523	NM_004864	17310.4	4360.59	9.994327e+000	2.009618e+000	38	25	4.923355e+000	0	0	0	0	0	0	9.14263	1	1	27.501	25.7051
DATA	859	6	39	0	0	A_21_P0006590	NR_046502	17331.4	4360.86	1.443666e+001	2.259340e+000	43	26	4.912915e+000	0	0	0	0	0	0	13.2484	1	1	23.9365	25.774
DATA	860	6	40	0	0	A_32_P195065	NM_004263	17352.7	4360.5	2.444697e+000	1.749167e+000	31	26	5.105825e+000	0	0	0	0	0	0	2.25118	1	0	27.0811	26.2135
DATA	861	6	41	0	0	A_23_P18055	NR_024615	17374	4360.5	1.721000e+000	1.733961e+000	31	26	5.221227e+000	0	0	0	0	0	0	1.53059	0	0	30	26.142
DATA	862	6	42	0	0	A_22_P00017455	NR_110166	17395	4360.5	1.793615e+000	1.729358e+000	32	26	5.013640e+000	0	0	0	0	0	0	1.66313	1	0	30	25.7051
DATA	863	6	43	0	0	A_33_P3386965	NM_145167	17416.2	4360.5	3.905807e+000	1.757829e+000	33	26	5.253930e+000	0	0	0	0	0	0	3.63464	1	0	30	25.9882
DATA	864	6	44	0	0	A_23_P304511	NM_032347	17437.3	4360.5	1.991808e+001	2.623622e+000	49	25	5.057057e+000	0	0	0	0	0	0	18.6029	1	1	30	25.6228
DATA	865	6	45	0	0	A_22_P00003701	ENST00000563855	17458.5	4360.5	2.599622e+000	1.721081e+000	31	26	5.644637e+000	0	0	0	0	0	0	2.43699	1	0	27.9146	26.3635
DATA	866	6	46	0	0	A_24_P187056	NR_046228	17479.7	4360.5	3.067772e+000	1.722488e+000	33	26	5.590092e+000	0	0	0	0	0	0	2.88669	1	0	27.0811	26.2544
DATA	867	6	47	0	0	A_22_P00018871	NR_125785	17500.8	4360.5	1.808592e+000	1.698190e+000	30	26	5.429571e+000	0	0	0	0	0	0	1.7083	1	0	30	26.1093
DATA	868	6	48	0	1	ERCC-00158_78	DQ516795	17522	4360.5	1.677171e+000	1.682074e+000	29	26	5.385391e+000	0	0	0	0	0	0	-0.413271	0	0	30	26.0584
DATA	869	6	49	0	0	A_33_P3301040	NM_001282558	17543.2	4360.5	5.815557e+000	1.738631e+000	31	25	5.122958e+000	0	0	0	0	0	0	5.5355	1	0	26.6546	25.4603
DATA	870	6	50	0	0	A_23_P110005	NM_032316	17564.1	4360.47	5.564165e+001	5.809133e+000	81	25	5.114642e+000	0	0	0	0	0	0	53.1662	1	1	26.0017	25.5755
DATA	871	6	51	0	0	A_33_P3314500	NM_005961	17585.5	4360.5	1.657726e+000	1.662572e+000	28	25	5.061850e+000	0	0	0	0	0	0	-0.271467	0	0	30	25.6502
DATA	872	6	52	0	0	A_23_P315789	NM_000538	17606.6	4360.82	1.505006e+001	2.237818e+000	44.5	25	5.178302e+000	0	0	0	0	0	0	14.4936	1	1	22.4545	25.6016
DATA	873	6	53	0	0	A_24_P393461	NM_138740	17627.9	4360.07	8.042439e+001	8.209847e+000	106	25	5.066841e+000	0	0	0	0	0	0	77.7633	1	1	25.5572	25.5484
DATA	874	6	54	0	0	A_23_P377819	NM_001039465	17648.9	4360.27	2.198793e+003	2.198855e+002	2139	25	4.968926e+000	0	0	0	0	0	0	2134.29	1	1	26.0017	25.6536
DATA	875	6	55	0	0	A_22_P00003237	ENST00000460586	17670	4360.5	1.631967e+000	1.636738e+000	26	26	4.848014e+000	0	0	0	0	0	0	-3.04974	0	0	30	25.8351
DATA	876	6	56	0	0	A_23_P314798	NM_144622	17690.8	4359.9	1.887925e+001	2.494477e+000	46.5	26	5.027338e+000	0	0	0	0	0	0	18.4683	1	1	23.4529	26.1596
DATA	877	6	57	0	0	A_21_P0009497	lnc-SOCS6-4:1	17712.5	4360.32	1.619209e+000	1.627119e+000	29	26	5.081116e+000	0	0	0	0	0	0	0.99799	0	0	30	26.2603
DATA	878	6	58	0	0	A_33_P3547141	AF130053	17733.5	4361.12	1.918810e+001	2.509806e+000	48.5	26	5.121755e+000	0	0	0	0	0	0	18.9164	1	1	16.9257	26.3915
DATA	879	6	59	0	0	A_21_P0003577	lnc-CPEB2-7:1	17754.8	4360.48	1.606797e+000	1.611494e+000	29	26	5.298784e+000	0	0	0	0	0	0	-1.09725	0	0	30	26.0959
DATA	880	6	60	0	0	A_23_P202496	NM_022451	17775.9	4360.14	2.983274e+001	3.387771e+000	58	26	5.336939e+000	0	0	0	0	0	0	29.639	1	1	25.1049	25.985
DATA	881	6	61	0	0	A_33_P3380642	AK027833	17797	4360.5	1.594675e+000	1.599337e+000	26.5	26	5.223865e+000	0	0	0	0	0	0	-2.65423	0	0	30	26.1265
DATA	882	6	62	0	0	A_32_P47754	NM_001286233	17818.1	4360.27	9.209308e+002	9.210686e+001	958	26	5.131148e+000	0	0	0	0	0	0	921.812	1	1	26.0017	25.8745
DATA	883	6	63	0	0	A_24_P286527	NM_022777	17839	4360.48	3.394316e+001	3.747240e+000	61	26	5.140924e+000	0	0	0	0	0	0	34.0995	1	1	21.9382	25.8364
DATA	884	6	64	0	1	ERCC-00171_229	ERCC-00171_229	17860.5	4360.32	1.577094e+000	1.581705e+000	28	26	5.200730e+000	0	0	0	0	0	0	-1.86394	0	0	27.0811	26.0348
DATA	885	6	65	0	0	A_33_P3359763	ENST00000466317	17881.7	4360.39	1.571449e+000	1.576043e+000	27	26	5.146046e+000	0	0	0	0	0	0	-1.86334	0	0	30	26.3188
DATA	886	6	66	0	0	A_23_P40025	NM_014764	17902.8	4360.4	1.100629e+004	1.100630e+003	10840.5	26	5.066946e+000	0	0	0	0	0	0	11177.3	1	1	25.7804	26.5175
DATA	887	6	67	0	0	A_21_P0013783	TCONS_l2_00030302	17924	4360.5	1.560490e+000	1.565395e+000	30	26	5.180943e+000	0	0	0	0	0	0	0.334084	0	0	30	26.4985
DATA	888	6	68	0	0	A_23_P126363	NM_021794	17945.3	4360.39	1.555134e+000	1.564520e+000	30	26	5.382480e+000	0	0	0	0	0	0	1.25742	0	0	30	26.305
DATA	889	6	69	0	0	A_21_P0000905	NR_040246	17966.4	4360.03	1.549942e+000	1.557813e+000	29	26	5.465713e+000	0	0	0	0	0	0	1.04593	0	0	30	26.3017
DATA	890	6	70	0	0	A_23_P322043	NM_015327	17987.2	4360.24	1.206309e+002	1.216221e+001	155	26	5.111748e+000	0	0	0	0	0	0	124.165	1	1	26.2212	26.2748
DATA	891	6	71	0	0	A_22_P00011795	lnc-PGM3-1:1	18008.8	4360.19	1.539981e+000	1.544708e+000	29	26	4.992889e+000	0	0	0	0	0	0	0.271985	0	0	30	26.2842
DATA	892	6	72	0	0	A_21_P0008819	lnc-GOLGA8J-2:2	18030	4360.2	1.535190e+000	1.539679e+000	27	26	5.258167e+000	0	0	0	0	0	0	-1.04787	0	0	30	26.2878
DATA	893	6	73	0	0	A_23_P13899	NM_002046	18050.8	4360.26	2.218861e+003	2.218914e+002	2288.5	26	5.246562e+000	0	0	0	0	0	0	2305.28	1	1	26.0017	26.2569
DATA	894	6	74	0	0	A_22_P00014097	lnc-SAT2-1:1	18072.2	4360.19	1.526076e+000	1.530538e+000	27.5	26	5.285267e+000	0	0	0	0	0	0	-1.6403	0	0	30	26.4173
DATA	895	6	75	0	0	A_23_P90079	NM_001080821	18093.4	4360.03	1.951220e+000	1.538573e+000	29	26	5.646113e+000	0	0	0	0	0	0	2.03912	1	0	30	26.7534
DATA	896	6	76	0	0	A_23_P369471	NM_178431	18114.6	4360.03	1.517506e+000	1.521943e+000	27.5	26	5.263647e+000	0	0	0	0	0	0	-0.628304	0	0	30	26.429
DATA	897	6	77	0	0	A_23_P6615	NM_001871	18136.1	4359.73	1.942464e+001	2.465132e+000	49	26	5.130850e+000	0	0	0	0	0	0	20.4114	1	1	27.0811	26.3851
DATA	898	6	78	0	1	ETG05_66023	ETG05_66023	18157	4360.2	1.509543e+000	1.516473e+000	30	27	5.190468e+000	0	0	0	0	0	0	0.919883	0	0	28.1191	26.5749
DATA	899	6	79	66	-1	3xSLv1	3xSLv1	18178	4360.2	1.505829e+000	1.510232e+000	25	26	5.503298e+000	0	0	0	0	0	0	-2.66739	0	0	30	26.6547
DATA	900	6	80	0	1	ERCC-00040_174	DQ883661	18199.4	4360	1.502200e+000	1.506591e+000	26	26	5.449827e+000	0	0	0	0	0	0	-3.03829	0	0	30	26.471
DATA	901	6	81	0	0	A_23_P46412	NM_001130413	18220.4	4360	3.648822e+000	1.546834e+000	32	26	4.965988e+000	0	0	0	0	0	0	3.87145	1	0	29.1201	26.2735
DATA	902	6	82	0	0	A_23_P73848	NR_125733	18241.5	4360	3.518777e+000	1.540635e+000	32	26	4.885583e+000	0	0	0	0	0	0	3.74161	1	0	29.1201	26.1235
DATA	903	6	83	0	0	A_23_P170888	NM_001039350	18262.6	4360	1.492442e+000	1.496806e+000	27	26	4.986130e+000	0	0	0	0	0	0	-0.500432	0	0	30	26.368
DATA	904	6	84	0	0	A_21_P0014185	AF090910	18283.6	4360	3.251923e+000	1.528863e+000	34	26	5.005929e+000	0	0	0	0	0	0	3.47183	1	0	30	26.4541
DATA	905	6	85	0	0	A_22_P00021891	lnc-CDYL2-3:1	18305	4360.2	1.486725e+000	1.491072e+000	23	27	5.266006e+000	0	0	0	0	0	0	-5.43072	0	0	28.1191	26.946
DATA	906	6	86	0	0	A_33_P3333554	ENST00000613959	18326.4	4360	1.484081e+000	1.488864e+000	28.5	26	4.935417e+000	0	0	0	0	0	0	0.389605	0	0	30	26.3529
DATA	907	6	87	0	0	A_24_P38143	NM_017651	18347.4	4360	7.161882e+000	1.649570e+000	37	26	5.042458e+000	0	0	0	0	0	0	7.6868	1	0	29.1201	26.5895
DATA	908	6	88	0	0	A_33_P3355014	NM_182526	18368.1	4359.89	1.324599e+002	1.332883e+001	166	26	5.092282e+000	0	0	0	0	0	0	142.384	1	1	25.5572	26.1776
DATA	909	6	89	0	0	A_19_P00318189	NR_038889	18389.8	4359.77	3.719896e+001	4.004079e+000	66.5	26	5.090797e+000	0	0	0	0	0	0	40.0447	1	1	26.8687	26.0876
DATA	910	6	90	0	0	A_23_P74205	AF090941	18410.6	4360	1.475335e+000	1.479648e+000	28	26	5.228922e+000	0	0	0	0	0	0	-0.726387	0	0	29.1201	26.294
DATA	911	6	91	0	0	A_21_P0008422	lnc-MBIP-1:1	18431.8	4360	1.473548e+000	1.477857e+000	27	26	5.066173e+000	0	0	0	0	0	0	-2.28565	0	0	30	26.3291
DATA	912	6	92	0	0	A_21_P0003965	ENST00000511758	18453.2	4360	3.225633e+000	1.511052e+000	32	26	5.147305e+000	0	0	0	0	0	0	3.48495	1	0	30	26.5363
DATA	913	6	93	0	0	A_23_P94795	NM_003213	18474.4	4359.57	8.602925e+000	1.707336e+000	36.5	26	5.179848e+000	0	0	0	0	0	0	9.3038	1	1	24.4106	26.2385
DATA	914	6	94	0	0	A_33_P3252141	NM_019022	18495.7	4360.05	1.155040e+002	1.164400e+001	145	26	5.014359e+000	0	0	0	0	0	0	125.023	1	1	25.1049	26.1862
DATA	915	6	95	0	0	A_23_P43119	NM_033126	18516.6	4360	2.164745e+000	1.488185e+000	31	26	4.981425e+000	0	0	0	0	0	0	2.34491	1	0	30	26.1844
DATA	916	6	96	0	0	A_33_P3299525	NM_001029859	18537.7	4359.61	4.195426e+001	4.445963e+000	72	26	4.854260e+000	0	0	0	0	0	0	45.476	1	1	24.4106	26.1165
DATA	917	6	97	0	0	A_22_P00006071	NR_038373	18559	4359.8	1.466304e+000	1.470591e+000	30	26	5.011704e+000	0	0	0	0	0	0	-0.507426	0	0	28.1191	26.1498
DATA	918	6	98	0	0	A_24_P143324	NM_031914	18580	4359.8	1.465675e+000	1.469960e+000	25	26	5.260822e+000	0	0	0	0	0	0	-1.77809	0	0	30	26.1824
DATA	919	6	99	0	0	A_22_P00014599	lnc-SLC15A1-1:1	18601.5	4360.05	5.543755e+001	5.735208e+000	89	26	5.310664e+000	0	0	0	0	0	0	60.1688	1	1	25.3321	26.0355
DATA	920	6	100	0	0	A_21_P0006628	NR_120621	18622.4	4359.97	1.464890e+000	1.470762e+000	28	26	5.215380e+000	0	0	0	0	0	0	0.742125	0	0	29.1201	26.3504
DATA	921	6	101	0	0	A_33_P3397061	NR_024378	18643.6	4359.97	5.838366e+000	1.580781e+000	34	26	5.043919e+000	0	0	0	0	0	0	6.33867	1	0	29.1201	26.3464
DATA	922	6	102	0	0	A_32_P2452	NM_175861	18664.6	4360	1.464729e+000	1.469012e+000	25	26	5.204540e+000	0	0	0	0	0	0	-2.37805	0	0	30	26.1579
DATA	923	6	103	0	0	A_22_P00016635	lnc-TOR3A-1:1	18686	4359.8	1.464873e+000	1.469156e+000	27	26	5.030439e+000	0	0	0	0	0	0	-1.91756	0	0	30	26.2124
DATA	924	6	104	0	0	A_22_P00023529	lnc-PFKP-4:1	18707.1	4359.26	1.512797e+002	1.519917e+001	196	26	4.929029e+000	0	0	0	0	0	0	164.196	1	1	25.3321	26.3292
DATA	925	6	105	0	0	A_24_P136124	ENST00000623513	18728.4	4360	1.465634e+000	1.469920e+000	27.5	26	4.995245e+000	0	0	0	0	0	0	-0.25323	0	0	30	26.4728
DATA	926	6	106	0	0	A_32_P416161	NM_212559	18749.4	4359.97	1.466227e+000	1.470514e+000	26	26	5.020966e+000	0	0	0	0	0	0	-2.65864	0	0	30	26.5232
DATA	927	6	107	0	0	A_33_P3359832	A_33_P3359832	18770.6	4359.97	2.153001e+000	1.486924e+000	31.5	26	5.080041e+000	0	0	0	0	0	0	2.33394	1	0	30	26.1489
DATA	928	6	108	0	0	A_21_P0013534	NR_027424	18791.6	4360	1.467843e+000	1.472134e+000	24.5	26	5.368262e+000	0	0	0	0	0	0	-3.3708	0	0	30	26.2041
DATA	929	6	109	0	0	A_23_P148150	NM_015456	18813.2	4359.75	1.475190e+002	1.482527e+001	185	26	5.402678e+000	0	0	0	0	0	0	159.709	1	1	27.0811	26.3196
DATA	930	6	110	0	0	A_22_P00016050	ENST00000424257	18834	4359.8	1.470005e+000	1.474303e+000	27	26	5.107276e+000	0	0	0	0	0	0	-2.05736	0	0	30	26.3265
DATA	931	6	111	0	0	A_23_P94338	NM_006209	18855.2	4359.81	1.471292e+000	1.475593e+000	27.5	26	5.100158e+000	0	0	0	0	0	0	-0.803047	0	0	28.5237	26.5414
DATA	932	6	112	0	0	A_22_P00016432	lnc-TMEM35-1:1	18876.4	4359.97	1.472718e+000	1.477023e+000	28	26	5.277079e+000	0	0	0	0	0	0	-0.697657	0	0	29.1201	26.8798
DATA	933	6	113	0	0	A_19_P00811348	lnc-SNURF-1:3	18897.5	4359.94	1.474244e+000	1.482059e+000	29.5	27	5.372148e+000	0	0	0	0	0	0	1.09879	0	0	29.1201	26.9328
DATA	934	6	114	0	0	A_23_P434809	NM_002964	18918.8	4359.81	7.089374e+004	7.089375e+003	76037	27	5.252912e+000	0	0	0	0	0	0	76386.4	1	1	28.5237	26.8607
DATA	935	6	115	0	0	A_33_P3318960	NM_001301131	18940.1	4359.71	2.872390e+002	2.876210e+001	343	26	4.897536e+000	0	0	0	0	0	0	309.12	1	1	25.7804	26.6823
DATA	936	6	116	0	0	A_21_P0010487	NR_120328	18961	4359.5	1.479524e+000	1.483850e+000	26	26	4.843722e+000	0	0	0	0	0	0	-1.99375	0	0	30	26.445
DATA	937	6	117	0	0	A_32_P29806	NM_003805	18982.2	4359.57	1.404523e+002	1.412360e+001	180	26	4.678874e+000	0	0	0	0	0	0	150.76	1	1	26.0017	26.0137
DATA	938	6	118	0	0	A_23_P212258	NM_000893	19003.4	4359.59	1.483617e+000	1.488039e+000	28	26	5.212265e+000	0	0	0	0	0	0	0.169359	0	0	30	26.6889
DATA	939	6	119	0	0	A_23_P1352	NM_003015	19024.5	4359.68	1.485806e+000	1.490150e+000	26	27	5.286804e+000	0	0	0	0	0	0	-0.83657	0	0	30	26.9544
DATA	940	6	120	0	0	A_24_P941376	NM_015428	19047.3	4358.96	3.317145e+000	1.528971e+000	30.5	26	5.387111e+000	0	0	0	0	0	0	3.5446	1	0	30	26.6882
DATA	941	6	121	0	0	A_33_P3338047	NM_001098537	19066.8	4359.5	1.490440e+000	1.494797e+000	26	26	5.070012e+000	0	0	0	0	0	0	-1.7256	0	0	26.6546	26.4634
DATA	942	6	122	0	0	A_33_P3326904	AK125166	19087.9	4359.47	8.316795e+001	8.450491e+000	112	26	5.060893e+000	0	0	0	0	0	0	88.5927	1	1	25.3321	26.3148
DATA	943	6	123	0	0	A_33_P3367301	NM_152219	19109	4359.5	1.495387e+000	1.499759e+000	23	27	4.932923e+000	0	0	0	0	0	0	-4.44712	0	0	26.2212	26.5835
DATA	944	6	124	0	0	A_22_P00008789	lnc-KIF7-1:1	19130.4	4359.59	1.498014e+000	1.503279e+000	29	27	5.031633e+000	0	0	0	0	0	0	0.547435	0	0	30	26.666
DATA	945	6	125	0	0	A_33_P3271301	NM_181492	19150.9	4359.63	2.518955e+001	2.934294e+000	56	27	5.156854e+000	0	0	0	0	0	0	26.6947	1	1	24.1747	26.6178
DATA	946	6	126	0	0	A_22_P00005190	lnc-DISP2-2:1	19173.2	4359.36	6.940590e+000	1.659881e+000	35.5	26	4.988563e+000	0	0	0	0	0	0	7.34147	1	0	20.3108	26.5527
DATA	947	6	127	0	0	A_33_P3384942	A_33_P3384942	19193.8	4359.52	1.506108e+000	1.510511e+000	26	26	5.030626e+000	0	0	0	0	0	0	-2.85272	0	0	30	26.5044
DATA	948	6	128	0	0	A_22_P00019624	lnc-MFSD7-1:1	19215	4359.5	1.508910e+000	1.513322e+000	27	26	4.969382e+000	0	0	0	0	0	0	-0.291387	0	0	30	26.6556
DATA	949	6	129	0	0	A_24_P59236	NM_001007089	19236	4359.5	1.511718e+000	1.519876e+000	30	26	5.050224e+000	0	0	0	0	0	0	1.12067	0	0	26.2212	26.7069
DATA	950	6	130	0	0	A_23_P112412	NM_017746	19257.5	4359.5	1.051361e+002	1.062278e+001	141	26	5.082932e+000	0	0	0	0	0	0	110.386	1	1	24.4106	26.7068
DATA	951	6	131	0	0	A_22_P00024215	ENST00000533812	19279.3	4359.49	1.595366e+001	2.204929e+000	44	27	4.981098e+000	0	0	0	0	0	0	16.7177	1	1	23.9365	26.7485
DATA	952	6	132	0	0	A_23_P388379	NM_207303	19299.6	4359.59	1.520358e+000	1.524803e+000	27	27	5.305586e+000	0	0	0	0	0	0	-1.16201	0	0	30	27.1648
DATA	953	6	133	0	0	A_22_P00017595	ENST00000558920	19320.8	4359.52	1.523235e+000	1.532088e+000	28	27	5.106350e+000	0	0	0	0	0	0	1.2113	0	0	27.0811	27.1392
DATA	954	6	134	0	0	A_33_P3404525	ENST00000573596	19342	4359.5	1.507372e+001	2.148217e+000	42.5	27	5.552874e+000	0	0	0	0	0	0	15.7072	1	1	26.2212	27.1534
DATA	955	6	135	0	0	A_21_P0007503	lnc-RNFT2-1:1	19363	4359.5	1.528951e+000	1.533422e+000	26	27	5.521001e+000	0	0	0	0	0	0	-1.73789	0	0	26.2212	27.1213
DATA	956	6	136	0	0	A_21_P0008890	ENST00000432973	19384.8	4359.28	4.035985e+001	4.318500e+000	68	27	5.508761e+000	0	0	0	0	0	0	41.8989	1	1	24.4106	27.0863
DATA	957	6	137	0	0	A_33_P3302613	XM_005261736	19405.4	4359.41	1.534573e+000	1.543560e+000	28	26	5.138131e+000	0	0	0	0	0	0	1.22054	0	0	30	26.5583
DATA	958	6	138	0	0	A_33_P3266898	NM_001941	19426.6	4359.41	1.537325e+000	1.541820e+000	24	26	5.194776e+000	0	0	0	0	0	0	-3.9762	0	0	27.501	26.4873
DATA	959	6	139	0	0	A_23_P311144	NM_144978	19447.7	4359.5	4.565220e+000	1.610582e+000	32	26	5.183762e+000	0	0	0	0	0	0	4.71411	1	0	27.0811	26.4464
DATA	960	6	140	0	0	A_22_P00018277	ENST00000568729	19469	4359.5	1.542663e+000	1.547173e+000	24	26	5.149706e+000	0	0	0	0	0	0	-2.76049	0	0	30	26.3739
DATA	961	6	141	0	0	A_24_P304723	NM_000942	19490	4359.3	2.360982e+002	2.366063e+001	271	26	5.398350e+000	0	0	0	0	0	0	242.99	1	1	26.2212	26.6197
DATA	962	6	142	0	0	A_24_P408457	NM_000262	19511.2	4359.48	1.657223e+001	2.270598e+000	44	26.5	5.492007e+000	0	0	0	0	0	0	17.0284	1	1	27.0811	26.9316
DATA	963	6	143	0	0	A_23_P360179	NM_032442	19532.9	4359.27	8.032493e+001	8.181537e+000	111	27	5.437675e+000	0	0	0	0	0	0	82.41	1	1	26.0017	26.8831
DATA	964	6	144	0	0	A_24_P125335	NM_005408	19553.6	4359.41	1.552228e+000	1.556766e+000	25.5	26	5.162926e+000	0	0	0	0	0	0	-1.18681	0	0	30	26.6368
DATA	965	6	145	0	0	A_21_P0005202	NR_108064	19573.9	4359.33	7.438893e+000	1.727191e+000	33	26	5.161985e+000	0	0	0	0	0	0	7.61122	1	0	18.5412	26.4327
DATA	966	6	146	0	0	A_33_P3236686	AF461897	19596	4359.5	1.556343e+000	1.560893e+000	25	26	5.404740e+000	0	0	0	0	0	0	-1.88208	0	0	30	26.31
DATA	967	6	147	0	0	A_33_P3337599	NM_006904	19617	4359.5	3.810242e+000	1.608491e+000	31	26	5.462791e+000	0	0	0	0	0	0	3.88872	1	0	30	26.2349
DATA	968	6	148	0	0	A_23_P122775	NM_032730	19638.5	4359.75	2.484794e+001	2.936281e+000	50.5	26	5.407504e+000	0	0	0	0	0	0	25.3314	1	1	25.3321	26.1321
DATA	969	6	149	0	0	A_23_P171095	NM_001145073	19659.4	4359.41	1.561290e+000	1.570107e+000	28	26	5.434024e+000	0	0	0	0	0	0	1.17611	0	0	30	26.1294
DATA	970	6	150	0	0	A_22_P00011598	ENST00000479098	19680.5	4359.32	5.655475e+000	1.666055e+000	32	26	5.013271e+000	0	0	0	0	0	0	5.75569	1	0	30	25.7799
DATA	971	6	151	0	0	A_33_P3285570	DA194689	19701.6	4359.41	3.055117e+000	1.597729e+000	30	26	4.991171e+000	0	0	0	0	0	0	3.10704	1	0	30	26.1065
DATA	972	6	152	0	0	A_21_P0011972	TCONS_l2_00014951	19722.8	4359.5	1.564581e+000	1.569962e+000	27.5	26	4.972056e+000	0	0	0	0	0	0	0.511233	0	0	26.6546	26.0871
DATA	973	6	153	0	1	ERCC-00154_60	DQ854997	19744	4359.5	1.565230e+000	1.569806e+000	27	26	5.088300e+000	0	0	0	0	0	0	-0.554773	0	0	30	26.166
DATA	974	6	154	0	0	A_21_P0004858	lnc-BTN3A2-1:1	19765.2	4359.48	1.565629e+000	1.571664e+000	28	26	5.183412e+000	0	0	0	0	0	0	0.687165	0	0	30	26.4558
DATA	975	6	155	0	0	A_21_P0000255	NR_002561	19786.4	4359.41	2.221412e+001	2.720409e+000	45	26	5.163064e+000	0	0	0	0	0	0	22.5616	1	1	27.501	26.5877
DATA	976	6	156	0	0	A_33_P3378777	NR_026642	19807.5	4359.32	1.565603e+000	1.574503e+000	29	26	5.187208e+000	0	0	0	0	0	0	1.18427	0	0	27.0811	26.5427
DATA	977	6	157	0	0	A_23_P200780	NM_003243	19828.6	4359.13	1.005142e+001	1.863944e+000	38	27	5.380528e+000	0	0	0	0	0	0	10.2127	1	1	30	26.8851
DATA	978	6	158	0	0	A_22_P00013890	ENST00000570314	19849.8	4359.19	2.137908e+000	1.583508e+000	28	27	5.430573e+000	0	0	0	0	0	0	2.17318	1	0	30	26.7922
DATA	979	6	159	0	1	ERCC-00054_84	DQ516731	19871	4359.2	1.563404e+000	1.567975e+000	23	26	5.296872e+000	0	0	0	1	0	0	-2.87921	0	0	30	26.3847
DATA	980	6	160	0	0	A_21_P0012751	ENST00000514475	19892	4359.2	1.562055e+000	1.566622e+000	26	26	5.466747e+000	0	0	0	0	0	0	-0.107612	0	0	30	26.3371
DATA	981	6	161	0	0	A_21_P0013514	TCONS_l2_00028188	19913.4	4359	6.226878e+000	1.684168e+000	33	26	5.414560e+000	0	0	0	0	0	0	6.34654	1	0	29.1201	26.0009
DATA	982	6	162	66	-1	3xSLv1	3xSLv1	19934.4	4359.03	1.558218e+000	1.562774e+000	25	26	5.314934e+000	0	0	0	0	0	0	-1.96266	0	0	29.1201	25.8266
DATA	983	6	163	0	0	A_33_P3251065	ENST00000602090	19955.6	4359.03	1.555786e+000	1.560334e+000	26	26	5.386487e+000	0	0	0	0	0	0	-0.419466	0	0	30	25.9824
DATA	984	6	164	66	1	DarkCorner	DarkCorner	19976.8	4359.19	1.553013e+000	1.557554e+000	26	25	5.365035e+000	0	0	0	0	0	0	-1.31837	0	0	30	25.5995
DATA	985	7	1	0	0	A_23_P421175	NM_198488	16516.9	4367.89	8.155284e+000	1.879304e+000	36.5	25	5.066525e+000	0	0	0	0	0	0	7.68212	1	0	24.4106	25.2534
DATA	986	7	2	0	0	A_24_P392480	ENST00000322217	16539	4367.62	2.903650e+001	3.367483e+000	55	25	5.056561e+000	0	0	0	0	0	0	27.1534	1	1	19.7386	25.5901
DATA	987	7	3	0	0	A_33_P6817399	NR_038080	16559	4367.5	5.128906e+001	5.408397e+000	79	26	4.962168e+000	0	0	0	0	0	0	47.666	1	1	26.2212	26.2492
DATA	988	7	4	0	0	A_33_P3356220	NM_001165937	16580.2	4367.19	6.206462e+004	6.206462e+003	57460	26	5.338947e+000	0	0	0	0	0	0	57333.5	1	1	28.5237	26.8843
DATA	989	7	5	0	0	A_32_P32391	NR_002171	16601.5	4367.67	6.649989e+001	6.873044e+000	88	27	5.289708e+000	0	0	0	0	0	0	61.0675	1	1	25.3321	27.1841
DATA	990	7	6	0	0	A_23_P117683	NM_016400	16622.7	4367.52	3.271669e+002	3.276324e+001	327	27	5.483962e+000	0	0	0	0	0	0	298.883	1	1	25.7804	27.4374
DATA	991	7	7	0	0	A_23_P318860	NM_005161	16643.8	4367.19	1.748883e+000	1.761289e+000	31	28	5.409568e+000	0	0	0	0	0	0	1.45584	0	0	30	27.6909
DATA	992	7	8	0	0	A_23_P118158	NM_006043	16665	4367.2	1.756613e+000	1.761749e+000	27	27	5.079868e+000	0	0	0	0	0	0	-2.34136	0	0	28.1191	27.3903
DATA	993	7	9	0	0	A_33_P3808371	AL833480	16686.3	4367.29	6.203109e+001	6.450391e+000	84	27	5.382451e+000	0	0	0	0	0	0	55.9295	1	1	25.7804	26.8997
DATA	994	7	10	0	0	A_33_P3340180	NM_001190214	16707.4	4367	2.800947e+000	1.796991e+000	32	26	5.338855e+000	0	0	0	0	0	0	2.51671	1	0	29.1201	26.5988
DATA	995	7	11	0	0	A_24_P299210	ENST00000262676	16728.4	4367.03	1.775535e+000	1.780726e+000	28	26	5.210190e+000	0	0	0	0	0	0	-0.858626	0	0	30	26.7022
DATA	996	7	12	0	0	A_21_P0011171	TCONS_l2_00007050	16749.6	4367.03	1.780572e+000	1.785778e+000	30	26	5.125804e+000	0	0	0	0	0	0	-0.853569	0	0	30	26.3679
DATA	997	7	13	0	0	A_22_P00002041	lnc-BHLHE41-2:12	16770.6	4367	1.784952e+000	1.794513e+000	31	26	4.998804e+000	0	0	0	0	0	0	1.11157	0	0	30	26.5008
DATA	998	7	14	0	0	A_23_P35293	NM_005268	16792	4367.2	1.788922e+000	1.794152e+000	28	26	5.040161e+000	0	0	0	0	0	0	-2.03786	0	0	30	26.4044
DATA	999	7	15	0	0	A_33_P3311711	A_33_P3311711	16813	4367.2	1.792101e+000	1.797340e+000	25	26	5.100929e+000	0	0	0	0	0	0	-3.85951	0	0	30	26.2579
DATA	1000	7	16	0	0	A_33_P3319126	NM_175710	16833.8	4366.82	3.025013e+001	3.519895e+000	59	26	5.183483e+000	0	0	0	0	0	0	26.8076	1	1	24.8756	26.2888
DATA	1001	7	17	0	0	A_19_P00322533	NR_110453	16855.4	4367.03	1.796700e+000	1.801952e+000	27	26	5.179305e+000	0	0	0	0	0	0	-1.4566	0	0	30	26.2284
DATA	1002	7	18	0	0	A_33_P3403237	NM_001144995	16876.6	4367.03	1.798217e+000	1.803475e+000	28	26	5.359949e+000	0	0	0	0	0	0	-0.336484	0	0	30	26.0497
DATA	1003	7	19	0	0	A_33_P3372397	AK130111	16898.2	4367.53	1.337916e+001	2.246598e+000	41	26	5.269686e+000	0	0	0	0	0	0	11.8234	1	1	23.4529	26.3971
DATA	1004	7	20	0	0	A_23_P37127	NM_004496	16918.8	4367	1.799685e+000	1.804947e+000	28	26	5.457759e+000	0	0	0	0	0	0	-2.03731	0	0	30	26.6682
DATA	1005	7	21	0	0	A_33_P3292208	ENST00000421282	16940	4367.2	5.526426e+000	1.887758e+000	33	26	5.109803e+000	0	0	0	0	0	0	4.88301	1	0	28.1191	26.4865
DATA	1006	7	22	0	0	A_22_P00020059	lnc-NDUFV1-1:1	16961.4	4367	1.799210e+000	1.804470e+000	27	26	5.043945e+000	0	0	0	0	0	0	-3.17997	0	0	30	26.1618
DATA	1007	7	23	0	0	A_33_P3248231	XR_171099	16982.4	4367	1.798294e+000	1.803552e+000	29	26	4.970889e+000	0	0	0	0	0	0	-1.04174	0	0	30	26.148
DATA	1008	7	24	0	0	A_33_P3351693	ENST00000531371	17003.5	4367	1.796944e+000	1.802198e+000	27	26	5.073877e+000	0	0	0	0	0	0	-2.69063	0	0	30	26.3635
DATA	1009	7	25	0	0	A_33_P3355703	NR_126498	17024.6	4367	2.055085e+000	1.812122e+000	32	26	5.014418e+000	0	0	0	0	0	0	1.82048	1	0	30	26.4196
DATA	1010	7	26	0	0	A_21_P0014609	THC2641466	17045.8	4367	1.793020e+000	1.798262e+000	31	26	5.196619e+000	0	0	0	0	0	0	-0.138735	0	0	30	26.1115
DATA	1011	7	27	0	0	A_21_P0002654	lnc-TRMT61B-4:1	17067.2	4367	2.245187e+000	1.809678e+000	31.5	26	5.125578e+000	0	0	0	0	0	0	1.99413	1	0	28.1191	26.4768
DATA	1012	7	28	0	0	A_23_P254181	NR_034104	17087.3	4367.49	5.049650e+000	1.862896e+000	34	27	4.941249e+000	0	0	0	0	0	0	4.49136	1	0	21.4095	26.7552
DATA	1013	7	29	0	0	A_33_P3418209	NM_004791	17109.4	4367	3.704055e+000	1.827506e+000	32	26	5.103919e+000	0	0	0	0	0	0	3.30112	1	0	30	26.6052
DATA	1014	7	30	0	0	A_21_P0008596	lnc-C15orf2-2:14	17130.5	4367	1.780817e+000	1.786023e+000	28	26	5.338443e+000	0	0	0	0	0	0	-1.56909	0	0	30	26.7584
DATA	1015	7	31	0	0	A_21_P0005654	XR_246645	17151.6	4367	1.776975e+000	1.782171e+000	29	26	5.396322e+000	0	0	0	0	0	0	-0.116172	0	0	30	26.6635
DATA	1016	7	32	0	0	A_22_P00001548	NR_120415	17172.6	4367	1.772877e+000	1.778060e+000	27.5	26	4.986845e+000	0	0	0	0	0	0	-2.55734	0	0	30	26.3487
DATA	1017	7	33	0	0	A_23_P99771	NM_006029	17194.1	4366.82	3.945569e+002	3.949553e+001	382	26	5.174061e+000	0	0	0	0	0	0	354.817	1	1	26.8687	26.3514
DATA	1018	7	34	0	0	A_23_P65157	NM_005694	17215.2	4366.66	2.113722e+002	2.121110e+001	216	27	5.124368e+000	0	0	0	0	0	0	190.588	1	1	26.2212	26.5198
DATA	1019	7	35	0	0	A_23_P48816	NM_004212	17236.4	4367	1.758906e+000	1.764048e+000	27.5	27	5.434587e+000	0	0	0	0	0	0	-2.05447	0	0	30	26.5055
DATA	1020	7	36	0	0	A_33_P3274189	A_33_P3274189	17256.7	4366.67	4.083732e+000	1.805819e+000	33	27	5.316390e+000	0	0	0	0	0	0	3.70267	1	0	30	26.7598
DATA	1021	7	37	0	0	A_22_P00013593	lnc-RP11-503N18.3.1-3:1	17278.6	4367	5.092975e+000	1.826119e+000	34	26	5.031730e+000	0	0	0	0	0	0	4.6319	1	0	30	26.4614
DATA	1022	7	38	0	0	A_22_P00020442	lnc-RMND5A-1:2	17299.6	4367	1.743123e+000	1.753275e+000	30	26	4.834488e+000	0	0	0	0	0	0	1.21384	0	0	30	25.8599
DATA	1023	7	39	0	0	A_23_P21673	NM_017794	17320.8	4366.85	1.436413e+002	1.446943e+001	156	25	4.854413e+000	0	0	0	0	0	0	131.473	1	1	27.0811	25.6093
DATA	1024	7	40	0	0	A_32_P78101	NM_032880	17342	4366.8	1.731639e+000	1.736702e+000	29	26	4.698054e+000	0	0	0	0	0	0	-1.29479	0	0	30	26.0448
DATA	1025	7	41	0	0	A_24_P124973	NM_138704	17364.2	4367.49	1.623784e+001	2.373147e+000	45.5	26	4.961392e+000	0	0	0	0	0	0	14.9642	1	1	25.3321	25.9201
DATA	1026	7	42	0	0	A_33_P3311056	NM_004168	17384.5	4366.5	1.310502e+003	1.310616e+002	1263	26	5.182129e+000	0	0	0	0	0	0	1211.95	1	1	24.4106	25.9909
DATA	1027	7	43	0	0	A_23_P122815	NM_001219	17405.7	4366.86	3.206140e+001	3.637656e+000	55	25	5.028064e+000	0	0	0	0	0	0	29.7556	1	1	25.3321	25.6102
DATA	1028	7	44	0	0	A_22_P00001117	XR_244692	17426.5	4366.55	1.159148e+001	2.067737e+000	39	26	5.325323e+000	0	0	0	0	0	0	10.7968	1	1	22.4545	26.1269
DATA	1029	7	45	0	0	A_23_P91619	NM_002415	17448.1	4366.71	4.327652e+003	4.327686e+002	4016	26	5.664452e+000	0	0	0	0	0	0	4046.19	1	1	26.2212	26.2814
DATA	1030	7	46	0	0	A_21_P0010254	lnc-UMODL1-1:2	17469	4366.8	1.694597e+000	1.699551e+000	27	26	5.423651e+000	0	0	0	0	0	0	-2.82916	0	0	30	26.3864
DATA	1031	7	47	0	0	A_21_P0012606	NR_121639	17490.2	4366.81	1.688147e+000	1.693082e+000	26	26	5.540551e+000	0	0	0	0	0	0	-3.25996	0	0	30	26.3452
DATA	1032	7	48	0	0	A_24_P102895	NM_015023	17511.2	4366.41	1.341970e+002	1.352527e+001	161.5	26	5.390103e+000	0	0	0	0	0	0	126.905	1	1	26.4388	26.1708
DATA	1033	7	49	0	0	A_33_P3358851	A_33_P3358851	17532.6	4366.97	6.127814e+000	1.788338e+000	35	25	5.522183e+000	0	0	0	0	0	0	5.81715	1	0	29.1201	25.9315
DATA	1034	7	50	0	0	A_33_P3290249	NM_001004690	17553.7	4366.61	1.668599e+000	1.673477e+000	27	25	5.589478e+000	0	0	0	0	0	0	-1.67619	0	0	30	25.8547
DATA	1035	7	51	0	0	A_22_P00022405	ENST00000448740	17575	4366.5	1.661991e+000	1.667811e+000	29	26	5.359360e+000	0	0	0	0	0	0	0.541713	0	0	26.2212	25.9713
DATA	1036	7	52	0	0	A_23_P120822	NM_016327	17595.1	4366.73	1.738581e+001	2.404258e+000	45.5	26	4.979042e+000	0	0	0	0	0	0	16.6973	1	1	26.8687	25.6771
DATA	1037	7	53	0	0	A_22_P00014426	lnc-SGSH-1:1	17617.2	4366.52	9.698508e+000	1.917193e+000	39	25	5.186414e+000	0	0	0	0	0	0	9.35315	1	1	27.0811	25.4505
DATA	1038	7	54	0	0	A_23_P54205	NM_017926	17638.5	4366.68	1.642456e+000	1.647258e+000	30	26	4.979654e+000	0	0	0	0	0	0	-0.320202	0	0	27.0811	25.6994
DATA	1039	7	55	0	0	A_22_P00016512	ENST00000443479	17659.5	4366.68	1.636034e+000	1.640817e+000	27	26	5.072716e+000	0	0	0	0	0	0	-1.64096	0	0	27.0811	26.0136
DATA	1040	7	56	0	0	A_22_P00018797	ENST00000414598	17680.7	4366.61	1.629593e+000	1.634357e+000	29	26	5.102256e+000	0	0	0	0	0	0	-1.57209	0	0	27.2919	26.044
DATA	1041	7	57	0	0	A_21_P0011950	ENST00000451884	17702	4366.5	1.166692e+001	2.002797e+000	40	26	5.058747e+000	0	0	0	0	0	0	11.4305	1	1	26.2212	26.4009
DATA	1042	7	58	0	0	A_23_P167497	NM_001962	17723	4366.5	1.616868e+000	1.621595e+000	27	26	5.410675e+000	0	0	0	0	0	0	-1.71135	0	0	30	26.6009
DATA	1043	7	59	0	0	A_33_P3311353	NM_175741	17744.2	4366.52	1.610591e+000	1.617863e+000	29	26	5.432440e+000	0	0	0	0	0	0	0.89878	0	0	30	26.1593
DATA	1044	7	60	0	0	A_22_P00000656	lnc-ACTG1-1:1	17765.4	4366.59	3.102646e+000	1.638734e+000	30	25.5	5.400337e+000	0	0	0	0	0	0	3.07527	1	0	27.501	25.9823
DATA	1045	7	61	0	0	A_33_P3424489	ENST00000390305	17786.5	4366.39	2.527490e+001	2.992943e+000	53	26	5.339980e+000	0	0	0	0	0	0	25.1477	1	1	24.4106	26.1411
DATA	1046	7	62	0	0	A_23_P315122	NM_004097	17808	4366.3	5.994328e+002	5.996455e+001	628	26	5.144055e+000	0	0	0	0	0	0	598.713	1	1	26.2212	25.997
DATA	1047	7	63	0	0	A_33_P3262475	ENST00000474333	17829	4366.5	1.586293e+000	1.594811e+000	30.5	26	5.176121e+000	0	0	0	0	0	0	1.1145	0	0	30	25.9136
DATA	1048	7	64	0	0	A_21_P0006867	lnc-C10orf136-1:11	17850.5	4367.1	1.224990e+001	2.003236e+000	43	26	5.235196e+000	0	0	0	0	0	0	12.3261	1	1	21.6755	26.3251
DATA	1049	7	65	0	0	A_22_P00021123	lnc-CHAC1-2:1	17871.2	4366.5	1.574772e+000	1.579376e+000	27	26	5.156860e+000	0	0	0	0	0	0	-1.85294	0	0	30	26.2508
DATA	1050	7	66	0	0	A_23_P143374	NM_025176	17892.3	4366.5	2.288129e+001	2.777084e+000	54	26	5.177714e+000	0	0	0	0	0	0	23.1889	1	1	27.0811	26.3359
DATA	1051	7	67	0	0	A_33_P3220113	NM_001202473	17913.5	4366.5	1.563633e+000	1.572364e+000	30.5	27	5.456427e+000	0	0	0	0	0	0	1.16244	0	0	27.9146	27.0275
DATA	1052	7	68	0	0	A_22_P00008722	lnc-KIAA1609-1:1	17934.7	4366.5	1.558232e+000	1.562787e+000	28	26	5.600086e+000	0	0	0	0	0	0	-0.753446	0	0	30	26.3513
DATA	1053	7	69	0	0	A_24_P203298	NM_178827	17955	4366.27	3.542555e+000	1.597488e+000	33	26	5.620532e+000	0	0	0	0	0	0	3.62712	1	0	30	26.44
DATA	1054	7	70	0	0	A_22_P00013658	ENST00000519248	17977	4366.5	1.547834e+000	1.552359e+000	27	26	5.115219e+000	0	0	0	0	0	0	-1.3811	0	0	30	26.1146
DATA	1055	7	71	0	0	A_21_P0005160	lnc-CCHCR1-1:4	17998	4366.5	1.542865e+000	1.547376e+000	27	26	5.105026e+000	0	0	0	0	0	0	-0.859981	0	0	30	26.4295
DATA	1056	7	72	0	0	A_22_P00018405	NR_110260	18019.3	4366.5	1.537963e+000	1.543009e+000	28	26	5.014479e+000	0	0	0	0	0	0	0.425776	0	0	30	26.3643
DATA	1057	7	73	0	1	ERCC-00097_63	ERCC-00097_63	18040.5	4366.5	1.533222e+000	1.537705e+000	27	26	4.974715e+000	0	0	0	0	0	0	-2.5623	0	0	27.9146	26.4062
DATA	1058	7	74	0	0	A_21_P0012859	ENST00000507373	18061.7	4366.5	1.528624e+000	1.533093e+000	26	27	5.551661e+000	0	0	0	0	0	0	-2.49435	0	0	27.0811	26.8727
DATA	1059	7	75	0	0	A_23_P23719	NM_007259	18083.3	4366.38	5.229649e+001	5.448455e+000	80	27	5.645305e+000	0	0	0	0	0	0	54.5668	1	1	24.4106	26.8338
DATA	1060	7	76	0	0	A_33_P3413384	A_33_P3413384	18104	4366.5	1.519893e+000	1.524336e+000	30	26	5.511957e+000	0	0	0	0	0	0	-0.0429194	0	0	26.2212	26.7227
DATA	1061	7	77	0	0	A_33_P3212909	NM_033400	18125	4366.5	1.515780e+000	1.521458e+000	28	26	5.223937e+000	0	0	0	0	0	0	0.645884	0	0	30	26.3657
DATA	1062	7	78	0	0	A_21_P0002570	lnc-RNF144A-3:1	18146.3	4366.5	2.058544e+001	2.556642e+000	51.5	27	5.487212e+000	0	0	0	0	0	0	21.6542	1	1	27.0811	26.7492
DATA	1063	7	79	0	0	A_33_P3407013	XM_005249745	18167.4	4366.41	1.507937e+000	1.512346e+000	27	27	5.404429e+000	0	0	0	0	0	0	-2.2896	0	0	27.501	26.7821
DATA	1064	7	80	0	0	A_24_P201531	NM_001655	18188.6	4366.41	9.485598e+001	9.604821e+000	127	26	5.315364e+000	0	0	0	0	0	0	100.279	1	1	27.501	26.3307
DATA	1065	7	81	0	0	A_21_P0002423	lnc-HNRPLL-1:1	18209.8	4366.48	3.797845e+000	1.552299e+000	32	26	5.168055e+000	0	0	0	0	0	0	4.02437	1	0	27.0811	26.3165
DATA	1066	7	82	0	0	A_24_P136211	ENST00000460876	18231.6	4366.14	9.266709e+003	9.266722e+002	9790	26	4.813754e+000	0	0	0	0	0	0	9842.15	1	1	23.9365	26.1817
DATA	1067	7	83	0	0	A_21_P0003226	lnc-TRAK1-1:1	18252.6	4366.67	1.224075e+001	1.934897e+000	42	26	5.021248e+000	0	0	0	0	0	0	13.0283	1	1	22.7082	26.2904
DATA	1068	7	84	0	0	A_21_P0004921	XR_426101	18273.7	4366.47	1.524551e+002	1.531868e+001	196	27	5.238451e+000	0	0	0	0	0	0	162.594	1	1	25.7804	26.8244
DATA	1069	7	85	0	0	A_21_P0007218	ENST00000463943	18295.1	4366.4	6.655362e+001	6.820671e+000	97.5	27	5.568406e+000	0	0	0	0	0	0	71.1175	1	1	25.7804	27.2746
DATA	1070	7	86	0	0	A_33_P3276856	NM_001198542	18315.5	4366.32	1.485595e+000	1.489938e+000	25	26	5.289088e+000	0	0	0	0	0	0	-3.85031	0	0	30	26.715
DATA	1071	7	87	0	0	A_23_P115137	NM_006402	18337	4366.3	1.271669e+003	1.271756e+002	1390.5	26	5.153537e+000	0	0	0	0	0	0	1363.62	1	1	26.2212	26.5244
DATA	1072	7	88	0	0	A_24_P383581	NM_205767	18358	4366.3	3.227440e+002	3.230854e+001	366.5	26	5.198363e+000	0	0	0	0	0	0	346.629	1	1	26.2212	26.3788
DATA	1073	7	89	0	0	A_24_P169386	ENST00000610442	18379	4366.5	3.026160e+000	1.513381e+000	32	26	4.976129e+000	0	0	0	0	0	0	3.2549	1	0	30	26.3222
DATA	1074	7	90	0	0	A_23_P121686	NM_004757	18400.9	4366.19	2.693777e+002	2.697844e+001	310	26	5.203057e+000	0	0	0	0	0	0	290.154	1	1	25.5572	26.3785
DATA	1075	7	91	0	0	A_23_P205216	NM_006649	18421.5	4366.32	1.011810e+001	1.791887e+000	38	26	5.376412e+000	0	0	0	0	0	0	10.9118	1	1	27.0811	26.5289
DATA	1076	7	92	0	0	A_23_P170534	NM_004479	18442.8	4365.78	5.547421e+001	5.740722e+000	86	26	5.169254e+000	0	0	0	0	0	0	59.8958	1	1	23.696	26.4307
DATA	1077	7	93	0	0	A_33_P3230841	NM_001003892	18462.8	4367.34	4.365542e+000	1.538959e+000	33	26	5.217298e+000	0	0	0	0	0	0	4.71803	1	0	20.0267	26.5277
DATA	1078	7	94	0	0	A_33_P3317998	NM_001040433	18485	4366.2	1.469974e+000	1.474272e+000	26	26	5.029660e+000	0	0	0	0	0	0	-1.4637	0	0	30	26.2956
DATA	1079	7	95	0	0	A_33_P3393331	NM_152599	18506	4366.2	1.468782e+000	1.473077e+000	28	26	4.970810e+000	0	0	0	0	0	0	-0.982507	0	0	30	26.4525
DATA	1080	7	96	0	0	A_21_P0000856	NR_038974	18527.6	4365.8	2.461912e+001	2.868416e+000	54.5	26	5.017961e+000	0	0	0	0	0	0	26.6745	1	1	25.3321	26.1626
DATA	1081	7	97	0	0	A_23_P111811	NM_019071	18549.3	4365.78	2.722379e+002	2.726351e+001	325.5	26	5.014484e+000	0	0	0	0	0	0	295.145	1	1	27.0811	26.3467
DATA	1082	7	98	0	0	A_33_P3407384	ENST00000373413	18569.6	4366.03	1.466157e+000	1.470443e+000	27.5	26	5.103409e+000	0	0	0	0	0	0	-0.339414	0	0	30	26.3861
DATA	1083	7	99	0	0	A_33_P3381097	NM_001005324	18590.6	4366	1.465610e+000	1.469895e+000	27	26	5.370232e+000	0	0	0	0	0	0	-0.75877	0	0	30	26.2826
DATA	1084	7	100	0	0	A_23_P113523	NM_012227	18612	4366	8.197341e+002	8.198658e+001	907	26	5.410773e+000	0	0	0	0	0	0	889.684	1	1	28.1191	26.4709
DATA	1085	7	101	0	1	ERCC-00028_121	ERCC-00028_121	18633	4366.2	1.757503e+000	1.479755e+000	30	26	5.288065e+000	0	0	0	0	0	0	1.90776	1	0	30	26.5643
DATA	1086	7	102	0	0	A_22_P00011766	NR_038284	18654.2	4366.19	1.900799e+000	1.481453e+000	31	26	5.237949e+000	0	0	0	0	0	0	2.06341	1	0	28.5237	26.5864
DATA	1087	7	103	0	0	A_23_P61466	NM_174941	18675.4	4366	1.465001e+000	1.469284e+000	26	26	5.323386e+000	0	0	0	0	0	0	-2.57305	0	0	30	26.2588
DATA	1088	7	104	0	0	A_33_P3464438	ENST00000619530	18696.5	4366	1.465236e+000	1.469520e+000	26	26	5.037960e+000	0	0	0	0	0	0	-2.49207	0	0	30	26.3676
DATA	1089	7	105	0	0	A_32_P151366	NM_012241	18717.9	4365.56	3.535373e+001	3.828766e+000	64	26	5.293290e+000	0	0	0	0	0	0	38.3603	1	1	25.7804	26.7341
DATA	1090	7	106	0	0	A_33_P3401169	ENST00000331828	18739.8	4365.79	2.620425e+001	3.004811e+000	59	27	5.355150e+000	0	0	0	0	0	0	28.4218	1	1	23.696	26.791
DATA	1091	7	107	0	0	A_33_P3337831	ENST00000366579	18760	4366.2	1.466844e+000	1.471133e+000	26	26	5.113954e+000	0	0	0	0	0	0	-1.95908	0	0	30	26.4804
DATA	1092	7	108	0	0	A_24_P874052	lnc-IDS-2:1	18781.2	4366	1.467660e+000	1.471951e+000	28	26	5.176678e+000	0	0	0	0	0	0	-0.596343	0	0	30	26.2557
DATA	1093	7	109	0	0	A_23_P17354	NM_024034	18802.4	4366	1.468625e+000	1.472919e+000	27	26	5.396058e+000	0	0	0	0	0	0	-2.31392	0	0	29.1201	26.1756
DATA	1094	7	110	0	0	A_33_P3210223	ENST00000375948	18823.5	4366	3.148804e+000	1.507277e+000	33	26	5.382223e+000	0	0	0	0	0	0	3.40703	1	0	29.1201	26.0653
DATA	1095	7	111	0	0	A_33_P3410806	NM_182848	18844.6	4366	1.470955e+000	1.475255e+000	28	26	5.171925e+000	0	0	0	0	0	0	-0.278008	0	0	30	26.5024
DATA	1096	7	112	0	0	A_32_P72940	NM_007209	18865.9	4366	1.755956e+003	1.756019e+002	1878	26	5.059870e+000	0	0	0	0	0	0	1896.6	1	1	27.2919	26.4938
DATA	1097	7	113	0	0	A_21_P0003339	ENST00000514401	18886.8	4366	1.473800e+000	1.478109e+000	26.5	26	5.455967e+000	0	0	0	0	0	0	-2.57194	0	0	30	26.8735
DATA	1098	7	114	0	0	A_23_P91619	NM_002415	18908.4	4366	4.275100e+003	4.275126e+002	4640.5	26	5.513794e+000	0	0	0	0	0	0	4607.74	1	1	25.7804	26.7248
DATA	1099	7	115	1028	1	(+)E1A_r60_3	E1A_r60_3	18929.4	4366	4.659805e+000	1.553038e+000	33	26	5.157847e+000	0	0	0	0	0	0	5.01654	1	0	29.1201	26.7263
DATA	1100	7	116	0	0	A_22_P00014754	ENST00000424612	18950.5	4366	1.479007e+000	1.483331e+000	26	26	4.903817e+000	0	0	0	0	0	0	-2.02647	0	0	29.1201	26.7273
DATA	1101	7	117	0	0	A_23_P83634	NM_001139	18971.6	4366	4.869435e+000	1.563074e+000	32	26	4.867519e+000	0	0	0	0	0	0	5.22878	1	0	29.1201	26.3416
DATA	1102	7	118	0	0	A_32_P48825	NM_080747	18992.7	4366.03	1.713475e+001	2.268969e+000	46.5	26	4.880701e+000	0	0	0	0	0	0	18.3737	1	1	26.2212	26.4187
DATA	1103	7	119	0	0	A_21_P0000014	NM_001146096	19013.8	4366	2.239700e+000	1.506259e+000	30	27	5.234522e+000	0	0	0	0	0	0	2.39816	1	0	30	26.9094
DATA	1104	7	120	0	0	A_23_P373799	NM_020943	19035.1	4365.13	4.184984e+001	4.442896e+000	72.5	27	5.395009e+000	0	0	0	0	0	0	44.7445	1	1	24.6442	26.9928
DATA	1105	7	121	0	0	A_33_P3255544	NM_001280801	19057	4365.07	9.215945e+002	9.217156e+001	998	26	5.406838e+000	0	0	0	0	0	0	983.734	1	1	25.3321	26.7216
DATA	1106	7	122	0	0	A_21_P0006216	lnc-PAPPA-3:1	19077.4	4365.97	1.492221e+000	1.496584e+000	24	26	5.526372e+000	0	0	0	0	0	0	-3.57734	0	0	30	26.7058
DATA	1107	7	123	0	0	A_33_P3391090	AK094921	19098.6	4365.97	1.494727e+000	1.499097e+000	26	26	4.987780e+000	0	0	0	0	0	0	-2.78754	0	0	30	26.3514
DATA	1108	7	124	0	0	A_21_P0005761	lnc-ZNF572-1:7	19119.6	4366	1.497300e+000	1.501678e+000	26	27	5.307847e+000	0	0	0	0	0	0	-1.31813	0	0	30	27.1472
DATA	1109	7	125	0	0	A_22_P00022877	lnc-IL15RA-1:1	19141.1	4366.04	4.457120e+001	4.704156e+000	75	27	5.383942e+000	0	0	0	0	0	0	47.253	1	1	23.696	26.9578
DATA	1110	7	126	0	0	A_32_P141969	ENST00000394480	19162	4365.8	2.470524e+000	1.527153e+000	30.5	27	5.345983e+000	0	0	0	0	0	0	2.61456	1	0	30	26.693
DATA	1111	7	127	0	0	A_33_P3777584	NM_032861	19183.3	4365.5	9.498410e+000	1.783726e+000	38.5	27	4.999412e+000	0	0	0	0	0	0	10.0338	1	1	23.4529	26.624
DATA	1112	7	128	0	0	A_21_P0005231	ENST00000436266	19204.4	4365.97	1.508245e+000	1.513189e+000	29	27	5.277688e+000	0	0	0	0	0	0	0.424138	0	0	30	26.9635
DATA	1113	7	129	0	0	A_22_P00021224	lnc-PARN-7:2	19225.6	4365.97	1.511085e+000	1.519117e+000	28	26	5.114625e+000	0	0	0	0	0	0	1.10202	0	0	30	26.5475
DATA	1114	7	130	0	0	A_22_P00014842	lnc-SLC48A1-1:4	19246.8	4365.63	2.166858e+001	2.645880e+000	50	27	5.039955e+000	0	0	0	0	0	0	22.7609	1	1	25.7804	26.6997
DATA	1115	7	131	0	0	A_33_P3260964	NR_024441	19268	4365.8	1.516853e+000	1.521288e+000	27	26	4.979842e+000	0	0	0	0	0	0	-1.23385	0	0	30	26.4747
DATA	1116	7	132	0	0	A_22_P00010262	NR_126000	19289	4365.8	1.519742e+000	1.524186e+000	27	26	4.998060e+000	0	0	0	0	0	0	-1.01233	0	0	30	26.7314
DATA	1117	7	133	0	0	A_33_P3339212	NM_004237	19310.6	4365.92	7.312376e+000	1.693222e+000	34.5	27	5.553656e+000	0	0	0	0	0	0	7.6366	1	0	20.591	27.3997
DATA	1118	7	134	0	0	A_23_P146811	NM_030793	19332	4365.75	8.055084e+001	8.199125e+000	111	27	5.505870e+000	0	0	0	0	0	0	83.9607	1	1	26.2212	27.1573
DATA	1119	7	135	0	0	A_33_P3235004	NM_001256012	19352.5	4365.94	1.528501e+000	1.533150e+000	29	27	5.737487e+000	0	0	0	0	0	0	0.243881	0	0	29.1201	27.2981
DATA	1120	7	136	0	0	A_23_P89249	NM_001005862	19373.7	4365.65	4.637132e+001	4.884848e+000	74	27	5.559482e+000	0	0	0	0	0	0	48.1551	1	1	24.8756	27.3944
DATA	1121	7	137	0	0	A_22_P00003766	ENST00000615852	19395.5	4365.41	5.402953e+001	5.617793e+000	82	26	5.499252e+000	0	0	0	0	0	0	56.0017	1	1	25.5572	26.871
DATA	1122	7	138	0	0	A_24_P287473	NM_021818	19416.3	4365.45	4.153705e+001	4.430520e+000	72	26	5.183025e+000	0	0	0	0	0	0	42.9758	1	1	24.8756	26.4024
DATA	1123	7	139	0	1	ETG09_35454	ETG09_35454	19437.2	4365.5	1.539730e+000	1.544232e+000	27.5	26	5.322185e+000	0	0	0	0	0	0	-0.403186	0	0	30	26.766
DATA	1124	7	140	0	0	A_23_P359214	NR_033957	19458.4	4365.59	1.744404e+000	1.556765e+000	29	26	5.115514e+000	0	0	0	0	0	0	1.79846	1	0	30	26.4427
DATA	1125	7	141	0	0	A_24_P10226	NM_024966	19479.5	4365.68	1.545083e+000	1.549600e+000	24.5	26	5.363844e+000	0	0	0	0	0	0	-2.2031	0	0	30	26.8171
DATA	1126	7	142	0	0	A_21_P0003632	lnc-RAP1GDS1-3:4	19501	4365.34	2.079741e+002	2.085525e+001	238	27	5.305488e+000	0	0	0	0	0	0	213.706	1	1	26.0017	27.1096
DATA	1127	7	143	0	1	ERCC-00051_60	DQ516740	19521.8	4365.52	1.550032e+000	1.554563e+000	27	27	5.489122e+000	0	0	0	0	0	0	-0.054731	0	0	30	27.1677
DATA	1128	7	144	0	0	A_21_P0012863	ENST00000511707	19543	4365.5	1.552371e+000	1.562055e+000	28	26	5.341200e+000	0	0	0	0	0	0	1.29772	0	0	26.2212	26.8593
DATA	1129	7	145	0	0	A_21_P0012529	NR_110123	19564	4365.5	1.554573e+000	1.559118e+000	27	26	5.476052e+000	0	0	0	0	0	0	-0.27031	0	0	30	26.953
DATA	1130	7	146	0	0	A_23_P34741	NM_015871	19586	4365.3	1.027973e+002	1.039761e+001	136	26	5.602342e+000	0	0	0	0	0	0	105.013	1	1	26.2212	26.5882
DATA	1131	7	147	0	0	A_21_P0006087	ENST00000436671	19606.5	4365.68	1.558661e+000	1.563264e+000	27	26	5.464841e+000	0	0	0	0	0	0	0.122848	0	0	30	26.4473
DATA	1132	7	148	0	0	A_33_P3260322	NM_033334	19628.1	4365.39	3.966528e+001	4.264095e+000	68	26	5.616376e+000	0	0	0	0	0	0	40.4236	1	1	25.5572	26.3261
DATA	1133	7	149	0	0	A_22_P00007180	lnc-GNS-1:1	19648.8	4365.52	5.358799e+000	1.655715e+000	34	26	5.449582e+000	0	0	0	0	0	0	5.45561	1	0	27.0811	26.0029
DATA	1134	7	150	0	0	A_23_P45970	NM_017850	19670	4365.5	2.870633e+001	3.270975e+000	57	26	5.069731e+000	0	0	0	0	0	0	29.1981	1	1	26.2212	25.7421
DATA	1135	7	151	0	0	A_33_P3223495	ENST00000602645	19691	4365.5	1.193910e+001	1.971811e+000	38.5	26	5.060052e+000	0	0	0	0	0	0	12.1341	1	1	26.2212	26.0778
DATA	1136	7	152	0	0	A_23_P148584	NM_144658	19712.3	4365.5	5.319661e+002	5.321979e+001	557.5	26	5.246731e+000	0	0	0	0	0	0	540.294	1	1	27.0811	26.1478
DATA	1137	7	153	0	0	A_23_P419795	NM_030962	19733.4	4365.59	1.975234e+001	2.523897e+000	48	26	5.251501e+000	0	0	0	0	0	0	20.0509	1	1	27.501	26.1769
DATA	1138	7	154	0	0	A_21_P0008739	lnc-MYEF2-3:1	19754.6	4365.59	1.567142e+000	1.571724e+000	25	26	5.124779e+000	0	0	0	0	0	0	-0.779837	0	0	30	26.19
DATA	1139	7	155	0	0	A_22_P00010873	lnc-NPAS3-1:1	19775.8	4365.52	4.730478e+000	1.641661e+000	32	27	5.532433e+000	0	0	0	0	0	0	4.79929	1	0	30	26.9608
DATA	1140	7	156	0	0	A_33_P3332135	NM_001143804	19797.2	4365.31	7.097540e+004	7.097540e+003	71793	27	5.486838e+000	0	0	0	0	0	0	72008.1	1	1	26.4388	27.0062
DATA	1141	7	157	0	0	A_22_P00002641	lnc-C1orf186-1:2	19818	4365.5	2.272418e+000	1.588200e+000	30	27	5.524888e+000	0	0	0	0	0	0	2.30573	1	0	26.2212	26.9953
DATA	1142	7	158	0	0	A_32_P196115	NM_145115	19839.3	4365.5	5.935705e+000	1.679711e+000	31	27	5.610177e+000	0	0	0	0	0	0	6.02471	1	0	27.0811	27.2207
DATA	1143	7	159	0	0	A_22_P00010273	ENST00000564469	19860.3	4365.5	1.565940e+000	1.570534e+000	26	27	5.538231e+000	0	0	0	0	0	0	0.0718626	0	0	30	27.0498
DATA	1144	7	160	0	0	A_22_P00014526	NR_046728	19881.6	4365.41	4.549128e+000	1.633938e+000	30	27	5.689081e+000	0	0	0	0	0	0	4.62324	1	0	27.501	26.9211
DATA	1145	7	161	0	0	A_22_P00009450	lnc-MAB21L1-1:1	19902.7	4365.5	1.563305e+000	1.567877e+000	26	26	5.535605e+000	0	0	0	0	0	0	0.0183505	0	0	30	26.146
DATA	1146	7	162	0	0	A_21_P0010679	TCONS_l2_00001843	19924.9	4365.07	2.634938e+001	3.065063e+000	54	26	5.127311e+000	0	0	0	0	0	0	26.8391	1	1	22.7082	25.865
DATA	1147	7	163	0	0	A_33_P3294002	NM_017436	19945	4365.5	2.213530e+001	2.710218e+000	45.5	26	5.478397e+000	0	0	0	0	0	0	22.575	1	1	26.2212	26.2285
DATA	1148	7	164	0	0	A_21_P0006492	lnc-MAOA-2:1	19966.2	4365.5	1.556695e+000	1.561246e+000	24	26	5.420084e+000	0	0	0	0	0	0	-1.31887	0	0	30	25.9481
DATA	1149	8	1	0	0	A_21_P0008407	ENST00000554526	16528	4373.53	1.006024e+001	1.978874e+000	39	25	5.065374e+000	0	0	0	0	0	0	9.41573	1	1	26.2212	25.5455
DATA	1150	8	2	0	1	ERCC-00012_90	ERCC-00012_90	16548.6	4373.03	1.525316e+001	2.295157e+000	44	25	5.136736e+000	0	0	0	1	0	0	14.1852	1	1	29.1201	25.8333
DATA	1151	8	3	0	0	A_23_P106998	NM_016070	16569.7	4373.1	4.876807e+001	5.173202e+000	74.5	26	5.075513e+000	0	0	0	1	0	0	45.0661	1	1	28.3221	26.7073
DATA	1152	8	4	0	0	A_21_P0010520	ENST00000544155	16591	4373.2	2.049801e+000	1.748260e+000	32	27	5.372460e+000	0	0	0	0	0	0	1.88298	1	0	28.1191	27.272
DATA	1153	8	5	0	0	A_32_P131367	NM_007282	16611.9	4373.6	2.403907e+002	2.410238e+001	245	27	5.619878e+000	0	0	0	0	0	0	219.613	1	1	25.5572	27.7507
DATA	1154	8	6	0	0	A_22_P00015438	ENST00000555655	16633.2	4373.19	1.749147e+000	1.754261e+000	28	27	5.414786e+000	0	0	0	0	0	0	-2.28452	0	0	28.5237	27.5746
DATA	1155	8	7	0	0	A_33_P3842770	XR_424064	16654.4	4373.48	2.413276e+001	2.988335e+000	52	27	5.114520e+000	0	0	0	0	0	0	21.8385	1	1	26.6546	27.6742
DATA	1156	8	8	0	0	A_24_P406986	NM_199329	16674.6	4373.81	9.143258e+000	1.991913e+000	38.5	27	5.692005e+000	0	0	0	0	0	0	8.24029	1	1	22.1978	27.6756
DATA	1157	8	9	0	0	A_21_P0011917	TCONS_l2_00014569	16696.6	4373	1.770832e+000	1.776009e+000	30	27	5.514568e+000	0	0	0	0	0	0	-0.263121	0	0	30	27.4199
DATA	1158	8	10	0	0	A_23_P38446	NM_021137	16718	4373.51	5.912322e+001	6.175141e+000	84	27	5.178675e+000	0	0	0	0	0	0	52.9048	1	1	26.2212	26.9942
DATA	1159	8	11	0	0	A_23_P313652	NM_178813	16739	4373.2	1.782186e+000	1.787396e+000	27	27	5.031130e+000	0	0	0	0	0	0	-3.18327	0	0	30	26.8653
DATA	1160	8	12	0	0	A_23_P25019	NM_000946	16760.2	4373.87	1.242251e+002	1.255116e+001	141.5	26	5.114499e+000	0	0	0	0	0	0	110.532	1	1	24.4106	26.5579
DATA	1161	8	13	0	0	A_24_P555510	NM_006197	16780.7	4373.66	2.700574e+001	3.243389e+000	54	26.5	5.204085e+000	0	0	0	0	0	0	23.9787	1	1	25.3321	26.7514
DATA	1162	8	14	0	0	A_33_P3414137	NM_001145118	16802.5	4373	1.794125e+000	1.799371e+000	24.5	27	5.099388e+000	0	0	0	0	0	0	-4.64268	0	0	30	26.7325
DATA	1163	8	15	0	0	A_22_P00008704	ENST00000567253	16823.6	4373	1.796945e+000	1.802198e+000	28	26	5.288725e+000	0	0	0	0	0	0	-1.21173	0	0	30	26.402
DATA	1164	8	16	0	0	A_33_P3832680	BC127791	16844.6	4373	2.741556e+000	1.825152e+000	33.5	27	5.188027e+000	0	0	0	0	0	0	2.42319	1	0	29.1201	26.6966
DATA	1165	8	17	0	0	A_33_P3214052	lnc-SHPRH-2:6	16866	4373.2	3.272741e+000	1.835692e+000	32	26	5.356840e+000	0	0	0	0	0	0	2.88974	1	0	28.1191	26.3216
DATA	1166	8	18	0	0	A_33_P3312730	NM_177455	16887.2	4373	3.707667e+000	1.844976e+000	33	26	5.582750e+000	0	0	0	0	0	0	3.27186	1	0	28.1191	26.4238
DATA	1167	8	19	0	0	A_21_P0013792	ENST00000417443	16908.4	4373.62	7.685775e+001	7.895642e+000	97	27	5.889792e+000	0	0	0	0	0	0	67.7868	1	1	24.8756	27.2933
DATA	1168	8	20	0	0	A_21_P0008358	lnc-C14orf118-1:1	16929.5	4373	1.802870e+000	1.808141e+000	30	27	5.744016e+000	0	0	0	0	0	0	-0.520869	0	0	30	27.3188
DATA	1169	8	21	0	0	A_33_P3385870	NM_004354	16950.3	4373.76	2.846223e+001	3.372031e+000	54	27	5.343132e+000	0	0	0	0	0	0	25.1046	1	1	24.8756	26.8369
DATA	1170	8	22	0	0	A_23_P111978	NM_001282534	16971.6	4373	1.801765e+000	1.809107e+000	31	26	4.766267e+000	0	0	0	0	0	0	0.764307	0	0	29.1201	25.8978
DATA	1171	8	23	0	0	A_22_P00003974	ENST00000556519	16993.3	4373.02	1.518722e+002	1.529419e+001	163.5	26	4.900840e+000	0	0	0	0	0	0	134.137	1	1	25.7804	26.4157
DATA	1172	8	24	0	0	A_24_P401870	NM_207511	17014.2	4373	4.694796e+001	5.029515e+000	70	27	4.893382e+000	0	0	0	0	0	0	41.5031	1	1	28.1191	26.5462
DATA	1173	8	25	0	0	A_21_P0005815	lnc-DUSP26-1:1	17035.4	4373	1.845862e+000	1.811505e+000	31	27	5.046504e+000	0	0	0	0	0	0	1.63365	1	0	30	26.6193
DATA	1174	8	26	0	0	A_22_P00005815	lnc-EPHB6-1:1	17056.5	4373	1.794392e+000	1.799638e+000	28	27	4.997979e+000	0	0	0	0	0	0	-1.46367	0	0	29.1201	26.6787
DATA	1175	8	27	0	0	A_33_P3277407	NM_182931	17077.4	4373.69	3.285800e+001	3.745163e+000	58	27	5.062059e+000	0	0	0	0	0	0	29.1601	1	1	25.3321	26.9857
DATA	1176	8	28	0	0	A_22_P00019710	lnc-ADRB1-1:1	17098.3	4372.66	5.310411e+000	1.870577e+000	33.5	27	5.086460e+000	0	0	0	0	0	0	4.72207	1	0	19.4461	26.8168
DATA	1177	8	29	0	0	A_22_P00015463	ENST00000434540	17120	4372.8	6.882628e+000	1.917867e+000	36	27	5.338485e+000	0	0	0	0	0	0	6.13206	1	0	28.1191	26.7874
DATA	1178	8	30	0	0	A_22_P00023197	lnc-HSPA4-1:2	17141	4372.8	1.781148e+000	1.786356e+000	28	27	5.456254e+000	0	0	0	0	0	0	-2.29596	0	0	30	27.059
DATA	1179	8	31	0	0	A_33_P3271930	NM_153824	17162.4	4373	1.777113e+000	1.782309e+000	29	27	5.430292e+000	0	0	0	0	0	0	-0.0498055	0	0	30	26.83
DATA	1180	8	32	0	0	A_22_P00006065	NR_125857	17183.4	4372.97	1.772780e+000	1.777963e+000	29	27	5.250698e+000	0	0	0	0	0	0	-0.960325	0	0	30	26.9601
DATA	1181	8	33	0	0	A_22_P00020217	ENST00000425153	17204.4	4372.71	1.661860e+001	2.430316e+000	43	27	5.258816e+000	0	0	0	0	0	0	14.9466	1	1	23.696	26.6028
DATA	1182	8	34	0	0	A_22_P00007842	lnc-HRASLS-2:1	17225.6	4373	1.763388e+000	1.768543e+000	28	27	5.725738e+000	0	0	0	0	0	0	-1.58204	0	0	30	26.7837
DATA	1183	8	35	0	0	A_22_P00024979	ENST00000512927	17247	4372.8	2.557421e+000	1.781807e+000	33	27	5.543880e+000	0	0	0	0	0	0	2.3131	1	0	28.1191	27.0372
DATA	1184	8	36	0	0	A_21_P0012462	TCONS_l2_00019558	17268.1	4372.72	8.827060e+000	1.967222e+000	38	27	5.321173e+000	0	0	0	0	0	0	8.00782	1	1	24.4106	26.8743
DATA	1185	8	37	0	0	A_33_P3533377	DA571583	17289.3	4372.9	1.747548e+000	1.753567e+000	29	26	4.930614e+000	0	0	0	0	0	0	0.514198	0	0	30	26.4973
DATA	1186	8	38	0	0	A_23_P110492	NM_005885	17310.4	4373.05	1.327755e+002	1.339200e+001	147	26	5.071936e+000	0	0	0	0	0	0	121.21	1	1	26.0017	26.205
DATA	1187	8	39	0	0	A_33_P3327470	THC2606816	17331.8	4372.58	8.512419e+001	8.688650e+000	102	26	4.921309e+000	0	0	0	0	0	0	77.9771	1	1	25.7804	25.7418
DATA	1188	8	40	0	0	A_21_P0013018	TCONS_l2_00024063	17352.7	4372.9	1.730259e+000	1.735318e+000	28	26	4.980195e+000	0	0	0	0	0	0	-1.09259	0	0	30	25.9811
DATA	1189	8	41	0	0	A_23_P202602	NM_007190	17373.9	4372.81	7.499705e+001	7.696477e+000	98	26	4.952244e+000	0	0	0	0	0	0	69.1717	1	1	26.0017	26.0417
DATA	1190	8	42	0	0	A_33_P3362326	CR936682	17395	4372.8	4.771961e+000	1.787925e+000	32	26	5.211097e+000	0	0	0	0	0	0	4.417	1	0	30	26.0231
DATA	1191	8	43	0	0	A_24_P349616	NM_001076683	17416	4372.68	2.709880e+001	3.207940e+000	55	26	5.220306e+000	0	0	0	0	0	0	25.1745	1	1	26.6546	26.2722
DATA	1192	8	44	0	0	A_33_P3283813	NM_001172813	17437.4	4372.87	1.705459e+000	1.710445e+000	28	26	5.849466e+000	0	0	0	0	0	0	-2.07807	0	0	28.5237	26.7376
DATA	1193	8	45	0	0	A_22_P00003805	lnc-CDKN2A-1:1	17458.5	4372.68	1.699017e+000	1.703985e+000	28	26	6.170449e+000	0	0	0	0	0	0	-0.796265	0	0	27.0811	26.8787
DATA	1194	8	46	0	0	A_22_P00018817	NM_001005176	17480.1	4373.02	1.719997e+001	2.416532e+000	44	26	5.445006e+000	0	0	0	0	0	0	16.1611	1	1	23.2073	26.4548
DATA	1195	8	47	0	0	A_23_P435941	NM_138352	17500.4	4373.5	1.485669e+001	2.251119e+000	42.5	26	5.482206e+000	0	0	0	0	0	0	14.0103	1	1	16.5837	26.0714
DATA	1196	8	48	0	0	A_21_P0009654	ENST00000593980	17522	4372.5	1.679454e+000	1.684468e+000	29	25.5	5.354123e+000	0	0	0	0	0	0	0.176527	0	0	26.2212	26.0672
DATA	1197	8	49	0	0	A_23_P342053	NM_032626	17543.2	4372.57	2.603715e+001	3.097467e+000	55	26	5.557393e+000	0	0	0	0	0	0	24.7508	1	1	23.696	26.126
DATA	1198	8	50	0	0	A_22_P00018444	ENST00000512464	17564.4	4372.59	1.666293e+000	1.671165e+000	25	25.5	5.482457e+000	0	0	0	0	0	0	-4.07748	0	0	30	25.9271
DATA	1199	8	51	0	0	A_32_P191503	NR_026999	17585.4	4372.62	9.933458e+001	1.007197e+001	123	26	5.383775e+000	0	0	0	0	0	0	95.1742	1	1	24.4106	26.1328
DATA	1200	8	52	0	0	A_21_P0005037	XR_426066	17606.6	4372.59	1.653172e+000	1.658005e+000	29	26	5.556131e+000	0	0	0	0	0	0	-0.476809	0	0	30	26.08
DATA	1201	8	53	0	0	A_33_P3344264	NM_020175	17627.9	4372.4	1.440380e+002	1.449815e+001	169	26	5.010412e+000	0	0	0	0	0	0	139.113	1	1	25.7804	25.7396
DATA	1202	8	54	0	0	A_23_P9056	NM_014781	17648.9	4372.29	2.233232e+002	2.239281e+001	243	26	5.266282e+000	0	0	0	0	0	0	216.54	1	1	25.7804	26.2658
DATA	1203	8	55	0	0	A_22_P00013415	NR_015430	17669.8	4372.5	7.810806e+001	7.980801e+000	104.5	27	5.228287e+000	0	0	0	0	0	0	76.0321	1	1	25.7804	26.6617
DATA	1204	8	56	0	0	A_23_P58482	NM_002406	17691.5	4372.5	4.669158e+003	4.669186e+002	4626.5	26	5.276653e+000	0	0	0	0	0	0	4563.53	1	1	26.2212	26.665
DATA	1205	8	57	0	0	A_23_P78563	NM_024292	17712	4372.5	4.713665e+003	4.713693e+002	4607	26	5.545664e+000	0	0	0	0	0	0	4624.63	1	1	26.2212	26.75
DATA	1206	8	58	0	0	A_23_P210131	ENST00000619511	17733.2	4372.7	3.764468e+001	4.097952e+000	63	26	5.778193e+000	0	0	0	0	0	0	37.0784	1	1	24.8756	26.8218
DATA	1207	8	59	0	0	A_33_P3416649	A_33_P3416649	17754.8	4372.52	1.608138e+000	1.612840e+000	26	25.5	5.591770e+000	0	0	0	0	0	0	-3.0998	0	0	30	26.0255
DATA	1208	8	60	0	0	A_23_P8801	NM_000777	17776	4372.5	1.601933e+000	1.606616e+000	26.5	26	5.050603e+000	0	0	0	0	0	0	-2.66916	0	0	30	26.0701
DATA	1209	8	61	0	0	A_24_P62367	NM_004746	17797	4372.5	1.595878e+000	1.600543e+000	26	26	4.936332e+000	0	0	0	0	0	0	-3.96835	0	0	30	26.1667
DATA	1210	8	62	0	0	A_21_P0002965	lnc-SYNPR-1:1	17818.3	4372.5	1.589828e+000	1.597776e+000	30	26.5	5.371226e+000	0	0	0	0	0	0	1.02667	0	0	30	26.7487
DATA	1211	8	63	0	0	A_21_P0000420	NR_003216	17839.4	4372.59	3.011113e+000	1.616851e+000	32.5	27	5.189361e+000	0	0	0	0	0	0	3.02312	1	0	30	26.4124
DATA	1212	8	64	0	0	A_33_P3284533	ENST00000390440	17860.5	4372.85	6.194376e+000	1.699667e+000	35	27	5.145424e+000	0	0	0	0	0	0	6.24184	1	0	21.4095	27.0523
DATA	1213	8	65	0	0	A_33_P3213419	AK054946	17881.7	4372.5	3.000153e+002	3.004295e+001	335.5	26	5.531057e+000	0	0	0	0	0	0	303.419	1	1	27.0811	26.9505
DATA	1214	8	66	0	0	A_22_P00001551	lnc-ARID1B-1:1	17903	4372.5	1.566784e+000	1.571408e+000	29	27	5.571490e+000	0	0	0	0	0	0	0.118829	0	0	30	27.1833
DATA	1215	8	67	0	1	ERCC-00061_161	DQ459426	17924	4372.5	1.561351e+000	1.565915e+000	29	26	5.050961e+000	0	0	0	0	0	0	-0.229289	0	0	26.2212	26.5137
DATA	1216	8	68	0	0	A_33_P3220090	NM_001076781	17945.3	4372.5	1.555964e+000	1.560513e+000	27	26	5.308757e+000	0	0	0	0	0	0	-1.42074	0	0	30	26.3164
DATA	1217	8	69	0	0	A_21_P0002911	ENST00000460993	17966.4	4372.41	4.338107e+000	1.614649e+000	33	26	5.193023e+000	0	0	0	0	0	0	4.44861	1	0	27.501	26.2829
DATA	1218	8	70	0	0	A_33_P3388192	NM_144594	17986.9	4372.32	4.401265e+001	4.666328e+000	71	26	5.084144e+000	0	0	0	0	0	0	45.2783	1	1	26.0017	26.4426
DATA	1219	8	71	0	0	A_23_P19134	NM_032119	18008.7	4372.5	1.540702e+000	1.545207e+000	28	26	4.894882e+000	0	0	0	0	0	0	-1.697	0	0	30	26.5595
DATA	1220	8	72	0	0	A_21_P0001548	lnc-TGFBR3-1:1	18030	4372.5	1.535851e+000	1.540342e+000	27	26	4.890833e+000	0	0	0	0	0	0	-1.53374	0	0	30	26.5496
DATA	1221	8	73	0	0	A_22_P00007562	lnc-HBEGF-1:1	18051	4372.5	2.376414e+000	1.553964e+000	30.5	26	4.953539e+000	0	0	0	0	0	0	2.46804	1	0	26.2212	26.3757
DATA	1222	8	74	0	0	A_22_P00025517	ENST00000425505	18072.5	4372	1.388067e+001	2.066592e+000	44	27	5.701646e+000	0	0	0	0	0	0	14.4597	1	1	24.1747	27.2186
DATA	1223	8	75	0	0	A_21_P0012500	ENST00000514145	18093.4	4372.41	1.522270e+000	1.526721e+000	28	27	5.659607e+000	0	0	0	0	0	0	-0.737151	0	0	27.501	26.9196
DATA	1224	8	76	0	0	A_21_P0013106	TCONS_l2_00024960	18114.6	4372.41	1.518029e+000	1.522467e+000	28	26	5.100240e+000	0	0	0	0	0	0	-1.50045	0	0	30	26.4137
DATA	1225	8	77	0	0	A_33_P3251148	NM_001256530	18136.1	4372.27	1.016414e+004	1.016415e+003	10442	26	5.121642e+000	0	0	0	0	0	0	10676.8	1	1	26.0017	26.297
DATA	1226	8	78	0	0	A_23_P67646	NM_014364	18157	4372.5	1.510012e+000	1.518213e+000	30.5	26	5.419731e+000	0	0	0	0	0	0	1.12843	0	0	30	26.6981
DATA	1227	8	79	0	0	A_32_P20367	NM_001011	18178.5	4372.29	6.927566e+003	6.927582e+002	7317.5	26	5.305492e+000	0	0	0	0	0	0	7314.27	1	1	25.3321	26.336
DATA	1228	8	80	0	0	A_22_P00016869	NR_110102	18199.9	4372.25	2.634652e+002	2.638958e+001	315	26	5.649080e+000	0	0	0	0	0	0	278.845	1	1	25.1049	26.5013
DATA	1229	8	81	0	0	A_21_P0005709	lnc-NKAIN3-1:1	18220.4	4372.41	6.418294e+000	1.634845e+000	34	26	5.344254e+000	0	0	0	0	0	0	6.80807	1	0	30	26.3325
DATA	1230	8	82	0	0	A_33_P3384652	AK294708	18241.5	4372.32	3.183268e+000	1.533699e+000	31	26	5.022882e+000	0	0	0	0	0	0	3.38398	1	0	27.0811	26.4286
DATA	1231	8	83	0	0	A_21_P0001590	lnc-PIGM-3:1	18262.6	4372.41	1.492817e+000	1.497182e+000	29	27	5.676956e+000	0	0	0	0	0	0	-0.309643	0	0	30	27.124
DATA	1232	8	84	0	0	A_21_P0005740	lnc-SPAG1-2:1	18283.8	4372.5	1.489852e+000	1.494207e+000	28	27	5.552397e+000	0	0	0	0	0	0	-0.865314	0	0	30	27.52
DATA	1233	8	85	0	0	A_33_P3270742	THC2492043	18305	4372.5	1.487064e+000	1.497869e+000	30	27	5.563766e+000	0	0	0	0	0	0	1.48581	0	0	30	27.3077
DATA	1234	8	86	0	0	A_23_P46429	NM_001554	18326.2	4372.5	1.484442e+000	1.488782e+000	24	27	5.359212e+000	0	0	0	0	0	0	-3.16183	0	0	26.6546	27.2627
DATA	1235	8	87	0	0	A_21_P0005147	lnc-FAM120B-3:1	18347.5	4372.32	4.806846e+001	5.031385e+000	77.5	26.5	5.610167e+000	0	0	0	0	0	0	51.5808	1	1	27.0811	26.9111
DATA	1236	8	88	0	0	A_21_P0006611	lnc-PFKP-11:1	18368.5	4372.06	6.106949e+000	1.604757e+000	35.5	26	5.372640e+000	0	0	0	0	0	0	6.56326	1	0	30	26.6523
DATA	1237	8	89	0	0	A_33_P3408221	NR_026952	18389.4	4372.15	3.087453e+002	3.091008e+001	355	26	5.255545e+000	0	0	0	0	0	0	332.284	1	1	25.7804	26.3984
DATA	1238	8	90	0	0	A_23_P331092	NM_152571	18411	4371.93	1.818944e+002	1.824954e+001	223	27	5.322779e+000	0	0	0	0	0	0	196.027	1	1	26.4388	27.0214
DATA	1239	8	91	0	0	A_22_P00003118	NR_121579	18432	4372.2	5.312604e+000	1.570716e+000	34	27	5.067086e+000	0	0	0	0	0	0	5.73223	1	0	28.1191	26.8424
DATA	1240	8	92	0	0	A_33_P3261869	NM_001286680	18453.3	4372.37	2.045731e+001	2.522920e+000	50.5	27	5.513955e+000	0	0	0	0	0	0	22.0975	1	1	24.4106	26.869
DATA	1241	8	93	0	0	A_33_P3361771	NM_003292	18473.3	4372.47	7.980356e+000	1.677173e+000	37	26	4.882258e+000	0	0	0	0	0	0	8.62822	1	1	19.1492	26.5672
DATA	1242	8	94	0	0	A_21_P0010395	lnc-GNAZ-1:1	18495.4	4372.03	1.469489e+000	1.473851e+000	29	27	4.966140e+000	0	0	0	0	0	0	0.150647	0	0	30	26.7124
DATA	1243	8	95	0	0	A_22_P00016827	lnc-TRIP4-2:1	18516.6	4372.03	1.468375e+000	1.472668e+000	28	26	4.850369e+000	0	0	0	0	0	0	-1.36983	0	0	30	26.3802
DATA	1244	8	96	0	0	A_33_P3351999	THC2642375	18537.7	4372.1	1.467426e+000	1.473620e+000	30	27	4.960374e+000	0	0	0	0	0	0	0.811609	0	0	30	26.7708
DATA	1245	8	97	0	0	A_23_P118516	NM_016078	18559	4372.2	3.230005e+001	3.549162e+000	63	27	5.059210e+000	0	0	0	0	0	0	35.0224	1	1	28.1191	26.643
DATA	1246	8	98	0	0	A_33_P3333089	ENST00000619172	18580	4372.2	1.466017e+000	1.470303e+000	27	27	5.555031e+000	0	0	0	0	0	0	-0.624882	0	0	30	27.0154
DATA	1247	8	99	0	0	A_23_P215505	NM_012294	18601.4	4372	1.465546e+000	1.469831e+000	27	27	5.451751e+000	0	0	0	0	0	0	-1.89701	0	0	29.1201	26.8811
DATA	1248	8	100	0	0	A_21_P0011789	TCONS_l2_00013434	18622.4	4372.03	2.865424e+000	1.497206e+000	31.5	27	5.289814e+000	0	0	0	0	0	0	3.10988	1	0	29.1201	26.7205
DATA	1249	8	101	0	0	A_33_P3364811	NM_002838	18643.7	4372.22	1.574566e+003	1.574635e+002	1735	26	5.277358e+000	0	0	0	0	0	0	1709.06	1	1	27.0811	26.8099
DATA	1250	8	102	0	0	A_21_P0005410	lnc-ZKSCAN1-1:6	18664.6	4372	1.465115e+000	1.469398e+000	27	26	5.114566e+000	0	0	0	0	0	0	-1.73085	0	0	30	26.6332
DATA	1251	8	103	0	0	A_21_P0006035	ENST00000450399	18687.4	4371.31	1.306504e+001	1.966361e+000	43.5	26	5.359966e+000	0	0	0	0	0	0	14.1793	1	1	18.5412	26.6995
DATA	1252	8	104	0	0	A_33_P3220410	BX107671	18707	4372.2	1.465608e+000	1.469893e+000	28	27	5.617399e+000	0	0	0	0	0	0	-2.00897	0	0	30	27.0965
DATA	1253	8	105	1028	1	(+)E1A_r60_1	E1A_r60_1	18728.4	4372	1.466078e+000	1.470364e+000	28	27	5.078514e+000	0	0	0	0	0	0	-0.514348	0	0	29.1201	27.2111
DATA	1254	8	106	0	0	A_22_P00023760	ENST00000425194	18749.4	4372.03	1.466695e+000	1.470983e+000	25	27	4.957849e+000	0	0	0	0	0	0	-3.61722	0	0	30	27.148
DATA	1255	8	107	0	0	A_22_P00007614	lnc-HEBP1-1:1	18770.6	4372.03	1.467458e+000	1.471748e+000	26	26	5.498342e+000	0	0	0	0	0	0	-1.55695	0	0	30	26.8848
DATA	1256	8	108	0	0	A_22_P00009914	lnc-MGMT-4:1	18791.6	4372	1.468358e+000	1.474246e+000	30	26	5.311464e+000	0	0	0	0	0	0	0.74254	0	0	29.1201	26.1818
DATA	1257	8	109	0	0	A_22_P00006710	NM_001129895	18813.2	4372.37	2.899166e+004	2.899167e+003	31314	26	5.746622e+000	0	0	0	0	0	0	31375.3	1	1	26.4388	26.3168
DATA	1258	8	110	0	0	A_33_P3292650	NM_207407	18834.2	4372	1.470597e+000	1.474897e+000	29	26	5.535948e+000	0	0	0	0	0	0	-0.893743	0	0	30	26.4372
DATA	1259	8	111	0	0	A_22_P00013801	lnc-RP4-604K5.1.1-3:1	18855.4	4372	1.789008e+000	1.487019e+000	30	26	5.211422e+000	0	0	0	0	0	0	1.93284	1	0	29.1201	26.8489
DATA	1260	8	112	0	0	A_22_P00002070	ENST00000560376	18876.6	4371.86	3.371135e+002	3.374372e+001	391	26	5.432911e+000	0	0	0	0	0	0	363.86	1	1	25.7804	26.7354
DATA	1261	8	113	0	0	A_21_P0004352	lnc-IRX4-2:1	18897.5	4372	1.474914e+000	1.479226e+000	27	26	5.451680e+000	0	0	0	0	0	0	-0.449523	0	0	29.1201	26.6292
DATA	1262	8	114	0	0	A_23_P386888	NM_005577	18918.6	4372	3.779819e+000	1.528395e+000	31.5	27	5.534342e+000	0	0	0	0	0	0	4.07074	1	0	29.1201	27.0026
DATA	1263	8	115	0	0	A_24_P461238	NR_027066	18939.8	4372	1.478413e+000	1.482735e+000	28	27	5.283806e+000	0	0	0	0	0	0	-0.904839	0	0	30	27.0372
DATA	1264	8	116	0	1	ERCC-00104_60	ERCC-00104_60	18961	4371.8	1.480323e+000	1.484651e+000	28	27	4.976052e+000	0	0	0	0	0	0	-0.851437	0	0	30	26.7526
DATA	1265	8	117	0	0	A_22_P00003829	ENST00000563079	18982.4	4372	1.482386e+000	1.486720e+000	25.5	27	5.121099e+000	0	0	0	0	0	0	-2.5204	0	0	30	26.7811
DATA	1266	8	118	0	0	A_33_P3380992	NM_001080538	19003.4	4372	1.484503e+000	1.488844e+000	27	26	5.236939e+000	0	0	0	0	0	0	-0.498919	0	0	30	26.7299
DATA	1267	8	119	0	0	A_33_P3399911	A_33_P3399911	19024.5	4372	1.486732e+000	1.491547e+000	29	27	5.374979e+000	0	0	0	0	0	0	0.39975	0	0	29.1201	26.9973
DATA	1268	8	120	0	0	A_23_P117424	NM_025230	19045.6	4372	3.352799e+002	3.356124e+001	385.5	27	5.661809e+000	0	0	0	0	0	0	358.066	1	1	29.1201	27.3588
DATA	1269	8	121	0	0	A_33_P3267380	NM_172244	19066.7	4371.9	1.491449e+000	1.495809e+000	27	26	5.633955e+000	0	0	0	0	0	0	-1.54403	0	0	28.3221	26.8773
DATA	1270	8	122	0	0	A_23_P119907	NM_018089	19088.3	4371.37	2.842030e+001	3.212802e+000	56.5	27	5.648746e+000	0	0	0	0	0	0	30.2522	1	1	24.6442	27.1516
DATA	1271	8	123	0	0	A_33_P3398091	NM_001130031	19109.2	4371.81	1.142946e+001	1.886541e+000	39	27	5.448592e+000	0	0	0	0	0	0	12.1452	1	1	26.2212	27
DATA	1272	8	124	0	0	A_33_P3335935	NM_144570	19130.4	4372	4.831197e+000	1.579283e+000	33.5	27	5.555235e+000	0	0	0	0	0	0	5.12464	1	0	30	27.3155
DATA	1273	8	125	0	0	A_23_P11224	NM_173470	19151.3	4371.98	4.976561e+002	4.978840e+001	551.5	27	5.227892e+000	0	0	0	0	0	0	526.942	1	1	25.7804	27.3101
DATA	1274	8	126	0	0	A_33_P3296582	NM_024590	19172.6	4371.97	1.504638e+000	1.509753e+000	29	27	5.269700e+000	0	0	0	0	0	0	0.491593	0	0	30	27.2593
DATA	1275	8	127	0	0	A_22_P00022030	NR_110796	19193.5	4371.15	9.544840e+000	1.787843e+000	38	27	5.116362e+000	0	0	0	0	0	0	10.0699	1	1	25.3321	27.272
DATA	1276	8	128	0	0	A_33_P3321564	A_33_P3321564	19215	4371.8	1.510302e+000	1.515969e+000	28	27	5.405256e+000	0	0	0	0	0	0	0.648321	0	0	30	27.1444
DATA	1277	8	129	0	0	A_21_P0002153	lnc-ACP1-6:1	19236	4371.8	1.513170e+000	1.517594e+000	26	27	5.280473e+000	0	0	0	0	0	0	-1.01714	0	0	30	26.8859
DATA	1278	8	130	0	0	A_32_P496893	NM_001014830	19257.3	4371.9	1.516118e+000	1.520550e+000	26	26	5.110090e+000	0	0	0	0	0	0	-1.89383	0	0	30	26.6522
DATA	1279	8	131	0	0	A_33_P3305243	ENST00000373903	19278.4	4371.97	1.948209e+000	1.535908e+000	29	27	5.415729e+000	0	0	0	0	0	0	2.03951	1	0	30	27.0964
DATA	1280	8	132	0	0	A_22_P00002025	lnc-BEST4-1:1	19299.6	4371.97	3.219968e+000	1.560045e+000	30.5	27	5.139996e+000	0	0	0	0	0	0	3.36435	1	0	30	27.1634
DATA	1281	8	133	0	0	A_23_P1145	NM_018109	19320.1	4371.26	2.215779e+001	2.692255e+000	51	27	5.797604e+000	0	0	0	0	0	0	23.1092	1	1	21.4095	27.9437
DATA	1282	8	134	0	0	A_22_P00021084	lnc-KANSL3-1:1	19342.5	4371.73	5.977277e+002	5.979241e+001	654	28	5.772185e+000	0	0	0	0	0	0	622.099	1	1	24.4106	27.9204
DATA	1283	8	135	0	0	A_23_P258493	NM_005573	19363.6	4371.39	2.046735e+002	2.052485e+001	244	27	5.850047e+000	0	0	0	0	0	0	212.62	1	1	24.4106	27.9378
DATA	1284	8	136	0	1	ETG04_27747	ETG04_27747	19384.3	4371.61	1.533691e+000	1.538175e+000	27	27	5.553949e+000	0	0	0	0	0	0	-0.428872	0	0	30	27.0883
DATA	1285	8	137	0	0	A_23_P120710	NM_003316	19405.6	4371.58	7.473392e+001	7.630627e+000	110	27	5.660185e+000	0	0	0	0	0	0	77.3446	1	1	25.1049	27.2169
DATA	1286	8	138	0	0	A_23_P163161	NM_020195	19427.2	4371.5	2.229532e+002	2.234871e+001	257.5	26	5.402202e+000	0	0	0	0	0	0	230.313	1	1	25.7804	26.8095
DATA	1287	8	139	0	0	A_21_P0002189	lnc-SLC4A1AP-1:8	19447.8	4371.52	1.542120e+000	1.546628e+000	24.5	26.5	5.424100e+000	0	0	0	0	0	0	-2.15242	0	0	30	26.9862
DATA	1288	8	140	0	0	A_22_P00003573	lnc-CCT7-1:1	19469	4371.5	1.544821e+000	1.549337e+000	25.5	27	5.341096e+000	0	0	0	0	0	0	-1.46354	0	0	30	26.9749
DATA	1289	8	141	0	0	A_22_P00016698	lnc-TRAF3IP2-1:1	19490	4371.5	1.547420e+000	1.551945e+000	25	27	5.260089e+000	0	0	0	0	0	0	-2.24231	0	0	30	27.393
DATA	1290	8	142	0	0	A_21_P0000859	NR_038980	19511.2	4371.52	8.241556e+000	1.759456e+000	37	27	5.607306e+000	0	0	0	0	0	0	8.45577	1	1	30	27.5816
DATA	1291	8	143	0	0	A_23_P110811	NM_001867	19533.1	4371.4	6.024931e+003	6.024951e+002	5972	27	5.552725e+000	0	0	0	0	0	0	6171.63	1	1	25.7804	27.1922
DATA	1292	8	144	0	0	A_21_P0007822	lnc-EIF2S3L.1-2:1	19553.6	4371.59	5.788149e+000	1.663241e+000	33	27	5.626005e+000	0	0	0	0	0	0	5.92038	1	0	30	27.3728
DATA	1293	8	145	0	0	A_24_P181672	NM_001009905	19575	4371.66	3.446121e+001	3.783396e+000	62	26	5.493491e+000	0	0	0	0	0	0	35.1979	1	1	26.0017	27.0975
DATA	1294	8	146	0	0	A_23_P144020	NM_175613	19596	4371.5	1.558974e+000	1.563601e+000	28	26	5.512787e+000	0	0	0	0	0	0	0.149662	0	0	26.2212	26.7125
DATA	1295	8	147	0	0	A_33_P3267769	NM_001001914	19617	4371.5	1.560868e+000	1.565455e+000	27	26	5.593087e+000	0	0	0	0	0	0	0.0869021	0	0	30	26.4405
DATA	1296	8	148	0	0	A_33_P3282840	NM_001030001	19639.1	4371.6	3.559887e+002	3.563335e+001	378	26	5.447384e+000	0	0	0	0	0	0	362.262	1	1	26.2212	26.3377
DATA	1297	8	149	0	0	A_21_P0009753	ENST00000590677	19659.9	4371.77	1.756140e+001	2.354860e+000	44	26	5.304406e+000	0	0	0	0	0	0	17.8528	1	1	22.9591	26.1337
DATA	1298	8	150	0	0	A_21_P0005753	lnc-UTP23-2:1	19680.6	4371.59	1.827635e+000	1.580778e+000	30	26	5.140798e+000	0	0	0	0	0	0	1.85641	1	0	30	26.3008
DATA	1299	8	151	0	0	A_23_P83073	NM_032558	19702.4	4371.46	6.523002e+001	6.709601e+000	92	26	5.427304e+000	0	0	0	0	0	0	66.207	1	1	24.8756	26.5012
DATA	1300	8	152	0	0	A_23_P62605	NM_000975	19723.1	4371.4	2.252812e+004	2.252812e+003	22329	26.5	5.733350e+000	0	0	0	0	0	0	22852	1	1	26.2212	26.6626
DATA	1301	8	153	0	0	A_33_P3345011	NM_178525	19744	4371.5	1.840173e+000	1.583773e+000	28	27	5.520315e+000	0	0	0	0	0	0	1.86574	1	0	26.2212	26.6285
DATA	1302	8	154	0	0	A_33_P3349840	ENST00000437531	19765.6	4371.49	7.891193e+001	8.046550e+000	106	27	5.436147e+000	0	0	0	0	0	0	79.9828	1	1	24.4106	26.8954
DATA	1303	8	155	0	0	A_24_P548060	ENST00000419499	19786.3	4371.5	2.799187e+001	3.211265e+000	55	28	5.747265e+000	0	0	0	0	0	0	28.3675	1	1	27.0811	28.105
DATA	1304	8	156	0	0	A_23_P256455	NM_002947	19807.5	4371.5	4.467459e+002	4.470230e+001	475.5	27	5.639882e+000	0	0	0	0	0	0	452.752	1	1	27.9146	27.8747
DATA	1305	8	157	0	0	A_22_P00007771	lnc-HNRNPA1-1:1	19828.7	4371.5	1.568830e+000	1.573417e+000	26.5	27	5.820285e+000	0	0	0	0	0	0	-0.309929	0	0	30	28.1247
DATA	1306	8	158	0	0	A_22_P00016768	XR_251845	19849.8	4371.5	1.568207e+000	1.572792e+000	24	27	5.180893e+000	0	0	0	0	0	0	-2.38225	0	0	30	27.1985
DATA	1307	8	159	0	0	A_22_P00016720	lnc-TRAPPC4-1:1	19871	4371.5	1.567269e+000	1.571851e+000	27	27	5.721923e+000	0	0	0	0	0	0	-0.366107	0	0	30	27.646
DATA	1308	8	160	0	0	A_23_P436618	NM_000810	19892.2	4371.5	1.566001e+000	1.570612e+000	26.5	26.5	5.731651e+000	0	0	0	0	0	0	0.1023	0	0	30	26.8981
DATA	1309	8	161	0	0	A_33_P3345210	NM_001164407	19913.3	4371.5	1.564390e+000	1.573066e+000	28	26	5.809473e+000	0	0	0	0	0	0	1.15404	0	0	30	26.3869
DATA	1310	8	162	0	0	A_22_P00002244	XR_424156	19935.1	4371.27	7.737941e+001	7.894982e+000	101	26	5.767867e+000	0	0	0	0	0	0	78.7647	1	1	26.0017	26.4785
DATA	1311	8	163	0	0	A_23_P69941	NR_027706	19955.6	4371.41	1.560048e+000	1.564676e+000	26.5	26	5.394137e+000	0	0	0	0	0	0	0.146618	0	0	30	26.1292
DATA	1312	8	164	0	0	A_19_P00810982	lnc-MACROD1-1:1	19977.3	4371.53	3.325232e+001	3.673760e+000	56	25	5.090722e+000	0	0	0	0	0	0	33.9561	1	1	25.1049	25.4654
DATA	1313	9	1	0	0	A_23_P392076	NM_014574	16515.9	4379.62	7.381650e+000	1.781384e+000	34.5	25	5.053449e+000	0	0	0	0	0	0	6.91737	1	0	17.2609	25.4251
DATA	1314	9	2	0	0	A_22_P00003761	lnc-CDIPT-1:7	16538.7	4379.72	2.827858e+001	3.307191e+000	56.5	25	5.198955e+000	0	0	0	0	0	0	26.3005	1	1	23.4529	25.8086
DATA	1315	9	3	0	0	A_22_P00003103	NR_033838	16559	4379.5	5.658311e+001	5.915535e+000	77	26	5.312330e+000	0	0	0	0	0	0	52.3028	1	1	26.2212	26.7085
DATA	1316	9	4	0	0	A_21_P0011474	NM_001005735	16580.3	4379.5	1.195294e+001	2.107637e+000	40.5	26	5.404867e+000	0	0	0	0	0	0	10.9819	1	1	27.0811	27.3794
DATA	1317	9	5	0	0	A_23_P217178	NM_005462	16601.5	4379.5	1.740542e+000	1.750355e+000	32	28	5.371814e+000	0	0	0	0	0	0	1.17422	0	0	30	28.0126
DATA	1318	9	6	0	0	A_33_P3311646	A_33_P3311646	16622.7	4379.5	3.821335e+003	3.821375e+002	3488	28	5.601394e+000	0	0	0	0	0	0	3473.53	1	1	25.3321	28.0502
DATA	1319	9	7	0	0	A_21_P0012698	TCONS_l2_00021455	16643.8	4379.5	1.757721e+000	1.765968e+000	30	27	5.014849e+000	0	0	0	0	0	0	0.947518	0	0	30	28.1504
DATA	1320	9	8	0	0	A_22_P00016696	lnc-TRA2A-1:1	16664.9	4379.67	3.263039e+002	3.267839e+001	328	27	5.273752e+000	0	0	0	0	0	0	293.941	1	1	24.1747	27.7331
DATA	1321	9	9	0	0	A_24_P32935	NM_000803	16686.2	4379.64	1.441281e+001	2.288314e+000	41	27	5.368098e+000	0	0	0	0	0	0	12.933	1	1	22.1978	27.627
DATA	1322	9	10	0	0	A_22_P00022068	ENST00000440455	16707.3	4379.5	1.778237e+000	1.783436e+000	29	27	5.163574e+000	0	0	0	0	0	0	-0.718668	0	0	30	27.1406
DATA	1323	9	11	0	0	A_24_P140608	NM_001945	16728.4	4379.41	1.783671e+000	1.788886e+000	30	27	5.125677e+000	0	0	0	0	0	0	-0.124855	0	0	30	27.0449
DATA	1324	9	12	0	0	A_33_P3373885	ENST00000416045	16749.6	4379.41	1.788539e+000	1.796178e+000	30.5	27	5.312032e+000	0	0	0	0	0	0	0.826918	0	0	30	27.0205
DATA	1325	9	13	0	0	A_23_P115762	NM_007265	16770.8	4379.66	1.086137e+002	1.100921e+001	117.5	27	5.309800e+000	0	0	0	1	0	0	96.3361	1	1	24.8756	27.1907
DATA	1326	9	14	0	0	A_23_P169887	NM_001521	16791.9	4379.73	1.761475e+002	1.770666e+001	181	27	5.368608e+000	0	0	0	0	0	0	155.918	1	1	26.0017	27.1347
DATA	1327	9	15	0	1	ERCC-00043_129	ERCC-00043_129	16813	4379.5	2.499298e+000	1.821926e+000	31.5	27	5.388155e+000	0	0	0	0	0	0	2.20875	1	0	30	27.297
DATA	1328	9	16	0	0	A_22_P00016682	lnc-TPR-1:1	16834.2	4379.48	1.810823e+000	1.816193e+000	32	26	5.669577e+000	0	0	0	0	0	0	1.59815	1	0	30	27.0185
DATA	1329	9	17	0	0	A_22_P00005013	lnc-DDX20-2:3	16855.5	4379.32	1.803675e+000	1.808948e+000	30	27	5.306123e+000	0	0	0	0	0	0	-0.536985	0	0	30	27.2605
DATA	1330	9	18	0	0	A_22_P00012139	NM_032940	16876.6	4379.24	3.331067e+001	3.791168e+000	58.5	27	5.436430e+000	0	0	0	0	0	0	29.3482	1	1	24.4106	26.9811
DATA	1331	9	19	0	0	A_33_P3321263	ENST00000328113	16897.7	4379.39	1.805848e+000	1.811127e+000	30	27	5.745996e+000	0	0	0	0	0	0	-0.227219	0	0	27.2919	27.5194
DATA	1332	9	20	0	0	A_22_P00010716	ENST00000510360	16919	4379.5	3.865773e+000	1.852278e+000	31	27	5.566083e+000	0	0	0	0	0	0	3.40356	1	0	26.2212	27.5211
DATA	1333	9	21	0	0	A_33_P3268989	THC2581013	16940	4379.5	1.001791e+001	2.069880e+000	39	27	5.424604e+000	0	0	0	0	0	0	8.82102	1	1	26.2212	27.124
DATA	1334	9	22	0	0	A_23_P364613	NM_138413	16961.3	4379.39	3.177013e+000	1.838251e+000	33	26	5.003711e+000	0	0	0	0	0	0	2.79854	1	0	30	26.5385
DATA	1335	9	23	0	0	A_33_P3406998	NM_130438	16983	4379.39	4.280560e+001	4.647291e+000	67	27	4.977247e+000	0	0	0	0	0	0	37.7299	1	1	26.4388	26.7773
DATA	1336	9	24	0	0	A_33_P3290602	NR_102705	17003.9	4379.15	5.061815e+002	5.065042e+001	456	27	4.910077e+000	0	0	0	0	0	0	446.567	1	1	27.0811	26.672
DATA	1337	9	25	0	0	A_33_P3215848	BC044628	17024.7	4379.1	1.181831e+001	2.158221e+000	40.5	27	4.850434e+000	0	0	0	0	0	0	10.4376	1	1	28.3221	27.2097
DATA	1338	9	26	0	0	A_23_P27207	NM_145651	17046	4379.26	1.800113e+001	2.548205e+000	44.5	28	4.749264e+000	0	0	0	0	0	0	15.9182	1	1	26.8687	27.4435
DATA	1339	9	27	0	0	A_23_P36647	NM_177441	17066.9	4379.27	3.334582e+002	3.339442e+001	318	28	5.094339e+000	0	0	0	0	0	0	295.313	1	1	26.4388	27.5181
DATA	1340	9	28	0	0	A_22_P00005426	lnc-DTWD2-1:2	17088.2	4379.19	1.792558e+000	1.797799e+000	28	28	4.855430e+000	0	0	0	0	0	0	-1.34987	0	0	30	27.4633
DATA	1341	9	29	0	0	A_22_P00024948	lnc-CTIF-2:1	17109.7	4379.58	1.823511e+001	2.558393e+000	45	28	4.868080e+000	0	0	0	0	0	0	16.2069	1	1	25.1049	27.5936
DATA	1342	9	30	0	0	A_22_P00009778	ENST00000584649	17130.4	4378.81	1.551021e+001	2.368913e+000	43	27	5.529189e+000	0	0	0	0	0	0	13.8154	1	1	28.3221	27.3176
DATA	1343	9	31	0	0	A_22_P00003695	ENST00000567058	17151.6	4379	1.901911e+000	1.796695e+000	32	27	5.598651e+000	0	0	0	0	0	0	1.69784	1	0	29.1201	27.5
DATA	1344	9	32	0	0	A_21_P0008597	ENST00000567647	17172.8	4379.19	1.777173e+000	1.782369e+000	27	27	5.404231e+000	0	0	0	0	0	0	-2.56142	0	0	30	27.187
DATA	1345	9	33	0	0	A_33_P3212274	BC016059	17194	4379.2	3.791562e+001	4.187662e+000	65	27.5	5.507724e+000	0	0	0	0	0	0	34.0149	1	1	28.1191	27.0492
DATA	1346	9	34	0	0	A_33_P3258146	NM_001258000	17215.2	4379.19	7.089255e+000	1.909455e+000	36	27	5.576819e+000	0	0	0	0	0	0	6.37721	1	0	28.5237	27.0516
DATA	1347	9	35	0	0	A_23_P65189	NM_000209	17236.4	4379	1.762723e+000	1.767877e+000	27	27	5.651764e+000	0	0	0	0	0	0	-2.40291	0	0	30	27.1954
DATA	1348	9	36	0	0	A_19_P00316371	NR_038393	17257.5	4379	1.757501e+000	1.762639e+000	29	27	5.520638e+000	0	0	0	0	0	0	-1.37984	0	0	30	27.1737
DATA	1349	9	37	0	0	A_32_P202438	AK025716	17278.6	4379	5.958040e+000	1.855467e+000	35	27	5.359318e+000	0	0	0	0	0	0	5.40771	1	0	29.1201	27.1825
DATA	1350	9	38	0	0	A_23_P122233	NM_001014990	17300.4	4378.88	1.872231e+002	1.880405e+001	203	26	4.898201e+000	0	0	0	0	0	0	170.495	1	1	25.7804	26.54
DATA	1351	9	39	0	0	A_22_P00003094	lnc-C8orf83-2:1	17321	4379.2	1.740754e+000	1.745843e+000	26	26	4.853665e+000	0	0	0	0	0	0	-3.11931	0	0	30	26.302
DATA	1352	9	40	0	0	A_33_P3208970	NM_001114759	17341.8	4378.55	3.055756e+001	3.516349e+000	56	26	4.829090e+000	0	0	0	0	0	0	28.0118	1	1	24.1747	25.8449
DATA	1353	9	41	0	0	A_21_P0003232	lnc-KCTD6-1:1	17363.4	4379	1.728726e+000	1.733780e+000	28.5	26	5.112885e+000	0	0	0	0	0	0	-0.736318	0	0	30	26.3977
DATA	1354	9	42	0	0	A_33_P3403075	NM_018304	17384.7	4379.05	9.355304e+000	1.964609e+000	38.5	26	5.499417e+000	0	0	0	0	0	0	8.63689	1	1	21.9382	26.6988
DATA	1355	9	43	0	0	A_24_P364807	NM_017839	17405.7	4379	1.236931e+002	1.248851e+001	148	26	5.640206e+000	0	0	0	0	0	0	114.609	1	1	27.2919	26.9234
DATA	1356	9	44	66	-1	3xSLv1	3xSLv1	17426.6	4379	1.710009e+000	1.715009e+000	26	27	5.894479e+000	0	0	0	0	0	0	-2.40037	0	0	30	27.3452
DATA	1357	9	45	0	0	A_22_P00000675	ENST00000414967	17447.8	4379	1.703565e+000	1.708545e+000	27	27	6.248405e+000	0	0	0	0	0	0	-2.2576	0	0	30	27.4556
DATA	1358	9	46	0	0	A_21_P0011044	TCONS_l2_00005589	17469.2	4379	1.697011e+000	1.703840e+000	29	27	5.860628e+000	0	0	0	0	0	0	0.747353	0	0	30	27.0231
DATA	1359	9	47	0	0	A_23_P104372	NM_015190	17490.1	4378.76	2.120849e+002	2.127615e+001	237	26	5.527247e+000	0	0	0	0	0	0	199.51	1	1	26.6546	26.6692
DATA	1360	9	48	0	0	A_22_P00024301	lnc-DNAJC24-1:1	17511.5	4379	1.683876e+000	1.689975e+000	30	26	5.363214e+000	0	0	0	0	0	0	0.595072	0	0	30	26.1506
DATA	1361	9	49	0	0	A_22_P00001416	ENST00000526455	17532.6	4378.97	1.677289e+000	1.687455e+000	31	26	5.508990e+000	0	0	0	0	0	0	1.26255	0	0	30	26.8077
DATA	1362	9	50	0	0	A_22_P00005153	lnc-DHX57-2:1	17553.6	4379	1.670695e+000	1.675579e+000	28	26	4.911693e+000	0	0	0	0	0	0	-0.847521	0	0	30	26.0474
DATA	1363	9	51	0	0	A_23_P6596	NM_005524	17574.9	4378.9	1.664005e+000	1.674141e+000	31	26	5.564460e+000	0	0	0	0	0	0	1.26866	0	0	30	26.8417
DATA	1364	9	52	0	0	A_21_P0000081	NM_001170797	17596.2	4378.93	3.428867e+001	3.810513e+000	61	27	5.528148e+000	0	0	0	0	0	0	32.9005	1	1	25.3321	26.85
DATA	1365	9	53	0	0	A_33_P3304427	NM_001190787	17617.4	4379	1.650732e+000	1.655558e+000	28	27	4.865553e+000	0	0	0	0	0	0	-1.28231	0	0	30	26.4226
DATA	1366	9	54	0	0	A_21_P0014863	BC051442	17638.3	4378.63	4.036992e+002	4.040359e+001	396	26.5	5.062791e+000	0	0	0	0	0	0	390.46	1	1	26.0017	26.485
DATA	1367	9	55	0	0	A_24_P254346	NM_006052	17659.2	4378.79	2.173368e+002	2.179565e+001	231	27	5.218102e+000	0	0	0	0	0	0	211.039	1	1	27.501	27.083
DATA	1368	9	56	0	0	A_21_P0004716	ENST00000612554	17680.6	4379	1.631145e+000	1.635914e+000	27	27	5.525035e+000	0	0	0	0	0	0	-1.41034	0	0	29.1201	27.3261
DATA	1369	9	57	0	0	A_21_P0006907	lnc-ADD3-3:1	17702	4378.8	1.624595e+000	1.629345e+000	29	27	5.523928e+000	0	0	0	0	0	0	-0.907038	0	0	28.1191	26.8849
DATA	1370	9	58	0	0	A_33_P3395883	A_33_P3395883	17722.7	4378.6	2.247177e+002	2.253030e+001	249	27	5.609820e+000	0	0	0	0	0	0	220.82	1	1	26.4388	27.1628
DATA	1371	9	59	0	0	A_23_P357760	ENST00000481340	17744.4	4379	1.611864e+000	1.616855e+000	27.5	26.5	5.837886e+000	0	0	0	0	0	0	0.296099	0	0	29.1201	26.8379
DATA	1372	9	60	0	1	ERCC-00025_93	DQ883689	17765.4	4378.97	1.605629e+000	1.610324e+000	26	26	5.137912e+000	0	0	0	0	0	0	-1.89824	0	0	29.1201	26.3587
DATA	1373	9	61	0	0	A_22_P00001540	lnc-ARHGEF2-2:1	17786.4	4378.46	2.965557e+001	3.371612e+000	59	27	4.892557e+000	0	0	0	0	0	0	29.4849	1	1	24.4106	26.9073
DATA	1374	9	62	0	0	A_23_P171223	NM_022101	17808.2	4378.83	4.773877e+000	1.667669e+000	31.5	27	5.360071e+000	0	0	0	0	0	0	4.76497	1	0	30	27.0651
DATA	1375	9	63	0	0	A_23_P132444	NM_006756	17829.1	4378.59	6.148492e+002	6.150552e+001	631	27	5.310893e+000	0	0	0	0	0	0	615.998	1	1	26.2212	27.0228
DATA	1376	9	64	0	0	A_33_P3300262	NM_001177972	17850	4378.8	1.581477e+000	1.586100e+000	28	27	5.262296e+000	0	0	0	0	0	0	-0.920311	0	0	30	27.3891
DATA	1377	9	65	0	0	A_33_P3358856	ENST00000494093	17871.9	4378.85	3.347494e+003	3.347531e+002	3420	28	5.729713e+000	0	0	0	0	0	0	3378.84	1	1	27.2919	27.9679
DATA	1378	9	66	0	0	A_23_P110504	NM_030782	17892.1	4378.73	1.793316e+002	1.800216e+001	214	27	4.714403e+000	0	0	0	0	0	0	181.636	1	1	26.2212	27.4076
DATA	1379	9	67	0	0	A_33_P3231981	NM_007262	17913.5	4378.36	1.648221e+003	1.648295e+002	1646	27	5.122881e+000	0	0	0	0	0	0	1675.43	1	1	25.3321	27.2329
DATA	1380	9	68	0	0	A_23_P396934	NM_001144990	17934.6	4378.87	1.559015e+000	1.563573e+000	28	27	5.389969e+000	0	0	0	0	0	0	-0.475161	0	0	30	27.2757
DATA	1381	9	69	0	0	A_21_P0011925	lnc-TEX261-2:1	17955.7	4378.36	1.393315e+001	2.090312e+000	44	26	4.959592e+000	0	0	0	0	0	0	14.261	1	1	24.8756	26.7197
DATA	1382	9	70	0	0	A_21_P0001740	lnc-WARS2-1:1	17977	4378.5	1.548489e+000	1.553016e+000	25	26	5.040910e+000	0	0	0	0	0	0	-3.91183	0	0	30	26.3529
DATA	1383	9	71	0	0	A_33_P3214501	NM_022767	17997.8	4378.72	6.781755e+000	1.690072e+000	36	26	5.012223e+000	0	0	0	0	0	0	6.98705	1	0	26.6546	26.5328
DATA	1384	9	72	0	0	A_33_P3372659	A_33_P3372659	18019.4	4378.59	1.538517e+000	1.543015e+000	27	27	5.059684e+000	0	0	0	0	0	0	-1.36295	0	0	30	27.0189
DATA	1385	9	73	0	0	A_23_P159851	NM_032803	18040.5	4378.68	1.533766e+000	1.538250e+000	26	27	5.213715e+000	0	0	0	0	0	0	-2.90761	0	0	30	26.9354
DATA	1386	9	74	0	0	A_23_P65307	NM_032229	18061.6	4378.59	1.529152e+000	1.533623e+000	25	27	5.284872e+000	0	0	0	0	0	0	-3.93044	0	0	30	27.0037
DATA	1387	9	75	0	0	A_24_P50245	NM_006120	18083.3	4378.5	4.114265e+002	4.117105e+001	453	27	5.511103e+000	0	0	0	0	0	0	429.156	1	1	25.3321	27.1618
DATA	1388	9	76	0	0	A_24_P88554	NM_003846	18104	4378.5	1.175330e+002	1.185179e+001	155	27	5.443245e+000	0	0	0	0	0	0	122.938	1	1	26.2212	26.9377
DATA	1389	9	77	0	0	A_21_P0001415	XR_247053	18125	4378.5	1.644649e+000	1.529493e+000	30	26	5.549059e+000	0	0	0	0	0	0	1.72498	1	0	30	26.903
DATA	1390	9	78	0	1	ERCC-00071_128	DQ883654	18146.3	4378.5	5.801478e+001	5.996427e+000	89	27	5.405764e+000	0	0	0	0	0	0	61.0111	1	1	27.0811	27.092
DATA	1391	9	79	0	0	A_33_P3213288	NM_004847	18168.2	4378.18	5.482724e+002	5.484810e+001	600	27	5.271363e+000	0	0	0	0	0	0	578.118	1	1	26.4388	27.4603
DATA	1392	9	80	0	0	A_22_P00000150	NR_120551	18188.6	4378.59	1.504597e+000	1.509079e+000	30	27	5.508126e+000	0	0	0	0	0	0	0.167232	0	0	27.501	27.0543
DATA	1393	9	81	0	0	A_21_P0004277	lnc-GPR98-2:1	18209.8	4378.52	7.724149e+000	1.692036e+000	36	27	5.469235e+000	0	0	0	0	0	0	8.18313	1	1	30	27.0038
DATA	1394	9	82	0	0	A_24_P132518	NM_001556	18231.5	4378.39	1.380953e+002	1.389097e+001	174	27	5.368365e+000	0	0	0	0	0	0	146.64	1	1	25.5572	27.0311
DATA	1395	9	83	0	0	A_23_P404821	NM_001080392	18252.5	4378.64	2.910113e+001	3.273394e+000	59	27	5.041716e+000	0	0	0	0	0	0	30.9674	1	1	23.4529	27.0545
DATA	1396	9	84	0	0	A_22_P00003889	NM_020747	18273.3	4378.5	1.491419e+000	1.499933e+000	29	27	5.529669e+000	0	0	0	0	0	0	1.18934	0	0	30	27.7214
DATA	1397	9	85	0	0	A_23_P124003	NM_170683	18295.1	4378.47	4.062911e+002	4.065653e+001	447	28	5.422899e+000	0	0	0	0	0	0	434.076	1	1	25.3321	27.6531
DATA	1398	9	86	0	0	A_33_P3373403	NM_016274	18316.2	4378.36	8.612205e+001	8.740165e+000	119.5	28	5.860597e+000	0	0	0	0	0	0	92.1787	1	1	24.6442	27.6331
DATA	1399	9	87	0	0	A_33_P3264089	NM_001164458	18336.7	4378.5	2.039521e+000	1.501548e+000	29.5	27	5.712011e+000	0	0	0	0	0	0	2.18658	1	0	27.0811	27.1694
DATA	1400	9	88	0	0	A_22_P00014113	lnc-SBK2-1:1	18358.4	4378.64	8.849547e+000	1.728857e+000	37	27	5.740344e+000	0	0	0	0	0	0	9.50322	1	1	19.1492	27.008
DATA	1401	9	89	0	0	A_21_P0000258	NR_002564	18379.3	4378.5	4.510703e+002	4.513140e+001	515	27	5.607569e+000	0	0	0	0	0	0	485.104	1	1	25.3321	27.0661
DATA	1402	9	90	0	0	A_33_P3418218	NM_033127	18400.3	4378.5	1.476666e+000	1.481234e+000	28	27	5.444434e+000	0	0	0	0	0	0	0.29342	0	0	30	27.2262
DATA	1403	9	91	0	0	A_23_P211345	NM_080647	18421.3	4378.5	1.011033e+001	1.791646e+000	37.5	28	5.424186e+000	0	0	0	0	0	0	10.9017	1	1	27.0811	27.9023
DATA	1404	9	92	0	1	ERCC-00096_179	DQ459429	18442.6	4378.41	1.473099e+000	1.477406e+000	29.5	27	5.225241e+000	0	0	0	0	0	0	-0.0155241	0	0	30	27.5206
DATA	1405	9	93	0	0	A_21_P0005026	XR_242019	18463.7	4378.5	1.956622e+000	1.488788e+000	31	27	5.053516e+000	0	0	0	0	0	0	2.11442	1	0	30	27.4553
DATA	1406	9	94	0	0	A_33_P3284117	A_33_P3284117	18485	4378.5	1.470201e+000	1.474499e+000	26	27	4.817469e+000	0	0	0	0	0	0	-3.45413	0	0	30	26.8116
DATA	1407	9	95	0	0	A_21_P0008154	lnc-NUFIP1-1:5	18506	4378.5	3.094301e+000	1.505452e+000	33.5	27	4.935403e+000	0	0	0	0	0	0	3.34967	1	0	26.2212	26.8759
DATA	1408	9	96	0	0	A_33_P3326643	NM_001277269	18527.2	4378.5	1.467984e+000	1.472276e+000	28	27	4.822171e+000	0	0	0	0	0	0	-0.561169	0	0	30	26.854
DATA	1409	9	97	0	0	A_33_P3413038	NM_001163257	18548.4	4378.41	3.267113e+000	1.507239e+000	32	28	4.829872e+000	0	0	0	0	0	0	3.54132	1	0	30	27.4331
DATA	1410	9	98	0	0	A_33_P3279620	AK094832	18569.4	4377.66	1.682006e+001	2.234299e+000	46.5	28	5.455577e+000	0	0	0	0	0	0	18.2405	1	1	22.7082	27.5107
DATA	1411	9	99	0	0	A_23_P160177	NM_144699	18591	4378.63	2.161553e+001	2.614132e+000	48	28	5.148952e+000	0	0	0	0	0	0	23.4495	1	1	22.7082	27.438
DATA	1412	9	100	0	0	A_21_P0013482	TCONS_l2_00027767	18612	4378.5	3.791398e+000	1.517901e+000	32.5	28	5.162684e+000	0	0	0	0	0	0	4.11413	1	0	30	27.4506
DATA	1413	9	101	0	0	A_23_P385500	NM_178841	18633.4	4378.33	5.929942e+001	6.109325e+000	90.5	28	5.270483e+000	0	0	0	0	0	0	64.3566	1	1	25.1049	27.73
DATA	1414	9	102	0	0	A_23_P110851	NM_198253	18654.2	4378.5	2.497805e+000	1.490595e+000	31	27	5.047576e+000	0	0	0	0	0	0	2.71092	1	0	30	27.7769
DATA	1415	9	103	0	0	A_22_P00003662	lnc-CDC25C-1:1	18675.4	4378.41	1.465333e+000	1.469618e+000	29	27	5.217238e+000	0	0	0	0	0	0	-0.276135	0	0	30	27.3027
DATA	1416	9	104	0	0	A_22_P00011151	lnc-OBFC2A-1:1	18696.7	4378.36	9.020042e+001	9.139020e+000	131	27	5.616201e+000	0	0	0	0	0	0	97.8726	1	1	25.1049	27.5808
DATA	1417	9	105	0	0	A_23_P321935	NM_030758	18718.6	4378.14	5.628823e+002	5.630743e+001	631	28	5.574597e+000	0	0	0	0	0	0	610.585	1	1	25.3321	27.9632
DATA	1418	9	106	0	0	A_24_P375322	NR_003503	18738.8	4378.5	1.466554e+000	1.470842e+000	28	28	5.566304e+000	0	0	0	0	0	0	-0.290445	0	0	26.6546	28.0159
DATA	1419	9	107	0	0	A_33_P3278755	NM_001032377	18760	4378.5	1.467258e+000	1.471548e+000	25.5	27.5	5.678656e+000	0	0	0	0	0	0	-2.82015	0	0	30	27.7538
DATA	1420	9	108	0	0	A_23_P117582	NM_130469	18781.4	4378.51	4.364417e+002	4.366900e+001	472.5	27	5.574226e+000	0	0	0	0	0	0	472.749	1	1	25.1049	27.2368
DATA	1421	9	109	0	0	A_23_P211806	NM_017724	18802.4	4378.41	1.029889e+002	1.040375e+001	138	27	5.607131e+000	0	0	0	0	0	0	111.482	1	1	30	27.0861
DATA	1422	9	110	0	0	A_23_P48535	NM_001030055	18823.5	4378.32	1.336179e+001	1.989870e+000	42	27	5.774622e+000	0	0	0	0	0	0	14.4526	1	1	27.0811	27.083
DATA	1423	9	111	0	0	A_23_P102508	NM_021095	18844.1	4379.18	1.638353e+001	2.205026e+000	45	27	5.372801e+000	0	0	0	0	0	0	17.7059	1	1	21.4095	27.2753
DATA	1424	9	112	0	0	A_23_P29495	NM_001904	18865.7	4377.89	2.377437e+002	2.382022e+001	259	27	5.505437e+000	0	0	0	0	0	0	256.693	1	1	25.3321	27.444
DATA	1425	9	113	0	0	A_23_P51410	NM_022743	18887	4378.2	4.031396e+000	1.532682e+000	31.5	27	5.621677e+000	0	0	0	0	0	0	4.34815	1	0	30	26.9481
DATA	1426	9	114	0	0	A_33_P3273290	ENST00000464469	18908.2	4378.33	3.892904e+001	4.164879e+000	71.5	26	5.554283e+000	0	0	0	0	0	0	41.9406	1	1	25.7804	26.9888
DATA	1427	9	115	0	0	A_23_P45488	NM_021806	18930.2	4378.04	3.187860e+001	3.515591e+000	62	27	5.519538e+000	0	0	0	0	0	0	34.3024	1	1	24.1747	26.9665
DATA	1428	9	116	0	0	A_23_P319640	NR_024606	18950.7	4378.02	1.394711e+002	1.402584e+001	174	27	5.341330e+000	0	0	0	0	0	0	149.889	1	1	24.8756	27.2846
DATA	1429	9	117	0	0	A_23_P103877	NM_001010847	18971.6	4378.03	1.481683e+000	1.486015e+000	27	27	5.238259e+000	0	0	0	0	0	0	-0.597342	0	0	30	27.1939
DATA	1430	9	118	0	0	A_23_P258310	NM_144651	18992.8	4378.19	1.483802e+000	1.488140e+000	26	27	4.950930e+000	0	0	0	0	0	0	-1.99779	0	0	30	27.0039
DATA	1431	9	119	0	0	A_23_P56529	NM_001087	19014.6	4377.11	7.903616e+001	8.042904e+000	113	27	5.317319e+000	0	0	0	0	0	0	84.5805	1	1	24.6442	26.8635
DATA	1432	9	120	0	0	A_23_P29939	NM_007308	19035	4378.2	1.247153e+004	1.247154e+003	12797	27	5.449725e+000	0	0	0	0	0	0	13325.9	1	1	28.1191	27.3004
DATA	1433	9	121	0	0	A_23_P88222	NM_138790	19056.4	4377.49	1.581090e+001	2.175995e+000	44.5	27	5.622086e+000	0	0	0	0	0	0	16.8671	1	1	24.4106	27.5664
DATA	1434	9	122	0	0	A_21_P0008560	ENST00000558411	19077.4	4378.03	1.493171e+000	1.497536e+000	26.5	27	5.963382e+000	0	0	0	0	0	0	-1.16917	0	0	30	27.8498
DATA	1435	9	123	0	0	A_33_P3267731	NR_034016	19098.6	4378.03	1.495725e+000	1.500098e+000	26.5	28	5.601831e+000	0	0	0	0	0	0	-1.38781	0	0	29.1201	28.1955
DATA	1436	9	124	0	0	A_24_P203765	NM_001287596	19119.6	4378	1.498343e+000	1.502724e+000	27.5	28	5.358167e+000	0	0	0	0	0	0	-0.904966	0	0	30	28.0909
DATA	1437	9	125	0	0	A_33_P3343616	NM_001290131	19141	4378.2	9.058846e+000	1.757011e+000	38	28	5.345438e+000	0	0	0	0	0	0	9.59692	1	1	28.1191	28.0492
DATA	1438	9	126	0	0	A_33_P3248787	DB221055	19162	4378.2	6.715636e+000	1.650983e+000	34	27	5.081041e+000	0	0	0	0	0	0	7.10156	1	0	28.1191	27.4024
DATA	1439	9	127	0	0	A_32_P45974	BC071972	19183.4	4378	1.506656e+000	1.511061e+000	27	27	5.611274e+000	0	0	0	0	0	0	-0.0520193	0	0	30	27.8675
DATA	1440	9	128	0	0	A_22_P00023389	lnc-FAM114A1-1:1	19204.4	4378.03	1.823395e+000	1.524863e+000	29	28	5.205254e+000	0	0	0	0	0	0	1.92092	1	0	29.1201	28.0672
DATA	1441	9	129	0	0	A_33_P3214047	ENST00000412929	19225.5	4378	1.512395e+000	1.520002e+000	29	27	5.244695e+000	0	0	0	0	0	0	1.03408	0	0	29.1201	27.3071
DATA	1442	9	130	0	0	A_22_P00005133	ENST00000542248	19247	4377.43	9.231670e+000	1.778165e+000	36	27	5.297868e+000	0	0	0	0	0	0	9.68817	1	1	22.7082	27.3861
DATA	1443	9	131	0	0	A_22_P00010440	ENST00000556602	19267.8	4378	1.518289e+000	1.522728e+000	27	27	5.253455e+000	0	0	0	0	0	0	-0.354071	0	0	30	27.2873
DATA	1444	9	132	0	0	A_23_P74344	NM_053053	19289.2	4378	1.780857e+001	2.345065e+000	49	27.5	5.639065e+000	0	0	0	0	0	0	18.6158	1	1	28.1191	28.1087
DATA	1445	9	133	0	0	A_22_P00008549	NR_110826	19310.4	4378	1.524278e+000	1.528735e+000	26	28	5.868973e+000	0	0	0	0	0	0	-0.439679	0	0	30	28.4322
DATA	1446	9	134	0	0	A_21_P0004110	ENST00000503488	19331.4	4378	1.527236e+000	1.537479e+000	30.5	28	5.951254e+000	0	0	0	0	0	0	1.38656	0	0	30	28.8462
DATA	1447	9	135	0	0	A_22_P00004430	ENST00000563286	19352.1	4376.93	5.976128e+001	6.169984e+000	90	28	6.021445e+000	0	0	0	0	0	0	62.1149	1	1	25.1049	28.5142
DATA	1448	9	136	0	0	A_24_P253251	NM_003045	19372.7	4377.74	1.079959e+001	1.878859e+000	40	28	6.040288e+000	0	0	0	0	0	0	11.203	1	1	23.4529	28.3488
DATA	1449	9	137	0	0	A_22_P00009751	lnc-ME3-1:1	19394.8	4378	1.536074e+000	1.542590e+000	29	28	5.722110e+000	0	0	0	0	0	0	0.818034	0	0	30	27.8905
DATA	1450	9	138	0	0	A_23_P502035	NM_000155	19416.6	4377.13	4.484790e+001	4.742935e+000	73.5	28	5.396429e+000	0	0	0	0	0	0	46.3443	1	1	24.8756	27.7472
DATA	1451	9	139	0	0	A_23_P218131	NM_032714	19437.5	4377.76	4.954125e+001	5.189837e+000	80	27.5	5.532026e+000	0	0	0	0	0	0	51.0982	1	1	23.9365	27.848
DATA	1452	9	140	0	0	A_33_P3352517	NM_001037162	19458.4	4378	1.544567e+000	1.551498e+000	28.5	27	5.203645e+000	0	0	0	0	0	0	0.89092	0	0	29.1201	27.4076
DATA	1453	9	141	0	0	A_23_P36226	NM_032315	19479.9	4377.77	2.904217e+001	3.292803e+000	58	28	5.358335e+000	0	0	0	0	0	0	29.8488	1	1	24.1747	28.2782
DATA	1454	9	142	0	0	A_24_P367242	NM_181607	19500.6	4378	2.010524e+000	1.567356e+000	28	28	5.338515e+000	0	0	0	0	0	0	2.0629	1	0	30	28.484
DATA	1455	9	143	0	0	A_33_P3744736	NR_046102	19521.6	4378	1.552382e+000	1.561739e+000	28.5	28	5.688117e+000	0	0	0	0	0	0	1.25572	0	0	30	28.1769
DATA	1456	9	144	0	0	A_22_P00021678	lnc-KCNG3-2:1	19543	4377.8	1.554787e+000	1.559333e+000	24	28	5.752589e+000	0	0	0	0	0	0	-2.74381	0	0	28.1191	27.9588
DATA	1457	9	145	0	0	A_33_P3334121	A_33_P3334121	19564	4377.8	6.656066e+000	1.697556e+000	34	27	5.750460e+000	0	0	0	0	0	0	6.7979	1	0	30	27.424
DATA	1458	9	146	0	0	A_32_P175739	NM_000189	19585.9	4377.04	3.735691e+002	3.738962e+001	419	26	5.696983e+000	0	0	0	0	0	0	381.017	1	1	25.3321	27.1701
DATA	1459	9	147	0	0	A_21_P0001665	lnc-APITD1-1:1	19606.4	4377.97	5.943565e+000	1.674889e+000	34	26	5.702294e+000	0	0	0	0	0	0	6.0537	1	0	29.1201	26.8121
DATA	1460	9	148	0	0	A_21_P0012230	ENST00000452028	19627.6	4377.97	1.860463e+000	1.578761e+000	30.5	26	5.531921e+000	0	0	0	0	0	0	1.89267	1	0	30	26.9477
DATA	1461	9	149	0	0	A_21_P0003751	lnc-SNCA-1:1	19648.8	4377.81	1.564866e+000	1.573108e+000	28	26	5.480875e+000	0	0	0	0	0	0	1.09093	0	0	28.5237	26.9964
DATA	1462	9	150	0	0	A_24_P83678	NM_198468	19670	4377.8	2.874828e+000	1.597058e+000	30	26.5	5.420516e+000	0	0	0	0	0	0	2.91862	1	0	30	27.0511
DATA	1463	9	151	0	0	A_23_P113237	NM_001012288	19690.5	4376.73	1.715345e+001	2.326719e+000	44.5	27	5.551155e+000	0	0	0	0	0	0	17.4032	1	1	19.1492	26.941
DATA	1464	9	152	0	0	A_23_P15511	NM_004396	19713.1	4377.02	4.703937e+003	4.703963e+002	4752	27	5.898265e+000	0	0	0	0	0	0	4768.6	1	1	25.3321	27.3425
DATA	1465	9	153	0	0	A_19_P00318152	NR_003239	19733.4	4377.97	8.047561e+002	8.049101e+001	854.5	27	5.902841e+000	0	0	0	0	0	0	815.248	1	1	29.1201	27.3724
DATA	1466	9	154	0	0	A_23_P1981	NM_000207	19754.6	4377.97	2.740269e+000	1.598698e+000	28.5	27	5.756750e+000	0	0	0	0	0	0	2.77482	1	0	30	27.6192
DATA	1467	9	155	0	0	A_22_P00012490	ENST00000518098	19775.8	4377.81	4.593697e+000	1.641017e+000	31.5	28	5.830604e+000	0	0	0	0	0	0	4.65052	1	0	30	28.3309
DATA	1468	9	156	0	0	A_23_P45294	NM_207318	19797.1	4377.31	1.259258e+002	1.269074e+001	155	28	5.545417e+000	0	0	0	0	0	0	127.483	1	1	25.3321	28.4422
DATA	1469	9	157	0	0	A_22_P00018788	ENST00000518620	19818	4377.8	1.570834e+000	1.576578e+000	28	28	5.665094e+000	0	0	0	0	0	0	0.609852	0	0	30	28.6266
DATA	1470	9	158	0	0	A_22_P00017031	ENST00000436418	19839.3	4377.61	1.570352e+000	1.576875e+000	28	29	5.686248e+000	0	0	0	0	0	0	0.790096	0	0	30	28.7011
DATA	1471	9	159	0	0	A_33_P3241090	NM_001005186	19860.5	4377.68	1.569638e+000	1.574227e+000	26	27	5.499417e+000	0	0	0	0	0	0	-0.114592	0	0	30	27.8406
DATA	1472	9	160	0	0	A_21_P0014408	NR_040513	19881.5	4377.68	1.568591e+000	1.573515e+000	26	27	5.922574e+000	0	0	0	0	0	0	0.330928	0	0	30	27.9575
DATA	1473	9	161	0	0	A_23_P213959	NM_133263	19902.7	4377.61	1.057346e+001	1.894310e+000	36	27	5.939594e+000	0	0	0	0	0	0	10.7291	1	1	27.2919	27.5062
DATA	1474	9	162	0	0	A_23_P102462	NM_153214	19924	4377.5	3.693630e+000	1.612826e+000	30	26	5.502466e+000	0	0	0	0	0	0	3.7523	1	0	26.2212	26.6203
DATA	1475	9	163	0	0	A_24_P39928	NM_001080468	19945	4377.5	1.572279e+000	1.575725e+000	28	26	5.427413e+000	0	0	0	0	0	0	1.59939	1	0	26.2212	26.2685
DATA	1476	9	164	0	0	A_22_P00000767	NR_120311	19966.2	4377.52	1.560800e+000	1.565363e+000	25	26	5.285536e+000	0	0	0	0	0	0	-0.912333	0	0	30	26.0016
DATA	1477	10	1	0	0	A_21_P0012834	ENST00000513310	16527.4	4385.41	2.329671e+000	1.728817e+000	28	25	5.045516e+000	0	0	0	0	0	0	2.16899	1	0	27.501	25.5352
DATA	1478	10	2	0	0	A_21_P0009431	NR_120419	16548.6	4385.64	2.740512e+001	3.238072e+000	56	26	5.188096e+000	0	0	0	0	0	0	25.3421	1	1	25.3321	25.9851
DATA	1479	10	3	0	0	A_23_P374782	NM_001024666	16569.3	4385.53	8.360845e+002	8.362646e+001	805	26	5.422778e+000	0	0	0	0	0	0	768.508	1	1	25.5572	27.1445
DATA	1480	10	4	0	0	A_21_P0003186	NR_034007	16591	4385.5	1.740240e+000	1.745328e+000	27	28	5.482128e+000	0	0	0	0	0	0	-3.49952	0	0	26.2212	27.9038
DATA	1481	10	5	0	0	A_21_P0005826	lnc-ZMAT4-2:1	16612	4385.5	3.842089e+000	1.796077e+000	31.5	28	5.519314e+000	0	0	0	0	0	0	3.49258	1	0	26.2212	28.2686
DATA	1482	10	6	0	0	A_21_P0002507	lnc-CXCR4-1:1	16633.2	4385.48	2.020053e+000	1.774570e+000	32	28	5.401087e+000	0	0	0	0	0	0	1.82741	1	0	27.0811	28.2738
DATA	1483	10	7	0	0	A_21_P0011943	TCONS_l2_00014767	16654.4	4385.41	3.057629e+000	1.797014e+000	33	28	5.045320e+000	0	0	0	0	0	0	2.75389	1	0	30	28.2063
DATA	1484	10	8	0	0	A_33_P3254136	NM_177531	16675.5	4385.32	1.772661e+000	1.777844e+000	29	27	5.330669e+000	0	0	0	0	0	0	-1.09553	0	0	30	27.6375
DATA	1485	10	9	0	0	A_21_P0000988	ENST00000438619	16696.7	4385.5	1.779205e+000	1.784407e+000	28	27	5.008481e+000	0	0	0	0	0	0	-2.72604	0	0	30	27.3478
DATA	1486	10	10	0	0	A_21_P0000748	NR_038280	16718.2	4385.81	4.655158e+000	1.849969e+000	35	27	5.038079e+000	0	0	0	0	0	0	4.14675	1	0	30	27.1446
DATA	1487	10	11	0	0	A_33_P3863935	NR_028492	16739	4385.5	1.790029e+000	1.795702e+000	30.5	27	5.143621e+000	0	0	0	0	0	0	0.352756	0	0	30	26.8917
DATA	1488	10	12	0	0	A_23_P252817	NM_001048	16760.2	4385.48	1.794478e+000	1.800375e+000	30	27	5.332863e+000	0	0	0	0	0	0	0.428617	0	0	30	26.9761
DATA	1489	10	13	0	0	A_23_P373584	NM_139167	16781.4	4385.41	1.798270e+000	1.803528e+000	28	27	5.449485e+000	0	0	0	0	0	0	-2.21917	0	0	30	27.2679
DATA	1490	10	14	0	0	A_21_P0013968	XM_003119675	16802.4	4385.61	2.987119e+002	2.992579e+001	291.5	27	5.240186e+000	0	0	0	0	0	0	263.671	1	1	24.4106	27.3574
DATA	1491	10	15	0	0	A_33_P3230011	NM_001130159	16823.6	4385.41	1.804113e+000	1.809388e+000	27	26	5.371964e+000	0	0	0	0	0	0	-2.0764	0	0	30	26.9333
DATA	1492	10	16	0	0	A_22_P00016042	NR_110227	16842.9	4385.11	1.950557e+000	1.821605e+000	30.5	27	5.340077e+000	0	0	0	0	0	0	1.71768	1	0	30	27.4091
DATA	1493	10	17	0	0	A_22_P00021957	ENST00000525758	16866	4385.5	4.096116e+000	1.858726e+000	33	27	5.476419e+000	0	0	0	0	0	0	3.6033	1	0	26.2212	27.3711
DATA	1494	10	18	0	1	ERCC-00034_158	DQ855001	16887.2	4385.5	1.808723e+000	1.814016e+000	30	27	5.570134e+000	0	0	0	0	0	0	0.0379428	0	0	30	27.2599
DATA	1495	10	19	0	0	A_23_P358221	NM_015562	16908.1	4385.59	1.140999e+001	2.143447e+000	39.5	27	5.579872e+000	0	0	0	0	0	0	10.029	1	1	25.7804	27.6642
DATA	1496	10	20	0	0	A_23_P10385	NM_016448	16929.5	4385.06	6.057259e+000	1.912670e+000	34	27	5.217358e+000	0	0	0	0	0	0	5.32499	1	0	29.1201	27.3643
DATA	1497	10	21	0	0	A_24_P343233	NM_002124	16950.4	4385.88	3.074448e+003	3.074501e+002	2684.5	27	5.172584e+000	0	0	0	0	0	0	2702.93	1	1	25.3321	26.8294
DATA	1498	10	22	0	0	A_23_P132260	NM_014303	16971.8	4385.6	4.172469e+001	4.549340e+000	65	27	4.990020e+000	0	0	0	0	0	0	36.7051	1	1	25.7804	26.8774
DATA	1499	10	23	0	0	A_23_P113825	NM_144653	16993	4385.31	2.582240e+002	2.588586e+001	254	27	5.040442e+000	0	0	0	0	0	0	227.353	1	1	26.0017	26.8735
DATA	1500	10	24	0	0	A_33_P3319896	NM_001009611	17014	4385.2	1.804324e+000	1.809599e+000	30	27	5.439119e+000	0	0	0	0	0	0	-0.915912	0	0	28.1191	27.2283
DATA	1501	10	25	0	0	A_22_P00011954	lnc-PKMYT1-1:1	17035.4	4385	1.801994e+000	1.807399e+000	30	27	4.911858e+000	0	0	0	0	0	0	0.195773	0	0	30	27.4733
DATA	1502	10	26	0	0	A_23_P8848	NM_018250	17056.9	4385.17	2.106255e+002	2.113972e+001	220	28	5.030040e+000	0	0	0	0	0	0	186.142	1	1	26.6546	27.5783
DATA	1503	10	27	0	0	A_21_P0012929	TCONS_l2_00023251	17077.9	4385.47	4.348345e+001	4.706881e+000	65	28	4.712774e+000	0	0	0	0	0	0	38.4894	1	1	25.7804	27.4591
DATA	1504	10	28	0	0	A_33_P3304081	ENST00000489727	17099.8	4385.25	3.436341e+001	3.878442e+000	59	28	4.880620e+000	0	0	0	0	0	0	30.4767	1	1	25.3321	27.7568
DATA	1505	10	29	0	1	ERCC-00130_136	EF011072	17119.4	4385.6	1.743163e+001	2.502165e+000	44	28	5.066303e+000	0	0	0	1	0	0	15.488	1	1	30	27.6911
DATA	1506	10	30	0	0	A_23_P122924	NM_002192	17141	4385.2	2.742347e+000	1.811754e+000	32	27	5.220488e+000	0	0	0	0	0	0	2.44225	1	0	30	27.5755
DATA	1507	10	31	0	0	A_33_P3266993	AK130024	17161.7	4385.3	1.181575e+001	2.142115e+000	39	28	5.258436e+000	0	0	0	0	0	0	10.5469	1	1	23.2073	27.8934
DATA	1508	10	32	0	0	A_23_P302550	NM_130782	17183.3	4385.25	1.640066e+003	1.640163e+002	1464.5	27	5.450646e+000	0	0	0	0	0	0	1467.74	1	1	26.0017	27.0909
DATA	1509	10	33	0	0	A_23_P110504	NM_030782	17204.2	4385.66	1.777108e+002	1.785976e+001	183.5	28	5.558142e+000	0	0	0	0	0	0	159.447	1	1	25.3321	27.5608
DATA	1510	10	34	0	0	A_33_P3313685	AK123052	17226.2	4384.85	8.831645e+000	1.980008e+000	38	28	5.531723e+000	0	0	0	0	0	0	7.94838	1	0	23.4529	27.1747
DATA	1511	10	35	0	0	A_23_P60101	NM_030895	17246.9	4384.8	8.095512e+000	1.943636e+000	36.5	27	5.887604e+000	0	0	0	0	0	0	7.30696	1	0	21.4095	27.4757
DATA	1512	10	36	0	0	A_32_P489986	NM_001039763	17268.1	4385.1	1.756546e+000	1.761682e+000	26	28	5.466564e+000	0	0	0	0	0	0	-3.64907	0	0	30	27.3295
DATA	1513	10	37	0	0	A_33_P6817068	NR_034118	17289.6	4385.09	1.781783e+001	2.501653e+000	44	27	5.121397e+000	0	0	0	0	0	0	16.1832	1	1	26.8687	27.0894
DATA	1514	10	38	0	0	A_21_P0013273	TCONS_l2_00026242	17309.4	4384.7	1.642738e+001	2.400579e+000	45	27	5.014675e+000	0	0	0	0	0	0	14.9673	1	1	30	26.8462
DATA	1515	10	39	0	0	A_23_P336513	NM_015465	17331.7	4385.24	1.962938e+001	2.626028e+000	47.5	26	5.027496e+000	0	0	0	0	0	0	17.9472	1	1	24.8756	26.2283
DATA	1516	10	40	0	0	A_21_P0010531	ENST00000438195	17352.6	4385	2.404397e+000	1.754877e+000	31	26	4.918666e+000	0	0	0	0	0	0	2.20601	1	0	30	26.2023
DATA	1517	10	41	0	0	A_33_P3392187	NM_001080433	17373.8	4385	1.727080e+000	1.732130e+000	27	26	4.986038e+000	0	0	0	0	0	0	-2.39636	0	0	30	26.5142
DATA	1518	10	42	0	0	A_19_P00808120	NM_001145191	17395.2	4385	2.933276e+001	3.403296e+000	56	27	5.489864e+000	0	0	0	0	0	0	27.1082	1	1	28.1191	27.0694
DATA	1519	10	43	0	0	A_33_P3279119	DR007930	17416.4	4385	1.714364e+000	1.719376e+000	28	27	5.833086e+000	0	0	0	0	0	0	-0.21647	0	0	29.1201	27.3636
DATA	1520	10	44	0	1	ERCC-00017_150	DQ459420	17437.4	4385	1.707960e+000	1.717090e+000	28.5	28	5.951298e+000	0	0	0	0	0	0	1.10908	0	0	30	27.813
DATA	1521	10	45	0	0	A_33_P3257027	NM_002009	17458.5	4385	1.701449e+000	1.706424e+000	30	27	6.053498e+000	0	0	0	0	0	0	-0.0489545	0	0	30	27.588
DATA	1522	10	46	0	0	A_21_P0010617	ENST00000437410	17479.6	4385	2.169107e+000	1.713623e+000	32	27	5.742861e+000	0	0	0	0	0	0	2.0352	1	0	30	27.0888
DATA	1523	10	47	0	0	A_22_P00024648	ENST00000538430	17500.8	4385	1.688251e+000	1.693187e+000	27	26	5.207926e+000	0	0	0	0	0	0	-1.34285	0	0	30	26.3402
DATA	1524	10	48	0	0	A_24_P56388	NM_181054	17521.8	4384.19	1.752809e+002	1.760904e+001	193	26	5.155328e+000	0	0	0	0	0	0	165.767	1	1	24.4106	26.4878
DATA	1525	10	49	0	0	A_23_P60718	NM_024105	17543.2	4384.4	1.565370e+001	2.296040e+000	46	26	5.367357e+000	0	0	0	0	0	0	14.8634	1	1	25.7804	27.0316
DATA	1526	10	50	0	0	A_22_P00011047	lnc-NTNG2-1:1	17564.4	4385	1.668225e+000	1.673103e+000	28	26	5.536304e+000	0	0	0	0	0	0	-1.36613	0	0	30	26.8506
DATA	1527	10	51	0	0	A_23_P106241	NM_004239	17584.9	4384.92	7.247629e+001	7.436777e+000	98	27	5.594565e+000	0	0	0	0	0	0	69.3585	1	1	27.0811	27.1737
DATA	1528	10	52	0	0	A_21_P0005447	NR_028090	17605.9	4385.2	9.523145e+000	1.913748e+000	39	27	5.403705e+000	0	0	0	0	0	0	9.14979	1	1	25.3321	26.8926
DATA	1529	10	53	0	0	A_21_P0001654	lnc-HNRNPU-2:1	17627.8	4384.81	1.648228e+000	1.658493e+000	32	27	5.020293e+000	0	0	0	0	0	0	1.29568	0	0	30	26.4941
DATA	1530	10	54	0	0	A_23_P152963	NM_017622	17648.9	4384.8	9.981446e+001	1.011632e+001	127.5	27	5.387258e+000	0	0	0	0	0	0	96.6911	1	1	26.8687	27.023
DATA	1531	10	55	0	0	A_21_P0013506	TCONS_l2_00028088	17670.2	4384.81	2.252332e+000	1.655186e+000	31	27	5.405510e+000	0	0	0	0	0	0	2.19067	1	0	30	27.4513
DATA	1532	10	56	0	0	A_21_P0012109	NR_110611	17691.4	4385	1.628502e+000	1.633264e+000	27	27	5.450384e+000	0	0	0	0	0	0	-2.50427	0	0	30	27.3217
DATA	1533	10	57	0	0	A_21_P0009733	lnc-CTD-2368P22.1.1-1:1	17712.4	4384.97	1.622059e+000	1.626801e+000	27.5	28	5.519134e+000	0	0	0	0	0	0	-1.95442	0	0	29.1201	27.4624
DATA	1534	10	58	0	0	A_33_P3594654	NM_024121	17732.7	4384.65	1.017547e+002	1.030372e+001	132	28	5.664097e+000	0	0	0	0	0	0	100.14	1	1	25.1049	27.6381
DATA	1535	10	59	0	0	A_33_P3378835	NM_004252	17754.6	4384.76	1.486129e+003	1.486216e+002	1481.5	26	5.548912e+000	0	0	0	0	0	0	1468.5	1	1	26.6546	26.663
DATA	1536	10	60	0	0	A_23_P25706	NM_024734	17776	4384.55	1.745858e+001	2.373324e+000	47	27	5.377089e+000	0	0	0	0	0	0	17.3197	1	1	25.3321	26.8465
DATA	1537	10	61	1028	1	(+)E1A_r60_a97	E1A_r60_a97	17797	4384.8	1.596908e+000	1.601630e+000	29	27	5.006408e+000	0	0	0	0	0	0	0.13021	0	0	30	27.2253
DATA	1538	10	62	0	0	A_33_P3355230	NM_002287	17818.1	4384.48	4.595248e+001	4.864346e+000	73	27	4.942660e+000	0	0	0	0	0	0	45.9357	1	1	26.2212	27.1914
DATA	1539	10	63	0	0	A_23_P144337	NM_012118	17839.4	4384.97	1.584836e+000	1.589469e+000	25	27	4.975694e+000	0	0	0	0	0	0	-4.33357	0	0	29.1201	27.332
DATA	1540	10	64	0	0	A_21_P0013726	NR_122077	17860.5	4384.68	4.493883e+001	4.764740e+000	73	28	5.352225e+000	0	0	0	0	0	0	45.2598	1	1	27.0811	27.9305
DATA	1541	10	65	0	0	A_23_P54929	NM_020424	17881.7	4384.61	8.601510e+001	8.745024e+000	112	27	5.184029e+000	0	0	0	0	0	0	86.9469	1	1	27.2919	27.688
DATA	1542	10	66	0	0	A_21_P0008810	ENST00000570105	17903	4384.5	1.567510e+000	1.577912e+000	31	27	5.152849e+000	0	0	0	0	0	0	1.37346	0	0	30	27.2689
DATA	1543	10	67	0	0	A_22_P00018498	ENST00000555465	17924	4384.5	1.562029e+000	1.566595e+000	29	27	4.896332e+000	0	0	0	0	0	0	-0.133876	0	0	30	26.983
DATA	1544	10	68	0	0	A_21_P0007550	lnc-TMEM106C-1:2	17945.3	4384.61	1.296067e+001	2.029027e+000	42	26	4.910428e+000	0	0	0	0	0	0	13.2409	1	1	27.2919	26.7854
DATA	1545	10	69	0	0	A_24_P152649	NR_033748	17966.5	4384.68	2.073543e+001	2.592349e+000	50	26	4.887729e+000	0	0	0	0	0	0	21.2557	1	1	27.0811	26.8077
DATA	1546	10	70	0	0	A_21_P0005994	NR_109802	17987.5	4384.68	1.546225e+000	1.550746e+000	27	26	5.070347e+000	0	0	0	0	0	0	-2.90073	0	0	30	26.6723
DATA	1547	10	71	0	0	A_23_P132845	NM_004366	18008.8	4384.52	1.541193e+000	1.547380e+000	29	27	5.293664e+000	0	0	0	0	0	0	0.744109	0	0	30	27.096
DATA	1548	10	72	0	0	A_33_P3365601	NM_001278559	18030	4384.5	2.593514e+000	1.562487e+000	31.5	27	5.177512e+000	0	0	0	0	0	0	2.68455	1	0	30	27.1167
DATA	1549	10	73	0	0	A_21_P0009316	lnc-CCL23-1:1	18051	4384.5	1.531643e+000	1.536121e+000	28.5	27	5.470977e+000	0	0	0	0	0	0	-0.710345	0	0	30	27.0151
DATA	1550	10	74	0	0	A_22_P00010737	NR_121565	18072.2	4384.52	1.557887e+000	1.539431e+000	30	27	5.471307e+000	0	0	0	0	0	0	1.62235	1	0	30	27.1039
DATA	1551	10	75	0	0	A_33_P3235029	ENST00000555016	18094.3	4384.5	1.153297e+003	1.153398e+002	1229	27	5.294334e+000	0	0	0	0	0	0	1204.66	1	1	25.3321	27.144
DATA	1552	10	76	0	0	A_33_P3316233	NM_016067	18114.6	4384.59	1.518376e+000	1.527330e+000	30	26	5.193206e+000	0	0	0	0	0	0	1.22915	0	0	30	26.6165
DATA	1553	10	77	0	0	A_22_P00019867	lnc-GSTO2-2:1	18136.2	4384.37	1.657484e+002	1.664427e+001	201	27	5.537925e+000	0	0	0	0	0	0	174.075	1	1	25.7804	26.8914
DATA	1554	10	78	0	0	A_33_P3333092	ENST00000581247	18157	4384.5	1.510303e+000	1.514719e+000	27	27	5.280564e+000	0	0	0	0	0	0	-1.42343	0	0	30	27.218
DATA	1555	10	79	0	0	A_33_P3283964	NR_033740	18178	4384.5	1.506542e+000	1.510949e+000	28.5	27	5.236730e+000	0	0	0	0	0	0	0.0309388	0	0	30	27.4706
DATA	1556	10	80	0	0	A_33_P3292083	ENST00000530033	18199.2	4384.5	1.502914e+000	1.507309e+000	28	27	5.369287e+000	0	0	0	0	0	0	-0.676395	0	0	26.6546	27.2558
DATA	1557	10	81	0	0	A_21_P0014534	XR_245792	18220.3	4384.5	2.838826e+000	1.530396e+000	32	27	5.190157e+000	0	0	0	0	0	0	3.01073	1	0	27.0811	27.4414
DATA	1558	10	82	0	0	A_22_P00001575	lnc-ARL4C-2:5	18241.5	4384.5	2.341014e+000	1.518669e+000	30	27	5.389165e+000	0	0	0	0	0	0	2.48826	1	0	30	27.2636
DATA	1559	10	83	0	0	A_23_P64306	NM_024114	18262.7	4384.5	3.270915e+000	1.532676e+000	31	27	5.311833e+000	0	0	0	0	0	0	3.48397	1	0	30	27.5687
DATA	1560	10	84	0	0	A_33_P3372288	ENST00000334937	18284	4384.5	3.704684e+000	1.539608e+000	33	28	5.475999e+000	0	0	0	0	0	0	3.9539	1	0	26.2212	27.6966
DATA	1561	10	85	0	0	A_22_P00022849	ENST00000429317	18305	4384.5	1.487237e+000	1.491585e+000	24	28	5.516865e+000	0	0	0	0	0	0	-4.98964	0	0	26.2212	27.9433
DATA	1562	10	86	0	0	A_21_P0013758	XM_005274633	18326.2	4384.5	1.484605e+000	1.488946e+000	27	28	5.842425e+000	0	0	0	0	0	0	-2.06528	0	0	26.6546	27.5346
DATA	1563	10	87	0	0	A_21_P0000269	NR_002585	18347.3	4384.5	4.342199e+000	1.548600e+000	32	27	5.800659e+000	0	0	0	0	0	0	4.65891	1	0	27.0811	27.1377
DATA	1564	10	88	0	0	A_21_P0002985	lnc-ROBO2-5:4	18368.5	4384.5	1.479846e+000	1.484173e+000	27	27	5.536275e+000	0	0	0	0	0	0	-1.17706	0	0	30	27.3765
DATA	1565	10	89	0	0	A_33_P3354955	NM_016649	18389.7	4384.5	3.179683e+001	3.508108e+000	64.5	27	5.544876e+000	0	0	0	0	0	0	34.2182	1	1	27.0811	27.3307
DATA	1566	10	90	0	0	A_22_P00012284	lnc-PPP2R2D-3:1	18411.3	4384.5	3.669287e+001	3.956537e+000	68.5	28	5.511552e+000	0	0	0	0	0	0	39.5405	1	1	25.3321	27.9643
DATA	1567	10	91	0	0	A_32_P122240	NM_001270601	18431.9	4384.6	1.216134e+002	1.225086e+001	165	27	5.260111e+000	0	0	0	0	0	0	131.205	1	1	25.7804	27.8517
DATA	1568	10	92	0	0	A_21_P0002257	ENST00000610384	18453	4384.5	2.464870e+000	1.497114e+000	30	27	5.104404e+000	0	0	0	0	0	0	2.66219	1	0	30	27.705
DATA	1569	10	93	0	0	A_23_P359655	NM_152437	18474.2	4384.45	6.712959e+001	6.873144e+000	101.5	27	4.880756e+000	0	0	0	0	0	0	72.5751	1	1	25.7804	27.4387
DATA	1570	10	94	0	0	A_21_P0010591	TCONS_l2_00000966	18495.7	4384.6	5.626154e+001	5.816019e+000	89	27	4.848445e+000	0	0	0	0	0	0	60.879	1	1	24.8756	27.0963
DATA	1571	10	95	0	0	A_21_P0013067	TCONS_l2_00024656	18516.6	4384.41	1.468536e+000	1.472829e+000	26	27	5.091250e+000	0	0	0	0	0	0	-3.36002	0	0	30	27.1673
DATA	1572	10	96	0	0	A_23_P15123	NM_019116	18538.5	4384.5	2.772678e+002	2.776581e+001	336	28	4.851515e+000	0	0	0	0	0	0	300.447	1	1	24.4106	27.4404
DATA	1573	10	97	0	0	A_23_P4387	NM_019016	18559	4384.5	1.466813e+000	1.471101e+000	26	28	5.208037e+000	0	0	0	0	0	0	-2.21105	0	0	30	27.6557
DATA	1574	10	98	0	0	A_21_P0013983	ENST00000437348	18580	4384.5	2.093316e+000	1.485316e+000	28.5	28	5.112299e+000	0	0	0	0	0	0	2.27042	1	0	26.2212	27.6768
DATA	1575	10	99	0	0	A_21_P0011185	TCONS_l2_00007207	18601.9	4384.53	2.533941e+001	2.929477e+000	56	28	5.273847e+000	0	0	0	0	0	0	27.4919	1	1	25.1049	27.4733
DATA	1576	10	100	0	0	A_33_P3407643	NM_001145024	18622.5	4384.32	1.465462e+000	1.470014e+000	28.5	28	5.316012e+000	0	0	0	0	0	0	0.304556	0	0	30	27.584
DATA	1577	10	101	0	0	A_23_P377299	NM_014693	18643.5	4384.32	1.465335e+000	1.469619e+000	28	27	5.261378e+000	0	0	0	0	0	0	-0.784622	0	0	30	27.655
DATA	1578	10	102	0	1	ETG09_205211	ETG09_205211	18664.8	4384.48	1.465367e+000	1.469651e+000	28	27	5.467738e+000	0	0	0	0	0	0	-0.52873	0	0	30	27.69
DATA	1579	10	103	0	0	A_19_P00321493	NR_125403	18686	4384.5	3.134513e+000	1.502891e+000	32	27	5.205507e+000	0	0	0	0	0	0	3.40121	1	0	26.2212	27.1853
DATA	1580	10	104	0	0	A_23_P356616	NM_145804	18707.3	4384.1	2.757659e+001	3.125077e+000	59.5	27	5.615024e+000	0	0	0	0	0	0	29.916	1	1	21.4095	27.9004
DATA	1581	10	105	0	0	A_23_P331479	NM_133471	18728.6	4384.28	3.293415e+003	3.293447e+002	3493	28	5.760706e+000	0	0	0	0	0	0	3571.58	1	1	25.1049	27.9396
DATA	1582	10	106	0	0	A_23_P361940	NM_003874	18749.3	4383.8	2.272290e+001	2.707034e+000	52	28	5.580863e+000	0	0	0	0	0	0	24.6317	1	1	22.1978	28.1014
DATA	1583	10	107	0	0	A_23_P57199	NM_178311	18770.9	4384.44	3.860429e+001	4.131593e+000	70.5	27	5.134282e+000	0	0	0	0	0	0	41.824	1	1	26.0017	27.4231
DATA	1584	10	108	0	0	A_24_P19228	NM_138924	18791.8	4384.19	9.993664e+000	1.780052e+000	39	27	5.053624e+000	0	0	0	0	0	0	10.8204	1	1	28.5237	27.0672
DATA	1585	10	109	0	0	A_33_P3336103	NM_032862	18813	4384.2	9.122479e+000	1.733560e+000	37	27	5.957191e+000	0	0	0	0	0	0	9.8699	1	1	28.1191	27.2078
DATA	1586	10	110	0	0	A_24_P99639	NM_178170	18834	4384.2	4.857390e+000	1.553233e+000	33	27	5.834902e+000	0	0	0	0	0	0	5.25107	1	0	30	27.5754
DATA	1587	10	111	0	0	A_23_P100220	NM_024939	18855.8	4384.54	6.186680e+001	6.360483e+000	95.5	27	5.648215e+000	0	0	0	0	0	0	66.8174	1	1	25.1049	27.682
DATA	1588	10	112	0	0	A_24_P226210	NM_153223	18876.7	4384.27	7.725640e+001	7.865783e+000	108	27	5.533942e+000	0	0	0	0	0	0	83.3564	1	1	26.6546	27.272
DATA	1589	10	113	0	0	A_23_P57306	NM_005441	18897.2	4384.47	2.304367e+001	2.738571e+000	53	27	5.640322e+000	0	0	0	0	0	0	24.8368	1	1	22.7082	27
DATA	1590	10	114	0	0	A_21_P0007436	lnc-CD6-1:1	18918.6	4384	1.477167e+000	1.481486e+000	27.5	26.5	5.536470e+000	0	0	0	0	0	0	-0.314087	0	0	30	26.9962
DATA	1591	10	115	0	0	A_22_P00024702	lnc-FZD4-1:2	18940	4384.2	1.686691e+000	1.492923e+000	31	27	5.563933e+000	0	0	0	0	0	0	1.81351	1	0	30	27.3849
DATA	1592	10	116	0	1	ERCC-00164_60	DQ516779	18961	4384.2	1.480985e+000	1.485315e+000	26	27	5.358800e+000	0	0	0	0	0	0	-2.62757	0	0	30	27.3946
DATA	1593	10	117	0	0	A_33_P3302320	NR_109755	18983.1	4384.29	3.844360e+000	1.536366e+000	30.5	27	5.116608e+000	0	0	0	0	0	0	4.12195	1	0	20.0267	27.3396
DATA	1594	10	118	0	0	A_33_P3405514	NM_001204811	19003.4	4384	1.485225e+000	1.489567e+000	25	27	5.295477e+000	0	0	0	0	0	0	-2.56157	0	0	30	27.1358
DATA	1595	10	119	0	0	A_24_P373333	NM_024946	19024.9	4383.3	1.583742e+002	1.590753e+001	200	27	5.353798e+000	0	0	0	0	0	0	169.314	1	1	24.6442	27.3435
DATA	1596	10	120	0	0	A_21_P0013302	ENST00000413875	19045.6	4384	1.388920e+001	2.040045e+000	41	27	5.611867e+000	0	0	0	0	0	0	14.8251	1	1	29.1201	27.4706
DATA	1597	10	121	0	1	ERCC-00022_66	DQ855004	19066.6	4384	1.805319e+000	1.507514e+000	29.5	27	5.712448e+000	0	0	0	0	0	0	1.92381	1	0	30	27.7527
DATA	1598	10	122	0	0	A_24_P1054	NM_013432	19088.5	4383.73	3.291118e+002	3.294531e+001	382	28	5.750002e+000	0	0	0	0	0	0	350.101	1	1	24.4106	28.2643
DATA	1599	10	123	0	0	A_24_P155617	NM_172370	19109.4	4384	1.497518e+000	1.501897e+000	27	28	5.521558e+000	0	0	0	0	0	0	-1.16332	0	0	30	28.3523
DATA	1600	10	124	0	0	A_23_P202587	NM_018330	19130.2	4384.12	3.325354e+001	3.649887e+000	60	28	5.454501e+000	0	0	0	0	0	0	35.2502	1	1	26.6546	28.1829
DATA	1601	10	125	0	0	A_21_P0004348	lnc-SLC9A3-1:1	19151.5	4384	1.502945e+000	1.507339e+000	28	28	5.247591e+000	0	0	0	0	0	0	-0.873188	0	0	30	27.916
DATA	1602	10	126	0	0	A_23_P106727	NM_014700	19172.2	4384.4	2.448636e+001	2.876857e+000	54	28	5.558973e+000	0	0	0	0	0	0	25.8609	1	1	24.8756	27.9838
DATA	1603	10	127	0	0	A_23_P81441	NM_130848	19194.1	4383.21	1.705823e+001	2.280135e+000	46.5	28	5.576312e+000	0	0	0	0	0	0	17.9815	1	1	21.9382	28.0229
DATA	1604	10	128	0	0	A_23_P31671	NM_006294	19215.1	4383.46	4.152757e+003	4.152785e+002	4320.5	28	5.625210e+000	0	0	0	0	0	0	4369.09	1	1	25.7804	27.7838
DATA	1605	10	129	0	0	A_23_P368067	NM_018833	19236.2	4384	2.105430e+000	1.533445e+000	30	27	5.507814e+000	0	0	0	0	0	0	2.21074	1	0	30	27.2612
DATA	1606	10	130	0	0	A_21_P0009829	NR_109870	19257.4	4384	1.517478e+000	1.521978e+000	28.5	27	5.234668e+000	0	0	0	0	0	0	0.145615	0	0	29.1201	27.2528
DATA	1607	10	131	0	0	A_22_P00006335	lnc-FANCI-1:1	19279.1	4384.33	2.599238e+002	2.603708e+001	300.5	27	5.189618e+000	0	0	0	0	0	0	271.831	1	1	27.0811	27.5683
DATA	1608	10	132	0	0	A_33_P3413895	NR_003261	19299.6	4384	1.523477e+000	1.527931e+000	26.5	27	5.695905e+000	0	0	0	0	0	0	-1.40212	0	0	30	28.1057
DATA	1609	10	133	0	0	A_33_P3755633	DA515661	19321.1	4384.15	3.169237e+001	3.519672e+000	63.5	28	6.043954e+000	0	0	0	0	0	0	33.0146	1	1	27.2919	29.0262
DATA	1610	10	134	0	0	A_21_P0014709	NR_047570	19342	4383.8	2.533130e+001	2.961378e+000	53	28	6.084743e+000	0	0	0	0	0	0	26.3377	1	1	30	28.9509
DATA	1611	10	135	0	0	A_21_P0005417	NR_110159	19363.2	4384	1.532506e+000	1.544585e+000	30	28	6.075580e+000	0	0	0	0	0	0	1.58789	0	0	30	28.8406
DATA	1612	10	136	0	0	A_33_P3368339	NM_001045477	19384.5	4383.53	2.203260e+001	2.688072e+000	50.5	28	5.859961e+000	0	0	0	0	0	0	22.8191	1	1	24.4106	28.1066
DATA	1613	10	137	0	0	A_24_P740705	NM_194326	19405.5	4383.46	1.563098e+002	1.570693e+001	183.5	28	5.704798e+000	0	0	0	0	0	0	161.585	1	1	24.8756	28.0074
DATA	1614	10	138	0	0	A_33_P3374221	AK127740	19426.8	4383.18	1.132257e+001	1.916043e+000	41	28	5.603059e+000	0	0	0	0	0	0	11.6829	1	1	19.7386	27.9659
DATA	1615	10	139	0	0	A_23_P413788	NM_173540	19448.2	4383.89	3.213080e+002	3.216810e+001	358.5	28	5.376781e+000	0	0	0	0	0	0	330.894	1	1	26.8687	28.0082
DATA	1616	10	140	0	0	A_22_P00023582	ENST00000422118	19469	4383.8	1.546891e+000	1.551414e+000	27	28	5.334869e+000	0	0	0	0	0	0	-0.852718	0	0	30	28.1867
DATA	1617	10	141	0	0	A_21_P0011168	NR_026756	19490	4383.8	1.549568e+000	1.554098e+000	25	28	5.343225e+000	0	0	0	0	0	0	-2.14528	0	0	30	28.6135
DATA	1618	10	142	0	0	A_33_P3280981	THC2612433	19511.4	4384	2.900086e+000	1.583560e+000	30	28	5.510023e+000	0	0	0	0	0	0	2.9711	1	0	30	28.5294
DATA	1619	10	143	0	0	A_22_P00003131	lnc-C9orf139-1:1	19532.7	4383.64	3.428680e+001	3.766580e+000	63	28	5.564504e+000	0	0	0	0	0	0	35.0706	1	1	25.1049	27.9545
DATA	1620	10	144	0	0	A_33_P3292864	AK090448	19554.3	4383.74	4.655207e+001	4.910186e+000	74	28	5.620860e+000	0	0	0	0	0	0	47.541	1	1	25.1049	27.8523
DATA	1621	10	145	0	0	A_22_P00001285	lnc-ANKS1A-1:1	19574.6	4384	1.559405e+000	1.563964e+000	26	27	5.723135e+000	0	0	0	0	0	0	-0.251105	0	0	30	27.4794
DATA	1622	10	146	0	0	A_33_P3555009	NR_125345	19596.6	4383.14	2.914279e+002	2.918484e+001	326.5	26	5.677574e+000	0	0	0	0	0	0	296.803	1	1	24.1747	27.2171
DATA	1623	10	147	0	0	A_33_P3376493	NM_000686	19617	4383.8	1.563507e+000	1.570970e+000	28	26	5.664597e+000	0	0	0	0	0	0	0.968998	0	0	30	26.9299
DATA	1624	10	148	0	0	A_22_P00017934	lnc-ZFP90-2:1	19638.2	4383.81	1.565346e+000	1.570688e+000	27.5	26	5.605872e+000	0	0	0	0	0	0	0.497925	0	0	30	26.9889
DATA	1625	10	149	0	0	A_21_P0014878	AI432163	19659.4	4383.97	5.040064e+000	1.650467e+000	32	26	5.341527e+000	0	0	0	0	0	0	5.11469	1	0	30	26.8705
DATA	1626	10	150	0	0	A_23_P48121	NM_024551	19681.1	4384.03	1.100732e+002	1.111916e+001	136	27	5.548477e+000	0	0	0	0	0	0	111.595	1	1	27.501	27.2918
DATA	1627	10	151	0	0	A_33_P3301410	NM_019037	19702.3	4383.15	1.398935e+002	1.407765e+001	168	27	5.700810e+000	0	0	0	0	0	0	141.732	1	1	24.4106	27.5276
DATA	1628	10	152	0	0	A_24_P45005	NM_024663	19723.1	4383.33	7.122743e+002	7.124485e+001	712	27	5.982344e+000	0	0	0	0	0	0	721.14	1	1	25.7804	27.4316
DATA	1629	10	153	0	0	A_23_P306346	NM_152420	19744	4383.5	1.571553e+000	1.581255e+000	29	27	5.938969e+000	0	0	0	0	0	0	1.28502	0	0	26.2212	27.5382
DATA	1630	10	154	0	0	A_33_P3217009	NR_036484	19765.2	4383.52	2.181844e+001	2.691941e+000	49	28	5.927292e+000	0	0	0	0	0	0	22.0697	1	1	30	28.3373
DATA	1631	10	155	0	0	A_21_P0013833	TCONS_l2_00030611	19787	4383.84	9.402951e+001	9.534302e+000	120	28	5.758582e+000	0	0	0	0	0	0	95.0873	1	1	25.3321	28.9183
DATA	1632	10	156	0	0	A_21_P0011740	XR_243988	19807.9	4383.68	2.682573e+001	3.111853e+000	54	28	5.691682e+000	0	0	0	0	0	0	27.1274	1	1	23.2073	28.8625
DATA	1633	10	157	0	0	A_33_P3325753	NM_001039141	19829.8	4383.62	1.168034e+001	1.962369e+000	40	29	5.770687e+000	0	0	0	0	0	0	11.8137	1	1	21.6755	29.0386
DATA	1634	10	158	0	0	A_23_P133536	NM_144647	19849.8	4383.5	3.013846e+000	1.604896e+000	29.5	28.5	5.405489e+000	0	0	0	0	0	0	3.04932	1	0	30	28.3872
DATA	1635	10	159	0	0	A_21_P0007488	NR_120468	19871	4383.5	1.570901e+000	1.579717e+000	27.5	27	5.726119e+000	0	0	0	0	0	0	1.16855	0	0	30	27.8316
DATA	1636	10	160	0	1	ERCC-00160_243	ERCC-00160_243	19892.2	4383.5	1.569724e+000	1.576191e+000	26	27	5.791086e+000	0	0	0	0	0	0	0.77921	0	0	30	27.825
DATA	1637	10	161	0	0	A_33_P3286157	NM_003327	19913.7	4383.77	1.874200e+003	1.874266e+002	1924	27	5.749007e+000	0	0	0	0	0	0	1900.48	1	1	26.2212	27.0393
DATA	1638	10	162	0	0	A_23_P76799	NM_013448	19935.5	4383.5	3.158643e+002	3.162546e+001	351	26	5.140595e+000	0	0	0	0	0	0	320.71	1	1	24.4106	26.4086
DATA	1639	10	163	0	0	A_24_P273489	NM_207372	19955.6	4383.59	1.564100e+000	1.568673e+000	26	26	5.170688e+000	0	0	0	0	0	0	-0.280725	0	0	30	26.2173
DATA	1640	10	164	0	0	A_33_P3301884	NR_026670	19976.8	4383.5	1.561419e+000	1.565985e+000	25	25	5.050782e+000	0	0	0	0	0	0	-1.36299	0	0	30	25.6087
DATA	1641	11	1	0	0	A_22_P00016358	NR_038441	16516.8	4391.52	2.599844e+000	1.731351e+000	32.5	25	5.047066e+000	0	0	0	0	0	0	2.42241	1	0	27.0811	25.5201
DATA	1642	11	2	0	0	A_33_P3276450	NM_198572	16538.1	4391.73	8.972377e+000	1.943267e+000	38	26	5.197778e+000	0	0	0	0	0	0	8.30177	1	1	25.3321	25.9377
DATA	1643	11	3	0	0	A_21_P0000415	NR_003211	16559.2	4391.5	4.376046e+001	4.707260e+000	73	26	5.466524e+000	0	0	0	0	0	0	40.2382	1	1	26.6546	26.744
DATA	1644	11	4	0	0	A_21_P0013242	TCONS_l2_00026028	16580.4	4391.59	1.739787e+000	1.744874e+000	28	27	5.463451e+000	0	0	0	0	0	0	-2.42877	0	0	30	27.8675
DATA	1645	11	5	0	0	A_23_P151075	NM_001175	16601.5	4391.5	2.491743e+004	2.491744e+003	22087	28	5.571746e+000	0	0	0	0	0	0	22653.3	1	1	27.9146	28.4421
DATA	1646	11	6	0	0	A_21_P0007883	lnc-BEST3-1:8	16622.6	4391.59	1.757998e+000	1.763351e+000	29	28	5.482165e+000	0	0	0	0	0	0	0.247521	0	0	30	28.502
DATA	1647	11	7	0	0	A_33_P3227696	ENST00000564704	16643.8	4391.52	1.766017e+000	1.776519e+000	30	28	5.025123e+000	0	0	0	0	0	0	1.23933	0	0	30	28.1755
DATA	1648	11	8	0	0	A_22_P00021061	NR_126463	16665	4391.5	1.773375e+000	1.778560e+000	28	28	5.079086e+000	0	0	0	0	0	0	-0.670164	0	0	30	28.0607
DATA	1649	11	9	0	0	A_22_P00011315	NM_012213	16686	4391.5	3.364574e+000	1.816622e+000	33	27	4.801441e+000	0	0	0	0	0	0	3.00593	1	0	30	27.628
DATA	1650	11	10	0	0	A_33_P3252279	A_33_P3252279	16707.3	4391.5	2.313889e+000	1.806118e+000	32	27	5.059930e+000	0	0	0	0	0	0	2.06026	1	0	27.0811	27.0496
DATA	1651	11	11	0	0	A_22_P00008693	lnc-KIAA1147-3:1	16728.4	4391.59	2.730041e+000	1.817238e+000	32	27	5.091947e+000	0	0	0	0	0	0	2.42352	1	0	27.501	26.878
DATA	1652	11	12	0	0	A_21_P0014882	A_21_P0014882	16749.6	4391.59	1.796062e+000	1.801313e+000	29	27	5.195418e+000	0	0	0	0	0	0	-0.128631	0	0	30	26.8327
DATA	1653	11	13	0	0	A_22_P00020814	ENST00000527727	16770.8	4391.52	1.800072e+000	1.805335e+000	30	27	5.166162e+000	0	0	0	0	0	0	-0.246422	0	0	30	27.0778
DATA	1654	11	14	0	0	A_21_P0007717	lnc-GRIP1-1:2	16792	4391.5	1.803500e+000	1.808773e+000	28	27	5.242713e+000	0	0	0	0	0	0	-2.93984	0	0	30	27.504
DATA	1655	11	15	0	0	A_24_P42501	NM_001037171	16812.7	4391.44	4.711007e+001	5.047297e+000	70	27	5.294344e+000	0	0	0	0	0	0	41.4766	1	1	24.6442	27.1493
DATA	1656	11	16	0	0	A_21_P0009437	lnc-ADCYAP1-1:1	16834.3	4391.5	1.808586e+000	1.813873e+000	26	27	5.342749e+000	0	0	0	0	0	0	-3.06112	0	0	30	27.3963
DATA	1657	11	17	0	0	A_21_P0007975	ENST00000413124	16855.4	4391.59	1.810322e+000	1.815614e+000	29	27	5.449354e+000	0	0	0	0	0	0	-0.0254103	0	0	30	27.7311
DATA	1658	11	18	0	0	A_23_P409449	NM_005421	16876.6	4391.59	1.811475e+000	1.820272e+000	31.5	27	5.285633e+000	0	0	0	0	0	0	0.990611	0	0	30	27.3764
DATA	1659	11	19	0	0	A_23_P46396	NM_021190	16898.1	4391.64	2.038042e+001	2.730693e+000	48	27	5.698994e+000	0	0	0	0	0	0	17.8849	1	1	25.5572	27.7658
DATA	1660	11	20	0	0	A_23_P500333	NM_001009955	16918.5	4391.96	9.056013e+001	9.236635e+000	106	27	5.549790e+000	0	0	0	0	0	0	79.4595	1	1	24.8756	27.8271
DATA	1661	11	21	0	0	A_21_P0001714	lnc-KIAA1383-1:1	16940	4391.5	8.959574e+000	2.025996e+000	38	27	5.384007e+000	0	0	0	0	0	0	7.86389	1	0	30	27.2644
DATA	1662	11	22	0	0	A_22_P00008069	ENST00000419826	16961.2	4391.48	1.810980e+000	1.821686e+000	30.5	27	4.952672e+000	0	0	0	0	0	0	1.23198	0	0	27.0811	26.8185
DATA	1663	11	23	0	0	A_19_P00807545	ENST00000609513	16982.3	4391.5	1.809720e+000	1.815011e+000	30	27	4.966072e+000	0	0	0	0	0	0	-0.388703	0	0	30	26.9533
DATA	1664	11	24	0	0	A_23_P45059	NM_001380	17003.6	4391.41	1.807968e+000	1.813254e+000	27	27	5.438065e+000	0	0	0	0	0	0	-2.76087	0	0	30	27.3125
DATA	1665	11	25	0	0	A_33_P3364263	NM_030915	17024.6	4391.31	1.932149e+001	2.648263e+000	46.5	27	4.877413e+000	0	0	0	0	0	0	17.0149	1	1	20.8674	27.3016
DATA	1666	11	26	0	0	A_23_P251974	ENST00000361625	17046	4391.5	1.803377e+000	1.808649e+000	28	28	4.946996e+000	0	0	0	0	0	0	-0.562214	0	0	30	27.6452
DATA	1667	11	27	0	0	A_23_P218706	NM_024325	17067	4391.5	7.333241e+000	1.949010e+000	35	28	5.076179e+000	0	0	0	0	0	0	6.47682	1	0	26.2212	27.6575
DATA	1668	11	28	0	0	A_21_P0007979	ENST00000432770	17088.2	4391.5	2.312055e+000	1.817325e+000	30.5	28	4.871328e+000	0	0	0	0	0	0	2.0457	1	0	26.6546	27.6241
DATA	1669	11	29	0	0	A_33_P3253792	NM_203407	17109.4	4391.41	2.735433e+001	3.273957e+000	52	28	5.059949e+000	0	0	0	0	0	0	24.2517	1	1	30	27.6226
DATA	1670	11	30	0	0	A_33_P3294449	NM_001017977	17130.5	4391.32	3.366802e+001	3.815434e+000	57.5	28	5.221982e+000	0	0	0	0	0	0	29.9141	1	1	30	27.8145
DATA	1671	11	31	0	0	A_21_P0013724	NR_121564	17151.7	4391.5	1.785697e+000	1.790918e+000	28	28	5.301044e+000	0	0	0	0	0	0	-1.65042	0	0	30	28.0121
DATA	1672	11	32	0	0	A_21_P0003108	lnc-AZI2-1:1	17173	4391.5	1.781224e+000	1.786432e+000	27	28	5.494705e+000	0	0	0	0	0	0	-3.20166	0	0	30	27.8611
DATA	1673	11	33	0	0	A_33_P3373985	ENST00000414130	17192.8	4391.5	1.926732e+001	2.624476e+000	47	28	5.221849e+000	0	0	0	0	0	0	17.2442	1	1	18.5412	27.6144
DATA	1674	11	34	0	0	A_33_P3403418	NM_001903	17215.3	4391.42	2.441097e+001	3.019234e+000	51	28	5.604699e+000	0	0	0	0	0	0	21.9126	1	1	22.4545	27.5197
DATA	1675	11	35	0	0	A_33_P3254048	THC2496216	17236.4	4391.41	1.766399e+000	1.771563e+000	26.5	28	5.693382e+000	0	0	0	0	0	0	-2.41636	0	0	30	27.5336
DATA	1676	11	36	0	0	A_23_P120860	NM_003634	17258.1	4391.57	4.642800e+001	4.967356e+000	70	28	5.690312e+000	0	0	0	0	0	0	41.9279	1	1	25.7804	27.686
DATA	1677	11	37	0	0	A_23_P129433	NM_004594	17279.6	4391.26	1.784568e+001	2.506667e+000	45	27	5.290290e+000	0	0	0	0	0	0	16.1688	1	1	23.696	27.3074
DATA	1678	11	38	0	0	A_33_P3225298	NM_001287258	17300	4391.31	5.619079e+001	5.886700e+000	79.5	27	5.153967e+000	0	0	0	0	0	0	51.0717	1	1	26.6546	27.0833
DATA	1679	11	39	0	0	A_22_P00018453	lnc-TMCO1-1:1	17321.1	4391.43	1.234063e+001	2.140455e+000	39.5	27	5.008847e+000	0	0	0	0	0	0	11.254	1	1	20.591	26.7992
DATA	1680	11	40	0	0	A_22_P00004648	NR_104664	17342	4391.5	1.737844e+000	1.744010e+000	29.5	26	4.952503e+000	0	0	0	0	0	0	0.562745	0	0	30	26.3977
DATA	1681	11	41	0	0	A_21_P0004526	lnc-PRR16-1:2	17363.4	4391.41	1.731581e+000	1.736643e+000	30	26	5.010235e+000	0	0	0	0	0	0	-0.337026	0	0	30	26.5946
DATA	1682	11	42	0	0	A_23_P55649	NM_001462	17384.5	4391.27	9.287116e+002	9.288728e+001	889	26	5.481750e+000	0	0	0	0	0	0	856.025	1	1	24.4106	26.975
DATA	1683	11	43	0	0	A_23_P140256	NM_000270	17405.9	4391.1	2.857786e+003	2.857838e+002	2626	27	5.792502e+000	0	0	0	0	0	0	2644.08	1	1	28.1191	27.3234
DATA	1684	11	44	0	0	A_22_P00014850	ENST00000607654	17426.8	4391.19	7.168454e+000	1.861021e+000	35	28	6.057332e+000	0	0	0	0	0	0	6.65705	1	0	28.5237	27.9883
DATA	1685	11	45	0	0	A_21_P0009363	lnc-BTBD17-4:2	17448	4391.2	1.705855e+000	1.710842e+000	28	28	6.022594e+000	0	0	0	0	0	0	-0.539023	0	0	30	27.9671
DATA	1686	11	46	0	0	A_24_P405054	NM_001114600	17469	4391.08	6.464832e+001	6.685694e+000	89	27	5.701233e+000	0	0	0	0	0	0	60.5004	1	1	26.4388	27.4008
DATA	1687	11	47	0	0	A_33_P3267208	NM_022048	17490	4391.62	1.270830e+001	2.120663e+000	40	27	5.664791e+000	0	0	0	0	0	0	11.9387	1	1	21.9382	27.1774
DATA	1688	11	48	0	0	A_22_P00024092	NM_153811	17511.4	4391.03	1.685890e+000	1.690819e+000	28	26	5.505773e+000	0	0	0	0	0	0	-1.51003	0	0	30	27.1585
DATA	1689	11	49	0	0	A_22_P00015810	ENST00000442389	17532.6	4391.03	1.679189e+000	1.684099e+000	28	26	5.576575e+000	0	0	0	0	0	0	-0.472286	0	0	30	27.2743
DATA	1690	11	50	0	0	A_32_P144920	NM_015509	17552.9	4390.65	1.393237e+001	2.180676e+000	42	26	5.376609e+000	0	0	0	0	0	0	13.2458	1	1	23.4529	27.0637
DATA	1691	11	51	0	0	A_33_P3417195	NM_203425	17575	4391.2	2.724022e+000	1.692655e+000	32	27	5.716558e+000	0	0	0	0	0	0	2.6006	1	0	30	27.2677
DATA	1692	11	52	0	0	A_33_P3539223	NM_032818	17596.1	4391.53	9.793080e+000	1.930703e+000	37.5	27	5.154975e+000	0	0	0	0	0	0	9.38696	1	1	22.7082	27.0084
DATA	1693	11	53	0	0	A_22_P00021471	lnc-KRT18-1:1	17617.4	4391	1.652257e+000	1.657088e+000	28	26	4.966078e+000	0	0	0	0	0	0	-1.07978	0	0	30	26.443
DATA	1694	11	54	0	0	A_22_P00023283	NR_110819	17638.4	4391.03	2.209917e+001	2.758197e+000	49.5	27	5.036471e+000	0	0	0	0	0	0	21.3556	1	1	30	26.368
DATA	1695	11	55	0	0	A_23_P78571	NM_144613	17658.9	4391.09	4.574766e+001	4.861193e+000	75.5	27	5.164964e+000	0	0	0	0	0	0	44.3814	1	1	27.7085	27.1192
DATA	1696	11	56	0	0	A_24_P65121	NM_001288615	17680.6	4391	1.632428e+000	1.637201e+000	29.5	27	5.438684e+000	0	0	0	0	0	0	-0.262014	0	0	30	27.5074
DATA	1697	11	57	0	0	A_33_P3269423	NM_207440	17702	4391.2	1.625844e+000	1.633397e+000	28	28	5.434580e+000	0	0	0	0	0	0	0.935031	0	0	28.1191	27.446
DATA	1698	11	58	0	0	A_33_P3351279	NM_004767	17723.1	4390.78	4.237554e+001	4.538121e+000	69	28	5.562736e+000	0	0	0	0	0	0	41.6138	1	1	26.4388	27.8478
DATA	1699	11	59	0	0	A_21_P0006156	lnc-RORB-2:3	17744.4	4391	1.612930e+000	1.618086e+000	29	27	5.662119e+000	0	0	0	0	0	0	0.372228	0	0	29.1201	27.1086
DATA	1700	11	60	0	0	A_32_P158302	NR_024412	17764.5	4390.56	5.251350e+001	5.493071e+000	80.5	27	5.464296e+000	0	0	0	0	0	0	51.9704	1	1	24.4106	26.8313
DATA	1701	11	61	0	0	A_24_P280873	ENST00000433151	17786.2	4390.33	2.537186e+001	3.002301e+000	54.5	27	4.925607e+000	0	0	0	0	0	0	25.2099	1	1	21.6755	27.3294
DATA	1702	11	62	0	0	A_21_P0000910	lnc-MIB2-1:5	17807.9	4390.84	6.346468e+001	6.544764e+000	92	28	4.948323e+000	0	0	0	0	0	0	63.3085	1	1	27.0811	27.5472
DATA	1703	11	63	0	0	A_33_P3216288	AK309023	17828.8	4391	1.588206e+000	1.593103e+000	29	27	5.001486e+000	0	0	0	0	0	0	0.284273	0	0	30	27.1673
DATA	1704	11	64	0	0	A_23_P112596	NM_001123	17849.5	4391.26	9.869827e+001	9.996607e+000	123.5	27	4.908356e+000	0	0	0	0	0	0	99.1878	1	1	25.3321	27.4475
DATA	1705	11	65	0	0	A_23_P425197	NM_144701	17871.4	4391	1.576347e+000	1.580956e+000	28	27	4.942415e+000	0	0	0	0	0	0	-0.403983	0	0	30	27.4436
DATA	1706	11	66	0	0	A_22_P00020268	ENST00000518420	17892.7	4390.8	7.994270e+001	8.147975e+000	109	27	5.014935e+000	0	0	0	0	0	0	80.944	1	1	25.1049	27.3518
DATA	1707	11	67	0	0	A_23_P120316	NM_006636	17913.8	4390.63	5.578068e+001	5.794678e+000	84	27	5.157490e+000	0	0	0	0	0	0	56.6819	1	1	25.7804	27.3719
DATA	1708	11	68	0	0	A_23_P102117	NM_025216	17934.5	4391.1	2.571343e+001	3.009724e+000	54	27	5.203705e+000	0	0	0	0	0	0	26.2185	1	1	25.7804	27.2619
DATA	1709	11	69	0	0	A_23_P120883	NM_002133	17955.9	4390.46	3.497968e+002	3.501439e+001	386	26	4.570634e+000	0	0	0	0	0	0	357.916	1	1	25.7804	26.8975
DATA	1710	11	70	0	0	A_21_P0007340	NR_120528	17977	4390.8	1.548978e+000	1.553507e+000	27	26	4.598746e+000	0	0	0	0	0	0	-1.66525	0	0	30	26.7064
DATA	1711	11	71	0	0	A_21_P0000307	NR_002951	17997.9	4390.92	1.309521e+001	2.027960e+000	41.5	26	4.931064e+000	0	0	0	0	0	0	13.4878	1	1	27.2919	26.9347
DATA	1712	11	72	0	0	A_22_P00015091	NR_040082	18019.4	4391	1.538934e+000	1.543947e+000	30	27	5.431579e+000	0	0	0	0	0	0	0.411324	0	0	30	27.2874
DATA	1713	11	73	0	0	A_33_P3413726	ENST00000565828	18040.5	4391	1.534138e+000	1.538623e+000	28	27	5.311497e+000	0	0	0	0	0	0	-0.295468	0	0	30	27.1119
DATA	1714	11	74	0	0	A_32_P33114	NM_175737	18061.6	4391	1.529488e+000	1.533960e+000	26	27	5.391489e+000	0	0	0	0	0	0	-1.9906	0	0	30	27.0102
DATA	1715	11	75	0	0	A_33_P3412143	NM_001080521	18082.6	4391	1.525014e+000	1.530958e+000	29	27	5.256789e+000	0	0	0	0	0	0	0.703014	0	0	30	27.1667
DATA	1716	11	76	0	0	A_19_P00325810	NR_027005	18104	4390.8	1.557172e+002	1.564622e+001	188	27	5.173434e+000	0	0	0	0	0	0	162.849	1	1	28.1191	26.9923
DATA	1717	11	77	0	0	A_23_P73835	NM_019556	18125.9	4390.33	1.458481e+001	2.107060e+000	44	27	5.262692e+000	0	0	0	0	0	0	15.2964	1	1	24.1747	26.9462
DATA	1718	11	78	0	0	A_21_P0009945	lnc-SSTR4-5:1	18146.4	4391	1.512363e+000	1.516784e+000	27	27	5.266195e+000	0	0	0	0	0	0	-2.48323	0	0	30	27.373
DATA	1719	11	79	0	0	A_21_P0005931	lnc-PPP3CC-1:3	18167.4	4390.97	1.508498e+000	1.513002e+000	28	27	5.277587e+000	0	0	0	0	0	0	0.177438	0	0	30	27.5363
DATA	1720	11	80	0	0	A_23_P103070	NM_003405	18188.7	4390.47	1.758197e+002	1.764662e+001	214	27	5.236512e+000	0	0	0	0	0	0	185.81	1	1	25.7804	27.2355
DATA	1721	11	81	0	0	A_23_P113005	NM_004428	18210.2	4390.89	1.089350e+003	1.089454e+002	1175	27	5.226125e+000	0	0	0	0	0	0	1154.01	1	1	26.8687	27.5331
DATA	1722	11	82	0	0	A_23_P145606	NM_001006630	18231	4390.8	1.497814e+000	1.502193e+000	27	28	5.375227e+000	0	0	0	0	0	0	-1.46694	0	0	30	27.9192
DATA	1723	11	83	0	0	A_23_P102404	NM_006429	18252.2	4390.61	5.687395e+002	5.689370e+001	610	27	5.306641e+000	0	0	0	0	0	0	605.147	1	1	25.1049	27.6692
DATA	1724	11	84	0	0	A_22_P00004048	ENST00000414965	18273.3	4390.9	7.020157e+000	1.652430e+000	38	27	5.347251e+000	0	0	0	0	0	0	7.48478	1	0	30	27.7672
DATA	1725	11	85	0	0	A_33_P3257861	NM_001134707	18294.4	4390.97	3.134717e+001	3.472103e+000	64	28	5.346979e+000	0	0	0	0	0	0	33.4867	1	1	29.1201	27.7461
DATA	1726	11	86	0	0	A_23_P335039	NM_133474	18315.9	4390.32	1.487177e+002	1.494625e+001	186	28	5.616628e+000	0	0	0	0	0	0	159.163	1	1	25.5572	27.8689
DATA	1727	11	87	0	0	A_23_P122001	NM_002439	18337	4390.43	5.392390e+001	5.593843e+000	86	28	5.703266e+000	0	0	0	0	0	0	57.81	1	1	23.4529	27.3815
DATA	1728	11	88	0	0	A_33_P3412463	NM_001193434	18358	4390.5	2.649666e+000	1.508762e+000	31	27	5.643613e+000	0	0	0	0	0	0	2.84516	1	0	30	27.2411
DATA	1729	11	89	0	1	ERCC-00009_60	DQ668364	18379	4390.5	1.478789e+000	1.483113e+000	29	27	5.460277e+000	0	0	0	0	0	0	-0.982364	0	0	30	27.3056
DATA	1730	11	90	0	0	A_23_P212792	NM_025009	18400.6	4390.4	6.339645e+001	6.510341e+000	92	27	5.461929e+000	0	0	0	0	0	0	68.2708	1	1	25.1049	27.6667
DATA	1731	11	91	0	0	A_22_P00004879	lnc-CYS1-2:2	18421.8	4390.29	2.629784e+001	3.017225e+000	57	28	5.428501e+000	0	0	0	0	0	0	28.3558	1	1	18.5412	28.25
DATA	1732	11	92	0	0	A_22_P00008882	NR_120368	18442.5	4390.68	1.473177e+000	1.478877e+000	28.5	28	5.166493e+000	0	0	0	0	0	0	0.692868	0	0	30	27.9167
DATA	1733	11	93	0	0	A_24_P191588	NM_000688	18464.1	4390.6	5.490701e+001	5.685607e+000	85	27	5.128642e+000	0	0	0	0	0	0	59.3333	1	1	25.7804	27.7143
DATA	1734	11	94	0	0	A_24_P944320	NM_213605	18484.8	4390.06	1.390535e+001	2.026819e+000	44	27	4.579011e+000	0	0	0	0	0	0	15.0399	1	1	19.4461	27.1007
DATA	1735	11	95	0	1	ERCC-00042_60	DQ516783	18506	4390.5	1.469094e+000	1.473389e+000	28	27	4.881870e+000	0	0	0	0	0	0	-0.664225	0	0	30	27.2491
DATA	1736	11	96	0	0	A_32_P108107	NM_153323	18527.2	4390.52	1.468068e+000	1.472360e+000	27	28	4.823219e+000	0	0	0	0	0	0	-2.07935	0	0	30	27.6444
DATA	1737	11	97	0	0	A_24_P920646	BC035714	18548.4	4390.59	1.467212e+000	1.471502e+000	27	28	4.969838e+000	0	0	0	0	0	0	-0.636502	0	0	30	27.7834
DATA	1738	11	98	0	0	A_22_P00008841	ENST00000426811	18569.5	4390.68	1.466525e+000	1.470812e+000	28	28	5.349407e+000	0	0	0	0	0	0	-1.4734	0	0	30	27.8534
DATA	1739	11	99	0	0	A_33_P3620087	XR_159044	18590.7	4390.5	1.465998e+000	1.470284e+000	27	28	5.566338e+000	0	0	0	0	0	0	-1.92427	0	0	30	27.7088
DATA	1740	11	100	0	0	A_23_P105619	NM_138341	18611.9	4390.34	3.410027e+001	3.713348e+000	68	28	5.565420e+000	0	0	0	0	0	0	36.9996	1	1	22.1978	27.6642
DATA	1741	11	101	0	0	A_22_P00012650	lnc-PXDN-3:1	18633.4	4390.61	7.931348e+001	8.066372e+000	115	28	5.190801e+000	0	0	0	0	0	0	86.0688	1	1	24.4106	27.7647
DATA	1742	11	102	0	0	A_22_P00005105	lnc-DHRS2-2:1	18654.2	4390.5	2.481555e+000	1.490484e+000	31	27	5.070501e+000	0	0	0	0	0	0	2.69299	1	0	30	27.4157
DATA	1743	11	103	0	0	A_23_P29124	NM_000407	18675.9	4390.4	1.433495e+003	1.433570e+002	1562	27	5.245795e+000	0	0	0	0	0	0	1555.5	1	1	25.7804	27.4322
DATA	1744	11	104	0	0	A_33_P3330079	XR_110532	18696.4	4390.43	1.895626e+001	2.398855e+000	49	27	5.574205e+000	0	0	0	0	0	0	20.5659	1	1	24.4106	27.7572
DATA	1745	11	105	0	0	A_22_P00008291	lnc-ITGA11-1:1	18717.7	4390.5	1.466217e+000	1.470504e+000	27.5	28	5.614237e+000	0	0	0	0	0	0	-1.65358	0	0	30	28.0473
DATA	1746	11	106	0	0	A_33_P3279431	NM_001007024	18738.8	4390.5	3.916011e+001	4.183209e+000	71	28	5.458086e+000	0	0	0	0	0	0	42.456	1	1	30	28.155
DATA	1747	11	107	0	0	A_24_P134789	NM_181688	18760.6	4390.38	5.010052e+001	5.221774e+000	83	28	5.537258e+000	0	0	0	0	0	0	54.2895	1	1	24.4106	28.041
DATA	1748	11	108	0	0	A_21_P0010263	lnc-ADARB1-3:6	18781.2	4390.5	1.706903e+000	1.482550e+000	29	28	5.508781e+000	0	0	0	0	0	0	1.84855	1	0	26.6546	27.6579
DATA	1749	11	109	0	0	A_23_P382188	NM_001013841	18802.3	4390.5	4.172615e+000	1.531643e+000	32	27	5.932524e+000	0	0	0	0	0	0	4.51574	1	0	30	27.5678
DATA	1750	11	110	0	0	A_22_P00002220	ENST00000568571	18824.5	4390.5	4.976380e+001	5.190355e+000	83	27	5.802577e+000	0	0	0	0	0	0	53.8114	1	1	24.4106	27.6324
DATA	1751	11	111	0	0	A_23_P390726	NM_144725	18844.7	4390.5	1.471872e+000	1.483286e+000	30.5	28	5.596949e+000	0	0	0	0	0	0	1.56737	0	0	30	27.7623
DATA	1752	11	112	0	0	A_22_P00006795	NR_109873	18865.8	4390.5	1.473299e+000	1.477730e+000	28.5	27	5.713849e+000	0	0	0	0	0	0	0.206008	0	0	30	27.337
DATA	1753	11	113	0	0	A_22_P00025153	ENST00000583122	18887	4390.2	1.371486e+001	2.017150e+000	44	27	5.579290e+000	0	0	0	0	0	0	14.788	1	1	23.696	27.3682
DATA	1754	11	114	0	0	A_21_P0004011	ENST00000515556	18908	4390.5	1.476527e+000	1.480844e+000	28	27	5.634190e+000	0	0	0	0	0	0	-0.219427	0	0	30	27.5538
DATA	1755	11	115	0	0	A_23_P31218	NR_026865	18929.3	4390.5	1.478343e+000	1.482665e+000	28.5	27	5.249748e+000	0	0	0	0	0	0	-0.0156688	0	0	30	27.4007
DATA	1756	11	116	0	0	A_21_P0004492	lnc-BASP1-3:8	18950.4	4390.41	1.480258e+000	1.484586e+000	28.5	27	5.409544e+000	0	0	0	0	0	0	-0.396472	0	0	30	27.5551
DATA	1757	11	117	0	0	A_33_P3390327	NM_001005183	18971.6	4390.41	1.482297e+000	1.486631e+000	24	28	5.266403e+000	0	0	0	0	0	0	-3.00487	0	0	30	27.7729
DATA	1758	11	118	0	0	A_21_P0008910	lnc-ACSM5-2:1	18992.8	4390.48	1.484446e+000	1.488786e+000	28	27	5.170156e+000	0	0	0	0	0	0	-1.3557	0	0	30	27.5328
DATA	1759	11	119	0	0	A_33_P3233906	NM_005855	19014	4390.5	3.887035e+000	1.540882e+000	31	27	5.285007e+000	0	0	0	0	0	0	4.15776	1	0	26.2212	27.2313
DATA	1760	11	120	0	1	ERCC-00002_129	DQ459430	19035	4390.5	1.489031e+000	1.493385e+000	28	27	5.528297e+000	0	0	0	0	0	0	-0.330459	0	0	26.2212	27.7244
DATA	1761	11	121	0	0	A_21_P0002348	lnc-SMARCAL1-2:3	19056.2	4390.48	2.243275e+000	1.512565e+000	32	27	5.721418e+000	0	0	0	0	0	0	2.39183	1	0	30	27.7148
DATA	1762	11	122	0	0	A_23_P120588	NM_130794	19077.5	4390.32	1.494009e+000	1.498377e+000	27.5	28	5.805415e+000	0	0	0	0	0	0	-1.24295	0	0	30	28.1068
DATA	1763	11	123	0	0	A_21_P0001894	ENST00000451464	19098.6	4390.41	1.496616e+000	1.500991e+000	24	28	5.459066e+000	0	0	0	0	0	0	-3.64212	0	0	27.501	28.3927
DATA	1764	11	124	0	0	A_22_P00016119	lnc-TIFA-1:1	19119.8	4390.48	1.499306e+000	1.506094e+000	28	28	5.301242e+000	0	0	0	0	0	0	0.902159	0	0	30	28.2664
DATA	1765	11	125	0	0	A_22_P00019724	ENST00000456537	19141	4390.5	4.812536e+000	1.581465e+000	33	28	5.098268e+000	0	0	0	0	0	0	5.09506	1	0	26.2212	28.3473
DATA	1766	11	126	0	0	A_22_P00022532	ENST00000580258	19162	4390.5	1.504866e+000	1.509265e+000	27	28	5.228048e+000	0	0	0	0	0	0	-1.15949	0	0	30	27.8984
DATA	1767	11	127	0	0	A_23_P142250	NM_014270	19183.2	4390.48	1.507745e+000	1.512153e+000	28	28	5.444427e+000	0	0	0	0	0	0	-0.0644598	0	0	30	28.028
DATA	1768	11	128	0	0	A_22_P00013537	ENST00000523264	19204.5	4390.32	1.510668e+000	1.515085e+000	26	28	5.422871e+000	0	0	0	0	0	0	-0.901461	0	0	27.0811	27.9962
DATA	1769	11	129	0	0	A_23_P34578	NM_013285	19225.5	4390.32	1.160308e+002	1.170197e+001	150	27	5.152587e+000	0	0	0	0	0	0	121.906	1	1	27.0811	27.2366
DATA	1770	11	130	0	0	A_23_P11224	NM_173470	19247.3	4390.07	4.887631e+002	4.889998e+001	539	26.5	5.332605e+000	0	0	0	0	0	0	512.477	1	1	25.5572	26.9556
DATA	1771	11	131	0	0	A_23_P318464	NM_020526	19268	4390.2	2.268933e+000	1.540876e+000	29	27	5.775066e+000	0	0	0	0	0	0	2.37436	1	0	30	27.5647
DATA	1772	11	132	0	0	A_24_P66337	ENST00000319406	19289	4390.2	1.522652e+000	1.527103e+000	27	28	5.676502e+000	0	0	0	0	0	0	-0.502595	0	0	28.1191	28.039
DATA	1773	11	133	0	0	A_22_P00003439	lnc-CCDC38-1:1	19310.2	4390.19	1.525704e+000	1.530165e+000	25	28	6.011077e+000	0	0	0	0	0	0	-1.35416	0	0	28.5237	28.9294
DATA	1774	11	134	0	0	A_33_P3289167	NM_014383	19332.4	4390.64	1.265048e+003	1.265141e+002	1346.5	29	5.812869e+000	0	0	0	0	0	0	1315.76	1	1	23.696	29.2227
DATA	1775	11	135	0	0	A_23_P130466	NM_021089	19352.3	4389.76	4.990717e+001	5.221792e+000	82	28	6.127667e+000	0	0	0	0	0	0	51.8147	1	1	24.1747	28.8914
DATA	1776	11	136	0	0	A_24_P263543	ENST00000489253	19374.1	4389.76	3.977449e+002	3.980426e+001	446	28	6.038421e+000	0	0	0	0	0	0	412.11	1	1	26.6546	28.6299
DATA	1777	11	137	0	0	A_21_P0000054	NM_001164811	19395.5	4389.75	1.548824e+002	1.556485e+001	190	28	5.751134e+000	0	0	0	0	0	0	160.161	1	1	25.3321	28.2342
DATA	1778	11	138	0	0	A_33_P3289461	NM_080622	19416	4390.2	3.888865e+000	1.593441e+000	30	28	5.578631e+000	0	0	0	0	0	0	4.01379	1	0	30	28.3764
DATA	1779	11	139	0	0	A_24_P383019	NM_181599	19437.2	4390.19	1.543663e+000	1.548176e+000	23	28	5.805318e+000	0	0	0	0	0	0	-3.42385	0	0	28.5237	28.5156
DATA	1780	11	140	0	0	A_24_P345377	NM_018178	19457.9	4390.43	7.164982e+001	7.330934e+000	99	28	5.210107e+000	0	0	0	0	0	0	73.6774	1	1	24.8756	28.0927
DATA	1781	11	141	0	0	A_33_P3280157	NR_001290	19480	4389.96	3.145593e+001	3.508442e+000	60	28	5.293324e+000	0	0	0	0	0	0	32.2872	1	1	25.7804	28.4815
DATA	1782	11	142	0	0	A_23_P396867	NM_178582	19500.8	4389.52	2.106126e+001	2.618817e+000	50	28	5.521313e+000	0	0	0	0	0	0	21.582	1	1	25.1049	28.6718
DATA	1783	11	143	0	0	A_21_P0010276	lnc-TMEM50B-1:1	19521.6	4390	1.554522e+000	1.559686e+000	28	28	5.528353e+000	0	0	0	0	0	0	0.449394	0	0	30	28.6328
DATA	1784	11	144	0	0	A_22_P00006546	ENST00000430537	19543	4390.2	4.142577e+000	1.615646e+000	31.5	28	5.757197e+000	0	0	0	0	0	0	4.23082	1	0	30	28.3935
DATA	1785	11	145	0	0	A_33_P3211727	NM_018166	19564.4	4390	1.559450e+000	1.564010e+000	27.5	28	5.824904e+000	0	0	0	0	0	0	-0.0580991	0	0	30	28.0111
DATA	1786	11	146	0	0	A_22_P00018460	ENST00000513718	19585.4	4390	2.084745e+000	1.580065e+000	30	27	5.394807e+000	0	0	0	0	0	0	2.12288	1	0	30	27.3271
DATA	1787	11	147	0	0	A_33_P3379644	NM_000689	19606.5	4390	8.679494e+000	1.792514e+000	34	26	5.611362e+000	0	0	0	0	0	0	8.82633	1	1	30	27.1815
DATA	1788	11	148	0	0	A_21_P0003941	ENST00000513626	19628.4	4390.23	3.565297e+001	3.895847e+000	61.5	26	5.573528e+000	0	0	0	0	0	0	36.2082	1	1	25.5572	27.1277
DATA	1789	11	149	0	0	A_22_P00020470	ENST00000540595	19648.6	4390	1.567526e+000	1.572221e+000	27	26	5.499011e+000	0	0	0	0	0	0	0.190504	0	0	30	27.1579
DATA	1790	11	150	0	0	A_24_P1255	NM_078469	19670	4390.2	1.569199e+000	1.578571e+000	28	27	5.190824e+000	0	0	0	0	0	0	1.2446	0	0	30	27.2091
DATA	1791	11	151	0	0	A_22_P00015598	ENST00000359838	19691.2	4390	3.780614e+000	1.619898e+000	30.5	27	5.555993e+000	0	0	0	0	0	0	3.82798	1	0	30	27.3456
DATA	1792	11	152	0	0	A_33_P3407049	A_33_P3407049	19712.8	4389.84	4.885425e+001	5.133448e+000	77	27	5.809424e+000	0	0	0	0	0	0	49.4287	1	1	27.0811	27.8556
DATA	1793	11	153	0	0	A_32_P141682	NM_001145127	19733.5	4390	1.572769e+000	1.579934e+000	28.5	27	5.845848e+000	0	0	0	0	0	0	0.910233	0	0	29.1201	27.6485
DATA	1794	11	154	0	0	A_33_P3324495	NM_173832	19755.4	4389.31	7.678049e+002	7.679671e+001	793	28	6.115938e+000	0	0	0	0	0	0	776.042	1	1	24.8756	28.3557
DATA	1795	11	155	0	0	A_23_P117896	NM_052955	19775.6	4390	4.415080e+000	1.639201e+000	32	29	5.888150e+000	0	0	0	0	0	0	4.4606	1	0	29.1201	29.0731
DATA	1796	11	156	0	0	A_22_P00020630	lnc-RGS9-2:1	19796.8	4390	1.574262e+000	1.578865e+000	26	29	5.769497e+000	0	0	0	0	0	0	-0.824374	0	0	28.1191	29.1739
DATA	1797	11	157	0	0	A_23_P208310	NM_012099	19818.6	4389.67	2.039251e+001	2.578942e+000	46	29	5.945428e+000	0	0	0	0	0	0	20.6013	1	1	23.9365	29.0207
DATA	1798	11	158	0	0	A_21_P0005032	lnc-B3GAT2-3:10	19839.4	4390	1.573889e+000	1.581002e+000	27	29	5.701550e+000	0	0	0	0	0	0	0.900126	0	0	29.1201	28.9401
DATA	1799	11	159	0	0	A_33_P3413910	NM_024866	19860.8	4390.03	2.270998e+002	2.276472e+001	258	28	5.262939e+000	0	0	0	0	0	0	229.554	1	1	26.8687	28.0764
DATA	1800	11	160	0	0	A_33_P3249046	NM_001171092	19881.6	4389.97	1.572283e+000	1.580060e+000	28	27	5.767864e+000	0	0	0	0	0	0	1.01352	0	0	29.1201	27.5922
DATA	1801	11	161	0	0	A_33_P3281408	NM_001127401	19903.4	4389.76	2.336313e+003	2.336366e+002	2377	27	5.660722e+000	0	0	0	0	0	0	2365.13	1	1	25.7804	27.4647
DATA	1802	11	162	0	0	A_22_P00011477	ENST00000445300	19924	4389.8	1.569269e+000	1.573858e+000	23	26	5.190568e+000	0	0	0	0	0	0	-2.8388	0	0	28.1191	26.3345
DATA	1803	11	163	0	0	A_21_P0011664	NR_027417	19945	4389.8	1.567267e+000	1.571849e+000	23	26	5.258577e+000	0	0	0	0	0	0	-4.45517	0	0	28.1191	26.2835
DATA	1804	11	164	0	0	A_21_P0005779	lnc-RHPN1-4:1	19966.4	4390	3.751865e+000	1.613706e+000	31	26	5.234668e+000	0	0	0	0	0	0	3.81262	1	0	30	26.0653
DATA	1805	12	1	0	0	A_23_P126499	NM_030907	16527.5	4397.68	3.213163e+000	1.752126e+000	31	25	5.069157e+000	0	0	0	0	0	0	2.97529	1	0	27.0811	25.7399
DATA	1806	12	2	0	0	A_24_P131646	NM_000258	16548.6	4397.86	8.591609e+000	1.935028e+000	39	26	5.169801e+000	0	0	0	0	0	0	7.90316	1	0	27.7085	25.9703
DATA	1807	12	3	0	0	A_23_P253524	NM_001813	16568.9	4397.55	1.238529e+001	2.138816e+000	41	27	5.660909e+000	0	0	0	1	0	0	11.3282	1	1	24.6442	27.6957
DATA	1808	12	4	0	0	A_33_P3365621	NM_001005285	16591	4397.5	1.748833e+000	1.753946e+000	28	28	5.584707e+000	0	0	0	0	0	0	-0.688837	0	0	26.2212	28.2189
DATA	1809	12	5	0	0	A_23_P503072	NM_148672	16612	4397.5	1.318796e+001	2.201640e+000	42	29	5.411231e+000	0	0	0	0	0	0	11.9308	1	1	26.2212	28.7227
DATA	1810	12	6	0	0	A_22_P00015844	lnc-TBCD-2:4	16633.2	4397.52	1.766178e+000	1.771342e+000	29	28	5.349499e+000	0	0	0	0	0	0	-0.351019	0	0	30	28.5458
DATA	1811	12	7	0	0	A_23_P209337	NM_145280	16654.5	4397.86	4.153495e+001	4.518545e+000	68.5	28	4.883225e+000	0	0	0	0	0	0	37.2315	1	1	25.3321	28.1286
DATA	1812	12	8	0	0	A_23_P79015	NM_199037	16675.6	4397.59	1.780768e+000	1.787538e+000	32	28	4.684335e+000	0	0	0	0	0	0	0.667584	0	0	30	27.7295
DATA	1813	12	9	0	0	A_33_P3230876	NM_001004127	16696.6	4397.62	5.602426e+001	5.882102e+000	78.5	27	4.838374e+000	0	0	0	0	0	0	49.8569	1	1	24.4106	27.2692
DATA	1814	12	10	0	0	A_22_P00017757	XR_247046	16718	4397.5	1.792524e+000	1.797765e+000	29.5	27	5.047131e+000	0	0	0	0	0	0	-0.993283	0	0	30	27.0938
DATA	1815	12	11	0	0	A_22_P00008761	NR_110256	16739	4397.5	1.797393e+000	1.803134e+000	30	27	5.156650e+000	0	0	0	0	0	0	0.370083	0	0	30	26.9751
DATA	1816	12	12	0	0	A_21_P0013137	ENST00000473271	16760.2	4397.5	1.801662e+000	1.806929e+000	30	27	5.199132e+000	0	0	0	0	0	0	-0.259758	0	0	30	26.9333
DATA	1817	12	13	0	0	A_23_P250385	NM_005322	16781	4398.27	1.537520e+001	2.375626e+000	45	27	5.414714e+000	0	0	0	0	0	0	13.5407	1	1	23.696	27.1765
DATA	1818	12	14	0	0	A_22_P00012256	NR_003039	16802.5	4397.5	1.808355e+000	1.813642e+000	27	27	5.255143e+000	0	0	0	0	0	0	-2.21604	0	0	30	27.1367
DATA	1819	12	15	0	0	A_33_P3276630	ENST00000338542	16823.7	4397.5	1.810813e+000	1.816236e+000	30.5	27	5.236877e+000	0	0	0	0	0	0	0.189666	0	0	30	27.4195
DATA	1820	12	16	0	0	A_33_P3224135	NM_001300972	16844.8	4397.5	1.812694e+000	1.817994e+000	28	27.5	5.408586e+000	0	0	0	0	0	0	-0.628668	0	0	30	27.7299
DATA	1821	12	17	0	0	A_33_P3310455	lnc-MMRN1-1:2	16866	4397.5	1.814025e+000	1.819329e+000	29	27.5	5.437143e+000	0	0	0	0	0	0	-1.30229	0	0	26.2212	27.686
DATA	1822	12	18	0	0	A_33_P3222744	NM_015852	16886.7	4398.02	5.191673e+001	5.501567e+000	74.5	27	5.641136e+000	0	0	0	0	0	0	45.4862	1	1	24.8756	27.6057
DATA	1823	12	19	0	0	A_23_P163992	NM_005310	16908.3	4397.78	2.294660e+001	2.929141e+000	51	27	5.767289e+000	0	0	0	0	0	0	20.1024	1	1	23.9365	27.8867
DATA	1824	12	20	0	0	A_22_P00003756	ENST00000512849	16929.5	4397.5	1.814899e+000	1.820255e+000	29.5	27	5.225122e+000	0	0	0	0	0	0	0.118271	0	0	30	27.4922
DATA	1825	12	21	0	0	A_22_P00015199	NR_075092	16950.7	4397.5	2.408488e+000	1.835386e+000	32	27	4.891337e+000	0	0	0	0	0	0	2.11116	1	0	27.0811	26.9961
DATA	1826	12	22	0	0	A_23_P109184	NM_002196	16971.8	4397.5	1.813069e+000	1.818370e+000	28	27	4.967795e+000	0	0	0	0	0	0	-1.59533	0	0	30	26.9579
DATA	1827	12	23	0	0	A_21_P0004570	lnc-NUDT12-3:4	16993	4397.5	1.811491e+000	1.817020e+000	29	27	4.720568e+000	0	0	0	0	0	0	0.255529	0	0	30	27.1554
DATA	1828	12	24	0	0	A_22_P00012924	lnc-RCBTB2-1:1	17014	4397.5	1.809511e+000	1.816692e+000	30	27	4.951401e+000	0	0	0	0	0	0	0.728181	0	0	26.2212	27.264
DATA	1829	12	25	0	0	A_22_P00006446	lnc-FBXW11-3:1	17035.1	4397.35	1.233557e+001	2.192326e+000	40	27	4.820603e+000	0	0	0	0	0	0	10.8555	1	1	25.1049	27.5167
DATA	1830	12	26	0	0	A_21_P0006377	lnc-LINGO2-2:2	17056.5	4397.32	1.804257e+000	1.809532e+000	29	28	4.915493e+000	0	0	0	0	0	0	-0.411788	0	0	30	27.524
DATA	1831	12	27	0	1	ERCC-00039_95	DQ883656	17077.6	4397.41	1.801169e+000	1.806435e+000	29	28	4.973678e+000	0	0	0	0	0	0	-0.794695	0	0	30	27.7249
DATA	1832	12	28	0	0	A_23_P30020	NM_030821	17098.8	4397.48	8.099634e+001	8.297878e+000	100	28	4.863891e+000	0	0	0	0	0	0	71.6488	1	1	27.0811	27.7311
DATA	1833	12	29	0	0	A_23_P161076	NM_001767	17120	4397.7	2.574228e+003	2.574291e+002	2351	28	5.251138e+000	0	0	0	0	0	0	2281.88	1	1	26.2212	27.877
DATA	1834	12	30	0	0	A_33_P3279629	NM_033199	17141	4397.5	1.789853e+000	1.795086e+000	28	28	5.211647e+000	0	0	0	0	0	0	-0.462616	0	0	30	27.876
DATA	1835	12	31	0	0	A_23_P46852	NM_024928	17162	4397.3	1.783618e+002	1.792584e+001	181	28	5.027960e+000	0	0	0	0	0	0	158.862	1	1	26.2212	28.144
DATA	1836	12	32	0	0	A_22_P00024304	lnc-PEA15-1:1	17183.5	4397.32	1.999343e+000	1.797093e+000	30	28	5.611487e+000	0	0	0	0	0	0	1.78548	1	0	30	27.9711
DATA	1837	12	33	0	0	A_33_P3285047	NM_001302109	17204.2	4397.6	9.783381e+001	9.944209e+000	111	28	5.489001e+000	0	0	0	0	0	0	87.6	1	1	26.4388	27.8
DATA	1838	12	34	0	0	A_23_P24633	NM_199297	17225.8	4397.68	1.596634e+002	1.606481e+001	171	28	5.540445e+000	0	0	0	0	0	0	143.383	1	1	25.7804	27.5222
DATA	1839	12	35	0	0	A_21_P0014895	THC2602929	17247	4397.5	1.765403e+000	1.770565e+000	27	27	5.748718e+000	0	0	0	0	0	0	-2.51151	0	0	30	27.5131
DATA	1840	12	36	0	0	A_23_P321501	NM_182908	17268	4397.5	1.759903e+000	1.765048e+000	27.5	27.5	5.609972e+000	0	0	0	0	0	0	-2.22693	0	0	30	27.4888
DATA	1841	12	37	0	0	A_33_P3363660	NP511337	17289.3	4397.39	1.754105e+000	1.759234e+000	25	27	5.404222e+000	0	0	0	0	0	0	-3.41716	0	0	30	27.1863
DATA	1842	12	38	0	0	A_22_P00020707	lnc-JAG1-6:1	17310.2	4397.52	1.483815e+001	2.284556e+000	40.5	27	5.503492e+000	0	0	0	0	0	0	13.4964	1	1	19.7386	27.3191
DATA	1843	12	39	0	0	A_23_P106720	NM_006453	17331.6	4397.89	7.605911e+000	1.905750e+000	35.5	26	4.858787e+000	0	0	0	0	0	0	6.94215	1	0	20.8674	26.6056
DATA	1844	12	40	0	0	A_23_P118246	NM_016095	17353.6	4397.18	1.225880e+001	2.129114e+000	39.5	26	5.040502e+000	0	0	0	0	0	0	11.2314	1	1	21.1402	26.6216
DATA	1845	12	41	0	0	A_23_P31866	NM_080651	17374.1	4397.84	6.676599e+001	6.898303e+000	88	26	5.516422e+000	0	0	0	0	0	0	61.3809	1	1	25.7804	27.2339
DATA	1846	12	42	0	0	A_33_P3220213	A_33_P3220213	17395	4397.2	5.304656e+000	1.807927e+000	33.5	27	5.679522e+000	0	0	0	0	0	0	4.89506	1	0	30	27.5466
DATA	1847	12	43	0	0	A_33_P3259560	A_33_P3259560	17416.2	4397.19	6.600295e+000	1.844001e+000	35	28	6.013694e+000	0	0	0	0	0	0	6.11373	1	0	28.5237	27.7935
DATA	1848	12	44	0	0	A_21_P0001529	NR_125761	17437.4	4397.03	1.710193e+000	1.717328e+000	29	28	6.112570e+000	0	0	0	0	0	0	0.796077	0	0	29.1201	28.1116
DATA	1849	12	45	0	0	A_21_P0008208	lnc-EFNB2-5:1	17458.6	4397.03	1.703574e+000	1.709458e+000	31.5	28	5.963652e+000	0	0	0	0	0	0	0.518686	0	0	30	27.8517
DATA	1850	12	46	0	0	A_23_P99044	NM_033448	17480.5	4396.95	7.528951e+000	1.860712e+000	36	27	5.677441e+000	0	0	0	0	0	0	7.05689	1	0	30	27.26
DATA	1851	12	47	0	0	A_23_P65963	NM_016561	17500.7	4396.78	8.964228e+001	9.123095e+000	109	27	5.637357e+000	0	0	0	0	0	0	84.3416	1	1	27.0811	27.2367
DATA	1852	12	48	0	0	A_22_P00018466	XR_431566	17522.1	4396.97	7.791928e+000	1.859441e+000	35.5	27	5.016308e+000	0	0	0	0	0	0	7.36083	1	0	20.591	27.1411
DATA	1853	12	49	0	0	A_23_P213863	NM_001190946	17542.8	4396.78	4.284095e+001	4.602322e+000	70	26	5.378281e+000	0	0	0	0	0	0	40.6313	1	1	27.0811	26.9959
DATA	1854	12	50	0	0	A_21_P0014117	XR_241571	17564.4	4397	1.669868e+000	1.674750e+000	27	27	5.311918e+000	0	0	0	0	0	0	-2.33308	0	0	29.1201	27.2254
DATA	1855	12	51	0	0	A_33_P3353821	ENST00000441055	17585.5	4397	1.663109e+000	1.668763e+000	30	27	5.782426e+000	0	0	0	0	0	0	0.491154	0	0	29.1201	27.494
DATA	1856	12	52	0	0	A_23_P18267	NM_006545	17606.6	4396.95	1.589650e+002	1.598307e+001	178	27	5.067651e+000	0	0	0	0	0	0	152.621	1	1	26.4388	26.961
DATA	1857	12	53	0	0	A_22_P00011869	ENST00000432481	17627.5	4397.62	1.649786e+000	1.655917e+000	28	27	5.485942e+000	0	0	0	0	0	0	0.63426	0	0	30	26.8719
DATA	1858	12	54	0	0	A_23_P131435	NM_014880	17648.7	4396.87	3.392849e+002	3.396848e+001	347	27	5.362131e+000	0	0	0	0	0	0	328.392	1	1	27.2919	26.9758
DATA	1859	12	55	0	0	A_33_P3402035	NM_004295	17670.5	4396.82	5.181837e+001	5.435445e+000	80	27	5.276635e+000	0	0	0	0	0	0	50.3649	1	1	25.3321	27.4192
DATA	1860	12	56	0	0	A_21_P0006944	ENST00000418524	17691.4	4397	1.629648e+000	1.634413e+000	27.5	27	5.401260e+000	0	0	0	0	0	0	-0.517921	0	0	30	27.4604
DATA	1861	12	57	0	0	A_23_P170608	NM_022117	17712.5	4397	5.223901e+000	1.709628e+000	33	28	5.514193e+000	0	0	0	0	0	0	5.11812	1	0	29.1201	27.6087
DATA	1862	12	58	0	0	A_33_P3315149	NR_027262	17733.6	4397	1.616652e+000	1.621379e+000	28	28	5.578698e+000	0	0	0	0	0	0	-0.276389	0	0	30	27.917
DATA	1863	12	59	0	0	A_33_P3371727	ENST00000379253	17754.4	4397.09	4.433652e+001	4.718661e+000	73	27	5.517978e+000	0	0	0	0	0	0	43.7825	1	1	25.5572	26.9266
DATA	1864	12	60	0	0	A_22_P00022353	lnc-MON2-3:1	17775.8	4397	2.774127e+000	1.632402e+000	31	27	5.069433e+000	0	0	0	0	0	0	2.7504	1	0	28.1191	27.2683
DATA	1865	12	61	0	0	A_32_P358887	NM_003759	17797.2	4397	1.597683e+000	1.603093e+000	30	28	5.522700e+000	0	0	0	0	0	0	0.484298	0	0	30	27.8811
DATA	1866	12	62	0	0	A_23_P359647	NM_138714	17817.5	4397.02	1.551186e+002	1.559380e+001	181	27	4.941661e+000	0	0	0	0	0	0	154.969	1	1	25.3321	27.4353
DATA	1867	12	63	0	0	A_33_P3236902	NM_005960	17839.9	4396.76	4.046489e+002	4.049612e+001	435	27	4.915730e+000	0	0	0	0	0	0	405.887	1	1	26.6546	27.4382
DATA	1868	12	64	0	0	A_33_P3392092	NM_001117	17860.6	4397	1.579599e+000	1.584217e+000	28	27	4.862494e+000	0	0	0	0	0	0	-2.11925	0	0	30	27.4813
DATA	1869	12	65	0	0	A_33_P3354847	NM_207417	17881.7	4397.11	2.053753e+001	2.590234e+000	50	27	5.076999e+000	0	0	0	0	0	0	20.752	1	1	27.0811	27.5276
DATA	1870	12	66	0	0	A_21_P0011250	NR_039985	17903	4396.8	7.908179e+000	1.760293e+000	36	27	5.166201e+000	0	0	0	0	0	0	8.02004	1	1	28.1191	27.5633
DATA	1871	12	67	0	0	A_23_P53018	NM_054108	17923.9	4396.32	1.612058e+002	1.619658e+001	190	27	4.849506e+000	0	0	0	0	0	0	164.063	1	1	25.5572	27.5021
DATA	1872	12	68	0	1	ETG10_195139	ETG10_195139	17945.4	4397	1.557046e+000	1.562577e+000	30	26	4.788532e+000	0	0	0	0	0	0	0.564644	0	0	30	27
DATA	1873	12	69	0	0	A_21_P0010240	XR_425268	17966.4	4396.97	1.551757e+000	1.557567e+000	30	26	4.518288e+000	0	0	0	0	0	0	0.645346	0	0	29.1201	26.6525
DATA	1874	12	70	0	0	A_21_P0004002	ENST00000511861	17987.6	4396.97	1.590539e+000	1.559244e+000	30	26	5.000835e+000	0	0	0	0	0	0	1.63544	1	0	29.1201	26.7958
DATA	1875	12	71	0	0	A_22_P00018811	lnc-MTX3-1:1	18008.6	4397	1.541574e+000	1.546081e+000	27	27	5.351176e+000	0	0	0	0	0	0	-0.656218	0	0	30	27.0927
DATA	1876	12	72	0	0	A_21_P0008012	NR_046991	18030	4396.8	1.536626e+000	1.541119e+000	24	27	5.438083e+000	0	0	0	0	0	0	-3.87404	0	0	30	27.3475
DATA	1877	12	73	0	0	A_24_P297539	NM_181801	18051	4396.8	5.298235e+001	5.516502e+000	84	27	5.436677e+000	0	0	0	0	0	0	54.9999	1	1	28.1191	26.979
DATA	1878	12	74	0	0	A_22_P00024773	NR_120361	18072.4	4397	1.527273e+000	1.531738e+000	28	27	5.470528e+000	0	0	0	0	0	0	-0.50796	0	0	29.1201	27.1088
DATA	1879	12	75	0	0	A_23_P215132	NM_014149	18094.2	4396.8	8.050335e+001	8.193905e+000	112	27	5.343179e+000	0	0	0	0	0	0	84.0748	1	1	26.8687	26.9924
DATA	1880	12	76	0	0	A_19_P00318904	THC2650820	18114.9	4397.35	1.240882e+001	1.964472e+000	42	27	5.255235e+000	0	0	0	0	0	0	12.9951	1	1	25.7804	27.2097
DATA	1881	12	77	0	0	A_22_P00011722	lnc-PEBP4-1:2	18135.6	4397	1.514450e+000	1.523004e+000	29	27	5.312584e+000	0	0	0	0	0	0	1.17636	0	0	30	27.214
DATA	1882	12	78	0	0	A_24_P229726	A_24_P229726	18157	4396.8	1.510436e+000	1.514852e+000	28	27	5.329491e+000	0	0	0	0	0	0	-1.04851	0	0	30	27.5748
DATA	1883	12	79	0	0	A_33_P3236077	NM_001079827	18178	4396.8	1.506653e+000	1.511464e+000	29	27	5.239183e+000	0	0	0	0	0	0	0.369928	0	0	30	27.2593
DATA	1884	12	80	0	0	A_24_P320526	NM_024294	18199.9	4396.16	2.474758e+002	2.479344e+001	285	27	5.259776e+000	0	0	0	0	0	0	261.863	1	1	24.6442	27.4582
DATA	1885	12	81	0	0	A_23_P24192	NM_015179	18220	4396.68	1.580304e+002	1.587444e+001	202.5	27	5.049529e+000	0	0	0	0	0	0	167.587	1	1	27.2919	27.5656
DATA	1886	12	82	0	0	A_23_P49988	NM_033062	18241.6	4396.97	1.496191e+000	1.504903e+000	30	28	5.146138e+000	0	0	0	0	0	0	1.21361	0	0	30	28.1457
DATA	1887	12	83	0	0	A_22_P00020190	ENST00000582518	18262.8	4396.81	1.493033e+000	1.497398e+000	27	28	5.399556e+000	0	0	0	0	0	0	-2.24218	0	0	28.5237	27.9502
DATA	1888	12	84	0	0	A_22_P00023195	NR_125748	18284.4	4396.61	9.364708e+002	9.365900e+001	1024	28	5.413625e+000	0	0	0	0	0	0	999.484	1	1	24.4106	27.9922
DATA	1889	12	85	0	0	A_23_P76322	NM_004570	18305	4396.5	1.487259e+000	1.491607e+000	26.5	28	5.517061e+000	0	0	0	0	0	0	-1.93589	0	0	26.2212	27.8618
DATA	1890	12	86	0	0	A_21_P0006684	ENST00000603033	18326.2	4396.52	5.507018e+000	1.587529e+000	35	28	5.532905e+000	0	0	0	0	0	0	5.89887	1	0	30	27.5484
DATA	1891	12	87	0	0	A_23_P150876	NM_024667	18347.5	4396.53	3.692444e+002	3.695435e+001	430	27	5.673721e+000	0	0	0	0	0	0	396.18	1	1	26.2212	27.4453
DATA	1892	12	88	0	0	A_21_P0014573	XR_111287	18368.6	4396.47	1.466711e+001	2.086622e+000	43	27	5.430356e+000	0	0	0	0	0	0	15.7614	1	1	24.4106	27.6104
DATA	1893	12	89	0	0	A_23_P409438	NM_172138	18390	4396.7	9.351654e+001	9.468357e+000	128.5	27	5.461429e+000	0	0	0	0	0	0	100.64	1	1	26.2212	27.4844
DATA	1894	12	90	0	0	A_33_P3387115	BC021693	18410.8	4396.5	1.475763e+000	1.480078e+000	28	28	5.473010e+000	0	0	0	0	0	0	-1.61519	0	0	30	27.9206
DATA	1895	12	91	0	0	A_22_P00013897	lnc-RPS21-2:1	18432.3	4396.61	8.308561e+000	1.695756e+000	38	28	5.265515e+000	0	0	0	0	0	0	8.9641	1	1	26.0017	28.5341
DATA	1896	12	92	0	0	A_21_P0008742	ENST00000560818	18453.2	4396.5	1.472367e+000	1.476745e+000	28	28	5.334119e+000	0	0	0	0	0	0	0.158778	0	0	30	28
DATA	1897	12	93	0	1	ERCC-00104_60	ERCC-00104_60	18474.4	4396.59	1.470919e+000	1.475219e+000	27	28	5.067613e+000	0	0	0	0	0	0	-1.82538	0	0	27.501	27.7463
DATA	1898	12	94	0	0	A_33_P3288659	NM_030812	18495.5	4396.68	5.721584e+000	1.581102e+000	35	27	4.912357e+000	0	0	0	0	0	0	6.1911	1	0	30	27.3534
DATA	1899	12	95	0	0	A_33_P3230478	NM_201442	18516.6	4396.59	1.468550e+000	1.472886e+000	28	27	4.792100e+000	0	0	0	0	0	0	0.120789	0	0	30	27.3137
DATA	1900	12	96	0	0	A_22_P00018822	lnc-C9orf66-1:1	18537.8	4396.5	1.467611e+000	1.471902e+000	28.5	28	4.760012e+000	0	0	0	0	0	0	-0.0254809	0	0	30	28.0717
DATA	1901	12	97	1028	1	(+)E1A_r60_a97	E1A_r60_a97	18559	4396.5	1.466844e+000	1.471133e+000	26.5	28	5.529181e+000	0	0	0	0	0	0	-1.05852	0	0	30	28.0534
DATA	1902	12	98	0	0	A_21_P0002889	ENST00000482382	18580.5	4396.5	4.047178e+001	4.306052e+000	72.5	28	5.630856e+000	0	0	0	0	0	0	43.8949	1	1	24.4106	28.015
DATA	1903	12	99	0	0	A_33_P3262694	THC2659533	18601.7	4396.69	5.205654e+001	5.409249e+000	88	28	5.606734e+000	0	0	0	0	0	0	56.4762	1	1	24.4106	27.9077
DATA	1904	12	100	0	0	A_21_P0006241	lnc-OLFM1-2:1	18622.4	4396.59	1.465534e+000	1.470512e+000	28.5	28	5.209509e+000	0	0	0	0	0	0	0.489705	0	0	27.501	27.9962
DATA	1905	12	101	0	0	A_23_P159671	NM_000292	18643.6	4396.64	2.209679e+002	2.214561e+001	270.5	27.5	5.153103e+000	0	0	0	0	0	0	239.79	1	1	25.3321	27.5597
DATA	1906	12	102	0	0	A_21_P0008557	XR_243166	18664.8	4396.52	1.465470e+000	1.469755e+000	28	27	5.461836e+000	0	0	0	0	0	0	-0.225856	0	0	30	27.5772
DATA	1907	12	103	0	0	A_23_P403955	NM_007375	18686	4396.5	3.465049e+001	3.763955e+000	65	27	5.370196e+000	0	0	0	0	0	0	37.5955	1	1	26.2212	27.5768
DATA	1908	12	104	0	0	A_23_P109427	NM_000854	18707	4396.5	1.466036e+000	1.470322e+000	27.5	27	5.547938e+000	0	0	0	0	0	0	-1.13936	0	0	30	27.7845
DATA	1909	12	105	0	0	A_33_P3333364	ENST00000390287	18728.3	4396.5	5.572640e+000	1.572869e+000	34	28	5.559179e+000	0	0	0	0	0	0	6.04266	1	0	27.0811	28.375
DATA	1910	12	106	0	0	A_23_P1819	NM_012378	18749.7	4396.2	2.722334e+001	3.094584e+000	59	28	5.421201e+000	0	0	0	0	0	0	29.506	1	1	25.1049	28.0433
DATA	1911	12	107	0	0	A_33_P3222019	NM_014653	18771.2	4396.76	3.268227e+003	3.268260e+002	3541	28	5.358241e+000	0	0	0	0	0	0	3540.25	1	1	22.4545	27.9283
DATA	1912	12	108	0	0	A_33_P3352544	NM_005469	18792.3	4396.5	1.594151e+002	1.600944e+001	208	28	5.636866e+000	0	0	0	0	0	0	172.57	1	1	24.4106	27.6519
DATA	1913	12	109	0	0	A_24_P192301	NM_006080	18813	4396.5	1.470100e+000	1.474398e+000	27.5	27	5.733309e+000	0	0	0	0	0	0	-0.964695	0	0	30	27.6213
DATA	1914	12	110	0	0	A_21_P0005634	NR_125421	18834	4396.5	1.523250e+000	1.483474e+000	31	28	5.729849e+000	0	0	0	0	0	0	1.64636	1	0	30	27.9366
DATA	1915	12	111	0	0	A_23_P200396	NM_019118	18855.2	4396.48	2.373318e+001	2.795392e+000	55	27	5.530608e+000	0	0	0	0	0	0	25.6273	1	1	27.0811	27.6038
DATA	1916	12	112	0	0	A_24_P226069	NM_031950	18876.4	4396.41	6.848738e+001	7.006516e+000	104.5	27	5.651812e+000	0	0	0	0	0	0	73.8777	1	1	27.501	27.1197
DATA	1917	12	113	0	0	A_21_P0000030	NM_001161533	18897.6	4396.41	1.475862e+000	1.480845e+000	29	27	5.651195e+000	0	0	0	0	0	0	0.479242	0	0	30	27.6774
DATA	1918	12	114	0	0	A_33_P3281323	ENST00000608937	18918.7	4396.51	1.159068e+001	1.881379e+000	41	27	5.454525e+000	0	0	0	0	0	0	12.4742	1	1	23.4529	27.5824
DATA	1919	12	115	0	0	A_21_P0011840	NR_037626	18940.3	4397	9.412419e+000	1.757233e+000	38	28	5.536856e+000	0	0	0	0	0	0	10.1166	1	1	21.9382	27.7574
DATA	1920	12	116	0	0	A_33_P3415560	NM_133466	18961	4397.3	1.175821e+001	1.894819e+000	39.5	28	5.278236e+000	0	0	0	0	0	0	12.6211	1	1	22.1978	27.8192
DATA	1921	12	117	0	0	A_21_P0001048	NR_126351	18982.2	4396.48	4.589312e+000	1.557124e+000	34	27	5.065531e+000	0	0	0	0	0	0	4.91915	1	0	27.0811	27.4792
DATA	1922	12	118	0	0	A_32_P524904	NM_001136485	19003.4	4396.41	1.485837e+000	1.490181e+000	26	28	5.177560e+000	0	0	0	0	0	0	-2.16633	0	0	30	27.5932
DATA	1923	12	119	0	0	A_23_P212854	ENST00000504951	19025	4396	2.766395e+002	2.770418e+001	323	27	5.405344e+000	0	0	0	0	0	0	295.612	1	1	24.8756	27.6183
DATA	1924	12	120	0	0	A_21_P0010648	TCONS_l2_00001492	19045.6	4396.41	6.119712e+000	1.615327e+000	34	27	5.555773e+000	0	0	0	0	0	0	6.52901	1	0	30	27.7093
DATA	1925	12	121	0	0	A_23_P27649	NM_001080411	19067	4396.5	2.709433e+000	1.521778e+000	32	27	5.708698e+000	0	0	0	0	0	0	2.88573	1	0	30	28.1944
DATA	1926	12	122	0	0	A_23_P209499	NM_181458	19088	4396.5	1.495672e+000	1.500045e+000	26	28	5.730281e+000	0	0	0	0	0	0	-2.08768	0	0	30	28.4128
DATA	1927	12	123	0	0	A_21_P0010557	ENST00000449715	19109.4	4396.5	1.934876e+002	1.940703e+001	234	28	5.698932e+000	0	0	0	0	0	0	205.352	1	1	26.6546	28.6364
DATA	1928	12	124	0	0	A_33_P3872301	BF570763	19130.5	4396.32	1.501101e+000	1.505728e+000	28.5	28	5.241214e+000	0	0	0	0	0	0	0.283556	0	0	30	28.3688
DATA	1929	12	125	0	0	A_21_P0012941	TCONS_l2_00023390	19151.5	4396.32	1.503891e+000	1.511518e+000	29	28	5.076496e+000	0	0	0	0	0	0	1.04436	0	0	30	28.0041
DATA	1930	12	126	0	0	A_33_P3433258	NR_033976	19172.6	4396.13	1.710949e+000	1.520805e+000	28.5	27	5.139529e+000	0	0	0	0	0	0	1.80577	1	0	30	27.8
DATA	1931	12	127	0	0	A_23_P381351	NM_001317	19193.8	4396.19	1.509673e+000	1.517760e+000	29	27	5.080887e+000	0	0	0	0	0	0	1.11171	0	0	30	27.5455
DATA	1932	12	128	0	0	A_33_P3422728	NM_033655	19215.4	4396	3.940320e+001	4.222294e+000	69.5	27	5.147265e+000	0	0	0	0	0	0	41.4233	1	1	26.4388	27.3811
DATA	1933	12	129	0	0	A_21_P0014277	NR_103860	19236	4396.2	7.712760e+000	1.704543e+000	37	27	5.259817e+000	0	0	0	0	0	0	8.09246	1	1	30	27.2491
DATA	1934	12	130	0	0	A_21_P0000778	NR_038357	19257.4	4396	4.648431e+001	4.891608e+000	76	27	5.855493e+000	0	0	0	0	0	0	48.6748	1	1	29.1201	27.7847
DATA	1935	12	131	66	-1	3xSLv1	3xSLv1	19278.4	4396.03	1.521733e+000	1.526182e+000	25	28	5.574078e+000	0	0	0	0	0	0	-2.65696	0	0	30	27.875
DATA	1936	12	132	0	0	A_24_P678104	NM_015894	19300.4	4396.41	4.096254e+001	4.372461e+000	68.5	28	6.070987e+000	0	0	0	0	0	0	42.7164	1	1	25.5572	28.6273
DATA	1937	12	133	0	0	A_33_P3245908	NM_001288743	19321	4396.54	4.237305e+001	4.505899e+000	70.5	29	5.837555e+000	0	0	0	0	0	0	44.1001	1	1	26.2212	29.2978
DATA	1938	12	134	0	0	A_23_P6413	NM_080430	19342	4396.2	6.968647e+001	7.135805e+000	98	29	5.819028e+000	0	0	0	0	0	0	72.3836	1	1	30	29.306
DATA	1939	12	135	0	0	A_33_P3365860	NM_001271752	19363	4396.2	7.921627e+000	1.730480e+000	35	28	5.964706e+000	0	0	0	0	0	0	8.21192	1	1	28.1191	28.8905
DATA	1940	12	136	0	0	A_23_P89649	NM_033185	19384.4	4396	1.537079e+000	1.541573e+000	25.5	28	5.957625e+000	0	0	0	0	0	0	-1.08695	0	0	29.1201	28.4835
DATA	1941	12	137	0	0	A_21_P0012487	TCONS_l2_00019725	19405.4	4396.03	6.314708e+000	1.668676e+000	34.5	28	5.889869e+000	0	0	0	0	0	0	6.52043	1	0	30	28.5752
DATA	1942	12	138	0	0	A_32_P126311	NM_173514	19426.3	4395.55	6.430622e+001	6.614187e+000	91	28	5.610874e+000	0	0	0	0	0	0	66.2783	1	1	24.4106	28.3623
DATA	1943	12	139	0	0	A_33_P3379906	NM_001004480	19447.6	4396	3.718648e+000	1.594423e+000	30	28	5.312114e+000	0	0	0	0	0	0	3.82525	1	0	29.1201	28.5081
DATA	1944	12	140	0	0	A_33_P3294826	NM_001199723	19469.3	4396.64	5.872034e+001	6.074049e+000	88	28	5.422760e+000	0	0	0	0	0	0	60.2861	1	1	25.1049	28.3447
DATA	1945	12	141	0	0	A_23_P333022	NM_152990	19490	4396.2	1.551594e+000	1.556958e+000	28	28	5.574440e+000	0	0	0	0	0	0	0.520183	0	0	28.1191	28.7588
DATA	1946	12	142	0	1	ETG10_195139	ETG10_195139	19511.4	4396	2.130577e+000	1.573314e+000	29	28.5	5.649118e+000	0	0	0	0	0	0	2.17989	1	0	30	28.7538
DATA	1947	12	143	0	0	A_22_P00023890	lnc-P2RX3-1:1	19532.4	4396.03	1.556859e+000	1.561411e+000	24	28	5.582299e+000	0	0	0	0	0	0	-3.38642	0	0	30	28.5379
DATA	1948	12	144	0	0	A_23_P36050	NM_001005202	19553.6	4396.03	1.559335e+000	1.563894e+000	25	28	5.837595e+000	0	0	0	0	0	0	-2.67238	0	0	30	28.5269
DATA	1949	12	145	0	0	A_19_P00317949	NR_024507	19574.6	4396	2.385897e+001	2.854055e+000	51	27	5.749392e+000	0	0	0	0	0	0	24.2955	1	1	29.1201	27.7912
DATA	1950	12	146	0	0	A_24_P119201	NM_015832	19595.8	4396	2.558997e+000	1.589219e+000	28	27	5.795794e+000	0	0	0	0	0	0	2.6021	1	0	28.1191	27.758
DATA	1951	12	147	0	0	A_22_P00008793	ENST00000426090	19617.2	4396	1.566004e+000	1.575533e+000	29	26	5.535148e+000	0	0	0	0	0	0	1.26729	0	0	30	27.206
DATA	1952	12	148	0	0	A_21_P0001573	lnc-IGSF3-1:1	19637.9	4395.21	1.206596e+001	1.981922e+000	39.5	27	5.650728e+000	0	0	0	0	0	0	12.2394	1	1	18.2295	27.1889
DATA	1953	12	149	0	0	A_23_P98974	NM_003667	19659.4	4396	1.569656e+000	1.574245e+000	25	26	5.191429e+000	0	0	0	0	0	0	-1.16294	0	0	30	26.8693
DATA	1954	12	150	0	0	A_21_P0014822	BC061902	19681.1	4396.15	2.121735e+002	2.127580e+001	234.5	27	5.547348e+000	0	0	0	0	0	0	214.734	1	1	26.6546	27.1338
DATA	1955	12	151	0	0	A_21_P0000464	NR_003689	19701.6	4396	1.572568e+000	1.579427e+000	29	28	5.681139e+000	0	0	0	0	0	0	0.854237	0	0	30	27.7298
DATA	1956	12	152	0	0	A_23_P118493	NM_005486	19722.8	4396	2.077044e+000	1.591925e+000	28	27	6.058255e+000	0	0	0	0	0	0	2.09887	1	0	30	27.7929
DATA	1957	12	153	0	0	A_21_P0005248	lnc-ASB4-3:2	19743.8	4396.11	2.836291e+001	3.246320e+000	56	28	5.949529e+000	0	0	0	0	0	0	28.6439	1	1	22.4545	28.1382
DATA	1958	12	154	0	0	A_21_P0008043	lnc-USPL1-1:1	19765.4	4396	1.575313e+000	1.579919e+000	26	29	6.062722e+000	0	0	0	0	0	0	-1.82578	0	0	29.1201	29.0246
DATA	1959	12	155	0	0	A_23_P13294	NM_001004459	19786.4	4396	2.813149e+001	3.226649e+000	55	29	5.824416e+000	0	0	0	0	0	0	28.3908	1	1	30	29.1167
DATA	1960	12	156	0	0	A_22_P00009494	lnc-MAGI1-2:1	19807.5	4396	1.575873e+000	1.581132e+000	27	29	5.803907e+000	0	0	0	0	0	0	0.457915	0	0	30	29.358
DATA	1961	12	157	0	0	A_21_P0012220	ENST00000429521	19829.1	4395.88	5.346181e+001	5.574855e+000	79	29	5.936559e+000	0	0	0	0	0	0	53.9556	1	1	26.0017	29.4822
DATA	1962	12	158	0	0	A_23_P20882	NM_004888	19850.5	4396	1.999028e+003	1.999091e+002	2001.5	29	5.415663e+000	0	0	0	0	0	0	2018.03	1	1	25.3321	28.5741
DATA	1963	12	159	0	0	A_23_P166306	NM_000071	19871.5	4395.4	2.057036e+002	2.063087e+001	232	27	5.674401e+000	0	0	0	0	0	0	207.781	1	1	24.4106	28.1045
DATA	1964	12	160	0	0	A_23_P40952	NM_002880	19893.2	4395.84	4.465663e+002	4.468450e+001	483	27	5.679537e+000	0	0	0	0	0	0	451.363	1	1	27.7085	27.6952
DATA	1965	12	161	0	0	A_21_P0009096	lnc-CTD-3203P2.2.1-1:1	19913.4	4396	2.807725e+000	1.601429e+000	28	27	5.370324e+000	0	0	0	0	0	0	2.84027	1	0	29.1201	27.0323
DATA	1966	12	162	0	0	A_22_P00011704	lnc-PDZD7-1:1	19935.6	4395.75	5.909831e+002	5.911928e+001	623	26	5.167285e+000	0	0	0	0	0	0	598.583	1	1	25.1049	26.3667
DATA	1967	12	163	0	0	A_23_P374559	NM_181710	19955.6	4396	1.568088e+000	1.574249e+000	27.5	26	5.119965e+000	0	0	0	0	0	0	0.714352	0	0	30	26.2502
DATA	1968	12	164	0	0	A_33_P3452292	AF130090	19976.8	4395.81	1.565478e+000	1.570055e+000	24	26	5.043748e+000	0	0	0	0	0	0	-1.42822	0	0	30	25.7004
DATA	1969	13	1	0	0	A_23_P110712	NM_004417	16516.9	4404.27	1.691324e+003	1.691411e+002	1516	26	5.046921e+000	0	0	0	0	0	0	1567.02	1	1	26.4388	25.7309
DATA	1970	13	2	0	0	A_22_P00016707	lnc-TRAFD1-1:1	16539.2	4405.14	7.299282e+000	1.881599e+000	37	26	5.170146e+000	0	0	0	0	0	0	6.71277	1	0	30	26.0788
DATA	1971	13	3	0	0	A_23_P362694	NM_152997	16558.8	4403.06	8.599800e+000	1.943389e+000	36.5	26	5.635337e+000	0	0	0	0	0	0	7.87019	1	0	23.4529	27.0161
DATA	1972	13	4	0	0	A_21_P0004690	lnc-SLC35D3-1:1	16580.4	4404	1.748599e+000	1.753711e+000	29.5	28	5.552157e+000	0	0	0	0	0	0	-1.04233	0	0	30	28.1111
DATA	1973	13	5	0	0	A_33_P3405491	AY465895	16602.3	4403.94	8.352855e+000	1.951168e+000	37	28	5.455481e+000	0	0	0	0	0	0	7.55497	1	0	24.6442	28.4417
DATA	1974	13	6	0	0	A_21_P0009685	NM_174909	16622.6	4404.14	1.067825e+002	1.082423e+001	131.5	28	5.392677e+000	0	0	0	0	0	0	96.1238	1	1	25.5572	28.4739
DATA	1975	13	7	0	0	A_23_P383819	NM_016569	16643.6	4404	1.774299e+000	1.779487e+000	30	28	5.028903e+000	0	0	0	0	0	0	-0.548281	0	0	30	28.1285
DATA	1976	13	8	0	0	A_23_P167096	NM_005429	16665	4403.8	7.314911e+000	1.930569e+000	37	28	4.734073e+000	0	0	0	0	0	0	6.52995	1	0	28.1191	27.8838
DATA	1977	13	9	0	0	A_23_P102634	NM_080827	16686	4403.8	1.787846e+000	1.793073e+000	29	28	4.732475e+000	0	0	0	0	0	0	-1.41731	0	0	30	27.8066
DATA	1978	13	10	0	0	A_23_P122414	NM_000409	16707.4	4404	1.973544e+000	1.809869e+000	31	27	4.904147e+000	0	0	0	0	0	0	1.74957	1	0	29.1201	27.2964
DATA	1979	13	11	0	0	A_23_P127978	NM_138706	16728.4	4403.84	1.739641e+001	2.506217e+000	45.5	27	5.138636e+000	0	0	0	0	0	0	15.3792	1	1	23.9365	27.0667
DATA	1980	13	12	0	0	A_24_P727501	ENST00000530759	16749.4	4404.11	1.274189e+001	2.212485e+000	39.5	27	4.996761e+000	0	0	0	0	0	0	11.2355	1	1	25.7804	27.0544
DATA	1981	13	13	0	0	A_21_P0001445	NR_033883	16770.8	4403.81	4.150310e+000	1.859381e+000	32	27	5.297383e+000	0	0	0	0	0	0	3.6521	1	0	30	27.17
DATA	1982	13	14	0	0	A_24_P101201	NM_005313	16792	4404	3.467153e+002	3.471905e+001	329	27	5.314552e+000	0	0	0	0	0	0	304.529	1	1	28.1191	27.302
DATA	1983	13	15	0	0	A_21_P0004284	XR_246559	16813	4403.8	1.813065e+000	1.818365e+000	26	27	5.435782e+000	0	0	0	0	0	0	-4.10684	0	0	30	27.3231
DATA	1984	13	16	0	1	ERCC-00023_60	DQ516744	16834.2	4403.81	1.815147e+000	1.820454e+000	28	27	5.487414e+000	0	0	0	0	0	0	-2.20771	0	0	30	27.6996
DATA	1985	13	17	0	0	A_23_P52058	NM_005646	16855.2	4404.03	4.125261e+001	4.509738e+000	68	28	5.444481e+000	0	0	0	0	0	0	36.1093	1	1	26.8687	27.7214
DATA	1986	13	18	0	0	A_23_P210465	NM_002638	16876.1	4403.85	2.427698e+003	2.427766e+002	2058	28	5.352879e+000	0	0	0	0	0	0	2123.99	1	1	27.2919	28.023
DATA	1987	13	19	0	0	A_23_P80032	NM_005225	16897.7	4403.61	8.759203e+000	2.022783e+000	36	27	5.815679e+000	0	0	0	0	0	0	7.66196	1	0	27.2919	27.6947
DATA	1988	13	20	0	0	A_33_P3306339	A_33_P3306339	16919	4403.5	2.335498e+000	1.838090e+000	32	28	5.657585e+000	0	0	0	0	0	0	2.04306	1	0	26.2212	28.2481
DATA	1989	13	21	0	0	A_23_P369641	NM_001100878	16940.5	4403.73	5.114344e+001	5.429448e+000	74	27	5.190769e+000	0	0	0	0	0	0	44.7505	1	1	24.4106	27.236
DATA	1990	13	22	0	0	A_23_P77630	NM_022818	16961	4403.76	1.830599e+002	1.839641e+001	189	27	4.887266e+000	0	0	0	0	0	0	160.262	1	1	25.7804	27.1467
DATA	1991	13	23	0	0	A_22_P00016988	lnc-TTC24-1:2	16982.5	4403.68	1.814956e+000	1.820262e+000	29	27	4.941314e+000	0	0	0	0	0	0	-0.663536	0	0	30	26.8934
DATA	1992	13	24	0	0	A_22_P00022657	lnc-C4orf21-4:1	17003.5	4403.68	1.813093e+000	1.818394e+000	28	27	4.994425e+000	0	0	0	0	0	0	-2.08101	0	0	30	27.2602
DATA	1993	13	25	0	0	A_21_P0000023	NM_001159749	17024.8	4403.52	1.291837e+001	2.228634e+000	42	27	4.903779e+000	0	0	0	0	0	0	11.3453	1	1	30	27.4519
DATA	1994	13	26	0	0	A_23_P170901	NM_152410	17046.4	4403.39	2.174614e+002	2.182160e+001	223	28	4.912194e+000	0	0	0	0	0	0	191.276	1	1	24.4106	27.7368
DATA	1995	13	27	0	0	A_23_P115149	NM_024102	17067.3	4403.94	3.792338e+001	4.202322e+000	62	28	4.908147e+000	0	0	0	0	0	0	33.4085	1	1	24.4106	27.6792
DATA	1996	13	28	0	0	A_22_P00016690	lnc-TPSG1-2:1	17088.2	4403.52	1.801650e+000	1.806917e+000	28	28	4.979347e+000	0	0	0	0	0	0	-0.806916	0	0	30	27.7566
DATA	1997	13	29	0	0	A_21_P0001639	lnc-TAF5L-1:1	17109.4	4403.59	3.201779e+001	3.674637e+000	58	28	5.111630e+000	0	0	0	0	0	0	28.319	1	1	30	27.6935
DATA	1998	13	30	0	0	A_22_P00020610	NR_105008	17130.5	4403.68	1.793967e+000	1.799212e+000	29	28	5.672735e+000	0	0	0	0	0	0	-0.971753	0	0	27.0811	27.9363
DATA	1999	13	31	0	0	A_21_P0005906	ENST00000521815	17151.7	4403.5	1.789582e+000	1.794815e+000	28	28	5.422878e+000	0	0	0	0	0	0	-0.738281	0	0	30	28.0968
DATA	2000	13	32	0	0	A_24_P538478	ENST00000237380	17173	4403.5	3.804359e+000	1.830156e+000	34	28	5.151988e+000	0	0	0	0	0	0	3.38937	1	0	26.2212	28.3223
DATA	2001	13	33	0	0	A_22_P00009427	XR_247064	17194	4403.5	2.920439e+000	1.809079e+000	32	28	5.561503e+000	0	0	0	0	0	0	2.6089	1	0	26.2212	27.9069
DATA	2002	13	34	0	0	A_22_P00014861	XR_243384	17215.2	4403.5	1.775060e+000	1.781843e+000	30	28	5.543574e+000	0	0	0	0	0	0	0.674754	0	0	30	27.7057
DATA	2003	13	35	0	0	A_23_P208030	NM_020783	17236.3	4403.5	1.769756e+000	1.774930e+000	26	27.5	5.735911e+000	0	0	0	0	0	0	-2.94975	0	0	30	27.5474
DATA	2004	13	36	0	0	A_24_P369656	NM_052978	17257.5	4403.5	1.764230e+000	1.769388e+000	28.5	28	5.793346e+000	0	0	0	0	0	0	-0.756176	0	0	27.9146	27.7085
DATA	2005	13	37	0	0	A_21_P0000292	NR_002829	17278.7	4403.5	1.758516e+000	1.763657e+000	28	28	5.217564e+000	0	0	0	0	0	0	-0.648253	0	0	27.0811	27.4766
DATA	2006	13	38	0	0	A_33_P3303956	NR_038831	17299.8	4403.5	4.914237e+000	1.825172e+000	34	26.5	5.573019e+000	0	0	0	0	0	0	4.45889	1	0	26.6546	27.2023
DATA	2007	13	39	0	0	A_22_P00014994	NR_119381	17321	4403.5	3.460423e+000	1.785577e+000	33	27	5.058932e+000	0	0	0	0	0	0	3.15062	1	0	26.2212	27.1873
DATA	2008	13	40	0	0	A_21_P0000311	NR_002955	17342.2	4403.5	1.740450e+000	1.746700e+000	30	26	4.885226e+000	0	0	0	0	0	0	0.582024	0	0	30	26.5753
DATA	2009	13	41	0	0	A_21_P0006575	lnc-ATXN3L-3:1	17363.3	4403.5	1.734159e+000	1.739229e+000	28	26	5.439981e+000	0	0	0	0	0	0	-0.434894	0	0	30	26.9654
DATA	2010	13	42	0	0	A_23_P32175	NM_014368	17384.5	4403.5	1.727738e+000	1.732789e+000	28	27	5.396667e+000	0	0	0	0	0	0	-1.3348	0	0	27.9146	27.2851
DATA	2011	13	43	0	0	A_22_P00020348	lnc-BOD1-4:2	17405.7	4403.5	1.721219e+000	1.730705e+000	31	27.5	5.856976e+000	0	0	0	0	0	0	1.14645	0	0	27.0811	27.5702
DATA	2012	13	44	0	0	A_23_P127095	NM_032747	17426.9	4403.29	2.980517e+003	2.980566e+002	2697	28	5.961582e+000	0	0	0	0	0	0	2764.36	1	1	25.7804	28.2218
DATA	2013	13	45	0	0	A_22_P00025103	ENST00000425125	17448	4403.5	1.707981e+000	1.712975e+000	26.5	28	6.007659e+000	0	0	0	0	0	0	-0.843987	0	0	30	27.98
DATA	2014	13	46	0	0	A_33_P3271480	NR_026984	17469.4	4403.09	1.035350e+001	1.995685e+000	38	28	5.827588e+000	0	0	0	0	0	0	9.67862	1	1	22.7082	28
DATA	2015	13	47	0	0	A_23_P99027	NM_002834	17490	4403.28	9.877807e+001	1.002295e+001	116	27	5.522101e+000	0	0	0	0	0	0	92.6961	1	1	24.8756	27.0798
DATA	2016	13	48	0	0	A_21_P0003149	lnc-CBLB-7:18	17511.4	4403.41	1.687729e+000	1.692663e+000	28	27	5.114920e+000	0	0	0	0	0	0	-1.65546	0	0	30	27.2845
DATA	2017	13	49	0	0	A_23_P164528	NM_015285	17532.3	4403.17	1.429467e+002	1.439374e+001	164	27	5.108205e+000	0	0	0	0	0	0	135.233	1	1	25.3321	27.309
DATA	2018	13	50	0	0	A_22_P00015005	lnc-SMOC1-2:1	17553.8	4403.48	1.674085e+000	1.679382e+000	29	27	5.139776e+000	0	0	0	0	0	0	0.349157	0	0	30	27.181
DATA	2019	13	51	0	0	A_23_P50052	XR_109479	17575.1	4403.4	9.319054e+003	9.319069e+002	8883	27	5.946433e+000	0	0	0	0	0	0	8888.93	1	1	25.7804	27.6556
DATA	2020	13	52	0	0	A_33_P3369979	NM_001004686	17596	4403.5	1.660487e+000	1.665341e+000	29	27	5.184483e+000	0	0	0	0	0	0	-0.426531	0	0	30	27.0546
DATA	2021	13	53	0	0	A_33_P3296289	AF370407	17617.2	4403.48	1.653675e+000	1.661983e+000	30	27	5.822529e+000	0	0	0	0	0	0	1.03274	0	0	30	26.9757
DATA	2022	13	54	0	0	A_21_P0001600	lnc-EDEM3-2:1	17638.5	4403.32	5.176295e+000	1.730892e+000	33.5	27	5.109465e+000	0	0	0	0	0	0	4.99835	1	0	30	26.481
DATA	2023	13	55	0	0	A_21_P0007794	lnc-SLC15A4-9:1	17659.5	4403.32	1.916319e+000	1.656118e+000	31	27	5.423656e+000	0	0	0	0	0	0	1.85796	1	0	30	27.204
DATA	2024	13	56	0	0	A_33_P3394489	NR_021492	17680.6	4403.17	8.432442e+001	8.590117e+000	109	27	5.408332e+000	0	0	0	0	0	0	82.0904	1	1	24.8756	27.346
DATA	2025	13	57	0	0	A_21_P0005856	lnc-SLCO5A1-3:1	17701.9	4403.08	1.297677e+001	2.084760e+000	41	28	5.528257e+000	0	0	0	0	0	0	12.6845	1	1	23.4529	27.5203
DATA	2026	13	58	0	0	A_23_P366453	NM_152688	17723	4403.5	1.620377e+000	1.625114e+000	26	28	5.687509e+000	0	0	0	0	0	0	-2.04632	0	0	30	28.0079
DATA	2027	13	59	0	0	A_23_P134729	NR_027259	17744.3	4403.39	1.613842e+000	1.618560e+000	29	27	5.691063e+000	0	0	0	0	0	0	-0.103424	0	0	30	27.2046
DATA	2028	13	60	0	0	A_33_P3388148	NM_001166694	17765.5	4403.32	4.049319e+000	1.662219e+000	33	27	5.892546e+000	0	0	0	0	0	0	4.00601	1	0	30	27.4512
DATA	2029	13	61	0	0	A_24_P226278	NM_015288	17786.5	4403.32	5.421371e+001	5.654208e+000	83	28	5.449688e+000	0	0	0	0	0	0	53.8435	1	1	27.0811	27.764
DATA	2030	13	62	0	0	A_24_P673786	NM_005028	17807.4	4403.11	1.209190e+003	1.209295e+002	1244	27	5.048761e+000	0	0	0	0	0	0	1205.57	1	1	26.4388	27.5542
DATA	2031	13	63	0	0	A_32_P206401	NM_181701	17829.7	4403.14	1.591199e+001	2.251729e+000	44	27	4.954717e+000	0	0	0	0	0	0	15.9287	1	1	20.0267	27.3491
DATA	2032	13	64	0	0	A_23_P343808	NM_005633	17850	4403.2	5.516862e+000	1.680594e+000	35.5	27	4.901022e+000	0	0	0	0	0	0	5.5427	1	0	28.1191	27.6245
DATA	2033	13	65	0	0	A_23_P368338	NM_001139444	17871.2	4403.19	2.592513e+001	3.036837e+000	57	27	4.719456e+000	0	0	0	0	0	0	26.1442	1	1	30	27.4154
DATA	2034	13	66	0	0	A_22_P00019293	ENST00000520162	17892.4	4403.03	1.546238e+001	2.207652e+000	45	27	4.828864e+000	0	0	0	0	0	0	15.6506	1	1	30	27.1067
DATA	2035	13	67	0	0	A_24_P76740	NM_032449	17913.4	4402.6	5.233759e+001	5.464191e+000	81.5	27	5.196673e+000	0	0	0	0	0	0	53.1649	1	1	24.8756	27.5439
DATA	2036	13	68	0	0	A_33_P3236436	NM_001080531	17934.6	4403	1.559966e+000	1.564527e+000	29	26	4.738757e+000	0	0	0	0	0	0	-0.399744	0	0	30	27.0248
DATA	2037	13	69	0	0	A_23_P329924	NM_177551	17956	4402.69	6.892640e+001	7.066762e+000	102	26	4.542945e+000	0	0	0	0	0	0	70.5113	1	1	26.0017	26.8589
DATA	2038	13	70	0	0	A_23_P112531	NM_001035254	17976.9	4403	8.978767e+002	8.980112e+001	916	26	4.933657e+000	0	0	0	0	0	0	921.598	1	1	27.2919	26.7976
DATA	2039	13	71	0	0	A_22_P00021032	ENST00000536217	17998.2	4403.19	1.544151e+000	1.548666e+000	27	26	5.089101e+000	0	0	0	0	0	0	-0.998583	0	0	30	26.775
DATA	2040	13	72	0	0	A_21_P0007048	lnc-PLXDC2-1:2	18019.4	4403	1.539163e+000	1.543663e+000	26.5	27	5.652085e+000	0	0	0	0	0	0	-2.91774	0	0	30	27.4255
DATA	2041	13	73	0	0	A_33_P3256760	NR_033201	18040.5	4403	1.534333e+000	1.538819e+000	25	27	5.372992e+000	0	0	0	0	0	0	-3.57108	0	0	30	27.2238
DATA	2042	13	74	0	0	A_22_P00019837	lnc-GTDC1-6:1	18061.9	4402.76	5.394279e+003	5.394301e+002	5631	27	5.572484e+000	0	0	0	0	0	0	5608.17	1	1	26.6546	27.007
DATA	2043	13	75	0	0	A_22_P00008399	lnc-JPH1-1:1	18082.6	4403	1.525148e+000	1.533080e+000	30	27	5.243764e+000	0	0	0	0	0	0	1.07533	0	0	30	26.7645
DATA	2044	13	76	0	0	A_33_P3257973	NM_014877	18104.1	4402.73	1.508796e+002	1.516485e+001	180.5	27	5.423639e+000	0	0	0	0	0	0	157.779	1	1	26.4388	27.1595
DATA	2045	13	77	0	0	A_21_P0006852	lnc-ZEB1-2:1	18125.4	4403	1.516454e+000	1.521005e+000	29	27	5.302891e+000	0	0	0	0	0	0	0.197836	0	0	30	27.2852
DATA	2046	13	78	0	0	A_33_P3253747	NM_000761	18146.4	4403	1.514516e+000	1.524385e+000	30.5	28	5.887423e+000	0	0	0	0	0	0	1.59245	1	0	30	27.8711
DATA	2047	13	79	0	0	A_23_P122001	NM_002439	18167.8	4402.19	5.160719e+001	5.377902e+000	81	27	5.287282e+000	0	0	0	0	0	0	54.405	1	1	24.4106	27.5397
DATA	2048	13	80	0	0	A_22_P00012970	lnc-RELT-1:1	18189.1	4402.32	9.629315e+001	9.746852e+000	130	27	5.229822e+000	0	0	0	0	0	0	101.767	1	1	25.7804	27.3522
DATA	2049	13	81	0	0	A_22_P00025269	lnc-C1orf31-2:1	18209.6	4403	1.501242e+000	1.505631e+000	27	27	5.572378e+000	0	0	0	0	0	0	-0.438905	0	0	29.1201	27.8072
DATA	2050	13	82	0	0	A_23_P122007	NM_033211	18231	4403	1.268607e+001	1.966190e+000	42	28	5.072904e+000	0	0	0	0	0	0	13.4691	1	1	22.7082	28.3098
DATA	2051	13	83	0	0	A_22_P00007359	lnc-GRAMD4-2:2	18252.7	4402.66	1.485372e+001	2.110181e+000	46	28	5.219838e+000	0	0	0	0	0	0	15.8056	1	1	23.4529	28.1473
DATA	2052	13	84	0	0	A_22_P00005034	lnc-DDX54-1:1	18273.4	4403	1.491481e+000	1.498515e+000	30	28	5.342695e+000	0	0	0	0	0	0	0.95402	0	0	30	28.1962
DATA	2053	13	85	0	0	A_33_P3407601	THC2753069	18295	4402.79	5.719955e+002	5.721903e+001	645.5	28	5.517790e+000	0	0	0	0	0	0	611.088	1	1	27.0811	27.9835
DATA	2054	13	86	0	0	A_21_P0014767	ENST00000573229	18315.6	4403	1.485861e+000	1.490205e+000	29	28	5.636790e+000	0	0	0	0	0	0	-0.874078	0	0	30	27.8531
DATA	2055	13	87	0	0	A_23_P7101	NM_006527	18336.9	4402.84	4.139248e+002	4.141921e+001	474	28	5.607183e+000	0	0	0	0	0	0	443.773	1	1	27.501	27.6831
DATA	2056	13	88	0	0	A_23_P34744	NM_000396	18357.9	4402.63	6.424487e+001	6.593938e+000	99	27	5.569194e+000	0	0	0	0	0	0	68.9875	1	1	26.2212	27.6914
DATA	2057	13	89	0	0	A_33_P3751193	A_33_P3751193	18379.2	4403	1.834584e+000	1.494322e+000	31	27	5.387206e+000	0	0	0	0	0	0	1.97299	1	0	30	27.5437
DATA	2058	13	90	0	0	A_24_P544882	NM_003144	18399.7	4402.95	4.787723e+001	5.011560e+000	79.5	28	5.415163e+000	0	0	0	0	0	0	51.5583	1	1	27.2919	27.9105
DATA	2059	13	91	0	0	A_23_P120710	NM_003316	18421.8	4402.78	6.474814e+001	6.641602e+000	98	28	5.551401e+000	0	0	0	0	0	0	69.8184	1	1	26.2212	28.5892
DATA	2060	13	92	0	0	A_21_P0006617	ENST00000422206	18442.6	4402.97	1.473095e+000	1.477401e+000	25.5	27.5	5.232788e+000	0	0	0	0	0	0	-1.77307	0	0	30	28.0198
DATA	2061	13	93	0	0	A_23_P132910	NM_019027	18464.1	4403.1	3.957802e+002	3.960553e+001	440	28	5.288897e+000	0	0	0	0	0	0	427.707	1	1	28.1191	28.0735
DATA	2062	13	94	0	0	A_23_P316531	NM_005298	18485.4	4402.63	5.477280e+002	5.479264e+001	621	28	5.025031e+000	0	0	0	0	0	0	592.457	1	1	24.8756	27.7538
DATA	2063	13	95	0	0	A_22_P00017715	lnc-XRCC3-1:2	18506	4402.8	4.960217e+000	1.554584e+000	33	27	4.824910e+000	0	0	0	0	0	0	5.36951	1	0	28.1191	27.3658
DATA	2064	13	96	0	0	A_21_P0001143	ENST00000427806	18527.4	4403	1.468006e+000	1.472298e+000	26	28	4.848555e+000	0	0	0	0	0	0	-2.65474	0	0	29.1201	27.7748
DATA	2065	13	97	0	0	A_33_P3318509	NM_014358	18548.6	4402.71	4.626977e+001	4.855315e+000	76	28	5.006656e+000	0	0	0	0	0	0	50.1516	1	1	25.1049	28.2568
DATA	2066	13	98	0	0	A_21_P0014611	lnc-BLID-1:12	18569.6	4402.97	1.466488e+000	1.470775e+000	27	28	5.485811e+000	0	0	0	0	0	0	-0.694626	0	0	30	28.125
DATA	2067	13	99	0	0	A_21_P0005183	lnc-THBS2-3:1	18590.6	4403	1.465977e+000	1.470264e+000	28.5	28	5.586386e+000	0	0	0	0	0	0	0.00548512	0	0	29.1201	27.7414
DATA	2068	13	100	0	0	A_22_P00012509	XR_241120	18612.3	4403	1.235507e+003	1.235595e+002	1379	28	5.334049e+000	0	0	0	0	0	0	1340.57	1	1	26.0017	28.1944
DATA	2069	13	101	0	0	A_33_P3230103	NM_032814	18633	4402.8	4.591088e+000	1.539769e+000	33	28	5.191585e+000	0	0	0	0	0	0	4.98209	1	0	30	27.8025
DATA	2070	13	102	0	0	A_23_P43197	ENST00000469032	18654.2	4402.81	1.465423e+000	1.469707e+000	28	27	5.125182e+000	0	0	0	0	0	0	-0.274455	0	0	30	27.5762
DATA	2071	13	103	0	0	A_23_P105313	NM_001414	18676.3	4402.22	2.131294e+002	2.136357e+001	259	27	5.437890e+000	0	0	0	0	0	0	231.261	1	1	24.8756	27.5935
DATA	2072	13	104	0	0	A_23_P404059	NM_173493	18696.6	4402.97	1.465855e+000	1.470141e+000	27	27	5.520986e+000	0	0	0	0	0	0	-1.76891	0	0	29.1201	27.8388
DATA	2073	13	105	0	0	A_23_P337262	NM_153000	18717.7	4402.9	1.466305e+000	1.470592e+000	26	27	5.472502e+000	0	0	0	0	0	0	-1.81081	0	0	30	27.704
DATA	2074	13	106	0	0	A_22_P00003709	ENST00000504827	18739	4402.8	1.466912e+000	1.471201e+000	25.5	28	5.478720e+000	0	0	0	0	0	0	-2.95631	0	0	30	28.3491
DATA	2075	13	107	0	0	A_21_P0012084	NR_121185	18760	4402.8	1.467660e+000	1.472344e+000	29	28	5.409335e+000	0	0	0	0	0	0	0.368718	0	0	30	27.9506
DATA	2076	13	108	0	0	A_33_P6753179	ENST00000421951	18781.2	4402.52	1.468561e+000	1.479559e+000	29	28	5.495212e+000	0	0	0	0	0	0	1.52347	0	0	27.0811	27.8144
DATA	2077	13	109	66	-1	3xSLv1	3xSLv1	18802.4	4402.59	1.469608e+000	1.473905e+000	28.5	27	5.670627e+000	0	0	0	0	0	0	-1.57337	0	0	27.501	27.6061
DATA	2078	13	110	0	0	A_23_P58862	NM_020819	18823.5	4402.68	1.892814e+000	1.487188e+000	30	28	5.817570e+000	0	0	0	0	0	0	2.04655	1	0	30	28.0711
DATA	2079	13	111	0	0	A_22_P00005026	lnc-DDX51-2:1	18844.6	4402.59	1.732483e+000	1.486547e+000	30.5	28	5.635137e+000	0	0	0	0	0	0	1.87151	1	0	30	27.9472
DATA	2080	13	112	0	0	A_24_P396702	NM_014880	18865.8	4402.5	6.266940e+002	6.268682e+001	709	27	5.823493e+000	0	0	0	0	0	0	676.315	1	1	25.7804	27.5267
DATA	2081	13	113	0	0	A_24_P254744	NM_182644	18887	4402.5	1.475168e+000	1.484109e+000	29	27	5.632243e+000	0	0	0	0	0	0	1.26252	0	0	30	27.6055
DATA	2082	13	114	0	0	A_21_P0012611	TCONS_l2_00020758	18908	4402.5	2.368246e+000	1.500004e+000	31	28	5.583955e+000	0	0	0	0	0	0	2.55005	1	0	30	27.9646
DATA	2083	13	115	0	0	A_24_P167338	NM_014488	18930.4	4402	7.838019e+000	1.677511e+000	36	28	5.533505e+000	0	0	0	0	0	0	8.42865	1	1	21.9382	27.8178
DATA	2084	13	116	0	0	A_24_P281395	ENST00000455013	18951.1	4402.27	1.179732e+002	1.189042e+001	160	28	5.257994e+000	0	0	0	0	0	0	126.698	1	1	26.0017	27.5606
DATA	2085	13	117	0	0	A_23_P33683	NM_016496	18972.3	4402.5	7.023535e+002	7.025109e+001	784	28	5.287221e+000	0	0	0	0	0	0	753.23	1	1	25.3321	27.8451
DATA	2086	13	118	0	0	A_21_P0014723	THC2618554	18992.8	4402.52	1.484949e+000	1.489290e+000	29	28	5.089183e+000	0	0	0	0	0	0	-0.171007	0	0	30	27.7148
DATA	2087	13	119	0	0	A_33_P3327567	ENST00000467061	19014	4402.5	1.487246e+000	1.492803e+000	29	27	5.139161e+000	0	0	0	0	0	0	0.642192	0	0	30	27.316
DATA	2088	13	120	0	0	A_21_P0008693	lnc-SYNM-1:1	19035	4402.5	1.489618e+000	1.493973e+000	29	27.5	5.572343e+000	0	0	0	0	0	0	-0.263267	0	0	30	27.9864
DATA	2089	13	121	0	0	A_23_P211627	NM_007172	19056.9	4402.27	7.087041e+001	7.243328e+000	102	27	5.764550e+000	0	0	0	0	0	0	75.528	1	1	26.0017	28.2168
DATA	2090	13	122	0	0	A_33_P3346691	A_33_P3346691	19077.4	4402.59	1.494691e+000	1.499061e+000	25	27	5.632079e+000	0	0	0	0	0	0	-3.21876	0	0	30	28.2607
DATA	2091	13	123	0	0	A_24_P237753	NM_015354	19098.6	4402.59	1.124083e+001	1.875835e+000	41	28	5.597212e+000	0	0	0	0	0	0	11.9382	1	1	27.501	28.5238
DATA	2092	13	124	0	0	A_22_P00006429	XR_251529	19119.8	4402.52	3.404422e+000	1.542510e+000	31	28	5.267216e+000	0	0	0	0	0	0	3.60905	1	0	30	28.1729
DATA	2093	13	125	0	0	A_21_P0001044	NR_125789	19141	4402.5	1.502899e+000	1.507545e+000	28	28	5.176617e+000	0	0	0	0	0	0	0.291544	0	0	30	28.3321
DATA	2094	13	126	0	0	A_23_P71530	NM_002546	19162	4402.5	1.505747e+000	1.513170e+000	29	27	5.364374e+000	0	0	0	0	0	0	1.0092	0	0	30	27.8819
DATA	2095	13	127	0	0	A_24_P182494	NM_007207	19183.3	4402.5	4.208256e+000	1.570534e+000	31	27	5.426496e+000	0	0	0	0	0	0	4.43575	1	0	27.0811	27.8803
DATA	2096	13	128	0	0	A_24_P125469	NM_006033	19204.3	4402.5	1.511647e+000	1.516066e+000	28	27	5.297770e+000	0	0	0	0	0	0	-0.929103	0	0	30	27.5074
DATA	2097	13	129	0	0	A_22_P00015968	ENST00000522960	19225.3	4402.09	1.092226e+001	1.870951e+000	38.5	27	5.425044e+000	0	0	0	0	0	0	11.4677	1	1	19.1492	27.262
DATA	2098	13	130	0	1	ERCC-00148_99	DQ883642	19247.5	4401.71	3.404201e+001	3.729040e+000	61.5	27	5.606293e+000	0	0	0	0	0	0	35.6673	1	1	23.2073	27.273
DATA	2099	13	131	0	0	A_33_P3332487	ENST00000368689	19268	4402.5	1.520836e+000	1.530096e+000	29	27	5.425677e+000	0	0	0	0	0	0	1.26804	0	0	30	27.4359
DATA	2100	13	132	0	0	A_21_P0008118	lnc-ING1-1:1	19289	4402.5	3.379160e+000	1.565280e+000	32	28	5.721665e+000	0	0	0	0	0	0	3.52625	1	0	30	28.1871
DATA	2101	13	133	0	0	A_33_P3335624	ENST00000338548	19311	4402.48	2.209902e+001	2.688772e+000	51	28	5.958607e+000	0	0	0	0	0	0	23.0122	1	1	25.3321	28.8504
DATA	2102	13	134	0	0	A_24_P786713	ENST00000540219	19331.4	4402.41	1.530142e+000	1.534788e+000	28	29	5.935891e+000	0	0	0	0	0	0	0.239244	0	0	30	29.1917
DATA	2103	13	135	0	0	A_21_P0008170	lnc-DIAPH3-4:1	19352.6	4402.41	1.533253e+000	1.537735e+000	25	28	5.914094e+000	0	0	0	0	0	0	-1.98906	0	0	30	29.153
DATA	2104	13	136	0	0	A_33_P3355508	NM_023067	19373.7	4402.5	1.536343e+000	1.541524e+000	28	28	5.911209e+000	0	0	0	0	0	0	0.477107	0	0	30	28.9928
DATA	2105	13	137	0	0	A_33_P3325439	NM_001001992	19395.5	4402.29	6.613317e+001	6.791157e+000	98	28	5.689058e+000	0	0	0	0	0	0	68.3143	1	1	25.3321	28.4143
DATA	2106	13	138	0	0	A_33_P3233947	NM_198076	19416.6	4401.9	1.613590e+002	1.620988e+001	192	28	5.577075e+000	0	0	0	0	0	0	166.361	1	1	23.696	28.4345
DATA	2107	13	139	0	0	A_23_P63010	NM_181746	19437.2	4402.48	3.735908e+002	3.739122e+001	403	28	5.680752e+000	0	0	0	0	0	0	384.43	1	1	27.0811	28.7197
DATA	2108	13	140	0	0	A_21_P0007190	ENST00000532947	19458.4	4402.41	1.548326e+000	1.552853e+000	28	28	5.432288e+000	0	0	0	0	0	0	-0.730726	0	0	27.501	28.874
DATA	2109	13	141	0	0	A_33_P3275422	NR_024096	19479.5	4402.32	1.377908e+004	1.377908e+003	14198	28	5.519900e+000	0	0	0	0	0	0	14126.3	1	1	27.0811	28.6
DATA	2110	13	142	0	0	A_33_P3302586	NM_207370	19500.6	4402.41	1.635984e+000	1.567041e+000	29	29	5.653302e+000	0	0	0	0	0	0	1.67422	1	0	30	28.782
DATA	2111	13	143	0	0	A_23_P78479	NM_015363	19521.8	4402.5	8.245465e+000	1.765559e+000	34	29	5.614043e+000	0	0	0	0	0	0	8.42348	1	1	26.6546	28.7315
DATA	2112	13	144	0	0	A_33_P3237580	NM_001242791	19543	4402.5	9.259394e+000	1.817352e+000	35.5	28	5.538851e+000	0	0	0	0	0	0	9.44366	1	1	26.2212	28.5623
DATA	2113	13	145	0	0	A_24_P945293	NM_016079	19565	4402.3	8.425302e+002	8.426758e+001	879	28	5.981576e+000	0	0	0	0	0	0	857.908	1	1	26.2212	28.318
DATA	2114	13	146	0	0	A_22_P00014016	ENST00000490410	19586	4402	2.415308e+003	2.415359e+002	2474	27	5.788081e+000	0	0	0	0	0	0	2455.84	1	1	24.8756	27.6803
DATA	2115	13	147	0	0	A_24_P343095	NM_000791	19606.5	4402.32	2.046864e+001	2.580108e+000	47	27	5.701107e+000	0	0	0	0	0	0	20.7831	1	1	27.0811	27.6201
DATA	2116	13	148	0	0	A_22_P00001334	lnc-ANXA9-1:1	19627.5	4402.32	5.555558e+000	1.668035e+000	30.5	27	5.319935e+000	0	0	0	0	0	0	5.63362	1	0	30	27.2097
DATA	2117	13	149	0	0	A_33_P3213645	NM_033266	19648.8	4402.48	1.570134e+000	1.574725e+000	25	27	5.241413e+000	0	0	0	0	0	0	-2.49482	0	0	27.0811	27.2878
DATA	2118	13	150	0	0	A_22_P00002567	NM_001114118	19670.6	4402.13	1.004141e+002	1.016440e+001	135	27	5.472050e+000	0	0	0	0	0	0	101.592	1	1	25.1049	27.1277
DATA	2119	13	151	0	0	A_21_P0008788	ENST00000614853	19691	4402.2	1.573275e+000	1.577874e+000	26	27	5.338709e+000	0	0	0	0	0	0	-0.559962	0	0	28.1191	27.3596
DATA	2120	13	152	0	0	A_33_P3330283	NM_138473	19712.9	4401.85	3.110508e+002	3.114513e+001	337.5	28	5.854689e+000	0	0	0	0	0	0	314.155	1	1	27.2919	28.0647
DATA	2121	13	153	0	0	A_23_P4782	NM_031896	19733.4	4402.03	1.575617e+000	1.580224e+000	26	28	5.802071e+000	0	0	0	0	0	0	-0.323692	0	0	30	28.1522
DATA	2122	13	154	0	0	A_23_P109636	NM_015541	19754.8	4401.5	7.283580e+001	7.453183e+000	98.5	29	6.270477e+000	0	0	0	0	0	0	73.4785	1	1	25.7804	28.9961
DATA	2123	13	155	0	0	A_23_P117225	NM_000123	19776.4	4402	4.242274e+002	4.245221e+001	442	29	5.861817e+000	0	0	0	0	0	0	427.775	1	1	25.7804	29.3774
DATA	2124	13	156	0	0	A_24_P149704	NM_138709	19797	4402.2	1.577426e+000	1.588738e+000	28	29	5.855984e+000	0	0	0	0	0	0	1.46937	0	0	28.1191	29.2688
DATA	2125	13	157	0	0	A_33_P3388533	ENST00000554904	19818	4402.2	1.577479e+000	1.582091e+000	23	29	5.871944e+000	0	0	0	0	0	0	-2.55722	0	0	28.1191	29.4167
DATA	2126	13	158	0	0	A_33_P3347193	NM_001301009	19839.4	4402	1.917383e+000	1.593371e+000	30	29	5.672744e+000	0	0	0	0	0	0	1.93327	1	0	29.1201	28.989
DATA	2127	13	159	0	0	A_33_P3290139	NM_001290258	19860.4	4402.03	1.576641e+000	1.583385e+000	28	28	5.271900e+000	0	0	0	0	0	0	0.829004	0	0	29.1201	28.2125
DATA	2128	13	160	0	0	A_22_P00010574	ENST00000458480	19881.6	4402.03	1.575772e+000	1.580379e+000	26	27	5.631943e+000	0	0	0	0	0	0	-1.34959	0	0	29.1201	27.7671
DATA	2129	13	161	0	0	A_33_P3313625	A_33_P3313625	19902.9	4401.52	6.066569e+001	6.268694e+000	86.5	27	5.333642e+000	0	0	0	0	0	0	61.2762	1	1	25.7804	27.0787
DATA	2130	13	162	0	0	A_22_P00010900	ENST00000574939	19924	4402.2	2.759246e+000	1.601595e+000	31	26	5.017994e+000	0	0	0	0	0	0	2.78942	1	0	30	26.5048
DATA	2131	13	163	0	0	A_23_P397899	NM_021218	19945	4402.2	7.731966e+001	7.890895e+000	105	26	5.237874e+000	0	0	0	0	0	0	78.2601	1	1	28.1191	26.3048
DATA	2132	13	164	0	0	A_23_P37892	NM_133443	19966.4	4402	1.623832e+000	1.581690e+000	28	26	5.171783e+000	0	0	0	0	0	0	1.64609	1	0	30	26.1051
DATA	2133	14	1	0	0	A_21_P0009967	lnc-ARFGEF2-3:8	16527.4	4409.97	1.726373e+000	1.731420e+000	28	26	5.217432e+000	0	0	0	0	0	0	-3.34513	0	0	29.1201	26.0406
DATA	2134	14	2	0	0	A_23_P200535	NM_014408	16548.6	4409.97	1.268208e+002	1.280123e+001	144.5	26	5.152378e+000	0	0	0	0	0	0	116.076	1	1	29.1201	26.011
DATA	2135	14	3	0	0	A_22_P00016266	lnc-TMEM105-1:1	16569.6	4410	1.747782e+000	1.759545e+000	31	28	5.604169e+000	0	0	0	0	0	0	1.39082	0	0	29.1201	28.0996
DATA	2136	14	4	66	-1	3xSLv1	3xSLv1	16591	4409.8	1.757347e+000	1.762485e+000	26.5	28	5.622976e+000	0	0	0	0	0	0	-2.34279	0	0	30	28.3205
DATA	2137	14	5	0	0	A_19_P00321076	NR_003367	16611.7	4410.21	1.692680e+001	2.450175e+000	46	28	5.498571e+000	0	0	0	0	0	0	15.2394	1	1	25.1049	28.5927
DATA	2138	14	6	0	0	A_22_P00000544	lnc-AC114947.1.1-1:1	16633.3	4409.9	1.774421e+000	1.779609e+000	29	28	5.071362e+000	0	0	0	0	0	0	-0.281963	0	0	28.3221	28.3598
DATA	2139	14	7	0	0	A_22_P00009081	NR_109952	16654.4	4409.97	1.781892e+000	1.788434e+000	30	28	4.902834e+000	0	0	0	0	0	0	0.615909	0	0	29.1201	28.2634
DATA	2140	14	8	0	0	A_23_P211417	NM_021026	16675.6	4409.97	2.280871e+000	1.808284e+000	31.5	28	4.648521e+000	0	0	0	0	0	0	2.02791	1	0	29.1201	27.6749
DATA	2141	14	9	0	0	A_24_P336931	NM_001164315	16696.8	4410.03	8.544330e+001	8.731864e+000	102.5	27	4.840496e+000	0	0	0	0	0	0	75.7089	1	1	26.8687	27.413
DATA	2142	14	10	0	0	A_22_P00004214	ENST00000458420	16718	4409.8	1.799960e+000	1.805223e+000	27	27	4.902037e+000	0	0	0	0	0	0	-2.70429	0	0	30	27.1941
DATA	2143	14	11	0	0	A_22_P00025095	lnc-GGH-1:1	16739	4409.8	2.376357e+000	1.825456e+000	33	27	5.125928e+000	0	0	0	0	0	0	2.09404	1	0	28.1191	27.1915
DATA	2144	14	12	0	0	A_22_P00010933	ENST00000502383	16760.2	4409.81	1.808745e+000	1.814033e+000	29	27	4.989179e+000	0	0	0	0	0	0	-2.12875	0	0	30	27.2582
DATA	2145	14	13	0	0	A_33_P3321678	ENST00000296615	16781.2	4410.37	1.259924e+003	1.260055e+002	1147	27	5.279805e+000	0	0	0	0	0	0	1105.44	1	1	26.4388	27.3333
DATA	2146	14	14	0	0	A_21_P0012581	XR_425724	16802.5	4409.68	1.814989e+000	1.820295e+000	27	27	5.399504e+000	0	0	0	0	0	0	-2.124	0	0	30	27.1385
DATA	2147	14	15	0	0	A_23_P32500	NM_015136	16823.7	4409.61	1.137187e+001	2.148218e+000	40	27	5.295184e+000	0	0	0	0	0	0	9.9515	1	1	27.2919	27.2656
DATA	2148	14	16	0	0	A_21_P0009464	lnc-CABLES1-1:1	16845	4409.5	1.818884e+000	1.824202e+000	27	27.5	5.487151e+000	0	0	0	0	0	0	-2.46687	0	0	30	27.5938
DATA	2149	14	17	0	0	A_21_P0002836	ENST00000455703	16866	4409.5	1.820027e+000	1.825348e+000	27	28	5.627875e+000	0	0	0	0	0	0	-1.92788	0	0	26.2212	28.0201
DATA	2150	14	18	0	0	A_23_P120845	NM_005080	16886.9	4409.84	1.305965e+003	1.306092e+002	1142	28	5.622171e+000	0	0	0	0	0	0	1140.6	1	1	25.1049	27.952
DATA	2151	14	19	0	0	A_21_P0010898	TCONS_l2_00003718	16908.4	4409.59	1.820795e+000	1.826739e+000	28	28	5.658820e+000	0	0	0	0	0	0	0.415935	0	0	30	28.0757
DATA	2152	14	20	0	0	A_33_P3412035	NM_018227	16929.5	4409.68	8.969199e+000	2.034184e+000	38	28	5.652722e+000	0	0	0	0	0	0	7.83503	1	0	27.0811	28.1508
DATA	2153	14	21	0	0	A_22_P00007394	ENST00000449923	16950.6	4409.59	1.418417e+001	2.311290e+000	43	27	4.998017e+000	0	0	0	0	0	0	12.3967	1	1	27.501	27.088
DATA	2154	14	22	0	0	A_23_P141126	NM_000154	16971.8	4409.5	4.764722e+001	5.101742e+000	73	27	4.882925e+000	0	0	0	0	0	0	41.6737	1	1	26.6546	27.0565
DATA	2155	14	23	0	1	ERCC-00097_63	ERCC-00097_63	16993	4409.5	1.816448e+000	1.821758e+000	28.5	27	4.656429e+000	0	0	0	0	0	0	-0.857335	0	0	30	27.0085
DATA	2156	14	24	0	0	A_32_P167791	NM_003932	17014.5	4409.62	6.870206e+002	6.872615e+001	626.5	27	4.866059e+000	0	0	0	0	0	0	602.182	1	1	24.4106	27.4675
DATA	2157	14	25	0	0	A_33_P3338397	AK127243	17035.3	4409.5	1.811727e+000	1.817024e+000	29	28	4.862947e+000	0	0	0	0	0	0	-0.0521192	0	0	30	27.656
DATA	2158	14	26	0	0	A_24_P142495	NM_030966	17056.5	4409.73	1.021671e+003	1.021832e+002	921	28	5.054085e+000	0	0	0	0	0	0	898.193	1	1	24.4106	28.08
DATA	2159	14	27	0	0	A_21_P0001643	lnc-IRF2BP2-2:1	17077.3	4409.15	1.058435e+001	2.097366e+000	37	28	5.057835e+000	0	0	0	0	0	0	9.32286	1	1	30	27.8276
DATA	2160	14	28	0	0	A_22_P00001579	ENST00000427232	17098.8	4409.5	1.801855e+000	1.807123e+000	30	28	5.364769e+000	0	0	0	0	0	0	-1.16	0	0	30	27.8588
DATA	2161	14	29	0	0	A_22_P00018189	lnc-ZNF609-1:1	17119.7	4409.58	2.617299e+001	3.178357e+000	52	28	5.625953e+000	0	0	0	0	0	0	23.149	1	1	25.5572	27.8566
DATA	2162	14	30	0	0	A_33_P3543133	NR_038970	17141	4409.5	3.515499e+000	1.832961e+000	34	28	5.773608e+000	0	0	0	0	0	0	3.11677	1	0	26.2212	27.9878
DATA	2163	14	31	0	0	A_22_P00016942	lnc-TSPO-2:1	17162.3	4409.5	1.789128e+000	1.794446e+000	30	28	5.319724e+000	0	0	0	0	0	0	0.156771	0	0	30	28.1721
DATA	2164	14	32	0	0	A_22_P00001995	ENST00000415940	17183.4	4409.59	1.784368e+000	1.789585e+000	27	28	5.497558e+000	0	0	0	0	0	0	-2.20624	0	0	30	27.9634
DATA	2165	14	33	0	0	A_33_P3342160	NM_018036	17204.7	4409.5	4.935499e+001	5.248188e+000	71.5	28	5.519172e+000	0	0	0	0	0	0	44.1119	1	1	27.0811	27.7886
DATA	2166	14	34	0	0	A_33_P3346508	A_33_P3346508	17225.8	4409.52	5.303716e+001	5.594193e+000	78	28	5.633047e+000	0	0	0	0	0	0	47.543	1	1	27.0811	27.5642
DATA	2167	14	35	0	0	A_23_P76684	NM_006054	17247.5	4409.5	3.119388e+002	3.124426e+001	313.5	28	5.829474e+000	0	0	0	0	0	0	280.516	1	1	24.4106	27.8315
DATA	2168	14	36	0	0	A_22_P00012004	NM_002661	17268.7	4409.29	2.288339e+002	2.295157e+001	231	28	5.625368e+000	0	0	0	0	0	0	206.454	1	1	24.8756	27.8008
DATA	2169	14	37	0	0	A_22_P00001405	NR_102709	17289.3	4409.5	1.756991e+000	1.762128e+000	28	28	5.680955e+000	0	0	0	0	0	0	-1.16238	0	0	30	27.9198
DATA	2170	14	38	0	0	A_33_P3334308	NM_007157	17310.9	4409.41	5.108387e+001	5.401751e+000	73.5	27	5.235911e+000	0	0	0	0	0	0	46.3991	1	1	25.5572	27.3463
DATA	2171	14	39	0	0	A_23_P60488	NM_002540	17331.9	4409.25	4.815081e+001	5.123155e+000	74	26	5.257345e+000	0	0	0	0	0	0	43.8889	1	1	24.4106	26.9388
DATA	2172	14	40	0	1	ERCC-00095_63	DQ516759	17352.7	4409.5	1.738532e+000	1.746183e+000	29	26	5.298812e+000	0	0	0	0	0	0	0.865839	0	0	30	26.9508
DATA	2173	14	41	0	0	A_33_P3377100	NM_021081	17374	4409.5	3.032018e+000	1.763404e+000	32	27	5.439103e+000	0	0	0	0	0	0	2.78374	1	0	30	27.3385
DATA	2174	14	42	0	0	A_23_P323761	NM_025228	17395.2	4409.5	1.441855e+003	1.441958e+002	1346.5	28	5.869975e+000	0	0	0	0	0	0	1328.8	1	1	25.7804	27.951
DATA	2175	14	43	0	0	A_23_P259442	NM_001873	17416.2	4409.48	1.718985e+000	1.724011e+000	28.5	28	5.486311e+000	0	0	0	0	0	0	-1.75312	0	0	27.0811	27.6575
DATA	2176	14	44	0	0	A_22_P00015539	lnc-STK32C-1:1	17437.4	4409.41	1.712291e+000	1.724563e+000	30	28	5.897614e+000	0	0	0	0	0	0	1.46865	0	0	27.501	28.166
DATA	2177	14	45	0	0	A_23_P372308	NM_020211	17458.6	4409.41	1.705539e+000	1.710651e+000	29	28	5.805043e+000	0	0	0	0	0	0	0.193521	0	0	27.501	27.8471
DATA	2178	14	46	0	0	A_21_P0011599	TCONS_l2_00011380	17479.7	4409.5	1.698779e+000	1.703746e+000	27	27	5.187789e+000	0	0	0	0	0	0	-1.87052	0	0	27.0811	27.179
DATA	2179	14	47	0	0	A_23_P303978	XR_426154	17501	4409.5	1.691909e+000	1.696856e+000	28	27	5.197340e+000	0	0	0	0	0	0	-0.303194	0	0	30	27.4113
DATA	2180	14	48	0	0	A_22_P00001436	ENST00000430520	17522	4409.5	1.685109e+000	1.694469e+000	32	27	4.828399e+000	0	0	0	0	0	0	1.15598	0	0	30	27.3086
DATA	2181	14	49	0	0	A_23_P55917	NM_032298	17542.8	4409.24	2.415771e+001	2.944352e+000	48	27	5.088773e+000	0	0	0	0	0	0	22.89	1	1	24.4106	27.3471
DATA	2182	14	50	0	0	A_32_P100830	NM_153209	17564.4	4409.41	3.601398e+001	3.972380e+000	62	27	5.830456e+000	0	0	0	0	0	0	34.2667	1	1	27.501	27.6831
DATA	2183	14	51	0	0	A_22_P00024413	ENST00000533866	17585.5	4409.32	1.664490e+000	1.672282e+000	29.5	27	5.903027e+000	0	0	0	0	0	0	0.944722	0	0	27.0811	27.6296
DATA	2184	14	52	0	0	A_33_P3365228	NM_001256346	17606.6	4409.41	2.296877e+000	1.678314e+000	32	27	5.188882e+000	0	0	0	0	0	0	2.20345	1	0	27.501	27.0306
DATA	2185	14	53	0	0	A_21_P0009803	ENST00000603718	17628	4409.5	3.832505e+000	1.699398e+000	32.5	26.5	5.161984e+000	0	0	0	0	0	0	3.69195	1	0	26.2212	26.4959
DATA	2186	14	54	0	0	A_21_P0008108	lnc-RAP2A-1:1	17649	4409.5	1.644064e+000	1.649029e+000	30	27	5.554383e+000	0	0	0	0	0	0	0.220607	0	0	30	27.0082
DATA	2187	14	55	0	0	A_33_P3253598	NR_033667	17670.2	4409.48	1.637310e+000	1.642097e+000	28	27	5.476394e+000	0	0	0	0	0	0	-0.381933	0	0	30	26.9048
DATA	2188	14	56	0	0	A_22_P00024443	ENST00000411946	17691.5	4409.32	1.630584e+000	1.635351e+000	28	27	5.549618e+000	0	0	0	0	0	0	-0.898485	0	0	27.0811	27.3849
DATA	2189	14	57	0	0	A_24_P381844	NM_000833	17712.5	4409.06	1.624002e+000	1.629896e+000	30	28	5.472880e+000	0	0	0	0	0	0	0.598368	0	0	29.1201	27.6903
DATA	2190	14	58	0	0	A_32_P189204	NM_174942	17733.6	4409.13	1.617471e+000	1.628453e+000	31	28	5.704646e+000	0	0	0	0	0	0	1.40171	0	0	28.5237	27.9377
DATA	2191	14	59	0	0	A_33_P3215768	NM_007210	17754.5	4409.18	8.346403e+001	8.501371e+000	110	27	5.830421e+000	0	0	0	0	0	0	82.3835	1	1	25.7804	27.4633
DATA	2192	14	60	0	0	A_33_P3303385	NM_014865	17775.9	4409.1	3.098425e+002	3.102602e+001	320	28	5.696579e+000	0	0	0	0	0	0	307.065	1	1	28.1191	27.7748
DATA	2193	14	61	0	0	A_21_P0003236	lnc-ROBO2-4:3	17797	4409.2	3.036520e+001	3.433687e+000	60	28	5.506746e+000	0	0	0	0	0	0	30.2109	1	1	28.1191	28.0352
DATA	2194	14	62	0	0	A_22_P00025539	XR_247561	17818.4	4409	2.390648e+001	2.874865e+000	50	27	5.064914e+000	0	0	0	0	0	0	23.8786	1	1	29.1201	27.292
DATA	2195	14	63	0	0	A_21_P0009234	lnc-AC003101.1.1-1:1	17839.9	4409.24	3.572216e+003	3.572251e+002	3609	27	4.825577e+000	0	0	0	0	0	0	3581.94	1	1	26.6546	27.4211
DATA	2196	14	64	0	0	A_32_P213831	NM_020704	17860.6	4409.03	3.925070e+000	1.632586e+000	33	27	4.808324e+000	0	0	0	0	0	0	3.95033	1	0	30	27.5376
DATA	2197	14	65	0	0	A_23_P120845	NM_005080	17881.7	4409.37	1.261009e+003	1.261108e+002	1288	27	4.871074e+000	0	0	0	0	0	0	1273.85	1	1	26.6546	27.1468
DATA	2198	14	66	1028	1	(+)E1A_r60_3	E1A_r60_3	17902.3	4409.41	1.062529e+001	1.898426e+000	40	27	5.400400e+000	0	0	0	1	0	0	10.7716	1	1	23.696	27.3933
DATA	2199	14	67	0	0	A_33_P3252630	NM_001278677	17923.7	4408.56	2.925281e+001	3.318786e+000	57.5	27	5.226908e+000	0	0	0	0	0	0	29.764	1	1	25.1049	27.4795
DATA	2200	14	68	0	0	A_22_P00015684	lnc-SYN3-4:1	17945.4	4409	1.557324e+000	1.561877e+000	27	27	5.279623e+000	0	0	0	0	0	0	-0.678871	0	0	30	27.3804
DATA	2201	14	69	0	0	A_22_P00008901	NR_110757	17966.4	4409.03	1.551996e+000	1.563569e+000	31	26	4.597419e+000	0	0	0	0	0	0	1.51811	0	0	29.1201	26.832
DATA	2202	14	70	0	0	A_22_P00003331	ENST00000509602	17987.6	4409.03	1.866553e+000	1.562501e+000	29	26	5.092988e+000	0	0	0	0	0	0	1.919	1	0	30	27.127
DATA	2203	14	71	0	0	A_21_P0006487	lnc-CXorf30-1:2	18008.6	4409	1.541738e+000	1.546246e+000	27	27	5.365846e+000	0	0	0	0	0	0	-1.83842	0	0	30	27.2329
DATA	2204	14	72	0	0	A_23_P16139	NM_006387	18029.7	4409.3	1.529506e+001	2.171417e+000	45.5	27	5.532171e+000	0	0	0	0	0	0	15.8268	1	1	23.4529	27.208
DATA	2205	14	73	0	0	A_32_P192692	NM_001014797	18051	4409.2	1.532017e+000	1.538294e+000	29	27	5.603334e+000	0	0	0	0	0	0	0.771839	0	0	28.1191	27.0685
DATA	2206	14	74	0	0	A_22_P00025925	lnc-PARN-4:1	18072.4	4409	2.810489e+000	1.557377e+000	32	27	5.616320e+000	0	0	0	0	0	0	2.92625	1	0	29.1201	27.0722
DATA	2207	14	75	0	0	A_22_P00009764	ENST00000564741	18093.4	4409.03	1.522889e+000	1.527342e+000	27	27	5.609134e+000	0	0	0	0	0	0	-1.08453	0	0	30	26.9424
DATA	2208	14	76	0	0	A_33_P3373960	NM_183059	18114.6	4409.03	1.518581e+000	1.525478e+000	29	27	5.272026e+000	0	0	0	0	0	0	0.906343	0	0	30	27.3784
DATA	2209	14	77	0	0	A_22_P00003912	lnc-CERKL-3:1	18135.6	4409	6.754630e+000	1.662293e+000	34	28	5.777962e+000	0	0	0	0	0	0	7.09274	1	0	30	27.7626
DATA	2210	14	78	0	0	A_33_P3245679	NM_001292023	18156.8	4409	1.510439e+000	1.515194e+000	29	28	5.885323e+000	0	0	0	0	0	0	0.337503	0	0	30	27.992
DATA	2211	14	79	0	0	A_21_P0010636	TCONS_l2_00001394	18178.2	4409	1.506574e+000	1.510978e+000	27	27	5.295435e+000	0	0	0	0	0	0	-1.6581	0	0	30	27.1849
DATA	2212	14	80	0	0	A_24_P767901	ENST00000514414	18199.4	4409	1.502902e+000	1.507296e+000	28	27	5.244363e+000	0	0	0	0	0	0	-0.374073	0	0	30	27.4767
DATA	2213	14	81	0	0	A_22_P00016813	ENST00000512464	18220.4	4409	1.499429e+000	1.503813e+000	28	27	5.326502e+000	0	0	0	0	0	0	-1.49095	0	0	30	27.7126
DATA	2214	14	82	0	0	A_21_P0007878	lnc-KRT80-2:2	18241.5	4409	1.496104e+000	1.500478e+000	29	28	5.089250e+000	0	0	0	0	0	0	-0.582181	0	0	30	28.2481
DATA	2215	14	83	0	0	A_23_P169503	NM_001807	18262.6	4409	1.492947e+000	1.499963e+000	30	28	5.278534e+000	0	0	0	0	0	0	0.949509	0	0	29.1201	28.2355
DATA	2216	14	84	0	0	A_33_P3414799	NM_001145855	18283.8	4409	2.003383e+001	2.499298e+000	51	28	5.423720e+000	0	0	0	0	0	0	21.3825	1	1	30	28.0161
DATA	2217	14	85	0	0	A_23_P38271	NM_017534	18305	4408.8	1.487131e+000	1.494272e+000	29	28	5.674858e+000	0	0	0	0	0	0	0.976564	0	0	28.1191	27.9876
DATA	2218	14	86	0	0	A_32_P47701	NM_001402	18326.6	4408.88	7.541586e+002	7.543055e+001	811	28	5.550919e+000	0	0	0	0	0	0	807.92	1	1	25.7804	27.7828
DATA	2219	14	87	0	0	A_22_P00019797	ENST00000507997	18347.4	4409	1.953109e+000	1.499109e+000	30	28	5.672848e+000	0	0	0	0	0	0	2.09577	1	0	30	27.7934
DATA	2220	14	88	0	0	A_21_P0000899	NR_040091	18368.5	4409	1.680547e+000	1.493511e+000	29	27	5.523848e+000	0	0	0	0	0	0	1.8061	1	0	30	27.5458
DATA	2221	14	89	0	0	A_23_P115356	NM_003689	18390.1	4408.85	3.161645e+002	3.165116e+001	379	27	5.422668e+000	0	0	0	0	0	0	340.285	1	1	27.2919	27.8071
DATA	2222	14	90	0	0	A_33_P3316555	NM_004528	18410.9	4408.85	3.656812e+002	3.659805e+001	410	28	5.740332e+000	0	0	0	0	0	0	394.09	1	1	27.2919	28.2891
DATA	2223	14	91	0	0	A_24_P212234	NM_182632	18432	4408.85	6.328834e+001	6.499157e+000	92.5	28	5.353658e+000	0	0	0	0	0	0	68.2875	1	1	27.2919	28.4585
DATA	2224	14	92	0	0	A_23_P348146	NM_001040153	18453.3	4409.05	2.022024e+001	2.503731e+000	52	28	5.426216e+000	0	0	0	0	0	0	21.8415	1	1	26.0017	28.0706
DATA	2225	14	93	0	0	A_21_P0006564	NR_003255	18474.4	4409	1.470777e+000	1.480018e+000	30	28	5.356967e+000	0	0	0	0	0	0	1.30639	0	0	29.1201	28.1641
DATA	2226	14	94	0	0	A_33_P3417865	NM_004926	18495.9	4408.73	4.644835e+003	4.644858e+002	4901	27	5.006089e+000	0	0	0	0	0	0	5026.53	1	1	26.4388	27.6102
DATA	2227	14	95	0	0	A_23_P117424	NM_025230	18516.9	4408.89	3.046485e+002	3.050042e+001	354	28	4.942986e+000	0	0	0	0	0	0	329.927	1	1	27.2919	27.5323
DATA	2228	14	96	0	0	A_33_P3283709	ENST00000588126	18537.8	4408.81	1.886594e+000	1.483829e+000	31	29	5.044490e+000	0	0	0	0	0	0	2.0444	1	0	30	28.4679
DATA	2229	14	97	0	0	A_23_P201022	NM_000298	18559	4408.71	8.028676e+000	1.675862e+000	37	28	5.161627e+000	0	0	0	0	0	0	8.70476	1	1	23.4529	28.2311
DATA	2230	14	98	0	0	A_19_P00320875	ENST00000435485	18580.7	4408.69	6.570683e+002	6.572328e+001	740	28.5	5.676536e+000	0	0	0	0	0	0	712.691	1	1	24.8756	28.2097
DATA	2231	14	99	0	0	A_24_P289260	NM_214462	18601.3	4408.9	1.465725e+000	1.470251e+000	30	28	5.348203e+000	0	0	0	0	0	0	0.288603	0	0	28.3221	28.1216
DATA	2232	14	100	0	0	A_21_P0002343	lnc-SPAG16-1:1	18622.4	4408.97	1.465466e+000	1.471043e+000	29	28	5.853786e+000	0	0	0	0	0	0	0.668995	0	0	29.1201	28.4861
DATA	2233	14	101	0	0	A_33_P6473169	NR_110745	18643.6	4408.97	1.648559e+000	1.478873e+000	31	28	5.488945e+000	0	0	0	0	0	0	1.78905	1	0	29.1201	27.8934
DATA	2234	14	102	0	0	A_33_P3310159	NM_004080	18664.8	4408.81	1.465440e+000	1.469724e+000	28	27	5.551656e+000	0	0	0	0	0	0	-1.01247	0	0	30	27.5203
DATA	2235	14	103	0	0	A_23_P128828	NM_004643	18686.3	4408.29	8.698685e+002	8.699927e+001	953	27	5.396832e+000	0	0	0	0	0	0	943.804	1	1	24.8756	27.5902
DATA	2236	14	104	0	0	A_23_P108492	NM_138395	18707	4408.5	1.466047e+000	1.472432e+000	30	27	5.502646e+000	0	0	0	0	0	0	0.852395	0	0	30	27.6214
DATA	2237	14	105	0	0	A_24_P16214	ENST00000427868	18728.7	4408.53	4.274228e+001	4.520236e+000	74	28	5.356791e+000	0	0	0	0	0	0	46.346	1	1	25.3321	28.057
DATA	2238	14	106	0	0	A_33_P3571824	NM_004829	18749.5	4408.68	4.713705e+000	1.545220e+000	32	28	5.426428e+000	0	0	0	0	0	0	5.10875	1	0	30	28.3346
DATA	2239	14	107	0	0	A_33_P3390950	ENST00000534398	18771.3	4408.79	1.880406e+003	1.880464e+002	2067	28	5.335456e+000	0	0	0	0	0	0	2036.8	1	1	23.2073	28.3012
DATA	2240	14	108	0	0	A_23_P398275	NR_027001	18792.6	4409.15	4.083032e+001	4.340758e+000	72	28	5.534537e+000	0	0	0	0	0	0	44.196	1	1	22.7082	28.1386
DATA	2241	14	109	0	0	A_22_P00021307	ENST00000415417	18813	4408.5	4.036765e+000	1.528795e+000	32.5	28	5.662221e+000	0	0	0	0	0	0	4.36628	1	0	30	27.9612
DATA	2242	14	110	0	0	A_21_P0013943	A_21_P0013943	18834	4408.5	1.471499e+000	1.481688e+000	30	28	5.772617e+000	0	0	0	0	0	0	1.42594	0	0	30	28.1183
DATA	2243	14	111	0	0	A_33_P3258593	NM_005039	18855.2	4408.52	9.109797e+001	9.228791e+000	124	28	5.507102e+000	0	0	0	0	0	0	98.3552	1	1	27.0811	27.6962
DATA	2244	14	112	0	0	A_22_P00022142	lnc-CYR61-3:2	18876.4	4408.59	2.115280e+000	1.493820e+000	30	27	5.694993e+000	0	0	0	0	0	0	2.2814	1	0	30	27.4363
DATA	2245	14	113	0	1	ETG05_36762	ETG05_36762	18897.6	4408.59	1.476132e+000	1.480448e+000	27.5	28	5.404935e+000	0	0	0	0	0	0	-0.0677466	0	0	30	27.756
DATA	2246	14	114	0	0	A_22_P00010162	ENST00000453189	18918.7	4408.5	2.860023e+000	1.509586e+000	31	28	5.613210e+000	0	0	0	0	0	0	3.07739	1	0	30	28.0331
DATA	2247	14	115	0	0	A_22_P00015259	NR_125719	18940	4408.5	3.659046e+000	1.528623e+000	32	28	5.546395e+000	0	0	0	0	0	0	3.932	1	0	30	27.854
DATA	2248	14	116	0	0	A_32_P181020	NM_005510	18961.4	4408.42	2.660188e+001	3.047220e+000	56	28	5.386817e+000	0	0	0	0	0	0	28.5465	1	1	24.4106	28.0664
DATA	2249	14	117	0	0	A_33_P3272281	ENST00000543308	18982.2	4408.52	1.484039e+000	1.488378e+000	26	28	5.077384e+000	0	0	0	0	0	0	-1.54723	0	0	27.0811	27.9594
DATA	2250	14	118	0	0	A_23_P118306	NM_005147	19003.7	4408.55	1.035420e+002	1.046095e+001	131	28	5.268943e+000	0	0	0	0	0	0	110.781	1	1	25.1049	27.8125
DATA	2251	14	119	0	0	A_21_P0010489	NM_183238	19024.6	4408.59	6.553649e+000	1.630528e+000	36	28	5.368105e+000	0	0	0	0	0	0	7.00084	1	0	27.501	27.9685
DATA	2252	14	120	0	0	A_33_P3340580	NM_001242704	19045.7	4408.5	2.876671e+000	1.522898e+000	31	27	5.573044e+000	0	0	0	0	0	0	3.06791	1	0	30	27.8933
DATA	2253	14	121	0	0	A_33_P6474088	NR_103542	19067	4408.43	2.833533e+001	3.205167e+000	57	27	5.549999e+000	0	0	0	0	0	0	30.167	1	1	25.3321	28.0544
DATA	2254	14	122	0	0	A_24_P156922	NM_001007098	19088	4408.5	1.496313e+000	1.500687e+000	26	27.5	5.719016e+000	0	0	0	0	0	0	-1.47608	0	0	26.2212	28.2711
DATA	2255	14	123	0	0	A_24_P350546	XR_248659	19109.2	4408.5	1.499033e+000	1.510502e+000	29	28	5.676853e+000	0	0	0	0	0	0	1.55042	0	0	30	28.6553
DATA	2256	14	124	0	0	A_24_P150580	NM_016563	19130.3	4408.5	1.501826e+000	1.506217e+000	27	28	5.121970e+000	0	0	0	0	0	0	-0.734638	0	0	30	28.2629
DATA	2257	14	125	0	0	A_23_P213000	NM_017491	19151.2	4408.62	2.984158e+002	2.987971e+001	345.5	28	5.335877e+000	0	0	0	0	0	0	315.391	1	1	26.0017	28.1008
DATA	2258	14	126	0	0	A_24_P406334	NM_012449	19172.7	4408.5	1.507629e+000	1.512264e+000	28	27	5.432332e+000	0	0	0	0	0	0	0.276609	0	0	30	27.8359
DATA	2259	14	127	0	0	A_33_P3409274	ENST00000454421	19193.8	4408.5	1.510607e+000	1.515386e+000	28.5	27	5.281417e+000	0	0	0	0	0	0	0.348892	0	0	30	27.337
DATA	2260	14	128	0	0	A_21_P0008695	ENST00000622345	19215	4408.5	1.513633e+000	1.518354e+000	28	27	5.674383e+000	0	0	0	0	0	0	0.314712	0	0	30	27.7117
DATA	2261	14	129	0	0	A_23_P5392	NM_004881	19236.2	4408.5	3.407099e+001	3.731243e+000	65	27	5.479458e+000	0	0	0	0	0	0	35.7232	1	1	26.6546	27.225
DATA	2262	14	130	0	0	A_33_P3231472	NM_014506	19257.5	4408.62	6.104117e+001	6.291556e+000	90	27	5.999808e+000	0	0	0	0	0	0	63.8692	1	1	24.4106	27.8615
DATA	2263	14	131	0	0	A_19_P00321132	NR_110840	19278.4	4408.41	3.359748e+000	1.563873e+000	30.5	28	5.634306e+000	0	0	0	0	0	0	3.50832	1	0	30	27.92
DATA	2264	14	132	0	0	A_33_P3794109	BC028622	19299.6	4408.41	3.061506e+000	1.560830e+000	32	28	5.669146e+000	0	0	0	0	0	0	3.1903	1	0	30	28.3643
DATA	2265	14	133	0	0	A_22_P00003001	NR_038962	19320.8	4408.5	1.534132e+000	1.541340e+000	30	29	5.806248e+000	0	0	0	0	0	0	1.59536	1	0	30	29.1111
DATA	2266	14	134	0	0	A_22_P00002065	ENST00000526674	19342	4408.5	1.532357e+000	1.536837e+000	26	28	5.857661e+000	0	0	0	0	0	0	-0.939663	0	0	30	29.0784
DATA	2267	14	135	0	0	A_23_P111297	NM_006638	19363	4408.5	1.733024e+001	2.318368e+000	44	29	5.819456e+000	0	0	0	0	0	0	17.9486	1	1	26.2212	29.203
DATA	2268	14	136	0	0	A_21_P0000353	NR_003007	19384.3	4408.5	1.672194e+000	1.552129e+000	29	28	5.901869e+000	0	0	0	0	0	0	1.72833	1	0	30	28.7878
DATA	2269	14	137	0	0	A_21_P0002008	ENST00000456681	19405.5	4408.32	2.510739e+000	1.566421e+000	31	28	5.891176e+000	0	0	0	0	0	0	2.58987	1	0	30	28.5874
DATA	2270	14	138	0	0	A_33_P3359791	ENST00000484389	19426.6	4408.41	3.794635e+000	1.595014e+000	32	28	5.636511e+000	0	0	0	0	0	0	3.90652	1	0	27.501	28.7556
DATA	2271	14	139	0	0	A_19_P00321722	lnc-CCDC71L-1:3	19448.1	4408.5	4.678317e+003	4.678343e+002	4791	28	5.341483e+000	0	0	0	0	0	0	4806.76	1	1	25.3321	28.6773
DATA	2272	14	140	0	0	A_33_P3242814	A_33_P3242814	19469	4408.5	1.550637e+000	1.555171e+000	27	28	5.612188e+000	0	0	0	0	0	0	-0.26429	0	0	26.2212	28.5918
DATA	2273	14	141	0	0	A_21_P0005685	NR_125746	19490	4408.5	1.553467e+000	1.559080e+000	28	28	5.670643e+000	0	0	0	0	0	0	0.591417	0	0	26.2212	28.6603
DATA	2274	14	142	0	0	A_23_P105138	NM_001752	19511.8	4408.52	1.822791e+003	1.822858e+002	1899	28	5.616120e+000	0	0	0	0	0	0	1862.53	1	1	27.0811	28.6374
DATA	2275	14	143	0	0	A_23_P14072	NM_002273	19533.1	4408.04	2.536499e+003	2.536547e+002	2590	29	5.460969e+000	0	0	0	0	0	0	2587.47	1	1	24.6442	28.7547
DATA	2276	14	144	0	0	A_22_P00025694	lnc-SLC7A7-1:1	19553.5	4408.32	1.561443e+000	1.566008e+000	25	29	5.818477e+000	0	0	0	0	0	0	-1.77894	0	0	27.0811	28.6545
DATA	2277	14	145	0	0	A_24_P927474	ENST00000552179	19574.7	4407.81	1.775549e+002	1.782462e+001	213	28	5.984880e+000	0	0	0	0	0	0	180.558	1	1	27.0811	28.1392
DATA	2278	14	146	0	0	A_33_P3348670	A_33_P3348670	19596	4408.2	1.180297e+002	1.190703e+001	147.5	27	5.722806e+000	0	0	0	0	0	0	119.843	1	1	28.1191	27.814
DATA	2279	14	147	0	0	A_33_P3686706	THC2638457	19617	4408.2	2.998227e+000	1.601241e+000	30	26.5	5.287448e+000	0	0	0	0	0	0	3.04012	1	0	30	27.1296
DATA	2280	14	148	0	0	A_23_P395426	NM_022105	19639	4408.31	7.754470e+001	7.912807e+000	101	27	5.301808e+000	0	0	0	0	0	0	78.5231	1	1	26.0017	27.5222
DATA	2281	14	149	0	0	A_22_P00001798	lnc-ATP6AP2-3:1	19659.4	4408.03	1.572144e+000	1.576741e+000	26	27	5.185145e+000	0	0	0	0	0	0	-0.0813211	0	0	30	27.2324
DATA	2282	14	150	0	0	A_22_P00011348	ENST00000554149	19680.6	4408.03	1.573785e+000	1.578386e+000	26.5	27	5.504527e+000	0	0	0	0	0	0	-1.36144	0	0	29.1201	27.2158
DATA	2283	14	151	0	0	A_23_P11025	NM_001178106	19702.4	4407.96	7.905429e+001	8.061747e+000	108.5	28	5.617512e+000	0	0	0	0	0	0	79.8067	1	1	25.5572	27.9818
DATA	2284	14	152	0	0	A_33_P3351765	NM_014997	19723	4408.2	4.473325e+000	1.643178e+000	31	28	5.901387e+000	0	0	0	0	0	0	4.51232	1	0	30	28.1445
DATA	2285	14	153	0	0	A_33_P3229083	NM_080593	19744.2	4408.11	3.015336e+002	3.019484e+001	328.5	28	5.982412e+000	0	0	0	0	0	0	303.972	1	1	26.8687	28.6816
DATA	2286	14	154	0	0	A_23_P82868	NM_000930	19765.3	4408.1	2.114074e+000	1.596919e+000	28.5	29	6.195330e+000	0	0	0	0	0	0	2.13015	1	0	30	29.5251
DATA	2287	14	155	0	0	A_21_P0009764	ENST00000592431	19786.4	4408.03	1.274916e+001	2.032835e+000	39	29	5.922416e+000	0	0	0	0	0	0	12.8421	1	1	30	29.3721
DATA	2288	14	156	0	0	A_23_P26468	NM_001278720	19808.1	4408.43	5.972716e+003	5.972737e+002	6000	29	5.941996e+000	0	0	0	0	0	0	6014.98	1	1	24.8756	29.4038
DATA	2289	14	157	0	0	A_33_P3333045	ENST00000467600	19828.6	4408	8.196870e+000	1.783106e+000	33.5	29	5.861590e+000	0	0	0	0	0	0	8.2557	1	1	29.1201	29.5
DATA	2290	14	158	0	0	A_23_P201445	NM_016076	19850.1	4407.76	6.769809e+001	6.952450e+000	88	28	5.199280e+000	0	0	0	0	0	0	68.2021	1	1	26.6546	28.6117
DATA	2291	14	159	0	0	A_33_P3238290	NM_001290268	19872.3	4408.25	9.302192e+000	1.835682e+000	35	27	5.585611e+000	0	0	0	0	0	0	9.37486	1	1	24.4106	27.855
DATA	2292	14	160	0	0	A_21_P0006913	lnc-ADRA2A-1:1	19892.4	4408	1.576902e+000	1.581512e+000	26	27	5.371468e+000	0	0	0	0	0	0	-0.454311	0	0	30	27
DATA	2293	14	161	0	0	A_23_P24515	NM_000019	19914.2	4407.51	8.605112e+001	8.748959e+000	111.5	26	5.279701e+000	0	0	0	0	0	0	86.8638	1	1	24.8756	26.763
DATA	2294	14	162	0	0	A_24_P7121	NM_024677	19935.5	4408.13	2.103778e+001	2.630082e+000	48	26	5.069627e+000	0	0	0	0	0	0	21.2573	1	1	25.1049	26.2329
DATA	2295	14	163	0	0	A_33_P3295328	NM_001007033	19955.6	4408	1.571815e+000	1.576410e+000	25	26	5.046540e+000	0	0	0	0	0	0	-2.09453	0	0	29.1201	26.1627
DATA	2296	14	164	0	0	A_21_P0014844	lnc-MRPS25-1:1	19977.3	4408.43	2.058688e+001	2.591472e+000	47.5	26	5.018392e+000	0	0	0	0	0	0	20.86	1	1	24.6442	25.7593
DATA	2297	15	1	0	0	A_33_P3278137	NR_002595	16517	4416.2	1.725114e+000	1.730158e+000	29	26	4.970110e+000	0	0	0	0	0	0	-0.810869	0	0	30	25.8023
DATA	2298	15	2	0	0	A_22_P00008943	NM_002281	16538.2	4416	7.653501e+004	7.653502e+003	70634	26	5.216110e+000	0	0	0	0	0	0	70093	1	1	28.1191	26.161
DATA	2299	15	3	0	0	A_22_P00017043	lnc-TTLL7-7:1	16559.1	4416.68	4.779312e+000	1.690224e+000	32	26	5.576590e+000	0	0	0	0	0	0	4.34952	1	0	30	27.0169
DATA	2300	15	4	0	0	A_32_P415151	NM_182552	16580.4	4416	1.756845e+000	1.762273e+000	30.5	28	5.550751e+000	0	0	0	0	0	0	0.290545	0	0	30	28.1297
DATA	2301	15	5	0	0	A_21_P0014053	NM_001256579	16601.5	4416	1.765979e+000	1.771439e+000	30.5	28	5.456896e+000	0	0	0	0	0	0	0.291893	0	0	30	28.4527
DATA	2302	15	6	0	0	A_21_P0003201	lnc-GMNC-2:1	16622.6	4416	1.774385e+000	1.779646e+000	29	29	5.380175e+000	0	0	0	0	0	0	0.144092	0	0	30	28.7875
DATA	2303	15	7	0	0	A_24_P213354	ENST00000396131	16644.1	4416.09	1.531259e+003	1.531364e+002	1392	28	5.090648e+000	0	0	0	0	0	0	1366.29	1	1	26.2212	28.4854
DATA	2304	15	8	0	0	A_33_P3275959	BC001407	16665.1	4416.37	7.502908e+001	7.714545e+000	92.5	28	4.751184e+000	0	0	0	0	0	0	66.68	1	1	26.6546	27.7831
DATA	2305	15	9	0	0	A_21_P0008997	lnc-BANP-4:1	16686.2	4416	1.795400e+000	1.800649e+000	29	27	4.707241e+000	0	0	0	0	0	0	-1.12553	0	0	30	27.4131
DATA	2306	15	10	0	0	A_33_P3296772	NR_037676	16707.4	4416	1.801029e+000	1.806295e+000	27	27	4.746135e+000	0	0	0	0	0	0	-1.20737	0	0	30	27.1772
DATA	2307	15	11	0	0	A_22_P00014808	NR_103738	16728.5	4416	1.805976e+000	1.811257e+000	29	27	5.085867e+000	0	0	0	0	0	0	0.0199101	0	0	30	27.0083
DATA	2308	15	12	0	0	A_21_P0007065	NR_120647	16749.6	4416	2.491454e+000	1.832584e+000	32.5	27	5.194414e+000	0	0	0	0	0	0	2.18863	1	0	29.1201	27.2346
DATA	2309	15	13	0	0	A_22_P00005391	ENST00000280904	16770.6	4416	1.813928e+000	1.819232e+000	29	27	5.071731e+000	0	0	0	0	0	0	-0.746041	0	0	29.1201	27.4899
DATA	2310	15	14	0	0	A_21_P0007689	lnc-HIST4H4-3:1	16791.8	4416	1.817002e+000	1.822314e+000	30	27	5.139105e+000	0	0	0	0	0	0	-0.701006	0	0	30	27.3251
DATA	2311	15	15	0	0	A_22_P00008126	lnc-IL32-1:1	16813.2	4416	7.624246e+000	1.977682e+000	37	27	5.369194e+000	0	0	0	0	0	0	6.66365	1	0	30	27.2249
DATA	2312	15	16	0	0	A_23_P114423	NM_152869	16834.4	4416	1.821381e+000	1.826706e+000	28	27	5.364753e+000	0	0	0	0	0	0	-2.29008	0	0	30	27.4921
DATA	2313	15	17	0	0	A_33_P3287472	NM_001007533	16855.5	4416	1.822706e+000	1.831141e+000	31	28	5.527703e+000	0	0	0	0	0	0	0.930139	0	0	30	28.0565
DATA	2314	15	18	0	0	A_23_P99653	ENST00000390439	16876.6	4416	8.792765e+000	2.029217e+000	37	28	5.564658e+000	0	0	0	0	0	0	7.66809	1	0	29.1201	28.2054
DATA	2315	15	19	0	0	A_21_P0010072	lnc-YTHDF1-3:1	16897.6	4416	1.931833e+000	1.839263e+000	31	28	5.587667e+000	0	0	0	0	0	0	1.68449	1	0	30	28.2192
DATA	2316	15	20	0	0	A_33_P3377151	NM_006274	16919	4415.8	2.124997e+000	1.841066e+000	31.5	28	5.712715e+000	0	0	0	0	0	0	1.85325	1	0	30	28.4588
DATA	2317	15	21	0	0	A_33_P3605269	NR_027713	16940.1	4415.9	3.053635e+000	1.853416e+000	31	27	5.190616e+000	0	0	0	0	0	0	2.66412	1	0	28.1191	27.7154
DATA	2318	15	22	0	0	A_33_P3495783	ENST00000327381	16961.4	4416	1.821612e+000	1.826938e+000	30	27	4.735052e+000	0	0	0	0	0	0	-0.0447195	0	0	30	27.0853
DATA	2319	15	23	0	0	A_24_P145009	NR_003502	16982.4	4415.97	2.394974e+000	1.840948e+000	31.5	27	4.642524e+000	0	0	0	0	0	0	2.09266	1	0	29.1201	27.124
DATA	2320	15	24	0	0	A_21_P0004852	lnc-HDGFL1-1:1	17003.6	4415.97	1.817936e+000	1.823959e+000	30	27	5.165931e+000	0	0	0	0	0	0	0.444467	0	0	30	26.9879
DATA	2321	15	25	0	0	A_33_P3421907	ENST00000580780	17024.6	4416	2.157557e+001	2.823192e+000	48	27	5.333398e+000	0	0	0	0	0	0	18.8986	1	1	30	27.4137
DATA	2322	15	26	0	0	A_21_P0006271	XR_246689	17046	4415.8	1.812567e+000	1.817866e+000	29	28	5.180575e+000	0	0	0	0	0	0	-0.939242	0	0	30	27.881
DATA	2323	15	27	0	0	A_21_P0014838	AK098835	17067	4415.8	8.896185e+000	2.021010e+000	38	28	4.784702e+000	0	0	0	0	0	0	7.81874	1	0	28.1191	27.9918
DATA	2324	15	28	0	0	A_33_P3297160	ENST00000395193	17088.4	4416	1.805872e+000	1.811152e+000	27	28	5.243377e+000	0	0	0	0	0	0	-2.83602	0	0	30	27.7654
DATA	2325	15	29	0	0	A_21_P0012058	NR_046836	17109.4	4415.97	2.526334e+000	1.824843e+000	31.5	28	5.502940e+000	0	0	0	0	0	0	2.22946	1	0	30	27.75
DATA	2326	15	30	0	0	A_23_P166716	NM_017819	17131	4415.92	1.798048e+002	1.807065e+001	188.5	28	5.698607e+000	0	0	0	0	0	0	159.053	1	1	27.2919	28.0195
DATA	2327	15	31	0	0	A_21_P0002098	ENST00000432894	17151.6	4416	1.793379e+000	1.798623e+000	30	28	5.580466e+000	0	0	0	0	0	0	-0.814998	0	0	29.1201	27.9508
DATA	2328	15	32	0	0	A_24_P192805	NM_001007232	17172.6	4415.67	2.380562e+002	2.387311e+001	241	28	5.222694e+000	0	0	0	0	0	0	211.659	1	1	25.1049	28.2918
DATA	2329	15	33	0	0	A_22_P00004917	NR_125923	17194	4415.8	1.783568e+000	1.788783e+000	27	28	5.419607e+000	0	0	0	0	0	0	-2.99725	0	0	30	27.8436
DATA	2330	15	34	0	0	A_23_P134433	NM_001427	17215.2	4415.5	1.945235e+003	1.945317e+002	1773	28	5.478621e+000	0	0	0	0	0	0	1739.58	1	1	25.7804	27.5953
DATA	2331	15	35	0	0	A_23_P118392	NM_016084	17236.8	4415.31	2.023615e+001	2.693642e+000	48	28	5.667258e+000	0	0	0	0	0	0	18.1539	1	1	24.8756	27.6654
DATA	2332	15	36	0	0	A_21_P0005460	NR_126161	17256.7	4415.49	1.018521e+001	2.044326e+000	37	28	5.834022e+000	0	0	0	0	0	0	9.16448	1	1	30	27.7471
DATA	2333	15	37	0	0	A_21_P0007479	NR_033855	17278.6	4415.87	1.761414e+000	1.766791e+000	28.5	28	5.797943e+000	0	0	0	0	0	0	0.255726	0	0	28.5237	27.9884
DATA	2334	15	38	0	0	A_22_P00018834	NR_033932	17299.8	4415.5	1.755313e+000	1.760459e+000	27.5	27	5.255763e+000	0	0	0	0	0	0	0.0650548	0	0	30	27.2805
DATA	2335	15	39	0	0	A_24_P898945	NM_001098801	17321	4415.5	8.764706e+000	1.961039e+000	38	27	5.042160e+000	0	0	0	0	0	0	7.96844	1	0	30	27.0996
DATA	2336	15	40	0	0	A_21_P0009741	lnc-DDX39A-2:1	17342.2	4415.52	1.742851e+000	1.747947e+000	28	26	5.381022e+000	0	0	0	0	0	0	-0.4056	0	0	30	27.0081
DATA	2337	15	41	0	0	A_22_P00013354	lnc-RP11-158I9.5.1-1:1	17364.1	4415.66	5.048413e+001	5.340284e+000	75	27	5.426051e+000	0	0	0	0	0	0	46.2393	1	1	24.1747	27.4498
DATA	2338	15	42	0	0	A_23_P414519	NM_016588	17384.5	4415.68	2.655094e+000	1.755207e+000	32	27	5.550727e+000	0	0	0	0	0	0	2.44068	1	0	30	27.5703
DATA	2339	15	43	0	0	A_22_P00025849	ENST00000573270	17405.6	4415.59	2.825336e+000	1.751315e+000	32	28	5.793931e+000	0	0	0	0	0	0	2.60715	1	0	27.501	27.8423
DATA	2340	15	44	0	0	A_22_P00018335	lnc-ZPBP-1:1	17426.8	4415.52	1.716623e+000	1.723959e+000	31	28	5.748691e+000	0	0	0	0	0	0	0.827651	0	0	30	28.3566
DATA	2341	15	45	0	0	A_21_P0008906	ENST00000571619	17448	4415.5	1.709835e+000	1.714834e+000	28.5	28	6.027243e+000	0	0	0	0	0	0	-0.21836	0	0	30	28.0084
DATA	2342	15	46	0	0	A_24_P195794	ENST00000488906	17469.2	4415.39	7.506705e+003	7.506725e+002	6973.5	28	5.680104e+000	0	0	0	0	0	0	7009.82	1	1	25.1049	27.8683
DATA	2343	15	47	0	0	A_21_P0013976	NR_049793	17490.4	4415.59	1.696143e+000	1.705948e+000	31	27	5.434289e+000	0	0	0	0	0	0	1.20482	0	0	27.501	27.249
DATA	2344	15	48	0	0	A_23_P398637	NM_152292	17511	4415.6	1.341388e+001	2.161084e+000	41.5	27	5.021671e+000	0	0	0	0	0	0	12.6262	1	1	21.9382	27.2955
DATA	2345	15	49	0	0	A_22_P00019068	lnc-CLEC14A-2:1	17532.6	4415.59	1.682385e+000	1.693506e+000	31.5	27	5.088098e+000	0	0	0	0	0	0	1.36874	0	0	30	27.5123
DATA	2346	15	50	0	0	A_21_P0010068	lnc-HRH3-1:1	17553.5	4415.63	8.899883e+000	1.901584e+000	36	27	5.056127e+000	0	0	0	0	0	0	8.44675	1	1	25.3321	27.3802
DATA	2347	15	51	0	0	A_22_P00021994	lnc-CNOT1-1:1	17575	4415.5	1.668526e+000	1.677746e+000	31	27	5.807568e+000	0	0	0	0	0	0	1.14971	0	0	30	27.7349
DATA	2348	15	52	0	0	A_22_P00003510	ENST00000513616	17596	4415.5	1.661682e+000	1.666541e+000	29	27	5.696850e+000	0	0	0	0	0	0	-0.419498	0	0	30	27.4
DATA	2349	15	53	0	0	A_21_P0013316	TCONS_l2_00026622	17617.3	4415.5	1.654768e+000	1.659606e+000	29	27	5.843104e+000	0	0	0	0	0	0	-0.0942265	0	0	27.0811	27.0202
DATA	2350	15	54	0	0	A_23_P118607	NM_025267	17638.2	4415.55	1.634513e+001	2.324536e+000	45.5	27	5.308961e+000	0	0	0	0	0	0	15.7723	1	1	23.696	26.6556
DATA	2351	15	55	0	0	A_24_P59607	NM_001113434	17657.8	4414.97	1.413243e+001	2.169826e+000	43	27	5.672740e+000	0	0	0	0	0	0	13.6897	1	1	20.0267	27.1079
DATA	2352	15	56	0	0	A_21_P0006306	NR_121580	17680.8	4415.52	1.634393e+000	1.639172e+000	27	27	5.624751e+000	0	0	0	0	0	0	-2.30084	0	0	30	27.1939
DATA	2353	15	57	0	0	A_23_P120845	NM_005080	17702	4415.3	1.328818e+003	1.328918e+002	1299	28	5.575420e+000	0	0	0	0	0	0	1298.26	1	1	26.2212	27.6766
DATA	2354	15	58	0	0	A_22_P00004300	XR_245020	17723	4415.5	1.621123e+000	1.625863e+000	27.5	28	5.587871e+000	0	0	0	0	0	0	-1.75248	0	0	30	27.9685
DATA	2355	15	59	0	0	A_24_P291231	NM_016831	17744.3	4415.5	1.614542e+000	1.620313e+000	29	28	5.641981e+000	0	0	0	0	0	0	0.574626	0	0	30	27.8365
DATA	2356	15	60	0	0	A_24_P374461	NM_181646	17765.3	4415.5	4.589121e+000	1.676853e+000	32.5	28	5.775236e+000	0	0	0	0	0	0	4.53809	1	0	30	27.6417
DATA	2357	15	61	0	0	A_22_P00008795	lnc-KIFC3-1:1	17786.8	4415.95	3.769438e+001	4.097443e+000	65	28	5.702125e+000	0	0	0	0	0	0	37.4255	1	1	22.1978	27.7252
DATA	2358	15	62	0	0	A_23_P405282	NR_038359	17807.8	4415.41	5.419732e+004	5.419732e+003	54011	28	5.071719e+000	0	0	0	0	0	0	54021.5	1	1	27.2919	27.428
DATA	2359	15	63	0	0	A_22_P00017049	lnc-TUBA1A-1:1	17829.7	4415.33	7.061296e+000	1.743119e+000	37.5	27	4.931730e+000	0	0	0	0	0	0	7.06666	1	0	22.1978	27.2137
DATA	2360	15	64	0	0	A_23_P359738	NM_015630	17849.4	4415.34	7.768705e+001	7.929354e+000	109	28	4.656497e+000	0	0	0	0	0	0	78.0225	1	1	23.696	27.6654
DATA	2361	15	65	66	-1	3xSLv1	3xSLv1	17871.2	4415.48	2.593139e+001	3.037554e+000	56	27	4.715914e+000	0	0	0	1	0	0	26.1447	1	1	30	27.2826
DATA	2362	15	66	0	0	A_33_P3246293	NM_001145207	17892.4	4415.41	7.655817e+000	1.752143e+000	38	27	5.044880e+000	0	0	0	0	0	0	7.74745	1	0	30	27.026
DATA	2363	15	67	0	0	A_33_P3390723	THC2661718	17912.9	4415.27	1.017472e+001	1.871275e+000	40.5	27	5.197623e+000	0	0	0	0	0	0	10.3329	1	1	24.1747	27.6452
DATA	2364	15	68	0	0	A_23_P81676	NM_198239	17934.7	4415.5	1.560167e+000	1.569811e+000	31	27	5.385807e+000	0	0	0	0	0	0	1.28653	0	0	30	27.6414
DATA	2365	15	69	0	0	A_24_P461497	ENST00000567299	17956.1	4415	7.235876e+001	7.401963e+000	101.5	26	4.661429e+000	0	0	0	0	0	0	74.0149	1	1	24.1747	26.9
DATA	2366	15	70	0	0	A_23_P13907	NM_000618	17976.7	4414.92	3.077678e+001	3.447762e+000	60	26	5.025135e+000	0	0	0	0	0	0	31.5865	1	1	23.4529	26.996
DATA	2367	15	71	0	0	A_22_P00023571	lnc-RP11-677C1.2.1-1:1	17998.6	4415.29	5.572913e+001	5.784096e+000	86	26.5	5.335205e+000	0	0	0	0	0	0	57.3923	1	1	24.4106	27.1935
DATA	2368	15	72	0	0	A_24_P15391	NM_001135649	18019.3	4415.06	1.497246e+001	2.150566e+000	45	27	5.455192e+000	0	0	0	0	0	0	15.4685	1	1	23.2073	27.4
DATA	2369	15	73	0	0	A_22_P00024748	ENST00000568036	18040.5	4415.32	1.534366e+000	1.538852e+000	25.5	27	5.416016e+000	0	0	0	0	0	0	-2.8038	0	0	30	27.2029
DATA	2370	15	74	0	0	A_21_P0004377	lnc-PRLR-1:1	18061.6	4415.41	1.529659e+000	1.534132e+000	28	27	5.545108e+000	0	0	0	0	0	0	-1.0572	0	0	30	27.0304
DATA	2371	15	75	0	0	A_33_P3211634	NM_001286361	18082.8	4415.5	1.525074e+000	1.529533e+000	28.5	27	5.552731e+000	0	0	0	0	0	0	-0.300776	0	0	26.6546	27.0636
DATA	2372	15	76	0	0	A_22_P00011165	lnc-OCIAD2-1:1	18104	4415.5	1.520667e+000	1.525113e+000	30	28	5.634127e+000	0	0	0	0	0	0	-0.263475	0	0	30	27.3846
DATA	2373	15	77	0	0	A_24_P416257	NM_015044	18125.3	4415.33	9.882478e+001	9.998815e+000	128	27	5.226496e+000	0	0	0	0	0	0	103.638	1	1	25.3321	27.3721
DATA	2374	15	78	0	0	A_22_P00012162	XR_243033	18146.4	4415.41	1.512316e+000	1.516737e+000	28.5	28	5.866799e+000	0	0	0	0	0	0	-0.330404	0	0	27.501	27.9333
DATA	2375	15	79	0	0	A_23_P415395	NM_145208	18167.5	4415.32	1.508405e+000	1.512815e+000	26	27	5.907522e+000	0	0	0	0	0	0	-2.41027	0	0	27.0811	27.9218
DATA	2376	15	80	0	0	A_24_P937325	ENST00000472289	18188.3	4415.14	1.043716e+001	1.834874e+000	39	27	5.052919e+000	0	0	0	0	0	0	11.0305	1	1	22.1978	27.1605
DATA	2377	15	81	0	0	A_23_P114405	NM_012286	18210.2	4414.88	1.148398e+002	1.158223e+001	146	27	5.096527e+000	0	0	0	0	0	0	121.668	1	1	25.5572	27.498
DATA	2378	15	82	0	0	A_24_P372553	NM_015608	18231.1	4415.18	1.081452e+001	1.850823e+000	40	27	5.039262e+000	0	0	0	0	0	0	11.4834	1	1	23.696	27.9879
DATA	2379	15	83	0	0	A_22_P00017945	lnc-ZIC1-2:1	18252	4415.2	1.494403e+000	1.499223e+000	28	28	4.907885e+000	0	0	0	0	0	0	0.391014	0	0	30	28.2218
DATA	2380	15	84	0	0	A_23_P119102	NM_003370	18273.4	4414.89	2.786441e+003	2.786481e+002	2968	29	5.239398e+000	0	0	0	0	0	0	2971.33	1	1	26.2212	28.4054
DATA	2381	15	85	66	-1	3xSLv1	3xSLv1	18294.4	4415.03	1.488397e+000	1.492749e+000	24	28	5.428333e+000	0	0	0	0	0	0	-3.72843	0	0	29.1201	28.1496
DATA	2382	15	86	0	0	A_33_P3412488	ENST00000417039	18315.6	4415.03	1.485665e+000	1.490008e+000	26	28	5.467498e+000	0	0	0	0	0	0	-2.16926	0	0	30	28.0377
DATA	2383	15	87	0	0	A_21_P0009529	lnc-PIEZO2-3:1	18336.8	4415.19	1.483088e+000	1.487424e+000	25	28	5.446691e+000	0	0	0	0	0	0	-3.17683	0	0	28.5237	27.551
DATA	2384	15	88	0	0	A_24_P185036	NM_018348	18358	4415.2	2.987546e+001	3.336273e+000	58	27	5.479048e+000	0	0	0	0	0	0	32.086	1	1	28.1191	27.5246
DATA	2385	15	89	0	0	A_21_P0005510	lnc-PCLO-1:1	18379	4415.2	1.478492e+000	1.482814e+000	27	27	5.389178e+000	0	0	0	0	0	0	-1.42459	0	0	30	27.7103
DATA	2386	15	90	0	0	A_19_P00321194	NR_002838	18400.4	4415	1.476433e+000	1.480750e+000	28	28	5.310066e+000	0	0	0	0	0	0	-1.05291	0	0	29.1201	28.3831
DATA	2387	15	91	0	0	A_33_P3388564	NM_144607	18421.4	4415.03	1.474572e+000	1.481723e+000	30	28	5.692668e+000	0	0	0	0	0	0	0.98877	0	0	29.1201	28.3942
DATA	2388	15	92	0	0	A_21_P0001262	lnc-UBIAD1-2:1	18442.6	4415.03	1.472880e+000	1.477186e+000	28	28	5.550466e+000	0	0	0	0	0	0	-0.450735	0	0	29.1201	28.1957
DATA	2389	15	93	0	0	A_33_P3248629	ENST00000492720	18463.6	4415	3.034601e+000	1.506546e+000	31.5	28	5.638076e+000	0	0	0	0	0	0	3.27979	1	0	29.1201	28.1098
DATA	2390	15	94	0	0	A_22_P00002397	NR_002808	18485	4415.2	1.469997e+000	1.477410e+000	31	28	5.318644e+000	0	0	0	0	0	0	1.03748	0	0	30	28.1579
DATA	2391	15	95	0	0	A_22_P00007292	lnc-GPR27-1:2	18506	4415.2	1.201128e+001	1.900737e+000	40	28	4.734579e+000	0	0	0	0	0	0	13.0042	1	1	28.1191	27.8431
DATA	2392	15	96	0	0	A_22_P00010559	lnc-NCOR2-3:1	18527.4	4415	1.467817e+000	1.472108e+000	24	28	4.955150e+000	0	0	0	0	0	0	-4.03105	0	0	29.1201	27.8935
DATA	2393	15	97	0	0	A_21_P0000496	NR_004395	18548.4	4415.03	1.466985e+000	1.472198e+000	30	29	5.423161e+000	0	0	0	0	0	0	0.565281	0	0	30	28.7115
DATA	2394	15	98	0	0	A_21_P0000335	NR_002981	18569.6	4415.03	3.329348e+000	1.507822e+000	32	28	5.670175e+000	0	0	0	0	0	0	3.61074	1	0	30	28.5506
DATA	2395	15	99	0	0	A_33_P3286278	NM_002087	18590.6	4415	1.663837e+004	1.663837e+003	17316.5	28.5	5.769243e+000	0	0	0	0	0	0	18050.7	1	1	29.1201	28.5426
DATA	2396	15	100	0	0	A_33_P3381191	NM_024955	18611.8	4415	3.071792e+000	1.501530e+000	32	29	5.836659e+000	0	0	0	0	0	0	3.3333	1	0	28.1191	28.6225
DATA	2397	15	101	0	0	A_33_P3265376	NM_001145724	18633.2	4415	3.552492e+000	1.511932e+000	31.5	28	5.725954e+000	0	0	0	0	0	0	3.85537	1	0	28.1191	28.2032
DATA	2398	15	102	0	0	A_23_P422724	NM_000943	18654.4	4415	1.465316e+000	1.469619e+000	29	28	5.593528e+000	0	0	0	0	0	0	0.0799318	0	0	30	27.6642
DATA	2399	15	103	0	0	A_22_P00012814	lnc-RAPH1-1:1	18675.4	4415	3.629595e+000	1.513910e+000	32	27	5.616625e+000	0	0	0	0	0	0	3.93864	1	0	30	27.7122
DATA	2400	15	104	0	0	A_23_P115149	NM_024102	18696.4	4414.36	4.059099e+001	4.317107e+000	76	27	5.559234e+000	0	0	0	0	0	0	44.0375	1	1	25.5572	27.5111
DATA	2401	15	105	0	0	A_22_P00015387	lnc-SREK1-2:1	18717.6	4415	1.466257e+000	1.470544e+000	23	27	5.222346e+000	0	0	0	0	0	0	-4.69664	0	0	30	27.4757
DATA	2402	15	106	0	0	A_23_P42695	NM_024051	18739.3	4414.46	1.676018e+002	1.682463e+001	197.5	28	5.456508e+000	0	0	0	0	0	0	181.695	1	1	25.3321	28.2416
DATA	2403	15	107	0	0	A_23_P358917	NM_000765	18760	4414.8	1.467665e+000	1.472085e+000	28	28.5	5.432451e+000	0	0	0	0	0	0	0.211146	0	0	30	28.4531
DATA	2404	15	108	0	0	A_22_P00018046	lnc-ZNF266-1:1	18781.4	4415	1.691016e+000	1.482570e+000	29.5	28	5.360860e+000	0	0	0	0	0	0	1.83109	1	0	29.1201	28.0809
DATA	2405	15	109	0	0	A_19_P00807328	XR_424249	18802.4	4415	2.368294e+000	1.492870e+000	31	28	5.625222e+000	0	0	0	0	0	0	2.56261	1	0	30	27.9961
DATA	2406	15	110	0	0	A_21_P0002414	XR_425379	18823.5	4415	1.601633e+000	1.483852e+000	28	28	5.654295e+000	0	0	0	0	0	0	1.73161	1	0	30	28.0425
DATA	2407	15	111	0	0	A_22_P00009380	ENST00000523820	18844.6	4415	4.099450e+000	1.532394e+000	33	28	5.694463e+000	0	0	0	0	0	0	4.42806	1	0	29.1201	27.8927
DATA	2408	15	112	0	0	A_22_P00006683	ENST00000444827	18865.6	4415	1.473718e+000	1.480887e+000	28	27	5.433783e+000	0	0	0	0	0	0	0.992572	0	0	30	27.4938
DATA	2409	15	113	0	0	A_33_P3379176	ENST00000455505	18887.6	4415.2	3.287843e+001	3.605481e+000	66	27	5.540260e+000	0	0	0	0	0	0	35.4375	1	1	25.1049	27.6245
DATA	2410	15	114	0	0	A_21_P0011575	TCONS_l2_00011129	18908.3	4414.9	2.145980e+000	1.496907e+000	31	28	5.607461e+000	0	0	0	0	0	0	2.31033	1	0	30	28.1027
DATA	2411	15	115	0	0	A_22_P00013811	lnc-RP5-1047A19.4.1-1:1	18929.4	4415	1.479000e+000	1.483325e+000	28	28	5.550533e+000	0	0	0	0	0	0	-0.633336	0	0	29.1201	28.0879
DATA	2412	15	116	0	0	A_23_P317683	NM_003274	18950.4	4414.97	1.221560e+002	1.230557e+001	152.5	28	5.675068e+000	0	0	0	0	0	0	131.168	1	1	29.1201	28.2894
DATA	2413	15	117	0	0	A_33_P3271725	NM_025055	18972.5	4415.03	1.047694e+001	1.819457e+000	41.5	28	5.361700e+000	0	0	0	0	0	0	11.2331	1	1	21.1402	28.1739
DATA	2414	15	118	0	0	A_33_P3210203	NM_032451	18992.8	4414.81	1.485335e+000	1.489965e+000	29	28	5.306393e+000	0	0	0	0	0	0	0.313406	0	0	30	28.0215
DATA	2415	15	119	0	0	A_21_P0011743	NR_038278	19014	4414.19	3.545093e+001	3.846268e+000	65	28	5.142058e+000	0	0	0	0	0	0	37.8956	1	1	24.1747	27.7868
DATA	2416	15	120	0	0	A_21_P0001362	lnc-SARS-1:1	19035	4414.8	1.490091e+000	1.494878e+000	28	27.5	5.389072e+000	0	0	0	0	0	0	0.382611	0	0	30	28.0035
DATA	2417	15	121	0	0	A_22_P00011985	lnc-PLAGL2-1:1	19056.4	4415	1.492656e+000	1.497020e+000	27	27	5.532421e+000	0	0	0	0	0	0	-1.04549	0	0	30	27.9705
DATA	2418	15	122	0	0	A_33_P3394828	NM_024078	19078.5	4414.08	7.037419e+003	7.037435e+002	7539	27	5.646633e+000	0	0	0	0	0	0	7483.97	1	1	23.9365	28.1272
DATA	2419	15	123	0	0	A_23_P11372	NM_000194	19098.5	4414.85	1.671841e+002	1.678577e+001	207	28	5.562976e+000	0	0	0	0	0	0	177.484	1	1	25.7804	28.4281
DATA	2420	15	124	0	0	A_23_P98022	NM_012238	19119.7	4414.8	4.419300e+001	4.668578e+000	72	28	5.323789e+000	0	0	0	0	0	0	46.8289	1	1	25.1049	28.4513
DATA	2421	15	125	0	0	A_22_P00025156	ENST00000537280	19141	4414.8	2.272502e+000	1.525044e+000	30	28	5.200676e+000	0	0	0	0	0	0	2.40343	1	0	30	28.5278
DATA	2422	15	126	0	0	A_32_P232035	NR_026776	19162	4414.8	1.506522e+000	1.510927e+000	26	28	5.211622e+000	0	0	0	0	0	0	-0.777035	0	0	30	28.1349
DATA	2423	15	127	0	0	A_21_P0009980	lnc-MC3R-1:1	19183.3	4414.61	1.509518e+000	1.513931e+000	27.5	27	5.680438e+000	0	0	0	0	0	0	-0.102999	0	0	30	27.9294
DATA	2424	15	128	0	0	A_22_P00006930	ENST00000578741	19204.5	4414.68	1.512557e+000	1.516979e+000	25	27	5.666758e+000	0	0	0	0	0	0	-2.84124	0	0	30	27.7555
DATA	2425	15	129	0	0	A_33_P3382086	NM_138418	19226.1	4414.47	2.141635e+002	2.147023e+001	249	27	5.877164e+000	0	0	0	0	0	0	224.7	1	1	26.0017	27.7518
DATA	2426	15	130	0	0	A_33_P3220192	NR_026775	19246.7	4414.61	1.518722e+000	1.523290e+000	28.5	27.5	5.831055e+000	0	0	0	0	0	0	0.207034	0	0	30	27.7415
DATA	2427	15	131	0	1	ERCC-00058_185	DQ459418	19268	4414.5	1.521882e+000	1.526331e+000	26	27	5.692156e+000	0	0	0	0	0	0	-2.26369	0	0	30	27.8736
DATA	2428	15	132	0	0	A_33_P3404470	NM_030930	19289.5	4414.73	1.494604e+002	1.502411e+001	179	28	5.624572e+000	0	0	0	0	0	0	155.843	1	1	24.4106	27.9299
DATA	2429	15	133	0	0	A_22_P00011461	lnc-PAPPA-AS1-1:1	19310.2	4414.52	1.528207e+000	1.533484e+000	28	29	5.914239e+000	0	0	0	0	0	0	0.518237	0	0	30	28.8304
DATA	2430	15	134	0	0	A_21_P0011033	TCONS_l2_00005433	19331.4	4414.59	3.031560e+000	1.565505e+000	30.5	28	5.924547e+000	0	0	0	0	0	0	3.14807	1	0	30	28.9785
DATA	2431	15	135	0	0	A_33_P3394065	ENST00000422321	19352.5	4414.68	1.534567e+000	1.539053e+000	25	29	5.928678e+000	0	0	0	0	0	0	-2.25428	0	0	30	29.2903
DATA	2432	15	136	0	0	A_22_P00010593	ENST00000561906	19373.7	4414.5	1.803282e+000	1.552715e+000	30	29	5.785851e+000	0	0	0	0	0	0	1.86489	1	0	30	28.9891
DATA	2433	15	137	0	0	A_33_P3416797	AL831947	19395	4414.5	7.484634e+000	1.717079e+000	36	28	5.490675e+000	0	0	0	0	0	0	7.72453	1	0	26.2212	28.6415
DATA	2434	15	138	0	0	A_23_P52647	NM_006795	19416.6	4414.17	2.165228e+003	2.165283e+002	2154.5	28	5.366530e+000	0	0	0	0	0	0	2230.11	1	1	24.8756	28.6832
DATA	2435	15	139	0	0	A_23_P112113	NM_014846	19437.2	4414.52	1.586157e+002	1.593727e+001	190	28	5.476035e+000	0	0	0	0	0	0	163.05	1	1	27.0811	28.8708
DATA	2436	15	140	0	0	A_33_P3489737	NM_020726	19458.4	4414.59	6.090596e+000	1.669590e+000	34	29	5.357147e+000	0	0	0	0	0	0	6.24874	1	0	27.501	28.9498
DATA	2437	15	141	0	0	A_23_P121533	NM_012445	19479.9	4414.6	1.221466e+003	1.221565e+002	1265	28	5.471365e+000	0	0	0	0	0	0	1250.78	1	1	25.7804	28.8196
DATA	2438	15	142	0	0	A_33_P3383656	NM_001033575	19501.2	4414.5	1.656255e+002	1.663589e+001	192.5	28	5.621280e+000	0	0	0	0	0	0	169.289	1	1	25.7804	28.6616
DATA	2439	15	143	0	0	A_22_P00000611	lnc-ACOT1-3:2	19522	4414.5	9.693734e+000	1.839283e+000	38	29	5.561718e+000	0	0	0	0	0	0	9.89095	1	1	30	28.7206
DATA	2440	15	144	0	0	A_23_P106741	NM_002811	19543.3	4414.2	5.716350e+002	5.718494e+001	594	29	5.580146e+000	0	0	0	0	0	0	582.283	1	1	24.6442	28.7749
DATA	2441	15	145	0	0	A_33_P3321205	NM_001159531	19564.2	4414.5	1.563721e+000	1.570189e+000	28	28	5.869799e+000	0	0	0	0	0	0	0.784431	0	0	26.6546	28.3443
DATA	2442	15	146	0	0	A_33_P8922891	XM_005255009	19585.3	4414.5	3.658129e+000	1.612751e+000	31	28	5.723436e+000	0	0	0	0	0	0	3.71445	1	0	27.0811	28.0951
DATA	2443	15	147	0	1	ERCC-00012_90	ERCC-00012_90	19606.5	4414.5	1.568421e+000	1.578620e+000	28.5	27	5.767402e+000	0	0	0	0	0	0	1.34864	0	0	30	27.6495
DATA	2444	15	148	0	0	A_23_P11862	NM_018186	19628.3	4414.31	3.229581e+001	3.593236e+000	59	27	5.840121e+000	0	0	0	0	0	0	32.7003	1	1	24.8756	27.7562
DATA	2445	15	149	0	0	A_22_P00014513	lnc-SHPRH-2:3	19648.8	4414.5	1.572513e+000	1.577110e+000	26	27	5.112510e+000	0	0	0	0	0	0	-0.857618	0	0	30	27.493
DATA	2446	15	150	0	0	A_33_P3302393	ENST00000258157	19670.6	4414.42	4.762207e+001	5.017134e+000	75	27	5.286371e+000	0	0	0	0	0	0	48.1038	1	1	24.4106	27.2754
DATA	2447	15	151	0	0	A_21_P0007890	ENST00000551629	19691	4414.5	3.954883e+001	4.258994e+000	69	27	5.325259e+000	0	0	0	0	0	0	39.9095	1	1	26.2212	27.5964
DATA	2448	15	152	0	0	A_23_P211584	NM_033318	19712.3	4414.5	1.004754e+001	1.874004e+000	38	28	5.757512e+000	0	0	0	0	0	0	10.1302	1	1	30	28.2051
DATA	2449	15	153	0	0	A_23_P120125	NM_199235	19733.4	4414.41	1.578418e+000	1.585367e+000	28	28	5.869612e+000	0	0	0	0	0	0	0.866335	0	0	27.501	28.1642
DATA	2450	15	154	0	0	A_33_P3340129	AK125148	19754.6	4414.41	4.722802e+000	1.652880e+000	30	29	6.084882e+000	0	0	0	0	0	0	4.75539	1	0	30	29.1955
DATA	2451	15	155	0	0	A_24_P21770	NM_145008	19776.5	4414.27	1.472167e+002	1.480671e+001	176	29	6.002546e+000	0	0	0	0	0	0	148.17	1	1	24.4106	29.3629
DATA	2452	15	156	0	0	A_21_P0008493	lnc-HSP90AA1-10:1	19797	4414.5	1.580481e+000	1.585102e+000	26	29	5.959082e+000	0	0	0	0	0	0	-0.254254	0	0	26.2212	29.4343
DATA	2453	15	157	0	0	A_24_P392713	ENST00000492017	19818.7	4414.5	1.006926e+004	1.006928e+003	10190	29	5.863867e+000	0	0	0	0	0	0	10130.6	1	1	24.4106	29.4036
DATA	2454	15	158	0	0	A_33_P3340655	NM_052904	19839.3	4414.5	1.580476e+000	1.585097e+000	26	29	5.804795e+000	0	0	0	0	0	0	-1.33386	0	0	30	29.0571
DATA	2455	15	159	0	0	A_21_P0009757	lnc-C19orf12-2:1	19860.5	4414.32	3.143184e+000	1.615465e+000	29	28	5.610638e+000	0	0	0	0	0	0	3.16363	1	0	30	28.1166
DATA	2456	15	160	0	0	A_23_P252711	NM_016027	19881.9	4413.52	2.138543e+001	2.661032e+000	46.5	27	5.230872e+000	0	0	0	0	0	0	21.5383	1	1	22.1978	27.128
DATA	2457	15	161	0	0	A_22_P00001431	lnc-APOB-2:1	19902.8	4414.48	1.578124e+000	1.582738e+000	25	27	5.113139e+000	0	0	0	0	0	0	-2.2208	0	0	30	26.9218
DATA	2458	15	162	0	0	A_24_P246351	NM_138411	19924	4414.5	1.576659e+000	1.586150e+000	27	26	4.908020e+000	0	0	0	0	0	0	1.25412	0	0	30	26.246
DATA	2459	15	163	0	0	A_33_P3375626	A_33_P3375626	19945	4414.5	1.574842e+000	1.579447e+000	27	26	5.231297e+000	0	0	0	0	0	0	0.00973899	0	0	26.2212	26.1811
DATA	2460	15	164	0	0	A_22_P00011417	lnc-PAK2-1:1	19966.7	4414.3	2.182069e+001	2.692339e+000	46	26	5.135355e+000	0	0	0	0	0	0	22.0669	1	1	23.2073	26.0916
DATA	2461	16	1	0	0	A_23_P114656	NM_004964	16527.4	4422.03	8.176225e+002	8.178077e+001	744.5	26	5.199882e+000	0	0	0	0	0	0	749.438	1	1	29.1201	26.1432
DATA	2462	16	2	0	0	A_21_P0014442	XR_251642	16548.6	4422.03	5.090635e+000	1.823457e+000	35	26	5.282486e+000	0	0	0	0	0	0	4.63692	1	0	29.1201	26.2107
DATA	2463	16	3	0	0	A_33_P3373243	ENST00000319817	16569.6	4422	1.755974e+000	1.761108e+000	26.5	28	5.407929e+000	0	0	0	0	0	0	-3.28512	0	0	30	27.8275
DATA	2464	16	4	0	0	A_33_P3238543	NR_015454	16591	4422.22	1.415274e+002	1.426309e+001	160	28	5.674867e+000	0	0	0	0	0	0	127.469	1	1	25.1049	28.2324
DATA	2465	16	5	0	0	A_33_P3306018	AK127893	16612.2	4422	1.774208e+000	1.779395e+000	27.5	28	5.491157e+000	0	0	0	0	0	0	-1.01301	0	0	28.1191	28.4677
DATA	2466	16	6	0	0	A_33_P3270354	ENST00000418789	16633.4	4422	1.782190e+000	1.787401e+000	27.5	28	5.300153e+000	0	0	0	0	0	0	-1.56665	0	0	29.1201	28.496
DATA	2467	16	7	0	0	A_23_P107684	NM_014347	16654.4	4422.03	5.819076e+001	6.089536e+000	83	28	5.240532e+000	0	0	0	0	0	0	51.7136	1	1	30	28.3902
DATA	2468	16	8	0	0	A_33_P3404843	NM_172231	16675.5	4422	2.161323e+000	1.814109e+000	32	27.5	4.786906e+000	0	0	0	0	0	0	1.91379	1	0	30	27.6343
DATA	2469	16	9	0	0	A_22_P00023246	NR_110829	16696.6	4422	1.801799e+000	1.807067e+000	27	27	4.810964e+000	0	0	0	0	0	0	-1.66717	0	0	29.1201	27.2431
DATA	2470	16	10	0	0	A_22_P00017420	XR_245081	16717.8	4422	4.063526e+000	1.857289e+000	33	27	4.895866e+000	0	0	0	0	0	0	3.57609	1	0	30	27.1743
DATA	2471	16	11	0	0	A_33_P3716108	DA096222	16739.2	4422	7.525313e+000	1.966564e+000	36.5	27	5.450961e+000	0	0	0	0	0	0	6.60587	1	0	28.1191	27.55
DATA	2472	16	12	0	0	A_23_P27107	NM_003963	16760.6	4421.91	9.184471e+000	2.039318e+000	38	27	5.130017e+000	0	0	0	0	0	0	8.04503	1	1	22.7082	27.3024
DATA	2473	16	13	0	0	A_22_P00025081	XR_426248	16781.4	4422	1.818743e+000	1.824061e+000	29	27	5.452132e+000	0	0	0	0	0	0	-0.232215	0	0	30	27.6586
DATA	2474	16	14	0	0	A_22_P00014420	lnc-SGMS1-1:1	16802.5	4422	1.821412e+000	1.834976e+000	32	27	5.380768e+000	0	0	0	0	0	0	1.5165	0	0	30	27.3263
DATA	2475	16	15	0	0	A_33_P3395743	NM_022834	16823.3	4422	4.324245e+002	4.328111e+001	399	28	5.204607e+000	0	0	0	0	0	0	377.117	1	1	26.4388	27.5422
DATA	2476	16	16	0	0	A_21_P0011371	TCONS_l2_00009029	16844.8	4422	1.825017e+000	1.830353e+000	28	28	5.568686e+000	0	0	0	0	0	0	-1.72694	0	0	30	27.924
DATA	2477	16	17	0	0	A_33_P3338215	AK090863	16866	4421.8	1.825892e+000	1.831230e+000	29	28	5.546710e+000	0	0	0	0	0	0	-0.525521	0	0	28.1191	28.2677
DATA	2478	16	18	0	0	A_32_P80741	NM_001007176	16887.4	4422	1.826425e+000	1.831765e+000	26	28	5.658241e+000	0	0	0	0	0	0	-2.95787	0	0	29.1201	28.375
DATA	2479	16	19	0	0	A_22_P00022552	ENST00000517739	16908.4	4422	1.826349e+000	1.831775e+000	30	28	5.578374e+000	0	0	0	0	0	0	0.15471	0	0	30	28.1946
DATA	2480	16	20	0	0	A_22_P00023828	NM_001185177	16929.5	4422	1.825783e+000	1.831121e+000	29	27	5.602759e+000	0	0	0	0	0	0	-1.42243	0	0	30	28.2462
DATA	2481	16	21	0	0	A_21_P0000388	NR_003072	16950.6	4422	1.824747e+000	1.830082e+000	27	27	4.966571e+000	0	0	0	0	0	0	-2.95927	0	0	30	27.3874
DATA	2482	16	22	0	0	A_22_P00000623	XR_249063	16971.8	4421.81	1.823180e+000	1.828511e+000	29	27	4.631079e+000	0	0	0	0	0	0	-0.288589	0	0	30	26.9838
DATA	2483	16	23	0	0	A_22_P00025600	NR_015342	16993	4421.8	1.821252e+000	1.827950e+000	31	27	4.859600e+000	0	0	0	0	0	0	0.618478	0	0	30	27.3613
DATA	2484	16	24	0	0	A_21_P0004979	ENST00000610240	17014.2	4421.81	1.818916e+000	1.824234e+000	26.5	27	5.015855e+000	0	0	0	0	0	0	-3.07793	0	0	30	27.5865
DATA	2485	16	25	0	0	A_23_P148204	NM_017944	17035.4	4422.14	6.727677e+001	6.969929e+000	87	27	4.890427e+000	0	0	0	0	0	0	58.9037	1	1	27.2919	27.5079
DATA	2486	16	26	0	0	A_22_P00025636	ENST00000522173	17056.4	4421.97	1.813156e+000	1.818457e+000	29	28	5.001498e+000	0	0	0	0	0	0	-0.625681	0	0	30	28.0366
DATA	2487	16	27	0	0	A_23_P133153	NM_004407	17077.6	4421.97	1.809705e+000	1.814996e+000	28	28	4.955063e+000	0	0	0	0	0	0	-2.51287	0	0	30	27.9286
DATA	2488	16	28	0	0	A_22_P00017364	ENST00000505978	17098.8	4421.81	1.805848e+000	1.811128e+000	27	28	5.393653e+000	0	0	0	0	0	0	-1.6562	0	0	30	27.9266
DATA	2489	16	29	0	0	A_21_P0008667	XR_424667	17120	4421.8	1.801729e+000	1.814651e+000	31	28	5.520809e+000	0	0	0	0	0	0	1.46953	0	0	30	27.9076
DATA	2490	16	30	0	0	A_23_P30474	NM_018034	17141	4421.91	1.033707e+002	1.049307e+001	117.5	28	5.574849e+000	0	0	0	0	0	0	91.4574	1	1	27.9146	28.122
DATA	2491	16	31	0	0	A_23_P77401	NM_018340	17162.2	4421.89	1.709238e+003	1.709333e+002	1514	28	5.591910e+000	0	0	0	0	0	0	1516.22	1	1	26.8687	28.05
DATA	2492	16	32	0	0	A_21_P0002261	lnc-IL1R2-1:2	17183.4	4421.97	7.854284e+000	1.957464e+000	36.5	28	5.511026e+000	0	0	0	0	0	0	6.98658	1	0	29.1201	28.1319
DATA	2493	16	33	0	0	A_23_P88046	NM_018210	17204.5	4421.68	5.453536e+001	5.739078e+000	76.5	28	5.428178e+000	0	0	0	0	0	0	48.6532	1	1	27.0811	27.7875
DATA	2494	16	34	0	0	A_21_P0005093	XR_428063	17225.8	4421.52	1.777034e+000	1.782229e+000	29	28	5.411321e+000	0	0	0	0	0	0	-1.43544	0	0	27.0811	27.644
DATA	2495	16	35	0	0	A_32_P158786	NM_001170633	17247	4421.5	1.771393e+000	1.776758e+000	29	28	5.685604e+000	0	0	0	0	0	0	0.231066	0	0	30	27.7977
DATA	2496	16	36	0	0	A_33_P6497255	XR_426854	17268	4421.5	1.765627e+000	1.770790e+000	29	28	5.724367e+000	0	0	0	0	0	0	-0.187595	0	0	26.2212	28.0156
DATA	2497	16	37	0	0	A_22_P00004863	NR_105005	17289.3	4421.61	1.759616e+000	1.764761e+000	27.5	28	5.335100e+000	0	0	0	0	0	0	-1.36279	0	0	30	27.6299
DATA	2498	16	38	0	0	A_22_P00015744	lnc-TAF12-2:1	17311.2	4421.5	7.505030e+002	7.507089e+001	709	27	5.084654e+000	0	0	0	0	0	0	680.732	1	1	25.7804	27.4538
DATA	2499	16	39	0	1	ERCC-00130_136	EF011072	17331.5	4421.68	1.747240e+000	1.752349e+000	28	27	5.081911e+000	0	0	0	0	0	0	-1.96754	0	0	30	27.3264
DATA	2500	16	40	0	0	A_22_P00022568	ENST00000429469	17352.8	4421.52	1.740761e+000	1.751533e+000	30	27	5.489862e+000	0	0	0	0	0	0	1.28787	0	0	30	27.4
DATA	2501	16	41	0	0	A_22_P00003748	ENST00000578545	17374	4421.5	1.734207e+000	1.741982e+000	31	27	5.461278e+000	0	0	0	0	0	0	0.889759	0	0	30	27.412
DATA	2502	16	42	0	0	A_23_P4082	NM_006584	17395	4421.5	5.153140e+000	1.807686e+000	34	28	5.904515e+000	0	0	0	0	0	0	4.74337	1	0	26.2212	28.0602
DATA	2503	16	43	0	0	A_33_P3214705	NM_001100418	17416.5	4421.45	1.025698e+002	1.040115e+001	125	28	5.832329e+000	0	0	0	0	0	0	94.7887	1	1	24.4106	28.2
DATA	2504	16	44	0	1	ERCC-00046_63	DQ516748	17437.4	4421.59	1.714116e+000	1.719127e+000	27.5	28	5.765297e+000	0	0	0	0	0	0	-1.76951	0	0	30	28.4087
DATA	2505	16	45	0	0	A_33_P3363168	NM_001282129	17458.5	4421.54	6.693295e+002	6.695485e+001	639	28	5.809984e+000	0	0	0	0	0	0	623.446	1	1	26.0017	28.2971
DATA	2506	16	46	0	0	A_33_P3338740	NM_021044	17479.7	4421.5	1.700374e+000	1.705346e+000	28	27	5.062897e+000	0	0	0	0	0	0	-0.839948	0	0	27.0811	27.3786
DATA	2507	16	47	0	0	A_33_P3366296	NR_026731	17501	4421.5	1.693406e+000	1.698364e+000	29	27	5.171021e+000	0	0	0	0	0	0	0.046468	0	0	30	27.6475
DATA	2508	16	48	0	0	A_23_P209360	NM_052920	17522	4421.5	5.316994e+000	1.773044e+000	33	27	5.016898e+000	0	0	0	0	0	0	5.01351	1	0	26.2212	27.321
DATA	2509	16	49	0	0	A_33_P3628481	NR_046216	17542.8	4421.55	1.697455e+001	2.391479e+000	47	27	5.048473e+000	0	0	0	0	0	0	16.0709	1	1	26.0017	27.582
DATA	2510	16	50	0	0	A_24_P27977	NM_003307	17564.5	4421.72	1.149717e+001	2.033631e+000	39	27	4.997401e+000	0	0	0	0	0	0	10.9314	1	1	24.4106	27.41
DATA	2511	16	51	0	0	A_21_P0009001	lnc-CLDN6-1:1	17585.6	4421.59	4.672137e+000	1.734597e+000	33.5	27	5.646025e+000	0	0	0	0	0	0	4.46072	1	0	30	27.5391
DATA	2512	16	52	0	0	A_21_P0014711	NM_001282958	17606.9	4421.5	6.102714e+003	6.102736e+002	5836.5	27	5.239786e+000	0	0	0	0	0	0	5851.02	1	1	25.3321	27.1333
DATA	2513	16	53	0	0	A_33_P3309506	NM_001080837	17628	4421.5	1.651767e+000	1.656715e+000	30	27	5.859182e+000	0	0	0	0	0	0	0.190488	0	0	26.2212	26.8945
DATA	2514	16	54	0	0	A_22_P00014315	lnc-SERPINB3-3:3	17649	4421.5	1.644964e+000	1.649773e+000	29	27	5.765263e+000	0	0	0	0	0	0	-0.507243	0	0	30	26.9795
DATA	2515	16	55	0	0	A_19_P00321631	ENST00000430094	17670.2	4421.5	1.638160e+000	1.642949e+000	29	27	5.471943e+000	0	0	0	0	0	0	-0.326478	0	0	30	27.0191
DATA	2516	16	56	0	0	A_21_P0009216	lnc-PFAS-1:2	17691.3	4421.5	8.433438e+000	1.840743e+000	37.5	27	5.688215e+000	0	0	0	0	0	0	8.22063	1	1	30	27.3815
DATA	2517	16	57	0	0	A_21_P0008046	ENST00000394457	17712.5	4421.5	1.554835e+001	2.252260e+000	44.5	28	5.613969e+000	0	0	0	0	0	0	15.2185	1	1	30	27.8731
DATA	2518	16	58	0	0	A_23_P370142	NM_002572	17733.5	4421.56	2.055801e+002	2.062196e+001	223	28	5.464328e+000	0	0	0	0	0	0	202.033	1	1	25.7804	28.0805
DATA	2519	16	59	0	0	A_23_P305723	NM_020948	17754.8	4421.5	1.686700e+002	1.694426e+001	199	28	5.663087e+000	0	0	0	0	0	0	166.439	1	1	26.6546	27.6906
DATA	2520	16	60	0	0	A_23_P49539	NM_001291324	17776.2	4421.95	1.123682e+001	1.963179e+000	39	28	5.733486e+000	0	0	0	0	0	0	11.1329	1	1	22.4545	27.6614
DATA	2521	16	61	0	0	A_33_P3361741	NM_013238	17797.2	4421.5	9.190985e+001	9.329805e+000	117	28	5.563362e+000	0	0	0	0	0	0	91.4195	1	1	26.6546	27.9888
DATA	2522	16	62	0	0	A_23_P103465	NM_000929	17818.3	4421.5	3.829451e+001	4.149182e+000	65	28	5.381293e+000	0	0	0	0	0	0	38.2395	1	1	27.0811	27.4391
DATA	2523	16	63	0	0	A_21_P0012410	TCONS_l2_00018976	17839.5	4421.32	1.586377e+000	1.591015e+000	28.5	27	4.784471e+000	0	0	0	0	0	0	-0.975482	0	0	27.0811	27.4731
DATA	2524	16	64	0	0	A_21_P0014819	A_21_P0014819	17860.6	4421.41	1.580366e+000	1.585334e+000	28	27	4.951666e+000	0	0	0	0	0	0	0.333921	0	0	30	27.4946
DATA	2525	16	65	0	0	A_33_P3305388	NM_001004058	17881.7	4421.8	3.266739e+001	3.628368e+000	61	27	4.740048e+000	0	0	0	0	0	0	32.9948	1	1	24.6442	26.9251
DATA	2526	16	66	0	0	A_22_P00011217	ENST00000561973	17903	4421.5	5.064401e+000	1.652736e+000	33	27	5.203543e+000	0	0	0	0	0	0	5.13415	1	0	26.2212	27.1579
DATA	2527	16	67	0	1	ETG09_48764	ETG09_48764	17924	4421.5	1.563025e+000	1.567594e+000	29	27	5.197248e+000	0	0	0	0	0	0	-0.140599	0	0	30	27.6429
DATA	2528	16	68	0	0	A_22_P00018643	lnc-TEKT5-2:1	17945.4	4421.41	2.344739e+000	1.579486e+000	32	27	5.221786e+000	0	0	0	0	0	0	2.39415	1	0	27.501	27.382
DATA	2529	16	69	0	0	A_22_P00008765	lnc-KIF15-1:1	17966.5	4421.32	1.552055e+000	1.562331e+000	29	26	5.222782e+000	0	0	0	0	0	0	1.37071	0	0	30	27.0938
DATA	2530	16	70	0	0	A_33_P3225690	NM_014643	17987.2	4421.41	1.026614e+002	1.038271e+001	130	27	5.270967e+000	0	0	0	0	0	0	105.538	1	1	25.7804	27.2222
DATA	2531	16	71	0	0	A_24_P12435	NM_181782	18008.5	4421.57	1.030349e+002	1.041887e+001	137.5	27	5.455282e+000	0	0	0	0	0	0	106.275	1	1	25.3321	27.1778
DATA	2532	16	72	0	0	A_33_P3358601	NM_001170820	18030	4421.5	1.769557e+000	1.551346e+000	31	27	5.457351e+000	0	0	0	0	0	0	1.83119	1	0	30	27.2906
DATA	2533	16	73	0	0	A_33_P3228762	NM_001104647	18050.9	4421.34	6.515864e+001	6.694564e+000	94	27	5.578260e+000	0	0	0	0	0	0	67.637	1	1	25.3321	27.2091
DATA	2534	16	74	0	0	A_21_P0000714	NR_038108	18071.9	4421.4	4.856738e+002	4.859153e+001	523	27	5.474796e+000	0	0	0	0	0	0	505.674	1	1	25.7804	27.2089
DATA	2535	16	75	0	0	A_22_P00009079	ENST00000598304	18093.5	4421.32	1.522760e+000	1.527212e+000	29	27	5.648894e+000	0	0	0	0	0	0	-0.249384	0	0	30	27.2761
DATA	2536	16	76	0	0	A_33_P3252925	NM_001287439	18115	4420.92	2.510023e+002	2.514638e+001	289	27	5.505073e+000	0	0	0	0	0	0	262.888	1	1	28.1191	27.305
DATA	2537	16	77	0	0	A_33_P3410589	NM_153690	18135.1	4420.78	1.861888e+001	2.402795e+000	49	27.5	5.347598e+000	0	0	0	0	0	0	19.5516	1	1	28.5237	27.4341
DATA	2538	16	78	0	0	A_24_P878388	ENST00000463344	18157.6	4420.75	2.919749e+003	2.919788e+002	3094.5	28	5.850539e+000	0	0	0	0	0	0	3074.69	1	1	25.1049	28.0588
DATA	2539	16	79	0	0	A_33_P3269631	ENST00000495900	18178	4421.2	3.441974e+000	1.549520e+000	32	27	5.221481e+000	0	0	0	0	0	0	3.63355	1	0	30	27.2805
DATA	2540	16	80	0	0	A_22_P00011780	ENST00000436340	18200	4421.41	4.002411e+001	4.276710e+000	70	27	5.035205e+000	0	0	0	0	0	0	42.3595	1	1	24.4106	27.5296
DATA	2541	16	81	0	0	A_21_P0009921	ENST00000440889	18220.4	4421.03	1.499190e+000	1.503573e+000	27	27	4.948278e+000	0	0	0	0	0	0	-1.86012	0	0	30	27.4137
DATA	2542	16	82	0	0	A_32_P65589	AJ252276	18241.6	4421.03	2.319423e+000	1.518050e+000	31	28	4.881419e+000	0	0	0	0	0	0	2.46579	1	0	30	28.0233
DATA	2543	16	83	0	0	A_23_P99891	NM_022566	18263.1	4421.11	1.648848e+002	1.655629e+001	202	28.5	5.165297e+000	0	0	0	0	0	0	175.669	1	1	27.0811	28.3962
DATA	2544	16	84	0	0	A_23_P170352	NM_002949	18284	4421.2	6.041085e+001	6.223085e+000	93.5	28	5.379346e+000	0	0	0	0	0	0	64.4902	1	1	28.1191	28.1336
DATA	2545	16	85	0	0	A_33_P3337569	NM_214711	18305	4421.2	1.486853e+000	1.497130e+000	30	29	5.498930e+000	0	0	0	0	0	0	1.42384	0	0	30	28.1853
DATA	2546	16	86	0	0	A_33_P3217507	A_33_P3217507	18326.4	4421	1.484178e+000	1.488517e+000	27	28	5.483010e+000	0	0	0	0	0	0	-1.16369	0	0	29.1201	27.8367
DATA	2547	16	87	0	0	A_23_P420863	NM_022162	18347.4	4420.94	3.265975e+002	3.269354e+001	377	28	5.458761e+000	0	0	0	0	0	0	350.52	1	1	26.8687	27.625
DATA	2548	16	88	0	0	A_21_P0013551	TCONS_l2_00028610	18368.6	4421.03	1.479410e+000	1.484375e+000	30	27	5.236399e+000	0	0	0	0	0	0	0.468403	0	0	30	27.4779
DATA	2549	16	89	0	0	A_23_P117928	NM_014952	18389.9	4420.97	1.091565e+002	1.101574e+001	145	27	5.453160e+000	0	0	0	0	0	0	117.505	1	1	27.501	27.8661
DATA	2550	16	90	0	0	A_22_P00015867	lnc-TBX15-2:1	18410.8	4421	1.475330e+000	1.479686e+000	29	28	5.254785e+000	0	0	0	0	0	0	0.121234	0	0	30	28.3489
DATA	2551	16	91	0	0	A_21_P0008219	lnc-TUBGCP3-6:1	18432.3	4421	1.739311e+003	1.739373e+002	1897.5	28	5.608218e+000	0	0	0	0	0	0	1877.09	1	1	26.0017	28.4149
DATA	2552	16	92	0	0	A_24_P403734	NM_015481	18453.6	4421.11	1.304372e+003	1.304455e+002	1435	28	5.783255e+000	0	0	0	0	0	0	1409.25	1	1	26.2212	28.4959
DATA	2553	16	93	0	0	A_23_P435601	NM_175052	18474.4	4421	1.470504e+000	1.474804e+000	28.5	28	5.566848e+000	0	0	0	0	0	0	-0.211861	0	0	30	28.3469
DATA	2554	16	94	0	0	A_33_P6473144	NR_110248	18495.5	4421	1.469247e+000	1.473542e+000	25	28	5.443308e+000	0	0	0	0	0	0	-3.95133	0	0	30	28.2276
DATA	2555	16	95	0	0	A_33_P3278118	NM_004346	18516.9	4420.97	2.880665e+001	3.235168e+000	59.5	28	5.056311e+000	0	0	0	0	0	0	31.2024	1	1	26.4388	28.2305
DATA	2556	16	96	0	0	A_22_P00023268	lnc-PIKFYVE-2:1	18537.6	4421	1.467251e+000	1.472234e+000	29	29	4.967270e+000	0	0	0	0	0	0	0.489771	0	0	30	28.7843
DATA	2557	16	97	0	1	ERCC-00019_219	DQ883651	18559.6	4420.88	5.953931e+001	6.132900e+000	95	29	5.701386e+000	0	0	0	0	0	0	64.5643	1	1	25.7804	29.126
DATA	2558	16	98	0	0	A_23_P66682	NM_018952	18580.2	4421	1.465920e+000	1.470206e+000	28	29	5.887991e+000	0	0	0	0	0	0	-0.885112	0	0	28.1191	28.7799
DATA	2559	16	99	0	0	A_23_P97606	NM_000851	18601.4	4421	1.724813e+001	2.266116e+000	48	29	5.840948e+000	0	0	0	0	0	0	18.7162	1	1	29.1201	28.6576
DATA	2560	16	100	0	0	A_32_P189211	NM_001039905	18622.5	4421	1.465270e+000	1.469554e+000	26	29	6.040284e+000	0	0	0	0	0	0	-2.28725	0	0	30	28.7218
DATA	2561	16	101	0	0	A_24_P23546	NM_198956	18643.6	4421	1.465193e+000	1.469476e+000	29	28	5.262006e+000	0	0	0	0	0	0	-0.171975	0	0	30	27.9259
DATA	2562	16	102	0	0	A_23_P154875	NM_012105	18665.1	4421.11	1.120837e+002	1.130430e+001	152.5	27	5.856134e+000	0	0	0	0	0	0	121.643	1	1	27.2919	27.491
DATA	2563	16	103	0	0	A_22_P00010119	lnc-MRP63-6:1	18686	4420.8	3.681089e+000	1.515208e+000	32.5	27	5.365239e+000	0	0	0	0	0	0	3.99436	1	0	30	27.2452
DATA	2564	16	104	0	0	A_21_P0013108	lnc-SHPRH-2:8	18707.2	4421	8.076791e+000	1.677463e+000	38	27	5.771254e+000	0	0	0	0	0	0	8.76175	1	1	30	27.613
DATA	2565	16	105	0	0	A_22_P00002569	lnc-C17orf89-2:1	18728.4	4421	1.466493e+000	1.470781e+000	25.5	28	5.523645e+000	0	0	0	0	0	0	-1.9976	0	0	29.1201	27.8111
DATA	2566	16	106	0	0	A_24_P23445	NR_029422	18749.4	4420.97	3.052001e+000	1.502812e+000	31	28	5.581458e+000	0	0	0	0	0	0	3.30795	1	0	30	28.3953
DATA	2567	16	107	0	0	A_33_P3283592	NM_001142306	18770.6	4420.97	2.357197e+000	1.491112e+000	32	28	5.173463e+000	0	0	0	0	0	0	2.55337	1	0	30	28.0811
DATA	2568	16	108	0	0	A_23_P252855	NM_018321	18792	4421.42	5.207150e+001	5.411589e+000	83.5	28	5.555649e+000	0	0	0	0	0	0	56.3657	1	1	26.4388	28.0342
DATA	2569	16	109	0	0	A_22_P00001790	XR_246615	18813	4420.8	1.230722e+001	1.920671e+000	41	28	5.614929e+000	0	0	0	0	0	0	13.3117	1	1	28.1191	27.9719
DATA	2570	16	110	0	0	A_33_P3292230	NM_001193282	18834	4420.8	1.471544e+000	1.476204e+000	28	28	5.652273e+000	0	0	0	0	0	0	0.351246	0	0	30	28.2433
DATA	2571	16	111	0	0	A_23_P69452	NM_016216	18855.2	4420.93	1.856769e+001	2.372759e+000	47	28	5.643843e+000	0	0	0	0	0	0	20.0458	1	1	21.9382	27.9205
DATA	2572	16	112	0	0	A_21_P0013964	lnc-ZNF768-1:1	18876.4	4420.97	2.725529e+000	1.503786e+000	33	27	5.782859e+000	0	0	0	0	0	0	2.93935	1	0	30	27.5353
DATA	2573	16	113	0	0	A_23_P106127	NM_014749	18897.3	4421.12	1.165851e+002	1.175215e+001	154.5	28	5.354722e+000	0	0	0	0	0	0	125.587	1	1	26.0017	27.8313
DATA	2574	16	114	0	0	A_22_P00003569	NR_045196	18919.3	4420.41	1.823206e+002	1.829223e+001	223	28	5.318043e+000	0	0	0	0	0	0	196.146	1	1	24.4106	28.0446
DATA	2575	16	115	0	0	A_32_P110243	BC071734	18940.3	4420.87	3.369139e+004	3.369140e+003	36063	28	5.560397e+000	0	0	0	0	0	0	36198.4	1	1	28.1191	28.1885
DATA	2576	16	116	0	0	A_23_P24215	NM_015188	18961	4420.8	4.255850e+000	1.546198e+000	31.5	28	5.564872e+000	0	0	0	0	0	0	4.56627	1	0	30	28.4887
DATA	2577	16	117	0	0	A_33_P3375636	NM_001129891	18982.2	4420.81	1.484339e+000	1.488679e+000	25	28	5.575948e+000	0	0	0	0	0	0	-1.93134	0	0	30	28.3921
DATA	2578	16	118	0	0	A_33_P3347281	NM_001024075	19003.4	4420.97	1.486653e+000	1.490999e+000	28.5	28	5.283368e+000	0	0	0	0	0	0	-0.394096	0	0	30	27.7701
DATA	2579	16	119	0	0	A_23_P398712	NM_015025	19024.6	4420.97	1.489057e+000	1.495139e+000	30	28	5.522157e+000	0	0	0	0	0	0	0.767579	0	0	30	28.3213
DATA	2580	16	120	0	0	A_23_P324813	NM_181844	19045.8	4420.81	1.491567e+000	1.497886e+000	28.5	28	5.439534e+000	0	0	0	0	0	0	0.816297	0	0	30	28.1
DATA	2581	16	121	0	0	A_22_P00022807	lnc-CPXM2-2:2	19066	4421.35	7.009692e+000	1.654288e+000	34	27	5.645447e+000	0	0	0	0	0	0	7.46094	1	0	21.1402	27.9965
DATA	2582	16	122	0	0	A_33_P3408711	NM_001456	19088	4420.5	3.801136e+001	4.086840e+000	67	28	5.818742e+000	0	0	0	0	0	0	40.3836	1	1	30	28.7465
DATA	2583	16	123	0	0	A_21_P0003136	lnc-VGLL3-1:1	19109.2	4420.52	1.499612e+000	1.503996e+000	25.5	28	5.586154e+000	0	0	0	0	0	0	-2.61433	0	0	27.0811	28.3849
DATA	2584	16	124	1028	1	(+)E1A_r60_n9	E1A_r60_n9	19130.5	4420.68	1.502482e+000	1.506875e+000	27.5	28	5.564472e+000	0	0	0	0	0	0	-0.618044	0	0	30	28.8089
DATA	2585	16	125	0	0	A_21_P0012866	TCONS_l2_00022657	19153	4420.92	5.798633e+000	1.617507e+000	33	28	5.308496e+000	0	0	0	0	0	0	6.12468	1	0	16.2346	28.3279
DATA	2586	16	126	0	0	A_23_P28015	ENST00000301475	19172.7	4420.76	3.862745e+001	4.148407e+000	67.5	28	5.435293e+000	0	0	0	0	0	0	40.7245	1	1	24.8756	28.1794
DATA	2587	16	127	0	0	A_21_P0013734	XR_432469	19194.2	4420.52	2.255278e+001	2.717367e+000	51.5	27	5.876473e+000	0	0	0	0	0	0	23.7289	1	1	25.7804	27.966
DATA	2588	16	128	0	0	A_23_P208400	NM_024876	19215	4420.5	8.191960e+000	1.725727e+000	36	27	5.629398e+000	0	0	0	0	0	0	8.60186	1	1	26.2212	27.8773
DATA	2589	16	129	0	0	A_23_P131526	NM_024520	19236.4	4420.25	7.598681e+001	7.749617e+000	108	28	6.052946e+000	0	0	0	0	0	0	79.624	1	1	24.8756	27.979
DATA	2590	16	130	0	0	A_22_P00017699	lnc-XKR9-1:2	19257.4	4420.59	1.520773e+000	1.525220e+000	27.5	28	5.802753e+000	0	0	0	0	0	0	-0.0903308	0	0	30	28.0204
DATA	2591	16	131	0	0	A_21_P0012774	ENST00000515128	19278.5	4420.68	1.523956e+000	1.531168e+000	29	27	5.695730e+000	0	0	0	0	0	0	0.958325	0	0	30	27.7582
DATA	2592	16	132	0	0	A_21_P0000016	NM_001146225	19299.6	4420.59	1.527142e+000	1.531881e+000	28	28	5.878721e+000	0	0	0	0	0	0	0.301992	0	0	27.501	28.444
DATA	2593	16	133	0	0	A_21_P0010552	NM_001012421	19320.8	4420.5	3.538365e+000	1.575090e+000	31	29	6.151748e+000	0	0	0	0	0	0	3.67684	1	0	26.6546	29.119
DATA	2594	16	134	0	0	A_23_P316085	NR_045180	19342	4420.5	1.533565e+000	1.538048e+000	26	29	5.908054e+000	0	0	0	0	0	0	-0.987136	0	0	26.2212	29.063
DATA	2595	16	135	0	0	A_23_P136671	NM_001074	19363	4420.5	2.170665e+000	1.556443e+000	29	28	5.750328e+000	0	0	0	0	0	0	2.24625	1	0	30	28.9703
DATA	2596	16	136	0	0	A_22_P00019938	ENST00000494761	19384.3	4420.5	4.267309e+000	1.602310e+000	31.5	28	5.885222e+000	0	0	0	0	0	0	4.40673	1	0	30	28.7402
DATA	2597	16	137	0	0	A_33_P3373119	A_33_P3373119	19406.1	4420.74	8.951431e+000	1.787937e+000	36	28	5.238557e+000	0	0	0	0	0	0	9.2243	1	1	23.9365	28.5736
DATA	2598	16	138	0	0	A_24_P294842	NM_000332	19426.7	4420.5	1.788373e+001	2.367076e+000	45	28	5.274328e+000	0	0	0	0	0	0	18.3931	1	1	30	28.5618
DATA	2599	16	139	0	0	A_22_P00004839	lnc-CYB5R2-2:1	19447.8	4420.5	3.321771e+000	1.588909e+000	31.5	28	5.321108e+000	0	0	0	0	0	0	3.40964	1	0	30	28.8447
DATA	2600	16	140	0	0	A_23_P20544	NM_033516	19469	4420.5	1.552266e+000	1.556805e+000	26	28	5.384484e+000	0	0	0	0	0	0	-0.610847	0	0	30	28.7442
DATA	2601	16	141	0	0	A_33_P3356696	A_33_P3356696	19490	4420.5	2.239598e+000	1.575715e+000	29.5	28	5.730827e+000	0	0	0	0	0	0	2.29011	1	0	26.2212	28.7165
DATA	2602	16	142	0	0	A_33_P3369398	A_33_P3369398	19511.3	4420.5	1.815555e+000	1.573100e+000	30	28.5	5.348112e+000	0	0	0	0	0	0	1.8531	1	0	30	28.5814
DATA	2603	16	143	0	0	A_22_P00007371	lnc-GREM2-7:1	19532.5	4420.5	1.560787e+000	1.565350e+000	26	29	5.533446e+000	0	0	0	0	0	0	-1.97766	0	0	27.9146	28.6131
DATA	2604	16	144	0	0	A_33_P3426943	NR_038238	19553.7	4420.5	1.563434e+000	1.568005e+000	26	28	5.764645e+000	0	0	0	0	0	0	-1.85786	0	0	27.0811	28.3346
DATA	2605	16	145	0	0	A_23_P112159	NM_012154	19575	4420.3	1.281897e+003	1.281993e+002	1309.5	28	5.973039e+000	0	0	0	0	0	0	1301.8	1	1	26.2212	28.2935
DATA	2606	16	146	0	0	A_23_P126031	NM_001004469	19596	4420.5	4.308750e+000	1.630875e+000	31	27	5.689382e+000	0	0	0	0	0	0	4.36894	1	0	30	27.6436
DATA	2607	16	147	0	0	A_33_P3363507	A_33_P3363507	19617	4420.5	1.570571e+000	1.575163e+000	27	27	5.911214e+000	0	0	0	0	0	0	-0.356315	0	0	30	27.879
DATA	2608	16	148	0	0	A_24_P127235	NM_004327	19638.2	4420.48	2.284956e+001	2.776467e+000	50	27	5.240248e+000	0	0	0	0	0	0	23.1051	1	1	30	27.4036
DATA	2609	16	149	0	0	A_33_P3368375	NM_007322	19660	4419.98	1.188247e+001	1.976264e+000	41	27	5.120716e+000	0	0	0	0	0	0	12.001	1	1	22.7082	27.4803
DATA	2610	16	150	0	0	A_33_P3261625	NM_021177	19681.2	4420.5	9.034977e+002	9.036361e+001	907	27	5.260341e+000	0	0	0	0	0	0	911.455	1	1	25.7804	27.4982
DATA	2611	16	151	0	0	A_23_P54963	NM_032478	19702.3	4419.82	2.826572e+001	3.239351e+000	54	28	5.561752e+000	0	0	0	0	0	0	28.4896	1	1	23.2073	27.9965
DATA	2612	16	152	0	0	A_19_P00813352	lnc-DYM-1:1	19723.5	4420.27	4.310154e+003	4.310183e+002	4375.5	28	5.728166e+000	0	0	0	0	0	0	4340.42	1	1	24.4106	28.1986
DATA	2613	16	153	0	0	A_22_P00010247	NR_125419	19744	4420.5	2.045926e+000	1.598038e+000	27.5	28	5.889635e+000	0	0	0	0	0	0	2.05885	1	0	26.2212	28.6314
DATA	2614	16	154	0	0	A_33_P3284453	NM_001012279	19765.2	4420.48	4.545053e+000	1.649592e+000	31.5	29	6.083793e+000	0	0	0	0	0	0	4.5713	1	0	30	29.3763
DATA	2615	16	155	0	0	A_33_P3278475	NM_002158	19786.9	4420.36	2.864320e+002	2.868709e+001	308	29	5.811867e+000	0	0	0	0	0	0	287.98	1	1	26.0017	29.5174
DATA	2616	16	156	0	0	A_24_P28811	NR_103761	19808.2	4420.37	3.169451e+002	3.173420e+001	345.5	29	5.919793e+000	0	0	0	0	0	0	318.592	1	1	25.7804	29.346
DATA	2617	16	157	0	0	A_33_P3338392	NM_022115	19828.6	4420.41	1.582077e+000	1.586703e+000	24.5	29	5.858897e+000	0	0	0	0	0	0	-1.40724	0	0	27.501	29.2143
DATA	2618	16	158	0	0	A_33_P3229702	NM_053284	19850	4420.5	1.581841e+000	1.588301e+000	28	28	5.368789e+000	0	0	0	0	0	0	0.767321	0	0	30	28.2986
DATA	2619	16	159	0	0	A_22_P00012368	lnc-PREX2-1:1	19871	4420.5	1.581275e+000	1.585899e+000	26	27	5.618057e+000	0	0	0	0	0	0	-0.803036	0	0	30	27.7378
DATA	2620	16	160	0	0	A_21_P0008174	lnc-PCDH20-4:1	19892.2	4420.48	1.580368e+000	1.584989e+000	26	27	5.465056e+000	0	0	0	0	0	0	-1.11905	0	0	30	27.1827
DATA	2621	16	161	0	0	A_23_P324885	NM_001123396	19913.6	4420.69	5.598073e+000	1.679814e+000	31	26	4.902698e+000	0	0	0	0	0	0	5.63734	1	0	18.2295	26.3364
DATA	2622	16	162	0	0	A_23_P76799	NM_013448	19935.6	4420.39	3.161169e+002	3.165125e+001	326.5	26	5.175632e+000	0	0	0	0	0	0	318.69	1	1	24.4106	26.24
DATA	2623	16	163	0	0	A_21_P0000290	NR_002750	19955.6	4420.41	1.575540e+000	1.580483e+000	27	26	4.973417e+000	0	0	0	0	0	0	0.329278	0	0	30	26.1178
DATA	2624	16	164	0	0	A_21_P0010245	lnc-WRB-2:1	19976.8	4420.5	1.573192e+000	1.577792e+000	26	26	4.988564e+000	0	0	0	0	0	0	-0.987929	0	0	30	25.7207
DATA	2625	17	1	0	0	A_21_P0014367	XR_133155	16517	4428.5	1.733776e+000	1.738845e+000	27	26	4.962501e+000	0	0	0	0	0	0	-1.36469	0	0	30	25.7958
DATA	2626	17	2	0	0	A_21_P0005569	lnc-DYNC1I1-1:1	16538	4428.5	3.112772e+000	1.777493e+000	32.5	26	5.152293e+000	0	0	0	0	0	0	2.83685	1	0	30	26.1347
DATA	2627	17	3	0	0	A_33_P3361925	NM_001184898	16559.2	4428.48	2.050282e+001	2.702438e+000	48	26	5.681666e+000	0	0	0	0	0	0	18.5738	1	1	27.0811	27.202
DATA	2628	17	4	0	0	A_23_P58321	NM_001237	16580.4	4428.41	4.467114e+000	1.825748e+000	34	28	5.759761e+000	0	0	0	0	0	0	4.02461	1	0	30	28.2033
DATA	2629	17	5	0	0	A_33_P3246318	NM_014248	16601.5	4428.5	2.413412e+003	2.413478e+002	2138.5	28	5.668380e+000	0	0	0	0	0	0	2163.31	1	1	26.2212	28.4567
DATA	2630	17	6	0	0	A_33_P3334535	NM_017676	16623.2	4428.68	1.082749e+001	2.090182e+000	40	28	5.415960e+000	0	0	0	0	0	0	9.65878	1	1	25.3321	28.7542
DATA	2631	17	7	0	0	A_33_P3256793	NM_020775	16644	4428.3	1.582759e+002	1.592906e+001	173	28	5.098568e+000	0	0	0	0	0	0	140.63	1	1	26.2212	28.4488
DATA	2632	17	8	0	0	A_33_P3228128	NM_202001	16665.1	4428.4	2.084893e+002	2.092665e+001	219	28	5.205308e+000	0	0	0	0	0	0	184.539	1	1	25.7804	28.1838
DATA	2633	17	9	0	0	A_33_P3335451	NM_018622	16686.5	4428.5	5.728854e+002	5.731707e+001	530	27	4.693335e+000	0	0	0	0	0	0	505.321	1	1	26.2212	27.4327
DATA	2634	17	10	0	0	A_32_P71447	NM_015261	16707.8	4428.58	4.684016e+001	5.022884e+000	69	27	4.823024e+000	0	0	0	0	0	0	41.1904	1	1	25.7804	27.1603
DATA	2635	17	11	0	0	A_21_P0010028	lnc-ABHD12-1:1	16728.5	4428.32	1.812894e+000	1.818195e+000	27.5	27	5.148046e+000	0	0	0	0	0	0	-0.97882	0	0	30	26.9385
DATA	2636	17	12	0	0	A_32_P129669	NM_032428	16749.6	4428.68	2.147480e+002	2.155200e+001	216	27	5.226439e+000	0	0	0	0	0	0	187.929	1	1	25.1049	27.3983
DATA	2637	17	13	0	0	A_22_P00006825	lnc-GABRB2-1:1	16770.8	4428.19	1.820438e+000	1.831369e+000	31	27	5.327796e+000	0	0	0	0	0	0	1.25102	0	0	30	27.6939
DATA	2638	17	14	0	0	A_22_P00015738	lnc-TACR2-1:1	16792	4428.2	1.823329e+000	1.828660e+000	28	28	5.347371e+000	0	0	0	0	0	0	-1.39612	0	0	30	28
DATA	2639	17	15	0	0	A_23_P118300	NM_031208	16812.7	4428.02	5.474295e+001	5.772330e+000	78	28	5.293388e+000	0	0	0	0	0	0	47.6889	1	1	24.8756	27.6972
DATA	2640	17	16	0	0	A_22_P00005450	NR_024236	16834.3	4428.1	1.827268e+000	1.832611e+000	28	28	5.029394e+000	0	0	0	0	0	0	-0.373167	0	0	28.3221	27.6848
DATA	2641	17	17	0	0	A_23_P215675	NM_018224	16855	4428.22	4.818052e+001	5.155235e+000	68.5	28	5.155448e+000	0	0	0	0	0	0	41.9037	1	1	26.0017	28.0542
DATA	2642	17	18	0	0	A_23_P143474	NM_001697	16876.2	4428.25	3.916332e+003	3.916375e+002	3207	28	5.306294e+000	0	0	0	0	0	0	3404.95	1	1	27.0811	28.3
DATA	2643	17	19	0	0	A_19_P00317360	NM_001199182	16897.7	4428.1	3.754711e+000	1.872496e+000	33	28	5.613461e+000	0	0	0	0	0	0	3.26438	1	0	30	28.2
DATA	2644	17	20	0	0	A_32_P74409	NM_001145033	16919	4428.2	1.828747e+000	1.834094e+000	29	28	5.544940e+000	0	0	0	0	0	0	-0.443414	0	0	30	28.2988
DATA	2645	17	21	0	0	A_22_P00006487	NR_109865	16940	4428.2	3.601705e+000	1.868251e+000	32	27	5.066711e+000	0	0	0	0	0	0	3.1335	1	0	28.1191	27.5894
DATA	2646	17	22	0	0	A_21_P0005045	lnc-ASCC3-1:1	16961.4	4428	1.826413e+000	1.831752e+000	28	26	4.720631e+000	0	0	0	0	0	0	-0.589793	0	0	30	26.972
DATA	2647	17	23	0	0	A_24_P413437	NM_007363	16982.7	4428.13	1.739359e+002	1.748960e+001	186.5	27	4.497793e+000	0	0	0	0	0	0	151.592	1	1	26.6546	27.1368
DATA	2648	17	24	0	0	A_21_P0012665	ENST00000509098	17003.6	4428.03	1.822424e+000	1.827752e+000	28.5	27	4.845730e+000	0	0	0	0	0	0	-1.41265	0	0	30	27.5083
DATA	2649	17	25	0	1	ERCC-00028_121	ERCC-00028_121	17024.6	4428	1.819810e+000	1.825131e+000	30	27	4.978743e+000	0	0	0	0	0	0	-0.854134	0	0	30	27.5078
DATA	2650	17	26	0	0	A_22_P00003517	XR_243795	17046	4428.2	1.816848e+000	1.822160e+000	29	28	5.212438e+000	0	0	0	0	0	0	-0.30326	0	0	30	27.9808
DATA	2651	17	27	0	0	A_22_P00019362	lnc-NUP188-1:1	17067	4428.2	1.813508e+000	1.818810e+000	29	28	4.941130e+000	0	0	0	0	0	0	-0.403654	0	0	30	27.8929
DATA	2652	17	28	0	0	A_33_P3243707	NM_014458	17088.4	4428.19	1.908973e+001	2.634120e+000	45	28	5.317639e+000	0	0	0	0	0	0	16.7743	1	1	25.7804	28.0784
DATA	2653	17	29	0	0	A_23_P105028	NM_015459	17109.7	4428.85	6.365091e+001	6.617759e+000	82	28	5.250563e+000	0	0	0	0	0	0	56.0503	1	1	24.1747	27.8884
DATA	2654	17	30	0	0	A_33_P3249936	NM_198463	17130.5	4428	1.801370e+000	1.806636e+000	29.5	27.5	5.441947e+000	0	0	0	0	0	0	-0.367979	0	0	30	27.8167
DATA	2655	17	31	0	0	A_23_P50455	NM_002691	17151.7	4427.41	6.863383e+001	7.095960e+000	89	28	5.228615e+000	0	0	0	0	0	0	60.7513	1	1	26.8687	27.6736
DATA	2656	17	32	0	0	A_21_P0011955	TCONS_l2_00014843	17172.8	4428	2.325494e+000	1.812079e+000	32	28	5.475491e+000	0	0	0	0	0	0	2.06385	1	0	30	28.265
DATA	2657	17	33	0	0	A_23_P1431	NM_004329	17194.2	4428	1.786669e+000	1.791892e+000	28.5	28	5.470770e+000	0	0	0	0	0	0	-0.189322	0	0	30	28.0206
DATA	2658	17	34	0	0	A_22_P00011815	lnc-PHC3-1:1	17215.4	4428	1.781283e+000	1.789097e+000	30	28	5.459560e+000	0	0	0	0	0	0	0.861841	0	0	30	27.751
DATA	2659	17	35	0	0	A_24_P354715	NM_002526	17236.9	4428.1	1.958771e+001	2.647269e+000	47.5	28	5.622589e+000	0	0	0	0	0	0	17.5429	1	1	23.696	27.5681
DATA	2660	17	36	0	0	A_33_P3242458	NM_017836	17258.2	4427.61	8.897727e+002	8.899497e+001	831.5	28	5.824197e+000	0	0	0	0	0	0	799.564	1	1	25.1049	27.9542
DATA	2661	17	37	0	0	A_33_P3381621	BC065041	17278.6	4428	1.763998e+000	1.770619e+000	31	28	5.812951e+000	0	0	0	0	0	0	0.648905	0	0	30	27.9494
DATA	2662	17	38	0	0	A_33_P3272145	ENST00000525221	17299.8	4428	1.757852e+000	1.762991e+000	27	27	5.294732e+000	0	0	0	0	0	0	-1.5725	0	0	28.1191	27.4467
DATA	2663	17	39	0	0	A_24_P186943	NM_000501	17321	4427.8	2.597558e+001	3.135781e+000	54	27	5.052368e+000	0	0	0	0	0	0	23.5838	1	1	28.1191	27.4561
DATA	2664	17	40	0	0	A_21_P0006429	lnc-ARL13A-1:1	17342.4	4428	1.745080e+000	1.750336e+000	30	26	4.975764e+000	0	0	0	0	0	0	0.211807	0	0	30	27.112
DATA	2665	17	41	0	0	A_33_P3335398	NM_001080395	17363.4	4428	1.738591e+000	1.746668e+000	31	27	5.472524e+000	0	0	0	0	0	0	0.934898	0	0	29.1201	27.3016
DATA	2666	17	42	0	0	A_23_P116602	NM_020798	17384.4	4427.76	8.670819e+001	8.843095e+000	108	28	5.737030e+000	0	0	0	0	0	0	79.6141	1	1	25.1049	27.9767
DATA	2667	17	43	0	0	A_21_P0006161	lnc-RMI1-3:1	17405.6	4428	1.725239e+000	1.730283e+000	27.5	28	5.892654e+000	0	0	0	0	0	0	-1.60227	0	0	30	27.9637
DATA	2668	17	44	0	0	A_33_P3393170	NM_004055	17427.2	4427.8	1.012867e+002	1.027423e+001	123	28	5.860378e+000	0	0	0	0	0	0	93.7398	1	1	27.501	28.6375
DATA	2669	17	45	0	0	A_22_P00001543	ENST00000508961	17448	4427.8	1.711514e+000	1.716518e+000	27	28	5.706023e+000	0	0	0	0	0	0	-3.22426	0	0	28.1191	28.3135
DATA	2670	17	46	0	0	A_33_P3340802	ENST00000374186	17469	4427.8	3.789134e+000	1.751116e+000	33	27.5	5.630234e+000	0	0	0	0	0	0	3.53485	1	0	30	27.9587
DATA	2671	17	47	0	0	A_22_P00002460	lnc-C15orf41-3:1	17490.4	4428	1.697637e+000	1.702868e+000	30	27	5.098944e+000	0	0	0	0	0	0	0.282742	0	0	29.1201	27.249
DATA	2672	17	48	0	0	A_24_P150068	NM_213621	17511.4	4427.97	3.594150e+000	1.733295e+000	31	27	5.507353e+000	0	0	0	0	0	0	3.38065	1	0	29.1201	27.8916
DATA	2673	17	49	0	0	A_33_P3383556	NM_174975	17532.6	4427.97	1.683689e+000	1.688611e+000	27	27	4.921400e+000	0	0	0	0	0	0	-0.335897	0	0	29.1201	27.3785
DATA	2674	17	50	0	0	A_24_P100996	NM_213599	17553.8	4427.81	2.705004e+000	1.703165e+000	32	28	5.598829e+000	0	0	0	0	0	0	2.56562	1	0	30	27.864
DATA	2675	17	51	0	0	A_33_P3359160	NM_001267608	17574.7	4427.31	6.295627e+001	6.514527e+000	87	27	5.563755e+000	0	0	0	0	0	0	59.9615	1	1	24.8756	27.9167
DATA	2676	17	52	0	0	A_19_P00801823	TCONS_l2_00028399	17595.9	4427.46	8.808446e+001	8.964903e+000	105.5	27	5.763320e+000	0	0	0	0	0	0	84.2462	1	1	26.0017	27.4681
DATA	2677	17	53	0	0	A_33_P3423721	NM_001271605	17617.3	4427.9	1.321921e+004	1.321922e+003	12806	27	5.874056e+000	0	0	0	0	0	0	12696.6	1	1	28.3221	27.2254
DATA	2678	17	54	0	0	A_22_P00005503	lnc-DZIP1-3:1	17638.4	4427.97	1.648807e+000	1.653628e+000	28	26	5.255956e+000	0	0	0	0	0	0	-0.850208	0	0	30	26.4689
[truncated: 9,022,299 more chars]
