# Supplementary material for: An unexpected role of neutrophils in clearing apoptotic hepatocytes in vivo
Source: eLife. 2023 Sep 20;12:RP86591. doi: 10.7554/eLife.86591 (PMC10511239; doi:10.7554/eLife.86591)
Supplement: Figure 7—source data 1. [file elife-86591-fig7-data1.zip › figure 7 source data 1/normal human 1.txt]

TYPE	text	text	text	integer	text	float	float	text	integer	text	text	integer	integer	integer	integer	float	float	float	float	float	float	text	text	text	text	text	text	text	text	text	text	text	integer	integer	integer	text	integer	boolean
FEPARAMS	Protocol_Name	Protocol_date	Scan_ScannerName	Scan_NumChannels	Scan_Date	Scan_MicronsPerPixelX	Scan_MicronsPerPixelY	Scan_OriginalGUID	Scan_NumScanPass	Grid_Name	Grid_Date	Grid_NumSubGridRows	Grid_NumSubGridCols	Grid_NumRows	Grid_NumCols	Grid_RowSpacing	Grid_ColSpacing	Grid_OffsetX	Grid_OffsetY	Grid_NomSpotWidth	Grid_NomSpotHeight	Grid_GenomicBuild	FeatureExtractor_Barcode	FeatureExtractor_Sample	FeatureExtractor_ScanFileName	FeatureExtractor_ArrayName	FeatureExtractor_ScanFileGUID	FeatureExtractor_DesignFileName	FeatureExtractor_ExtractionTime	FeatureExtractor_UserName	FeatureExtractor_ComputerName	FeatureExtractor_Version	FeatureExtractor_IsXDRExtraction	FeatureExtractor_ColorMode	FeatureExtractor_QCReportType	DyeNorm_NormFilename	DyeNorm_NormNumProbes	Grid_IsGridFile
DATA	GE1_1200_Jun14 (Read Only)	16-Jun-2014 14:30	Agilent Technologies G5761A SG17409101	1	03-29-2019 09:31:50	3	3	2d8849c5-811a-40c7-9fae-26b944bf07a2	2	072363_D_F_20150612	12-Jun-2015 00:00	1	1	384	164	36.6617	31.745	0	18.3309	30	30	hg19:GRCh37:Feb2009	257236320045_1_3		D:\GE RNA\JZ201902181934\\SG17409101_257236320045_S001.tif	SG17409101_257236320045_S001	2d8849c5-811a-40c7-9fae-26b944bf07a2	072363_D_F_20150612.xml	29-Mar-2019 09:51:37	admin	DESKTOP-6Q13DMJ	12.0.3.2	0	0	0		0	0
*
TYPE	float	float	float	integer	integer	float	float	float	integer	float	float	float	integer	float	float	integer	integer	integer	integer	integer	float	float	float	integer	float	float	float	float	float	integer	integer	float	float	float	float	float	integer	float	float	float	float	integer	float	float	float	float	float	integer	float	float	float	float	float	float	float	integer	float	integer	float	float	float	float	integer	float	float	float	float	text	float	float	float	float	float	float	float	float	float	float	float	float	float	float	float	float	float	float	float	float	float	integer	integer	integer	integer	float	integer	text	integer	text	float	float	float	boolean	float	float	boolean	float	boolean	float	boolean	float	boolean	float	boolean	float	boolean	float	boolean	float	boolean	float	boolean	float	boolean
STATS	gDarkOffsetAverage	gDarkOffsetMedian	gDarkOffsetStdDev	gDarkOffsetNumPts	gSaturationValue	gAvgSig2BkgeQC	gAvgSig2BkgNegCtrl	gRatioSig2BkgeQC_NegCtrl	gNumSatFeat	gLocalBGInlierNetAve	gLocalBGInlierAve	gLocalBGInlierSDev	gLocalBGInlierNum	gGlobalBGInlierAve	gGlobalBGInlierSDev	gGlobalBGInlierNum	gNumFeatureNonUnifOL	gNumPopnOL	gNumNonUnifBGOL	gNumPopnBGOL	gOffsetUsed	gGlobalFeatInlierAve	gGlobalFeatInlierSDev	gGlobalFeatInlierNum	AnyColorPrcntFeatNonUnifOL	AnyColorPrcntBGNonUnifOL	AnyColorPrcntFeatPopnOL	AnyColorPrcntBGPopnOL	TotalPrcntFeatOL	gNumNegBGSubFeat	gNonCtrlNumNegFeatBGSubSig	gSpatialDetrendRMSFit	gSpatialDetrendRMSFilteredMinusFit	gSpatialDetrendSurfaceArea	gSpatialDetrendVolume	gSpatialDetrendAveFit	gNonCtrlNumSatFeat	gNonCtrl99PrcntNetSig	gNonCtrl50PrcntNetSig	gNonCtrl1PrcntNetSig	gNonCtrlMedPrcntCVBGSubSig	gCtrleQCNumSatFeat	gCtrleQC99PrcntNetSig	gCtrleQC50PrcntNetSig	gCtrleQC1PrcntNetSig	geQCMedPrcntCVBGSubSig	geQCSig2BkgLow2	gNegCtrlNumInliers	gNegCtrlAveNetSig	gNegCtrlSDevNetSig	gNegCtrlAveBGSubSig	gNegCtrlSDevBGSubSig	gAveNumPixOLLo	gAveNumPixOLHi	gPixCVofHighSignalFeat	gNumHighSignalFeat	AddErrorEstimateGreen	TotalNumFeatures	ROIHeight	ROIWidth	CentroidDiffX	CentroidDiffY	NumFoundFeat	MaxNonUnifEdges	MaxSpotNotFoundEdges	gMultDetrendRMSFit	gMultDetrendSurfaceAverage	eQCLowSigName2	eQCOneColorLogLowSignal	eQCOneColorLogLowSignalError	eQCOneColorLogHighSignal	eQCOneColorLinFitLogLowConc	eQCOneColorLinFitLogLowSignal	eQCOneColorLinFitLogHighConc	eQCOneColorLinFitLogHighSignal	eQCOneColorLinFitSlope	eQCOneColorLinFitIntercept	eQCOneColorLinFitRSQ	eQCOneColorSpikeDetectionLimit	gNonCtrl50PrcntBGSubSig	gCtrleQC50PrcntBGSubSig	gMedPrcntCVProcSignal	geQCMedPrcntCVProcSignal	gOutlierFlagger_Auto_FeatB_Term	gOutlierFlagger_Auto_FeatC_Term	gOutlierFlagger_Auto_BgndB_Term	gOutlierFlagger_Auto_BgndC_Term	OutlierFlagger_FeatChiSq	OutlierFlagger_BgndChiSq	GriddingStatus	IsGoodGrid	NumGeneNonUnifOL	TotalNumberOfReplicatedGenes	gPercentileIntensityProcessedSignal	ExtractionStatus	QCMetricResults	gNonCtrlNumWellAboveBG	ImageDepth	AFHold	gPMTVolts	GlassThickness	GridHasBeenOptimized	gNegCtrlSpread	Metric_IsGoodGrid	Metric_IsGoodGrid_IsInRange	Metric_AnyColorPrcntFeatNonUnifOL	Metric_AnyColorPrcntFeatNonUnifOL_IsInRange	Metric_gNegCtrlAveNetSig	Metric_gNegCtrlAveNetSig_IsInRange	Metric_gNegCtrlAveBGSubSig	Metric_gNegCtrlAveBGSubSig_IsInRange	Metric_gNegCtrlSDevBGSubSig	Metric_gNegCtrlSDevBGSubSig_IsInRange	Metric_gSpatialDetrendRMSFilteredMinusFit	Metric_gSpatialDetrendRMSFilteredMinusFit_IsInRange	Metric_gNonCntrlMedCVProcSignal	Metric_gNonCntrlMedCVProcSignal_IsInRange	Metric_gE1aMedCVProcSignal	Metric_gE1aMedCVProcSignal_IsInRange	Metric_absGE1E1aSlope	Metric_absGE1E1aSlope_IsInRange	Metric_DetectionLimit	Metric_DetectionLimit_IsInRange
DATA	10	10	0.772136	65536	779514	1.09795	0.825668	1.32978	0	21.607	31.607	3.33534	62976	31.607	3.33534	62976	0	113	0	0	10	547.1	5241.79	62863	0	0	0.179433	0	0	14324	13319	0.928898	1.33483	1.00027	2.77798	28.6476	0	10016.4	21.9574	15.1667	11.7913	0	36.3256	19	15.4186	-1	1.02538	305	17.5594	1.49617	-1.09899	1.20616	0.113948	0.811976	0.0648497	701	1.33483	62976	3.75915	6.34859	0.527576	0.507896	36040	0	0.557292	0.0925004	1.0056	(+)E1A_r60_3	0	0	0	0	0	0	0	0	0	0	-1	3.13611	0.417082	5.56545	-1	531.163	23.8147	84.876	31.444	2.30143	1.29152	0	1	0	58201	31.815	1	ExtractionEvaluate	24881	20 Bit	0	364.747	994.536	0	3.74558	1	1	0	1	17.5594	1	-1.09899	1	1.20616	1	1.33483	1	5.56545	1	-1	0	0	0	-1	0
*
TYPE	integer	integer	integer	integer	integer	text	text	float	float	float	float	float	float	float	boolean	boolean	boolean	boolean	boolean	boolean	float	boolean	boolean	float	float
FEATURES	FeatureNum	Row	Col	SubTypeMask	ControlType	ProbeName	SystematicName	PositionX	PositionY	gProcessedSignal	gProcessedSigError	gMedianSignal	gBGMedianSignal	gBGPixSDev	gIsSaturated	gIsFeatNonUnifOL	gIsBGNonUnifOL	gIsFeatPopnOL	gIsBGPopnOL	IsManualFlag	gBGSubSignal	gIsPosAndSignif	gIsWellAboveBG	SpotExtentX	gBGMeanSignal
DATA	1	1	1	260	1	GE_BrightCorner	GE_BrightCorner	11222.7	231.737	1.561385e+005	1.561385e+004	141221	26	5.489037e+000	0	0	0	0	0	0	141710	1	1	29.1201	26.3071
DATA	2	1	2	66	1	DarkCorner	DarkCorner	11243.6	231.973	1.474757e+000	1.479259e+000	26.5	27	5.536526e+000	0	0	0	0	0	0	-0.0363303	0	0	29.1201	27.0122
DATA	3	1	3	66	1	DarkCorner	DarkCorner	11264.8	231.522	1.482407e+000	1.486933e+000	26	27	5.576427e+000	0	0	0	0	0	0	-0.802011	0	0	30	27.6092
DATA	4	1	4	0	0	A_21_P0014386	A_21_P0014386	11286	231.5	1.489787e+000	1.494510e+000	26.5	28	5.474079e+000	0	0	0	0	0	0	0.20423	0	0	30	27.8438
DATA	5	1	5	0	0	A_33_P3396872	NM_001105533	11307	231.5	1.496569e+000	1.501138e+000	25	28	5.475151e+000	0	0	0	0	0	0	-1.9746	0	0	30	28.0264
DATA	6	1	6	0	0	A_33_P3267760	ENST00000378463	11328.3	231.5	1.502913e+000	1.507501e+000	24.5	28	5.458073e+000	0	0	0	0	0	0	-2.38181	0	0	30	28.1039
DATA	7	1	7	0	0	A_32_P194264	NM_001008708	11349.4	231.586	9.970646e+000	1.812270e+000	36	28	5.212279e+000	0	0	0	0	0	0	8.79456	1	1	30	28.3534
DATA	8	1	8	0	0	A_23_P153745	NM_006332	11370.4	231.5	5.882062e+003	5.882081e+002	4825	28	5.258932e+000	0	0	0	0	0	0	5170.52	1	1	26.6546	28.4536
DATA	9	1	9	0	0	A_33_P3352837	A_33_P3352837	11391.8	231.522	1.518743e+000	1.523379e+000	23	28	5.718405e+000	0	0	0	0	0	0	-3.4319	0	0	30	28.7615
DATA	10	1	10	0	0	A_21_P0011260	ENST00000618272	11413	231.5	1.523019e+000	1.527668e+000	26	28	5.683077e+000	0	0	0	0	0	0	-1.05984	0	0	26.2212	28.7408
DATA	11	1	11	0	0	A_33_P3235816	ENST00000436258	11434	231.5	1.526787e+000	1.532301e+000	26	28	5.642641e+000	0	0	0	0	0	0	0.445537	0	0	26.2212	28.705
DATA	12	1	12	0	0	A_21_P0014180	ENST00000474396	11455.3	231.5	1.530137e+000	1.542277e+000	28	28	5.289704e+000	0	0	0	0	0	0	1.3184	0	0	30	28.4679
DATA	13	1	13	0	0	A_24_P944991	NM_173829	11476.4	231.414	1.532958e+000	1.537638e+000	24	28	5.515444e+000	0	0	0	0	0	0	-1.50391	0	0	30	28.3074
DATA	14	1	14	0	0	A_21_P0006507	lnc-ARMCX4-1:1	11497.6	231.414	1.535393e+000	1.540080e+000	24.5	28	5.569219e+000	0	0	0	0	0	0	-2.35206	0	0	30	28.2193
DATA	15	1	15	0	0	A_23_P208706	NM_138764	11519	231.368	9.981685e+001	1.010010e+001	112	28	5.266289e+000	0	0	0	0	0	0	86.4016	1	1	25.5572	28.2651
DATA	16	1	16	0	0	A_33_P3388806	NM_001199327	11540	231.5	1.539020e+000	1.543719e+000	24	28	5.309508e+000	0	0	0	0	0	0	-2.72424	0	0	30	28.356
DATA	17	1	17	0	0	A_33_P3324839	NM_006772	11560.5	231.61	6.807462e+000	1.688249e+000	33	28	5.301758e+000	0	0	0	0	0	0	5.88175	1	0	21.6755	28.4104
DATA	18	1	18	0	0	A_24_P333494	NM_018994	11582.1	230.069	9.909586e+001	1.002931e+001	107	28	5.236869e+000	0	0	0	0	0	0	85.6151	1	1	25.5572	28.3885
DATA	19	1	19	0	0	A_22_P00006274	NR_109772	11603.4	231.027	1.541170e+000	1.548818e+000	28	28	5.604783e+000	0	0	0	0	0	0	0.824079	0	0	30	28.6881
DATA	20	1	20	0	0	A_23_P161615	ENST00000534785	11624.6	231.027	2.225961e+000	1.561866e+000	29	28	5.550940e+000	0	0	0	0	0	0	1.92201	1	0	29.1201	28.5184
DATA	21	1	21	0	0	A_33_P3384958	NM_014839	11645.6	231	2.285356e+001	2.758942e+000	45	28	5.335793e+000	0	0	0	0	0	0	19.737	1	1	29.1201	28.4577
DATA	22	1	22	0	0	A_22_P00018955	lnc-SOX11-1:1	11667	231.203	1.540345e+000	1.545047e+000	26	28	5.624875e+000	0	0	0	0	0	0	-0.987073	0	0	30	28.4247
DATA	23	1	23	0	0	A_22_P00009547	NR_126414	11688	231.203	1.539388e+000	1.544087e+000	23	28	5.636159e+000	0	0	0	0	0	0	-3.03779	0	0	30	28.3403
DATA	24	1	24	0	0	A_23_P218331	NM_001017916	11709.3	230.182	7.930084e+001	8.078690e+000	94.5	28	5.642035e+000	0	0	0	0	0	0	68.629	1	1	24.6442	28.0692
DATA	25	1	25	0	0	A_33_P6455786	NM_058172	11730	230.13	2.253247e+002	2.258509e+001	226	28	5.591420e+000	0	0	0	0	0	0	195.197	1	1	24.8756	27.9837
DATA	26	1	26	0	0	A_21_P0008705	lnc-POTEB-5:4	11751.5	231	8.224878e+000	1.598198e+000	33.5	28	5.561384e+000	0	0	0	0	0	0	7.13232	1	1	30	28.0759
DATA	27	1	27	0	0	A_22_P00016526	ENST00000547094	11772.6	231	1.532509e+000	1.537187e+000	21	28	5.575885e+000	0	0	0	0	0	0	-5.33076	0	0	30	27.8838
DATA	28	1	28	0	0	A_33_P3235207	NM_018018	11793.6	231	1.530158e+000	1.534829e+000	25	28	5.615369e+000	0	0	0	0	0	0	-1.76898	0	0	30	27.7742
DATA	29	1	29	0	0	A_33_P3330991	XR_248772	11814	230.757	3.858215e+001	4.151331e+000	57	28	5.625442e+000	0	0	0	0	0	0	33.6116	1	1	21.1402	27.7971
DATA	30	1	30	0	0	A_33_P3374299	NM_173561	11836.2	230.806	1.524608e+000	1.529263e+000	25	27	5.608063e+000	0	0	0	0	0	0	-2.40065	0	0	30	27.7374
DATA	31	1	31	0	0	A_33_P3274701	AK024162	11857.4	231	1.521616e+000	1.526298e+000	26.5	28	5.613777e+000	0	0	0	0	0	0	0.0932814	0	0	30	27.8537
DATA	32	1	32	0	0	A_23_P83436	NM_000285	11878	230.07	2.599133e+002	2.603590e+001	253	28	5.564694e+000	0	0	0	0	0	0	227.833	1	1	25.3321	27.8883
DATA	33	1	33	0	0	A_33_P3243138	NM_182704	11899.6	230.973	1.514923e+000	1.519548e+000	24	28	5.621402e+000	0	0	0	0	0	0	-3.05702	0	0	30	27.9365
DATA	34	1	34	0	0	A_22_P00008018	ENST00000579045	11920.8	230.522	1.511156e+000	1.515770e+000	27	28	5.634885e+000	0	0	0	0	0	0	-0.00455322	0	0	30	27.9545
DATA	35	1	35	0	0	A_22_P00003937	ENST00000569945	11942	230.5	1.507352e+000	1.511954e+000	23.5	28	5.652746e+000	0	0	0	0	0	0	-2.70875	0	0	30	28.0654
DATA	36	1	36	0	1	ERCC-00109_120	DQ854998	11963	230.5	1.503443e+000	1.508033e+000	26	28	5.623195e+000	0	0	0	0	0	0	-1.30594	0	0	30	27.9968
DATA	37	1	37	0	0	A_33_P3293593	NM_152479	11984.4	230.586	1.499339e+000	1.503917e+000	25	28	5.570241e+000	0	0	0	0	0	0	-1.12526	0	0	30	27.9095
DATA	38	1	38	0	0	A_22_P00008389	NM_001145545	12005.5	230.676	1.495163e+000	1.499727e+000	24.5	28	5.540916e+000	0	0	0	0	0	0	-2.62348	0	0	27.0811	27.7767
DATA	39	1	39	0	0	A_21_P0012208	lnc-C21orf58-1:1	12026.6	230.586	2.486080e+000	1.515897e+000	29.5	27	5.243304e+000	0	0	0	0	0	0	2.21918	1	0	30	27.4059
DATA	40	1	40	0	0	A_23_P101084	NM_032598	12047.8	230.5	1.334866e+001	2.001147e+000	38.5	27	5.185233e+000	0	0	0	0	0	0	11.9515	1	1	30	27.2558
DATA	41	1	41	0	0	A_23_P162120	NM_006185	12069	230.5	1.136575e+001	1.804068e+000	37	27	5.191131e+000	0	0	0	0	0	0	10.2072	1	1	26.2212	27.3937
DATA	42	1	42	0	0	A_24_P291426	NM_016316	12090.3	229.783	1.323639e+001	1.986671e+000	38.5	27	5.184479e+000	0	0	0	0	0	0	11.926	1	1	22.7082	27.4872
DATA	43	1	43	0	0	A_32_P99311	NM_181756	12111.3	230.5	1.472492e+000	1.476987e+000	26	28	5.490089e+000	0	0	0	0	0	0	-1.33823	0	0	27.0811	27.8653
DATA	44	1	44	0	0	A_21_P0011409	TCONS_l2_00009502	12132.4	230.414	8.642531e+000	1.707134e+000	35	28	5.545602e+000	0	0	0	0	0	0	7.83611	1	1	30	28.0602
DATA	45	1	45	0	0	A_24_P198629	NM_001040616	12153.8	230.116	1.548746e+001	2.133404e+000	42	28	5.603365e+000	0	0	0	0	0	0	14.0898	1	1	21.9382	27.9383
DATA	46	1	46	0	0	A_19_P00322925	ENST00000607519	12174.8	230.478	7.439932e+000	1.640840e+000	33	28	5.649846e+000	0	0	0	0	0	0	6.79058	1	1	27.0811	27.8805
DATA	47	1	47	0	0	A_22_P00025188	ENST00000512831	12196	230.5	1.453100e+000	1.457536e+000	27	27	5.616659e+000	0	0	0	0	0	0	-0.757912	0	0	30	27.8273
DATA	48	1	48	0	0	A_23_P52610	NM_000107	12216.5	229.885	1.611296e+002	1.617830e+001	174.5	27	5.648686e+000	0	0	0	0	0	0	148.065	1	1	24.1747	27.7582
DATA	49	1	49	0	0	A_22_P00004622	lnc-CST7-2:1	12238.2	230.194	1.443164e+000	1.447569e+000	24	28	5.650160e+000	0	0	0	0	0	0	-2.84309	0	0	30	27.8779
DATA	50	1	50	0	0	A_23_P2814	NM_005905	12259.4	230.027	3.448873e+000	1.483187e+000	28.5	28	5.632732e+000	0	0	0	0	0	0	3.19138	1	0	30	27.8844
DATA	51	1	51	0	0	A_23_P140602	NM_001033088	12281	229.93	4.577604e+001	4.797985e+000	64	28	5.637781e+000	0	0	0	0	0	0	42.5087	1	1	26.0017	27.9671
DATA	52	1	52	0	0	A_33_P3276112	lnc-CTD-2517M22.14.1-1:3	12301.6	230	5.789916e+000	1.545143e+000	32	28	5.674372e+000	0	0	0	0	0	0	5.39492	1	0	29.1201	28.1021
DATA	53	1	53	0	0	A_21_P0012896	TCONS_l2_00022830	12323	230.203	3.425409e+000	1.468076e+000	30	28	5.770765e+000	0	0	0	0	0	0	3.20292	1	0	30	28.3223
DATA	54	1	54	0	0	A_22_P00010379	lnc-MYL12A-1:1	12344	230.203	1.418288e+000	1.422617e+000	24	28	5.743886e+000	0	0	0	0	0	0	-1.14419	0	0	30	28.3631
DATA	55	1	55	0	0	A_23_P210939	NM_181468	12365.9	229.393	4.483686e+002	4.485925e+001	439	28	5.640715e+000	0	0	0	0	0	0	422.257	1	1	25.7804	28.2279
DATA	56	1	56	0	0	A_24_P349039	NM_020754	12386.4	230	1.408400e+000	1.415462e+000	28	28	5.656313e+000	0	0	0	0	0	0	0.835272	0	0	30	28.0629
DATA	57	1	57	0	0	A_24_P143686	NM_001080394	12407.1	229.93	1.262093e+001	1.890783e+000	38.5	28	5.559544e+000	0	0	0	0	0	0	11.9659	1	1	26.0017	27.9504
DATA	58	1	58	0	0	A_23_P115346	NM_006893	12428.6	229.611	5.962363e+001	6.125196e+000	86	28	5.528146e+000	0	0	0	0	0	0	56.7289	1	1	24.4106	27.9997
DATA	59	1	59	0	0	A_22_P00010590	ENST00000553534	12449.8	230	1.393913e+000	1.398168e+000	26	28	5.585335e+000	0	0	0	0	0	0	-0.921404	0	0	30	28.0512
DATA	60	1	60	0	0	A_22_P00014892	ENST00000521326	12471	229.22	1.452232e+002	1.458901e+001	165	28	5.587693e+000	0	0	0	0	0	0	139.127	1	1	25.7804	28.0551
DATA	61	1	61	0	0	A_21_P0014148	XR_108599	12492.4	230	1.384449e+000	1.388675e+000	23	28	5.609105e+000	0	0	0	0	0	0	-3.95229	0	0	30	28.1248
DATA	62	1	62	0	0	A_21_P0012259	TCONS_l2_00017650	12513.4	229.973	1.379851e+000	1.384063e+000	25	28	5.562364e+000	0	0	0	0	0	0	-1.07897	0	0	30	28.1057
DATA	63	1	63	0	0	A_33_P3237393	NM_001300778	12534.6	229.973	1.375309e+000	1.379508e+000	25.5	28	5.536139e+000	0	0	0	0	0	0	-1.43964	0	0	29.1201	28.0775
DATA	64	1	64	0	0	A_23_P251486	NM_006438	12555.7	229.9	1.370828e+000	1.375531e+000	27	28	5.490603e+000	0	0	0	0	0	0	0.366586	0	0	30	28.1145
DATA	65	1	65	0	0	A_33_P3227880	NM_001197247	12577.1	229.403	1.564125e+002	1.570118e+001	174	28	5.516185e+000	0	0	0	0	0	0	152.342	1	1	26.2212	28.1499
DATA	66	1	66	0	0	A_33_P3267305	NM_173595	12598.1	229.403	1.447101e+002	1.453536e+001	170	28	5.511123e+000	0	0	0	0	0	0	141.388	1	1	26.2212	28.3319
DATA	67	1	67	0	0	A_22_P00017513	lnc-WDFY2-1:1	12619	229.667	1.321877e+001	1.898008e+000	38	28	5.335111e+000	0	0	0	0	0	0	12.955	1	1	18.5412	28.2432
DATA	68	1	68	0	0	A_21_P0005768	NR_126028	12640.4	229.586	1.353666e+000	1.357798e+000	25	28	5.313067e+000	0	0	0	0	0	0	-1.53049	0	0	30	28.2917
DATA	69	1	69	0	0	A_21_P0013237	lnc-VKORC1L1-2:1	12661.5	229.676	1.349623e+000	1.353743e+000	26	28	5.467990e+000	0	0	0	0	0	0	-0.270637	0	0	30	28.3642
DATA	70	1	70	0	0	A_21_P0003068	lnc-RP11-433C9.2.1-1:2	12682.7	229.5	1.345630e+000	1.349738e+000	24.5	28	5.552628e+000	0	0	0	0	0	0	-3.03133	0	0	30	28.3429
DATA	71	1	71	0	0	A_33_P3333642	ENST00000399003	12704.2	229.179	1.091125e+002	1.099393e+001	129	28	5.487418e+000	0	0	0	0	0	0	108.226	1	1	25.1049	28.3118
DATA	72	1	72	0	0	A_24_P42557	NM_001018036	12725	229.5	1.337990e+000	1.342074e+000	23.5	28	5.528687e+000	0	0	0	0	0	0	-2.38462	0	0	30	28.3949
DATA	73	1	73	0	0	A_21_P0014207	XR_242321	12746	229.5	1.334346e+000	1.338420e+000	25.5	28	5.590682e+000	0	0	0	0	0	0	-1.13959	0	0	30	28.3827
DATA	74	1	74	0	0	A_22_P00021565	ENST00000531523	12767.9	229.397	1.832754e+003	1.832803e+002	1837	28	5.627740e+000	0	0	0	0	0	0	1832.92	1	1	25.7804	28.2624
DATA	75	1	75	0	0	A_21_P0000102	NM_001190470	12789	229.3	1.710086e+004	1.710087e+003	16858.5	28	5.644669e+000	0	0	0	0	0	0	17146.9	1	1	26.2212	28.1421
DATA	76	1	76	0	0	A_24_P401090	ENST00000442006	12809.6	229.414	1.323943e+000	1.327985e+000	24	28	5.627106e+000	0	0	0	0	0	0	-3.02563	0	0	30	28.1751
DATA	77	1	77	0	0	A_21_P0003288	ENST00000479244	12830.8	229.478	1.320706e+000	1.324738e+000	24	28	5.591869e+000	0	0	0	0	0	0	-1.6494	0	0	30	28.2757
DATA	78	1	78	0	0	A_24_P914625	NM_207406	12852	229.5	1.317572e+000	1.321594e+000	24.5	28	5.535424e+000	0	0	0	0	0	0	-2.16603	0	0	30	28.331
DATA	79	1	79	0	0	A_33_P3393543	AL831916	12873	229.5	1.314583e+000	1.318596e+000	25	28	5.383332e+000	0	0	0	0	0	0	-1.84803	0	0	30	28.3272
DATA	80	1	80	0	0	A_22_P00025856	ENST00000414038	12894.2	229.194	4.388676e+000	1.386930e+000	33	28	5.474980e+000	0	0	0	0	0	0	4.45261	1	0	30	28.368
DATA	81	1	81	0	0	A_23_P10559	NM_001080395	12915	228.951	1.524988e+002	1.530629e+001	181	28	5.441614e+000	0	0	0	0	0	0	155.045	1	1	26.4388	28.2732
DATA	82	1	82	0	0	A_23_P109636	NM_015541	12936.3	228.846	3.374642e+001	3.620065e+000	61	28	5.508917e+000	0	0	0	0	0	0	34.3805	1	1	24.4106	28.1756
DATA	83	1	83	0	0	A_22_P00011325	lnc-OST4-2:3	12958	228.763	2.417518e+003	2.417553e+002	2475	28	5.597121e+000	0	0	0	0	0	0	2467.87	1	1	26.0017	28.338
DATA	84	1	84	0	0	A_22_P00000881	NM_001010881	12979	229.203	1.301247e+000	1.305220e+000	26	28	5.583997e+000	0	0	0	0	0	0	0.00774747	0	0	28.1191	28.3153
DATA	85	1	85	0	0	A_24_P143301	NM_181337	13000	229.203	1.298968e+000	1.303632e+000	26	28	5.632305e+000	0	0	0	0	0	0	0.437257	0	0	28.1191	28.3518
DATA	86	1	86	0	0	A_22_P00010333	ENST00000452888	13021.4	229	1.296758e+000	1.300717e+000	25.5	28	5.619021e+000	0	0	0	0	0	0	-0.0539027	0	0	29.1201	28.4369
DATA	87	1	87	0	0	A_23_P215406	NM_018890	13042.4	229.027	6.492782e+001	6.621387e+000	93	28	5.568308e+000	0	0	0	0	0	0	66.7357	1	1	29.1201	28.3731
DATA	88	1	88	0	0	A_22_P00011550	lnc-PCDH18-1:4	13063.5	229	1.292797e+000	1.296743e+000	27	28	5.491673e+000	0	0	0	0	0	0	-0.0788763	0	0	30	28.3679
DATA	89	1	89	0	0	A_21_P0003096	lnc-IL5RA-3:1	13084.6	229	1.290994e+000	1.294935e+000	25	28	5.448428e+000	0	0	0	0	0	0	-1.43973	0	0	30	28.2909
DATA	90	1	90	0	0	A_21_P0013738	TCONS_l2_00030040	13105.8	229	1.289309e+000	1.298680e+000	26	28	5.475112e+000	0	0	0	0	0	0	1.22508	0	0	30	28.2775
DATA	91	1	91	0	0	A_21_P0010286	lnc-PRDM15-1:1	13127	228.797	1.287737e+000	1.291668e+000	26	28	5.439625e+000	0	0	0	0	0	0	-0.645371	0	0	28.1191	28.2196
DATA	92	1	92	0	0	A_24_P336113	NM_012295	13148.3	228.566	1.112708e+002	1.120163e+001	131	28	5.489264e+000	0	0	0	0	0	0	115.12	1	1	24.4106	28.2521
DATA	93	1	93	0	0	A_33_P3373991	ENST00000437095	13169.4	228.973	7.333159e+000	1.482924e+000	33	28	5.459418e+000	0	0	0	0	0	0	7.59437	1	1	29.1201	28.3228
DATA	94	1	94	0	0	A_33_P3266619	ENST00000547602	13190.6	228.973	1.283811e+000	1.287730e+000	26	28	5.483028e+000	0	0	0	0	0	0	-0.0261588	0	0	30	28.393
DATA	95	1	95	0	0	A_33_P3361412	NM_018420	13211.7	228.9	2.027995e+000	1.302543e+000	28	28	5.445283e+000	0	0	0	0	0	0	2.10392	1	0	28.3221	28.3664
DATA	96	1	96	0	0	A_33_P3349927	ENST00000467220	13233	228.797	1.281787e+000	1.285701e+000	24	28	5.483656e+000	0	0	0	0	0	0	-2.31198	0	0	30	28.1342
DATA	97	1	97	0	0	A_22_P00023880	lnc-ANKMY2-1:1	13254	228.5	1.280952e+000	1.284863e+000	23.5	28	5.471515e+000	0	0	0	0	0	0	-1.95874	0	0	30	27.9798
DATA	98	1	98	0	0	A_22_P00002594	lnc-C19orf54-1:1	13275.2	228.522	1.280251e+000	1.284159e+000	26	28	5.505505e+000	0	0	0	0	0	0	-1.94281	0	0	27.0811	27.8289
DATA	99	1	99	0	0	A_22_P00019357	lnc-UMPS-1:1	13296.4	228.586	1.279674e+000	1.283580e+000	24	28	5.546834e+000	0	0	0	0	0	0	-1.58046	0	0	27.501	27.7936
DATA	100	1	100	0	0	A_22_P00009095	lnc-LHX2-2:1	13317.5	228.676	1.279219e+000	1.283124e+000	24	28	5.535311e+000	0	0	0	0	0	0	-2.05418	0	0	30	27.8645
DATA	101	1	101	0	0	A_24_P92952	NM_006015	13338.7	228.39	4.778365e+001	4.947548e+000	73	28	5.507084e+000	0	0	0	0	0	0	49.7235	1	1	25.7804	27.9653
DATA	102	1	102	0	0	A_32_P132317	NM_001033045	13359.9	228.085	2.145639e+001	2.499716e+000	48	28	5.549320e+000	0	0	0	0	0	0	22.3319	1	1	25.5572	28.0867
DATA	103	1	103	0	0	A_22_P00015375	ENST00000430650	13381	228.5	1.074440e+001	1.673028e+000	39	28	5.536017e+000	0	0	0	0	0	0	11.1835	1	1	26.2212	28.2244
DATA	104	1	104	0	0	A_32_P120604	BC029857	13402.1	228.056	1.392404e+002	1.398297e+001	163.5	28	5.501766e+000	0	0	0	0	0	0	144.935	1	1	24.4106	28.2528
DATA	105	1	105	0	0	A_23_P141044	NM_145271	13423.3	228.339	5.636419e+002	5.637878e+001	586	28	5.540744e+000	0	0	0	0	0	0	586.633	1	1	25.3321	28.1732
DATA	106	1	106	0	0	A_33_P3250356	NM_001162530	13444.4	228.414	3.721441e+000	1.335633e+000	31	28	5.607760e+000	0	0	0	0	0	0	3.87256	1	0	30	27.9585
DATA	107	1	107	0	0	A_21_P0003248	lnc-C3orf30-4:2	13465.6	228.414	1.279165e+000	1.283070e+000	25.5	27	5.592675e+000	0	0	0	0	0	0	-1.2812	0	0	30	27.8101
DATA	108	1	108	0	0	A_23_P310295	ENST00000420826	13485.9	228.265	1.684054e+001	2.117389e+000	45	27	5.534549e+000	0	0	0	0	0	0	17.5144	1	1	19.7386	27.7811
DATA	109	1	109	0	0	A_23_P429449	NM_033119	13508	228.5	1.280145e+000	1.284053e+000	25	27	5.532610e+000	0	0	0	0	0	0	-1.71878	0	0	30	27.7581
DATA	110	1	110	0	0	A_24_P161581	NM_001145176	13529.2	228.02	1.138732e+002	1.145956e+001	144	28	5.541613e+000	0	0	0	0	0	0	118.321	1	1	23.4529	27.803
DATA	111	1	111	0	0	A_22_P00011282	NR_036678	13550.3	228.391	1.281511e+000	1.285423e+000	26	28	5.555045e+000	0	0	0	0	0	0	-0.464871	0	0	30	27.8948
DATA	112	1	112	0	0	A_23_P121806	NM_021204	13571.4	227.347	2.950878e+001	3.218986e+000	56	28	5.538326e+000	0	0	0	0	0	0	30.6256	1	1	23.9365	28.0784
DATA	113	1	113	0	0	A_21_P0007692	XR_424331	13592.7	227.745	2.983499e+001	3.249301e+000	58	28	5.518389e+000	0	0	0	0	0	0	30.9408	1	1	23.4529	28.2452
DATA	114	1	114	0	0	A_23_P207400	NM_007300	13613.7	228.1	1.284253e+000	1.288174e+000	27	28	5.253193e+000	0	0	0	0	0	0	-0.220844	0	0	30	28.3383
DATA	115	1	115	0	0	A_21_P0009956	ENST00000428529	13635	228.203	3.428440e+000	1.334105e+000	31.5	28	5.470346e+000	0	0	0	0	0	0	3.54952	1	0	28.1191	28.2749
DATA	116	1	116	0	0	A_23_P203841	NM_013449	13656.4	228.431	4.153268e+001	4.349151e+000	66	28	5.462007e+000	0	0	0	0	0	0	42.9583	1	1	24.4106	28.2202
DATA	117	1	117	0	0	A_22_P00012923	NR_121197	13676.7	228.052	4.470145e+001	4.653033e+000	72	28	5.466496e+000	0	0	0	0	0	0	46.1938	1	1	26.0017	28.069
DATA	118	1	118	0	0	A_23_P117928	NM_014952	13698.3	227.386	9.291929e+001	9.381462e+000	117	28	5.544996e+000	0	0	0	0	0	0	95.9247	1	1	25.1049	28.0498
DATA	119	1	119	0	0	A_21_P0007650	lnc-FAM101A-2:4	13719.6	228	1.290579e+000	1.294519e+000	24	28	5.535056e+000	0	0	0	0	0	0	-2.25012	0	0	30	28.0564
DATA	120	1	120	0	0	A_23_P120845	NM_005080	13740.9	227.267	8.798985e+002	8.799939e+001	932	28	5.548874e+000	0	0	0	0	0	0	906.309	1	1	26.0017	28.0048
DATA	121	1	121	0	0	A_22_P00010589	ENST00000555642	13761.8	228	1.293619e+000	1.298340e+000	27	28	5.659017e+000	0	0	0	0	0	0	0.460445	0	0	30	28.0257
DATA	122	1	122	0	0	A_21_P0001417	lnc-ATF3-1:4	13783	227.797	1.295212e+000	1.299500e+000	26	28	5.569214e+000	0	0	0	0	0	0	0.302361	0	0	30	28.0689
DATA	123	1	123	0	0	A_23_P156708	NM_032470	13804.5	228	4.394447e+002	4.396372e+001	470	28	5.570886e+000	0	0	0	0	0	0	450.905	1	1	25.3321	27.9601
DATA	124	1	124	0	0	A_23_P252023	NM_175698	13825.4	227.973	1.298653e+000	1.302618e+000	24	28	5.636616e+000	0	0	0	0	0	0	-2.23889	0	0	30	27.9395
DATA	125	1	125	0	0	A_21_P0001507	lnc-PPAP2B-4:1	13846.6	227.973	1.300429e+000	1.304424e+000	26.5	28	5.626334e+000	0	0	0	0	0	0	0.0821254	0	0	30	27.9473
DATA	126	1	126	0	0	A_21_P0012608	TCONS_l2_00020732	13867.7	227.9	1.302240e+000	1.308879e+000	26	28	5.607855e+000	0	0	0	0	0	0	0.852857	0	0	30	28.0408
DATA	127	1	127	0	0	A_33_P3357949	NM_004956	13889	227.797	1.304098e+000	1.308079e+000	26	28	5.575302e+000	0	0	0	0	0	0	-0.46948	0	0	30	28.1007
DATA	128	1	128	0	0	A_22_P00000283	ENST00000563734	13910	227.5	1.305932e+000	1.309918e+000	25.5	28	5.536173e+000	0	0	0	0	0	0	-1.45694	0	0	30	28.1744
DATA	129	1	129	0	0	A_23_P255257	NM_015397	13931.5	227.618	1.363295e+004	1.363296e+003	13631	28	5.587904e+000	0	0	0	0	0	0	13871.3	1	1	24.4106	28.2041
DATA	130	1	130	0	0	A_33_P3220445	NM_001001419	13952.6	227.736	2.435544e+002	2.439086e+001	274.5	28	5.624633e+000	0	0	0	0	0	0	247.442	1	1	24.8756	28.2154
DATA	131	1	131	0	0	A_22_P00005226	NR_024149	13973.5	227.676	2.643567e+000	1.342090e+000	28	28	5.690465e+000	0	0	0	0	0	0	2.68181	1	0	30	28.2096
DATA	132	1	132	0	0	A_33_P3295098	ENST00000289135	13994.7	227.5	1.313738e+000	1.317749e+000	23	28	5.654627e+000	0	0	0	0	0	0	-2.93211	0	0	30	28.1612
DATA	133	1	133	0	0	A_22_P00014012	NR_110621	14016	227.5	1.315728e+000	1.319745e+000	26	28	5.653061e+000	0	0	0	0	0	0	-0.157367	0	0	30	28.0881
DATA	134	1	134	0	0	A_23_P123672	NM_014290	14036.5	227.412	4.750685e+001	4.931101e+000	74	28	5.639640e+000	0	0	0	0	0	0	47.9808	1	1	24.4106	28.1049
DATA	135	1	135	0	0	A_21_P0003616	lnc-LPHN3-3:1	14058.2	227.5	1.319656e+000	1.323685e+000	25.5	28	5.638396e+000	0	0	0	0	0	0	-1.35052	0	0	26.6546	28.1747
DATA	136	1	136	0	0	A_22_P00003128	lnc-C9orf131-1:1	14079.3	227.5	1.321607e+000	1.325642e+000	25	28	5.654893e+000	0	0	0	0	0	0	-1.19352	0	0	30	28.297
DATA	137	1	137	0	0	A_33_P3259443	XR_109175	14100.5	227.5	1.323543e+000	1.327583e+000	26	28	5.671879e+000	0	0	0	0	0	0	-1.45591	0	0	30	28.152
DATA	138	1	138	0	0	A_22_P00025675	lnc-VCL-1:1	14121.6	227.414	1.325422e+000	1.329468e+000	25	28	5.676193e+000	0	0	0	0	0	0	-1.03568	0	0	30	27.9734
DATA	139	1	139	0	0	A_22_P00020019	ENST00000565401	14141.9	227.225	5.766986e+001	5.918639e+000	83	28	5.669900e+000	0	0	0	0	0	0	57.8262	1	1	21.4095	27.8722
DATA	140	1	140	0	0	A_22_P00002331	ENST00000530102	14164	227.5	1.329136e+000	1.333193e+000	24	27	5.620790e+000	0	0	0	0	0	0	-1.78774	0	0	30	27.7496
DATA	141	1	141	0	0	A_33_P3254590	NR_033868	14185	227.5	1.330894e+000	1.335738e+000	26	27	5.603853e+000	0	0	0	0	0	0	0.456691	0	0	30	27.791
DATA	142	1	142	0	0	A_33_P3421163	NM_033285	14206.4	227.414	4.139973e+001	4.350411e+000	68	28	5.662025e+000	0	0	0	0	0	0	41.3427	1	1	27.501	27.937
DATA	143	1	143	0	0	A_24_P288915	ENST00000445752	14227.5	227.056	4.763175e+000	1.420469e+000	30	27	5.697506e+000	0	0	0	0	0	0	4.75108	1	0	30	27.8683
DATA	144	1	144	0	0	A_33_P3417950	NM_005858	14248.8	227.115	2.409677e+002	2.413399e+001	267	28	5.608871e+000	0	0	0	0	0	0	240.07	1	1	26.8687	27.9514
DATA	145	1	145	0	0	A_33_P3241989	NM_001130715	14269.8	227.194	1.337235e+000	1.341323e+000	26	28	5.682554e+000	0	0	0	0	0	0	0.0400794	0	0	30	28.0005
DATA	146	1	146	0	0	A_33_P3414669	NM_183353	14290.8	227.434	3.312956e+001	3.574731e+000	57	28	5.644400e+000	0	0	0	0	0	0	32.9338	1	1	24.6442	27.9457
DATA	147	1	147	0	0	A_33_P3252394	NM_006705	14312.6	227.25	9.130102e+001	9.228501e+000	116	28	5.593457e+000	0	0	0	0	0	0	90.675	1	1	25.1049	28.1013
DATA	148	1	148	0	0	A_23_P62377	NM_001039582	14333.4	227	1.341037e+000	1.345873e+000	26	28	5.541827e+000	0	0	0	0	0	0	0.443526	0	0	30	28.052
DATA	149	1	149	0	0	A_21_P0010441	lnc-KCNJ4-1:1	14354.5	227	1.342088e+000	1.350692e+000	28	28	5.506077e+000	0	0	0	0	0	0	1.09311	0	0	30	28.0412
DATA	150	1	150	0	0	A_33_P3763846	NM_001303252	14375.6	227	2.229930e+000	1.365442e+000	27	28	5.514082e+000	0	0	0	0	0	0	2.2096	1	0	30	28.0665
DATA	151	1	151	0	0	A_21_P0012309	NR_002733	14396.6	227	1.343790e+000	1.347893e+000	23	28	5.545750e+000	0	0	0	0	0	0	-2.82385	0	0	30	28.0014
DATA	152	1	152	0	0	A_19_P00319917	NR_038956	14417.8	227	1.344428e+000	1.348533e+000	26	28	5.657530e+000	0	0	0	0	0	0	0.00647062	0	0	30	28.0674
DATA	153	1	153	0	1	ERCC-00134_68	DQ516739	14439	226.797	1.344843e+000	1.348949e+000	24	28	5.675511e+000	0	0	0	0	0	0	-1.21893	0	0	28.1191	28.1976
DATA	154	1	154	0	0	A_33_P3381851	NM_181688	14460.3	227.796	2.404061e+002	2.407847e+001	258	28	5.582492e+000	0	0	0	0	0	0	237.779	1	1	24.6442	28.0327
DATA	155	1	155	0	0	A_23_P71146	NM_006230	14481.4	226.973	4.826237e+000	1.433154e+000	32	28	5.575170e+000	0	0	0	0	0	0	4.77397	1	0	30	28.0482
DATA	156	1	156	0	0	A_22_P00010187	ENST00000538640	14502.6	226.973	1.345280e+000	1.349387e+000	25	28	5.486379e+000	0	0	0	0	0	0	-1.62955	0	0	29.1201	28.0508
DATA	157	1	157	0	0	A_21_P0000259	NR_002565	14523.8	226.806	2.371676e+001	2.728522e+000	48	28	5.494809e+000	0	0	0	0	0	0	23.4664	1	1	28.5237	27.8862
DATA	158	1	158	0	0	A_22_P00004353	ENST00000519306	14545	226.797	1.344490e+000	1.348595e+000	25	27	5.591951e+000	0	0	0	0	0	0	-1.43685	0	0	28.1191	27.8452
DATA	159	1	159	0	0	A_21_P0001285	lnc-UTP11L-2:1	14566	226.5	1.343700e+000	1.347802e+000	24	27	5.586288e+000	0	0	0	0	0	0	-1.74922	0	0	30	27.83
DATA	160	1	160	0	0	A_24_P930418	AK057533	14587.2	226.522	1.342786e+000	1.346885e+000	23	27	5.507686e+000	0	0	0	0	0	0	-1.61865	0	0	30	27.7245
DATA	161	1	161	0	0	A_22_P00016797	ENST00000555649	14608.4	226.586	1.341647e+000	1.345743e+000	25	27	5.537539e+000	0	0	0	0	0	0	-0.484775	0	0	30	27.6844
DATA	162	1	162	66	1	DarkCorner	DarkCorner	14629.5	226.676	1.340275e+000	1.345630e+000	27	27	5.254529e+000	0	0	0	0	0	0	0.578723	0	0	30	27.3309
DATA	163	1	163	260	1	GE_BrightCorner	GE_BrightCorner	14650.7	226.5	1.273448e+005	1.273448e+004	126851	27	5.479720e+000	0	0	0	0	0	0	126606	1	1	27.0811	27.0345
DATA	164	1	164	260	1	GE_BrightCorner	GE_BrightCorner	14672	226.5	1.377825e+005	1.377825e+004	138075	26	5.191499e+000	0	0	0	0	0	0	137184	1	1	25.3321	26.3824
DATA	165	2	1	260	1	GE_BrightCorner	GE_BrightCorner	11233	237.5	1.522213e+005	1.522213e+004	137454	26	5.501039e+000	0	0	0	0	0	0	137415	1	1	30	26.7178
DATA	166	2	2	66	1	DarkCorner	DarkCorner	11254.2	237.522	1.482325e+000	1.486850e+000	22	27	5.287350e+000	0	0	0	0	0	0	-4.54216	0	0	27.0811	27.258
DATA	167	2	3	0	0	A_22_P00007653	lnc-HEXA-1:1	11275.4	237.586	1.489950e+000	1.496791e+000	27	28	5.538862e+000	0	0	0	0	0	0	0.739647	0	0	30	27.9753
DATA	168	2	4	0	0	A_21_P0007074	NR_120620	11296.5	237.676	1.497021e+000	1.501591e+000	24	28	5.458945e+000	0	0	0	0	0	0	-1.55113	0	0	30	28.0067
DATA	169	2	5	0	0	A_22_P00012683	lnc-QSOX2-1:10	11317.7	237.5	1.503429e+000	1.508018e+000	25	28	5.446046e+000	0	0	0	0	0	0	-1.18556	0	0	30	28.2371
DATA	170	2	6	0	0	A_21_P0011230	ENST00000606973	11339	237.5	1.509438e+000	1.514046e+000	24	28	5.209760e+000	0	0	0	0	0	0	-2.83502	0	0	30	28.2965
DATA	171	2	7	0	0	A_33_P3589217	NM_001636	11360	237.349	4.385600e+002	4.388231e+001	412.5	28	5.208692e+000	0	0	0	0	0	0	385.289	1	1	26.2212	28.5634
DATA	172	2	8	0	0	A_33_P3231739	NM_017770	11381.2	237.5	1.519799e+000	1.524439e+000	26	29	5.673423e+000	0	0	0	0	0	0	-1.07928	0	0	26.6546	28.9403
DATA	173	2	9	0	0	A_33_P3223467	NM_025054	11401.6	237.364	3.271135e+001	3.610710e+000	55	29	5.704167e+000	0	0	0	0	0	0	28.563	1	1	24.8756	28.9639
DATA	174	2	10	0	0	A_32_P57237	NM_000982	11423.3	237.255	6.403579e+004	6.403579e+003	54957	28	5.654948e+000	0	0	0	0	0	0	55768.4	1	1	24.8756	28.8884
DATA	175	2	11	0	0	A_21_P0010149	ENST00000415269	11444.7	237.5	1.531723e+000	1.536399e+000	27	29	5.598217e+000	0	0	0	0	0	0	-0.706206	0	0	30	28.8448
DATA	176	2	12	0	0	A_22_P00011426	lnc-PAM-4:1	11465.8	237.5	1.534750e+000	1.539435e+000	24	28	5.553886e+000	0	0	0	0	0	0	-1.3051	0	0	30	28.7467
DATA	177	2	13	0	0	A_33_P3342481	THC2723408	11487	237.5	1.537328e+000	1.542022e+000	25.5	28	5.535271e+000	0	0	0	0	0	0	-0.57819	0	0	30	28.3529
DATA	178	2	14	0	0	A_23_P114689	NM_017707	11508.2	237.5	1.539471e+000	1.545411e+000	26.5	28	5.258950e+000	0	0	0	0	0	0	0.535153	0	0	30	28.3042
DATA	179	2	15	0	0	A_33_P3877992	NR_038881	11529.4	237.414	1.541154e+000	1.545859e+000	23	28	5.612627e+000	0	0	0	0	0	0	-2.07402	0	0	30	28.7637
DATA	180	2	16	0	0	A_22_P00023982	NR_126346	11550.5	237.056	1.542290e+000	1.546998e+000	25	28	5.310194e+000	0	0	0	0	0	0	-1.49335	0	0	30	28.4254
DATA	181	2	17	0	0	A_33_P3381107	NM_001004478	11571.6	237.027	1.543188e+000	1.547899e+000	27	28	5.264419e+000	0	0	0	0	0	0	-0.350581	0	0	30	28.5488
DATA	182	2	18	0	0	A_22_P00015234	lnc-SPACA3-1:1	11592.8	237.194	4.436648e+000	1.610814e+000	29	29	5.628624e+000	0	0	0	0	0	0	3.82444	1	0	30	28.8778
DATA	183	2	19	0	0	A_21_P0010897	TCONS_l2_00003715	11614	237.203	1.543959e+000	1.548673e+000	24	28	5.620036e+000	0	0	0	0	0	0	-2.36206	0	0	30	28.727
DATA	184	2	20	0	0	A_32_P783	NM_000998	11635.1	236.316	2.990578e+004	2.990578e+003	25557	28	5.622948e+000	0	0	0	0	0	0	25786	1	1	25.7804	28.7315
DATA	185	2	21	0	0	A_21_P0003351	ENST00000503465	11656.4	237	1.543133e+000	1.548866e+000	26.5	28	5.623550e+000	0	0	0	0	0	0	0.485052	0	0	30	28.7103
DATA	186	2	22	0	0	A_21_P0012145	lnc-SPTLC3-2:1	11677.5	237	1.542266e+000	1.546974e+000	25.5	28	5.714448e+000	0	0	0	0	0	0	-0.484465	0	0	30	28.5699
DATA	187	2	23	0	0	A_21_P0009361	lnc-SDK2-5:1	11698.8	236.687	1.547145e+001	2.186938e+000	40	28	5.657265e+000	0	0	0	0	0	0	13.3612	1	1	27.501	28.3778
DATA	188	2	24	0	0	A_21_P0008555	lnc-C15orf48-1:4	11719.6	237	1.539611e+000	1.544311e+000	24	28	5.659477e+000	0	0	0	0	0	0	-2.74858	0	0	29.1201	28.2174
DATA	189	2	25	0	0	A_23_P76218	NM_053283	11741	236.797	1.537746e+000	1.542515e+000	27	28	5.606619e+000	0	0	0	0	0	0	0.131536	0	0	30	28.2293
DATA	190	2	26	0	0	A_22_P00012147	ENST00000512941	11762.2	237	1.535771e+000	1.540460e+000	24	28	5.558532e+000	0	0	0	0	0	0	-3.20903	0	0	30	28.1153
DATA	191	2	27	0	0	A_23_P120812	NM_020070	11783.4	236.627	9.444439e+000	1.804833e+000	35	28	5.584904e+000	0	0	0	0	0	0	8.19683	1	1	25.5572	27.9552
DATA	192	2	28	0	0	A_23_P29204	NM_016498	11804.4	236.973	2.835251e+001	3.224384e+000	51	28	5.630773e+000	0	0	0	0	0	0	24.646	1	1	29.1201	27.9914
DATA	193	2	29	0	0	A_33_P3281066	NM_001098402	11825.6	236.973	9.477129e+001	9.600281e+000	107	28	5.649434e+000	0	0	0	0	0	0	82.5318	1	1	29.1201	27.9821
DATA	194	2	30	0	0	A_23_P73637	NM_031273	11846.5	236.275	1.711898e+001	2.295698e+000	43	28	5.638326e+000	0	0	0	0	0	0	14.9393	1	1	21.1402	27.9459
DATA	195	2	31	0	0	A_23_P146497	NM_014811	11868	236.797	2.477146e+000	1.546438e+000	29	28	5.572664e+000	0	0	0	0	0	0	2.16616	1	0	30	27.9777
DATA	196	2	32	0	0	A_33_P3339197	A_33_P3339197	11889	236.5	1.518350e+000	1.522985e+000	26	28	5.528471e+000	0	0	0	0	0	0	-0.342039	0	0	30	28.0445
DATA	197	2	33	0	0	A_21_P0009396	lnc-SEPT9-1:3	11910	236.85	1.437355e+001	2.091636e+000	38	28	5.636286e+000	0	0	0	0	0	0	12.6265	1	1	21.6755	28.1075
DATA	198	2	34	0	0	A_23_P116898	NM_000014	11931.5	236.676	1.511018e+000	1.515631e+000	27	28	5.671100e+000	0	0	0	0	0	0	-0.409579	0	0	30	28.2349
DATA	199	2	35	0	0	A_24_P254965	NM_018486	11952.5	236.676	1.808576e+001	2.357174e+000	43.5	28	5.649313e+000	0	0	0	0	0	0	15.9694	1	1	27.0811	28.1958
DATA	200	2	36	0	0	A_33_P3240951	NM_001280544	11973.7	236.5	1.503006e+000	1.507595e+000	25.5	28	5.590274e+000	0	0	0	0	0	0	-1.59946	0	0	30	28.0966
DATA	201	2	37	0	0	A_33_P3376302	DA144211	11995	236.5	1.498780e+000	1.503355e+000	25	28	5.583777e+000	0	0	0	0	0	0	-2.27596	0	0	30	28.073
DATA	202	2	38	0	0	A_24_P168760	NM_004286	12015.8	236.421	2.487923e+002	2.492435e+001	239	28	5.494709e+000	0	0	0	0	0	0	221.535	1	1	25.7804	27.8335
DATA	203	2	39	0	0	A_22_P00021003	lnc-HDAC9-2:1	12037.2	236.5	1.490056e+000	1.494605e+000	23	27	5.211311e+000	0	0	0	0	0	0	-2.61444	0	0	26.6546	27.5154
DATA	204	2	40	0	0	A_33_P3383606	NM_001135914	12058.1	236.403	1.487838e+003	1.487913e+002	1367	27	5.153303e+000	0	0	0	0	0	0	1332.82	1	1	26.2212	27.3762
DATA	205	2	41	0	0	A_22_P00008257	lnc-IRX1-2:1	12079.6	236.414	1.480845e+000	1.485366e+000	24.5	27	5.178553e+000	0	0	0	0	0	0	-2.141	0	0	30	27.605
DATA	206	2	42	0	0	A_19_P00802154	NM_001144769	12100.7	236.5	1.476167e+000	1.480674e+000	23	28	5.509005e+000	0	0	0	0	0	0	-3.30962	0	0	30	27.9394
DATA	207	2	43	0	0	A_19_P00315810	ENST00000455068	12122	235.865	3.635933e+002	3.638926e+001	347.5	28	5.540256e+000	0	0	0	0	0	0	328.879	1	1	23.4529	28.0765
DATA	208	2	44	0	0	A_23_P253074	NM_018068	12143	236.5	1.826994e+000	1.482333e+000	27	28	5.591350e+000	0	0	0	0	0	0	1.65784	1	0	30	28.1865
DATA	209	2	45	0	0	A_21_P0009282	lnc-TMEM235-1:1	12164.2	236.478	1.461642e+000	1.466104e+000	24	28	5.653556e+000	0	0	0	0	0	0	-2.12371	0	0	27.0811	28.0512
DATA	210	2	46	1028	1	(+)E1A_r60_a22	E1A_r60_a22	12185.2	235.771	1.917440e+001	2.410657e+000	45	28	5.696318e+000	0	0	0	0	0	0	17.5178	1	1	22.7082	28.0087
DATA	211	2	47	0	0	A_32_P181527	NM_001025357	12206.5	236.056	1.451673e+000	1.456105e+000	26	28	5.678825e+000	0	0	0	0	0	0	-1.23238	0	0	30	27.858
DATA	212	2	48	0	0	A_21_P0002371	lnc-SH3BP4-3:1	12227.6	236	1.446681e+000	1.451097e+000	27	28	5.690097e+000	0	0	0	0	0	0	-0.201482	0	0	30	27.8973
DATA	213	2	49	0	0	A_22_P00015397	lnc-SRP54-1:1	12249.2	235.891	1.563687e+002	1.570358e+001	174	28	5.666406e+000	0	0	0	0	0	0	144.35	1	1	27.501	28.1086
DATA	214	2	50	0	0	A_23_P104583	NM_020441	12270.1	236.148	1.434660e+001	2.033431e+000	41	28	5.622294e+000	0	0	0	0	0	0	13.2892	1	1	24.8756	28.079
DATA	215	2	51	0	0	A_22_P00005058	lnc-DENND1A-4:1	12291.3	236.1	5.274116e+000	1.529768e+000	31	28	5.673719e+000	0	0	0	0	0	0	4.90263	1	0	30	28.1994
DATA	216	2	52	0	0	A_23_P118392	NM_016084	12312.1	235.896	2.741636e+001	3.092623e+000	51	28	5.746542e+000	0	0	0	0	0	0	25.5739	1	1	23.2073	28.264
DATA	217	2	53	0	0	A_21_P0001995	ENST00000457371	12333.6	235.382	8.969322e+001	9.081946e+000	109.5	28	5.874572e+000	0	0	0	0	0	0	83.9685	1	1	24.8756	28.6111
DATA	218	2	54	0	0	A_21_P0010606	ENST00000602765	12354.6	236	1.416633e+000	1.420957e+000	24	28	5.837480e+000	0	0	0	0	0	0	-2.96211	0	0	30	28.5514
DATA	219	2	55	0	0	A_24_P76879	NM_003309	12375.4	235.4	3.034115e+002	3.037417e+001	306	28	5.723744e+000	0	0	0	0	0	0	286.021	1	1	25.7804	28.3379
DATA	220	2	56	0	0	A_22_P00008551	ENST00000423466	12397	235.797	1.406718e+000	1.411013e+000	24	28	5.643212e+000	0	0	0	0	0	0	-2.38795	0	0	30	28.1896
DATA	221	2	57	0	0	A_23_P37914	NM_052944	12417.1	236.769	2.482585e+000	1.428219e+000	29	28	5.563743e+000	0	0	0	0	0	0	2.35612	1	0	30	28.1368
DATA	222	2	58	0	1	ERCC-00162_107	DQ516750	12439.4	236	1.397011e+000	1.401276e+000	25	28	5.591277e+000	0	0	0	0	0	0	-1.73671	0	0	30	28.1248
DATA	223	2	59	0	0	A_23_P137532	NM_000302	12459.7	235.765	3.067192e+001	3.370204e+000	57	28	5.577788e+000	0	0	0	0	0	0	29.3145	1	1	24.4106	28.1762
DATA	224	2	60	0	0	A_21_P0006321	lnc-PTGES2-1:5	12481.6	235.973	1.387517e+000	1.391752e+000	27.5	28	5.586306e+000	0	0	0	0	0	0	-0.031262	0	0	29.1201	28.3395
DATA	225	2	61	0	0	A_21_P0012840	XR_425907	12502.8	235.806	1.382811e+000	1.387033e+000	23.5	28	5.569966e+000	0	0	0	0	0	0	-3.54582	0	0	28.5237	28.2006
DATA	226	2	62	0	0	A_33_P3240607	AK125870	12524	235.797	1.378193e+000	1.382401e+000	24.5	28	5.526213e+000	0	0	0	0	0	0	-1.7574	0	0	30	28.2618
DATA	227	2	63	0	0	A_33_P3329467	NM_016086	12544.3	235.714	3.191402e+002	3.194376e+001	337	28	5.507054e+000	0	0	0	0	0	0	309.136	1	1	24.8756	28.3052
DATA	228	2	64	0	0	A_22_P00015696	ENST00000553983	12566.3	235.609	1.369174e+000	1.373354e+000	25	28	5.526425e+000	0	0	0	0	0	0	-1.68351	0	0	27.2919	28.2304
DATA	229	2	65	0	0	A_21_P0012155	ENST00000427691	12587.5	235.676	1.237249e+001	1.845221e+000	37	28	5.539883e+000	0	0	0	0	0	0	12.064	1	1	27.0811	28.3854
DATA	230	2	66	0	0	A_33_P3265394	ENST00000538098	12608.6	235.586	2.164769e+000	1.381715e+000	27	28	5.607385e+000	0	0	0	0	0	0	2.11746	1	0	30	28.6023
DATA	231	2	67	0	0	A_19_P00318883	NR_038361	12628.7	235.41	1.390279e+001	1.945293e+000	39.5	28	5.637806e+000	0	0	0	0	0	0	13.6393	1	1	26.2212	28.5462
DATA	232	2	68	0	0	A_21_P0005058	ENST00000430672	12651	235.5	1.352135e+000	1.356263e+000	27	28	5.294077e+000	0	0	0	0	0	0	-0.934894	0	0	30	28.3707
DATA	233	2	69	0	0	A_21_P0002697	NR_034088	12672	235.5	1.348133e+000	1.353044e+000	27	28	5.299768e+000	0	0	0	0	0	0	0.457654	0	0	30	28.3624
DATA	234	2	70	0	0	A_23_P118246	NM_016095	12693.3	235.5	1.344172e+000	1.349318e+000	26	28	5.574212e+000	0	0	0	0	0	0	0.52507	0	0	30	28.473
DATA	235	2	71	0	0	A_21_P0004924	lnc-RFPL4B-4:1	12714.3	235.5	1.340363e+000	1.344455e+000	26	28	5.335320e+000	0	0	0	0	0	0	-0.17166	0	0	30	28.4296
DATA	236	2	72	0	0	A_22_P00023983	ENST00000428006	12735.6	235.414	1.336595e+000	1.340675e+000	23	28	5.610639e+000	0	0	0	0	0	0	-3.08279	0	0	30	28.5737
DATA	237	2	73	0	0	A_33_P3251332	NM_015473	12756.7	235.5	1.332979e+000	1.337925e+000	26	28	5.659007e+000	0	0	0	0	0	0	0.483551	0	0	30	28.5745
DATA	238	2	74	0	0	A_33_P3423585	NM_001080534	12778	235.5	1.329432e+000	1.333490e+000	24	28	5.749829e+000	0	0	0	0	0	0	-2.20755	0	0	26.2212	28.4895
DATA	239	2	75	0	0	A_33_P3403399	NM_018242	12799	235.5	1.326042e+000	1.330560e+000	27	28	5.807429e+000	0	0	0	0	0	0	0.35481	0	0	26.2212	28.4236
DATA	240	2	76	0	0	A_23_P39402	NM_198867	12820.2	235.478	7.376371e+000	1.518028e+000	33	28	5.666084e+000	0	0	0	0	0	0	7.42123	1	1	27.0811	28.5202
DATA	241	2	77	0	0	A_23_P37702	NM_003294	12841.5	235.324	1.589268e+000	1.333041e+000	28	28	5.641036e+000	0	0	0	0	0	0	1.60283	1	0	30	28.5059
DATA	242	2	78	0	0	A_23_P213014	NM_001001290	12862.5	235.056	5.053587e+000	1.413855e+000	31	28	5.580968e+000	0	0	0	0	0	0	5.10861	1	0	30	28.5992
DATA	243	2	79	0	0	A_23_P321261	NM_002396	12883.9	234.763	1.942396e+002	1.946859e+001	223	28	5.343817e+000	0	0	0	0	0	0	196.804	1	1	26.6546	28.3753
DATA	244	2	80	0	0	A_23_P115842	NM_018237	12905	234.969	8.059626e+001	8.166134e+000	102	28	5.314884e+000	0	0	0	0	0	0	81.8367	1	1	28.1191	28.3831
DATA	245	2	81	0	0	A_22_P00012632	lnc-PTX4-2:1	12926	235.203	1.307912e+000	1.311905e+000	22	28	5.247486e+000	0	0	0	0	0	0	-3.96938	0	0	30	28.3887
DATA	246	2	82	0	0	A_23_P102364	NM_019850	12947.3	235.1	1.305284e+000	1.309269e+000	26	28	5.317388e+000	0	0	0	0	0	0	-0.784051	0	0	28.3221	28.3237
DATA	247	2	83	0	0	A_23_P315451	NM_199180	12968.4	235	1.302806e+000	1.306783e+000	26	28	5.293308e+000	0	0	0	0	0	0	-0.138864	0	0	29.1201	28.3351
DATA	248	2	84	0	0	A_33_P3210379	NM_052863	12989.5	235	6.164707e+004	6.164707e+003	63859	28	5.625796e+000	0	0	0	0	0	0	63084.4	1	1	29.1201	28.4522
DATA	249	2	85	0	0	A_22_P00010339	lnc-MYBPH-2:1	13010.6	235	2.710021e+000	1.330078e+000	29	28	5.659092e+000	0	0	0	0	0	0	2.77798	1	0	30	28.5902
DATA	250	2	86	0	0	A_33_P3827416	AK024156	13031.6	234.357	2.563834e+004	2.563835e+003	26183	28	5.645199e+000	0	0	0	0	0	0	26324.6	1	1	24.8756	28.6298
DATA	251	2	87	0	0	A_22_P00017072	lnc-TUFM-2:1	13053	234.797	1.294090e+000	1.298374e+000	27	28	5.276550e+000	0	0	0	0	0	0	0.302786	0	0	30	28.4842
DATA	252	2	88	0	0	A_21_P0006214	lnc-DEC1-2:1	13074.4	235	1.292216e+000	1.296161e+000	25	28	5.267484e+000	0	0	0	0	0	0	-1.39704	0	0	30	28.3936
DATA	253	2	89	0	0	A_22_P00009258	ENST00000432495	13095.4	235	3.558181e+000	1.342441e+000	28.5	28	5.242744e+000	0	0	0	0	0	0	3.66925	1	0	30	28.2578
DATA	254	2	90	0	0	A_33_P3417985	NM_001005489	13116.5	235	1.288872e+000	1.292807e+000	24	28	5.473318e+000	0	0	0	0	0	0	-2.92523	0	0	30	28.313
DATA	255	2	91	0	0	A_23_P98350	NM_001165	13137.2	234.597	1.780152e+002	1.784829e+001	205	28	5.488499e+000	0	0	0	0	0	0	184.014	1	1	26.4388	28.3874
DATA	256	2	92	0	0	A_21_P0012541	NR_104116	13158.8	234.806	1.429541e+000	1.297822e+000	28	28	5.431853e+000	0	0	0	0	0	0	1.47931	1	0	30	28.3945
DATA	257	2	93	0	0	A_23_P61580	NM_182543	13179.8	234.714	9.805553e+000	1.619315e+000	36	28	5.578328e+000	0	0	0	0	0	0	10.1567	1	1	21.9382	28.639
DATA	258	2	94	0	0	A_23_P119943	NM_000597	13201	234.414	5.440114e+001	5.590401e+000	80.5	28	5.529972e+000	0	0	0	0	0	0	56.3997	1	1	26.0017	28.6448
DATA	259	2	95	0	0	A_23_P102937	NM_006936	13221.5	234.5	1.892416e+002	1.896784e+001	223.5	28	5.485456e+000	0	0	0	0	0	0	196.341	1	1	24.4106	28.3618
DATA	260	2	96	0	0	A_24_P944827	NM_006395	13243.5	234.676	7.622727e+000	1.494649e+000	32.5	28	5.506356e+000	0	0	0	0	0	0	7.91428	1	1	27.0811	28.2423
DATA	261	2	97	0	0	A_21_P0001769	ENST00000420828	13264.6	234.586	1.280987e+000	1.284898e+000	23	28	5.502917e+000	0	0	0	0	0	0	-2.86036	0	0	30	28.0571
DATA	262	2	98	0	0	A_23_P101461	NM_030818	13285.3	234.5	6.455991e+002	6.457268e+001	686	28	5.508561e+000	0	0	0	0	0	0	671.017	1	1	25.3321	27.9058
DATA	263	2	99	0	0	A_22_P00004711	ENST00000548955	13307	234.5	2.524037e+000	1.308316e+000	29	28	5.555823e+000	0	0	0	0	0	0	2.62449	1	0	30	27.8597
DATA	264	2	100	0	0	A_21_P0006900	lnc-GOLGA7B-2:1	13328	234.5	1.279439e+000	1.288580e+000	28	28	5.557391e+000	0	0	0	0	0	0	1.20697	0	0	30	28.0697
DATA	265	2	101	0	0	A_22_P00009827	ENST00000572343	13349.5	234.611	1.716997e+001	2.143442e+000	46	28	5.536059e+000	0	0	0	0	0	0	17.8627	1	1	24.4106	28.188
DATA	266	2	102	0	0	A_21_P0004606	lnc-QKI-2:2	13370.4	234.414	1.278991e+000	1.282896e+000	24	28	5.278000e+000	0	0	0	0	0	0	-2.74558	0	0	30	28.3199
DATA	267	2	103	0	0	A_22_P00002868	NR_026783	13391.6	234.414	1.278944e+000	1.282848e+000	23	28	5.267904e+000	0	0	0	0	0	0	-2.59268	0	0	30	28.2974
DATA	268	2	104	0	0	A_32_P223777	NM_002184	13411.8	234.548	2.066858e+001	2.432649e+000	47	28	5.274007e+000	0	0	0	0	0	0	21.5049	1	1	18.5412	28.3014
DATA	269	2	105	0	0	A_33_P3244269	A_33_P3244269	13433.8	234.34	1.214069e+001	1.766429e+000	39	28	5.556177e+000	0	0	0	0	0	0	12.6303	1	1	24.1747	28.2571
DATA	270	2	106	0	0	A_22_P00001571	lnc-ARL4A-2:1	13455	234.5	1.279479e+000	1.283385e+000	25	28	5.642221e+000	0	0	0	0	0	0	-1.82995	0	0	30	28.0929
DATA	271	2	107	0	0	A_32_P55241	NM_001007538	13476.2	234.478	1.279873e+000	1.283780e+000	25.5	28	5.588537e+000	0	0	0	0	0	0	-1.21856	0	0	30	27.9859
DATA	272	2	108	0	0	A_21_P0000766	NR_038328	13497.2	234.39	7.300581e+001	7.412681e+000	98.5	28	5.546461e+000	0	0	0	0	0	0	75.8801	1	1	25.7804	27.9603
DATA	273	2	109	0	0	A_33_P3247919	A_33_P3247919	13519.1	234.366	1.297418e+001	1.825991e+000	41	28	5.569724e+000	0	0	0	0	0	0	13.4784	1	1	21.6755	27.8603
DATA	274	2	110	0	0	A_21_P0007475	lnc-SPATA19-1:2	13539.8	234.194	1.281657e+000	1.285570e+000	24.5	28	5.576168e+000	0	0	0	0	0	0	-1.79678	0	0	28.5237	28.0003
DATA	275	2	111	0	0	A_22_P00003178	ENST00000447524	13561	234.203	1.282462e+000	1.286377e+000	22	28	5.550314e+000	0	0	0	0	0	0	-3.20218	0	0	30	28.1133
DATA	276	2	112	0	0	A_23_P29975	NM_018302	13582	234.203	1.921380e+000	1.301530e+000	28	28	5.519261e+000	0	0	0	0	0	0	1.99237	1	0	30	28.3254
DATA	277	2	113	0	0	A_33_P3305885	NM_006648	13603.4	234	1.460902e+000	1.296510e+000	25.5	28	5.297887e+000	0	0	0	0	0	0	1.51372	1	0	30	28.5034
DATA	278	2	114	0	0	A_21_P0006535	lnc-AKAP4-1:1	13624.4	234	1.285404e+000	1.293187e+000	28	28	5.225612e+000	0	0	0	0	0	0	1.03359	0	0	30	28.5317
DATA	279	2	115	0	0	A_22_P00023281	NR_110090	13645.6	233.872	2.786163e+001	3.070515e+000	55	28	5.213890e+000	0	0	0	0	0	0	28.819	1	1	22.7082	28.2917
DATA	280	2	116	0	0	A_22_P00001741	NM_001144936	13666.6	234	8.241378e+000	1.532256e+000	35	28	5.478736e+000	0	0	0	0	0	0	8.51626	1	1	29.1201	28.3049
DATA	281	2	117	0	0	A_21_P0004866	NR_026775	13687.9	234	2.287066e+001	2.627306e+000	49	28	5.449370e+000	0	0	0	0	0	0	23.609	1	1	26.0017	28.2116
DATA	282	2	118	0	0	A_33_P3397763	NM_003811	13709	233.797	2.105026e+000	1.311473e+000	29.5	28	5.566319e+000	0	0	0	0	0	0	2.17066	1	0	30	28.1771
DATA	283	2	119	0	0	A_22_P00012133	NR_034081	13730.4	234	1.292047e+000	1.295991e+000	24	28	5.576416e+000	0	0	0	0	0	0	-2.15657	0	0	29.1201	28.3181
DATA	284	2	120	0	0	A_21_P0007107	ENST00000427247	13751.4	234	1.293583e+000	1.297532e+000	23.5	28	5.590180e+000	0	0	0	0	0	0	-2.57485	0	0	29.1201	28.2238
DATA	285	2	121	0	0	A_22_P00018241	NR_120454	13772.5	234	5.834629e+000	1.424153e+000	33	28	5.557375e+000	0	0	0	0	0	0	5.99489	1	0	30	28.3006
DATA	286	2	122	0	0	A_33_P3272189	NM_032718	13793.9	233.966	3.645243e+001	3.870399e+000	61	28	5.534998e+000	0	0	0	0	0	0	37.4049	1	1	26.2212	28.0992
DATA	287	2	123	0	0	A_22_P00017887	ENST00000523317	13814.8	233.806	1.298568e+000	1.308593e+000	27	28	5.609594e+000	0	0	0	0	0	0	1.28924	0	0	28.5237	28.1183
DATA	288	2	124	0	0	A_24_P61772	ENST00000261651	13836	233.797	1.300351e+000	1.304357e+000	26	28	5.609763e+000	0	0	0	0	0	0	0.0992536	0	0	30	28.1005
DATA	289	2	125	0	0	A_22_P00009100	NR_110541	13857.2	234	4.852395e+001	5.025123e+000	71	28	5.582709e+000	0	0	0	0	0	0	49.5881	1	1	25.5572	28.1767
DATA	290	2	126	0	0	A_23_P375354	NM_005422	13878.4	233.586	1.304025e+000	1.308006e+000	25	28	5.581346e+000	0	0	0	0	0	0	-1.22692	0	0	30	28.2062
DATA	291	2	127	0	0	A_33_P3362321	NM_201555	13898.9	233.615	2.268446e+001	2.619463e+000	48	28	5.572518e+000	0	0	0	0	0	0	23.1169	1	1	24.4106	28.3608
DATA	292	2	128	0	0	A_23_P171366	NM_004651	13920.6	233.586	2.191182e+002	2.195105e+001	256	28	5.540433e+000	0	0	0	0	0	0	222.957	1	1	27.501	28.3017
DATA	293	2	129	0	0	A_23_P110504	NM_030782	13941.8	233.522	1.184826e+002	1.192088e+001	145.5	28	5.584117e+000	0	0	0	0	0	0	120.378	1	1	27.0811	28.4149
DATA	294	2	130	0	0	A_22_P00009713	lnc-MCCC2-2:2	13963	233.5	2.804108e+000	1.345351e+000	29	28	5.684381e+000	0	0	0	0	0	0	2.84466	1	0	30	28.4706
DATA	295	2	131	0	0	A_21_P0014007	AK098413	13984	233.5	1.313782e+000	1.317793e+000	25	28	5.601292e+000	0	0	0	0	0	0	-0.739298	0	0	30	28.3472
DATA	296	2	132	0	0	A_32_P148538	NM_014839	14005.3	233.5	1.315802e+000	1.319819e+000	27	28	5.620470e+000	0	0	0	0	0	0	-0.216208	0	0	30	28.3576
DATA	297	2	133	0	0	A_21_P0011760	TCONS_l2_00013208	14026.5	233.5	1.317816e+000	1.321839e+000	26	28	5.619893e+000	0	0	0	0	0	0	-0.720378	0	0	30	28.2177
DATA	298	2	134	0	0	A_23_P101960	NM_006887	14047.7	233.475	2.437890e+003	2.437926e+002	2372.5	28	5.609976e+000	0	0	0	0	0	0	2458.11	1	1	25.7804	28.3646
DATA	299	2	135	0	1	ERCC-00128_189	DQ459428	14068.8	233.478	1.321808e+000	1.330406e+000	27	28	5.666530e+000	0	0	0	0	0	0	1.10841	0	0	30	28.3704
DATA	300	2	136	0	0	A_21_P0000989	NR_125940	14089.7	233.5	5.269399e+001	5.434117e+000	78	28	5.639344e+000	0	0	0	0	0	0	52.9728	1	1	25.3321	28.4062
DATA	301	2	137	0	0	A_33_P3382412	NM_001277120	14111	233.5	2.288354e+000	1.349327e+000	27	28	5.640942e+000	0	0	0	0	0	0	2.29704	1	0	30	28.2492
DATA	302	2	138	0	0	A_23_P207632	NM_174953	14132.4	233.611	2.048122e+002	2.052447e+001	227	28	5.729066e+000	0	0	0	0	0	0	205.285	1	1	24.4106	28.0685
DATA	303	2	139	0	0	A_22_P00010537	NR_120487	14153.5	233.324	1.329514e+000	1.334385e+000	25.5	28	5.693066e+000	0	0	0	0	0	0	0.465773	0	0	30	28.0295
DATA	304	2	140	0	0	A_22_P00016091	lnc-THOC1-1:1	14174.5	233.324	1.331334e+000	1.335398e+000	24.5	28	5.622686e+000	0	0	0	0	0	0	-1.59348	0	0	30	27.8972
DATA	305	2	141	0	0	A_23_P1863	NM_001005323	14195.8	233.194	1.333094e+000	1.337164e+000	24.5	28	5.658809e+000	0	0	0	0	0	0	-1.76078	0	0	30	27.9583
DATA	306	2	142	0	0	A_23_P126623	NM_002631	14216.8	233.115	2.487864e+002	2.491464e+001	258	28	5.684286e+000	0	0	0	0	0	0	248.039	1	1	26.8687	28.0612
DATA	307	2	143	66	-1	3xSLv1	3xSLv1	14238	233.203	1.336446e+000	1.340526e+000	23	28	5.638596e+000	0	0	0	1	0	0	-2.89924	0	0	30	28.1263
DATA	308	2	144	0	0	A_22_P00002581	ENST00000581170	14259.4	233	1.337976e+000	1.342061e+000	25	28	5.666565e+000	0	0	0	0	0	0	-2.24838	0	0	30	28.0581
DATA	309	2	145	0	0	A_21_P0005046	lnc-HACE1-4:1	14280.4	233.027	1.339451e+000	1.343540e+000	23	28	5.682932e+000	0	0	0	0	0	0	-2.57939	0	0	29.1201	28.1598
DATA	310	2	146	0	0	A_33_P3373273	NM_005073	14301.6	233.027	1.340826e+000	1.344919e+000	24	28	5.644523e+000	0	0	0	0	0	0	-0.868206	0	0	30	28.2134
DATA	311	2	147	0	0	A_33_P3397418	NM_020119	14322.8	233.344	4.229590e+002	4.231732e+001	442.5	28	5.592019e+000	0	0	0	0	0	0	419.361	1	1	26.2212	28.301
DATA	312	2	148	0	0	A_21_P0008949	ENST00000571340	14344	233.46	1.823057e+001	2.266990e+000	43	28	5.479913e+000	0	0	0	0	0	0	18.0594	1	1	26.4388	28.1502
DATA	313	2	149	0	0	A_23_P112026	NM_002164	14364.8	233.255	1.460336e+001	1.987684e+000	39.5	28	5.490298e+000	0	0	0	0	0	0	14.4559	1	1	24.1747	28.2185
DATA	314	2	150	0	0	A_21_P0014887	NR_045215	14386.4	233	1.345184e+000	1.349291e+000	26	28	5.486516e+000	0	0	0	0	0	0	-0.473855	0	0	30	28.1786
DATA	315	2	151	0	0	A_22_P00017445	NR_046711	14407.4	233	1.345932e+000	1.350041e+000	26	28	5.622354e+000	0	0	0	0	0	0	-0.320046	0	0	30	28.2285
DATA	316	2	152	0	0	A_23_P79911	NM_006814	14428.5	233.233	1.612902e+003	1.612958e+002	1562	28	5.717679e+000	0	0	0	0	0	0	1593.94	1	1	25.7804	28.273
DATA	317	2	153	0	0	A_22_P00011501	ENST00000547089	14449.6	233	1.346970e+000	1.351082e+000	24	28	5.684266e+000	0	0	0	0	0	0	-1.23328	0	0	29.1201	28.2731
DATA	318	2	154	0	0	A_22_P00025696	lnc-CTD-2117L12.1.1-1:1	14470.8	232.806	1.347173e+000	1.351286e+000	25	28	5.628005e+000	0	0	0	0	0	0	-0.632681	0	0	28.5237	28.2598
DATA	319	2	155	0	0	A_21_P0007656	lnc-TMEM132B-3:6	14492	232.797	1.347251e+000	1.351364e+000	25	28	5.530275e+000	0	0	0	0	0	0	-0.716085	0	0	30	28.204
DATA	320	2	156	0	0	A_24_P58308	ENST00000594193	14513.4	233.536	2.166016e+004	2.166017e+003	21365.5	28	5.468383e+000	0	0	0	0	0	0	21393.1	1	1	24.4106	28.136
DATA	321	2	157	0	1	ERCC-00007_60	EF011068	14534	232.7	4.159227e+002	4.161420e+001	437.5	28	5.533577e+000	0	0	0	0	0	0	410.974	1	1	26.2212	28.0378
DATA	322	2	158	0	0	A_23_P126416	NM_005424	14555.5	232.676	1.346245e+000	1.350658e+000	26.5	28	5.612593e+000	0	0	0	0	0	0	0.282811	0	0	30	28.0321
DATA	323	2	159	0	0	A_21_P0003949	ENST00000515086	14576.6	232.586	1.345457e+000	1.349564e+000	26	28	5.545392e+000	0	0	0	0	0	0	-0.672697	0	0	30	27.9671
DATA	324	2	160	0	0	A_32_P396186	NM_014818	14597.8	232.5	6.958449e+000	1.517478e+000	33	27	5.480240e+000	0	0	0	0	0	0	6.88775	1	1	30	27.7979
DATA	325	2	161	0	0	A_33_P3292874	ENST00000595897	14619	232.5	3.100414e+000	1.382502e+000	29	27	5.610947e+000	0	0	0	0	0	0	3.07175	1	0	30	27.8245
DATA	326	2	162	66	1	DarkCorner	DarkCorner	14640	232.5	1.341704e+000	1.345800e+000	25	27	5.542456e+000	0	0	0	0	0	0	-0.409818	0	0	26.2212	27.5181
DATA	327	2	163	66	1	DarkCorner	DarkCorner	14661.3	232.5	1.339931e+000	1.344310e+000	26	27	5.465187e+000	0	0	0	0	0	0	0.276223	0	0	27.0811	26.9069
DATA	328	2	164	260	1	GE_BrightCorner	GE_BrightCorner	14682.2	232.533	1.363095e+005	1.363095e+004	136276	26	5.186607e+000	0	0	0	0	0	0	135580	1	1	25.7804	26.317
DATA	329	3	1	66	1	DarkCorner	DarkCorner	11222.5	244	1.474057e+000	1.478757e+000	26	26	5.457194e+000	0	0	0	0	0	0	0.219189	0	0	29.1201	26.3501
DATA	330	3	2	66	1	DarkCorner	DarkCorner	11243.6	244	1.482386e+000	1.486911e+000	25	27	5.544629e+000	0	0	0	0	0	0	-2.24943	0	0	29.1201	27.1684
DATA	331	3	3	0	0	A_23_P147199	NR_024565	11264.8	243.525	9.968712e+001	1.008011e+001	110	28	5.588727e+000	0	0	0	0	0	0	89.0407	1	1	25.7804	27.9038
DATA	332	3	4	0	0	A_23_P81399	NM_003900	11286.2	243.13	2.199879e+002	2.204997e+001	221	28	5.495552e+000	0	0	0	0	0	0	195.564	1	1	24.4106	28.0891
DATA	333	3	5	0	0	A_22_P00010650	ENST00000563278	11306.9	243.897	2.428970e+001	2.859316e+000	47	28	5.174719e+000	0	0	0	0	0	0	21.4923	1	1	21.1402	28.1821
DATA	334	3	6	0	0	A_33_P3248602	NM_001293798	11328.1	243.724	2.455793e+002	2.460459e+001	248	28	5.182271e+000	0	0	0	0	0	0	216.422	1	1	26.2212	28.2831
DATA	335	3	7	0	0	A_22_P00024904	ENST00000547515	11349.4	243.973	1.515898e+000	1.520526e+000	24	28	5.190409e+000	0	0	0	0	0	0	-3.18349	0	0	29.1201	28.5843
DATA	336	3	8	0	0	A_19_P00322966	NR_015353	11370.2	243.34	2.135402e+001	2.624166e+000	48	29	5.593003e+000	0	0	0	0	0	0	18.6884	1	1	23.4529	28.8976
DATA	337	3	9	0	0	A_23_P99785	NM_024643	11391.8	243.806	1.525567e+000	1.530224e+000	25	29	5.715608e+000	0	0	0	0	0	0	-2.32797	0	0	30	29.161
DATA	338	3	10	0	0	A_33_P3267651	NM_014648	11413	243.5	1.673065e+001	2.270015e+000	42	29	5.707707e+000	0	0	0	0	0	0	14.5563	1	1	26.2212	29.1965
DATA	339	3	11	0	0	A_24_P376787	NM_032752	11434	243.5	1.408370e+001	2.085310e+000	40	29	5.650187e+000	0	0	0	0	0	0	12.2244	1	1	26.2212	29.0306
DATA	340	3	12	0	0	A_24_P392925	NM_001014985	11455.2	243.362	2.156878e+001	2.650809e+000	45	29	5.600909e+000	0	0	0	0	0	0	18.6832	1	1	25.7804	29.0282
DATA	341	3	13	0	0	A_33_P3797820	ENST00000439559	11476.4	243.586	3.058825e+000	1.573868e+000	27.5	28	5.498739e+000	0	0	0	0	0	0	2.64468	1	0	30	28.6247
DATA	342	3	14	0	0	A_22_P00008478	ENST00000540533	11497.6	243.586	1.541452e+000	1.548759e+000	28	28	5.258445e+000	0	0	0	0	0	0	0.77459	0	0	27.501	28.3616
DATA	343	3	15	0	0	A_33_P3230137	NM_001039211	11518.8	243.522	3.305723e+000	1.582896e+000	29	28	5.583836e+000	0	0	0	0	0	0	2.85052	1	0	30	28.6995
DATA	344	3	16	0	0	A_33_P3252598	NM_001033018	11540	243.5	1.544716e+000	1.549432e+000	26	29	5.650780e+000	0	0	0	0	0	0	-0.154512	0	0	30	28.8827
DATA	345	3	17	0	0	A_33_P3313250	NM_001004477	11561	243.5	1.545746e+000	1.550465e+000	26	29	5.641862e+000	0	0	0	0	0	0	-0.614228	0	0	30	28.9598
DATA	346	3	18	0	1	ERCC-00053_71	ERCC-00053_71	11582.2	243.478	1.546386e+000	1.551107e+000	27	29	5.618115e+000	0	0	0	0	0	0	-0.123027	0	0	30	28.9306
DATA	347	3	19	0	0	A_23_P388993	NM_033390	11603.4	243.414	1.546630e+000	1.551351e+000	26	29	5.687512e+000	0	0	0	0	0	0	-0.682001	0	0	30	28.9313
DATA	348	3	20	0	1	ERCC-00165_60	DQ668363	11624.6	243.414	1.546538e+000	1.551302e+000	26	29	5.598584e+000	0	0	0	0	0	0	0.0997143	0	0	27.501	28.9015
DATA	349	3	21	0	0	A_23_P256632	NM_005023	11645.7	243.5	5.345493e+000	1.640392e+000	31	29	5.632914e+000	0	0	0	0	0	0	4.60091	1	0	27.0811	28.9186
DATA	350	3	22	0	0	A_23_P22364	NM_000844	11667	243.5	1.545349e+000	1.550067e+000	25	28	5.712905e+000	0	0	0	0	0	0	-1.72808	0	0	30	28.7448
DATA	351	3	23	0	0	A_33_P3412317	A_33_P3412317	11688	243.5	5.867527e+000	1.656380e+000	31	28	5.743619e+000	0	0	0	0	0	0	5.05636	1	0	30	28.6562
DATA	352	3	24	0	0	A_23_P154708	NM_017545	11709.2	243.478	1.542839e+000	1.548680e+000	26.5	28	5.656792e+000	0	0	0	0	0	0	0.510436	0	0	27.0811	28.4638
DATA	353	3	25	0	0	A_21_P0008147	lnc-EPSTI1-3:1	11730.4	243.027	1.540970e+000	1.545674e+000	23	28	5.669129e+000	0	0	0	0	0	0	-3.39796	0	0	29.1201	28.277
DATA	354	3	26	0	0	A_22_P00004664	XR_433192	11751.6	243.027	1.538997e+000	1.543695e+000	26	28	5.562878e+000	0	0	0	0	0	0	-0.692044	0	0	30	28.2753
DATA	355	3	27	0	0	A_22_P00000647	NR_120491	11772.6	243	1.536756e+000	1.541447e+000	24	28	5.570524e+000	0	0	0	0	0	0	-2.04215	0	0	29.1201	28.1753
DATA	356	3	28	0	0	A_22_P00020384	NM_001202547	11793.9	242.607	8.220564e+001	8.363348e+000	99	28	5.620227e+000	0	0	0	0	0	0	71.3091	1	1	26.2212	28.1139
DATA	357	3	29	0	0	A_32_P210252	NM_000983	11814.6	242.633	3.061951e+003	3.061989e+002	2609	28	5.615787e+000	0	0	0	0	0	0	2660.7	1	1	25.7804	28.0999
DATA	358	3	30	0	0	A_22_P00002385	ENST00000401043	11836.4	243	1.528530e+000	1.533196e+000	23	28	5.643782e+000	0	0	0	0	0	0	-3.21772	0	0	30	28.0741
DATA	359	3	31	0	0	A_23_P110288	NM_024751	11857.4	243	1.525379e+000	1.530035e+000	25	28	5.608766e+000	0	0	0	0	0	0	-1.37767	0	0	30	28.043
DATA	360	3	32	0	0	A_33_P3356371	AK127766	11878.5	243	1.522010e+000	1.526691e+000	25.5	28	5.586899e+000	0	0	0	0	0	0	0.0899278	0	0	30	28.1802
DATA	361	3	33	0	0	A_33_P3359285	A_33_P3359285	11899.6	243	1.518454e+000	1.523090e+000	25	28	5.633321e+000	0	0	0	0	0	0	-2.34578	0	0	30	28.2755
DATA	362	3	34	0	0	A_22_P00009857	lnc-METTL22-2:2	11920.6	243	1.514747e+000	1.519625e+000	26.5	28	5.670789e+000	0	0	0	0	0	0	0.243884	0	0	30	28.3239
DATA	363	3	35	0	0	A_32_P224850	XR_425464	11942.3	242.148	1.397533e+002	1.405722e+001	148	28	5.701186e+000	0	0	0	0	0	0	123.122	1	1	26.0017	28.3697
DATA	364	3	36	0	0	A_19_P00321739	NR_121614	11963.3	242.9	1.506704e+000	1.511303e+000	26	28	5.647943e+000	0	0	0	0	0	0	-0.734529	0	0	30	28.2866
DATA	365	3	37	0	0	A_33_P3256033	NM_005188	11984.2	242.571	3.498593e+001	3.809388e+000	59	28	5.599143e+000	0	0	0	0	0	0	30.9873	1	1	23.696	28.2202
DATA	366	3	38	0	0	A_21_P0009051	lnc-TK2-4:3	12005.4	242.973	1.498251e+000	1.502825e+000	24	28	5.505807e+000	0	0	0	0	0	0	-3.12139	0	0	30	28.0548
DATA	367	3	39	0	0	A_21_P0001804	XR_249063	12026.6	242.973	1.493824e+000	1.498385e+000	23	28	5.504905e+000	0	0	0	0	0	0	-3.27583	0	0	30	27.8645
DATA	368	3	40	0	0	A_23_P110167	NM_002413	12047.7	242.115	8.559353e+001	8.688699e+000	103	27	5.224515e+000	0	0	0	0	0	0	76.4929	1	1	24.1747	27.4856
DATA	369	3	41	0	0	A_21_P0010069	lnc-RP11-93B14.6.1-4:1	12069	242.5	5.970875e+000	1.452845e+000	34	27	5.212343e+000	0	0	0	0	0	0	5.35247	1	0	26.2212	27.5455
DATA	370	3	42	0	0	A_33_P3378161	AK126015	12090	242.5	1.479842e+000	1.484361e+000	25.5	28	5.517803e+000	0	0	0	0	0	0	0.0159041	0	0	30	28.0712
DATA	371	3	43	0	0	A_22_P00017159	lnc-UBE3C-1:1	12111.5	241.718	2.083002e+001	2.554856e+000	45	28	5.526557e+000	0	0	0	0	0	0	18.7955	1	1	20.591	28.0505
DATA	372	3	44	0	0	A_24_P66932	NR_033244	12132.5	242.676	1.470190e+000	1.474678e+000	24.5	28	5.585667e+000	0	0	0	0	0	0	-2.03226	0	0	30	28.3261
DATA	373	3	45	0	0	A_21_P0014800	NR_123723	12153.6	242.586	1.465275e+000	1.469749e+000	23	28	5.650899e+000	0	0	0	0	0	0	-2.94236	0	0	30	28.2669
DATA	374	3	46	0	0	A_33_P3389342	NM_212481	12174.1	242.036	2.998325e+002	3.001901e+001	300	28	5.678217e+000	0	0	0	0	0	0	273.222	1	1	24.6442	28.2142
DATA	375	3	47	0	0	A_24_P133905	NM_005064	12196	242.5	1.455291e+000	1.459734e+000	23	28	5.709565e+000	0	0	0	0	0	0	-3.00563	0	0	30	28.056
DATA	376	3	48	0	0	A_24_P943894	NM_152753	12217	242.5	1.450307e+000	1.454735e+000	26	28	5.716511e+000	0	0	0	0	0	0	-1.66749	0	0	30	27.9753
DATA	377	3	49	0	0	A_22_P00015322	ENST00000421326	12238.3	242.5	1.445233e+000	1.449645e+000	23	28	5.751885e+000	0	0	0	0	0	0	-4.31891	0	0	30	28.1963
DATA	378	3	50	0	0	A_33_P3247659	NM_001110503	12259.3	242.347	1.757783e+001	2.275222e+000	42.5	28	5.656226e+000	0	0	0	0	0	0	16.2423	1	1	23.9365	28.2259
DATA	379	3	51	0	0	A_33_P3401482	AK125943	12280.6	242.414	1.435112e+000	1.439500e+000	27	28	5.644674e+000	0	0	0	0	0	0	0.0393319	0	0	30	28.3331
DATA	380	3	52	0	1	ERCC-00062_278	ERCC-00062_278	12301.8	242.478	3.818894e+000	1.484395e+000	29	28	5.841832e+000	0	0	0	0	0	0	3.55373	1	0	30	28.4406
DATA	381	3	53	0	0	A_23_P320739	NM_002397	12322.9	242.179	9.572629e+001	9.678750e+000	117	28	5.889839e+000	0	0	0	0	0	0	89.3974	1	1	25.1049	28.6786
DATA	382	3	54	0	0	A_23_P109034	NM_002999	12343.2	242.22	1.641821e+001	2.173657e+000	41.5	28	5.914209e+000	0	0	0	0	0	0	15.3847	1	1	21.6755	28.7816
DATA	383	3	55	0	0	A_23_P95302	NM_181578	12365.7	242.512	2.343412e+001	2.739667e+000	50	28	5.711368e+000	0	0	0	0	0	0	22.0406	1	1	22.9591	28.5123
DATA	384	3	56	0	1	ETG10_13482	ETG10_13482	12386.4	242.027	1.409961e+000	1.414265e+000	24	28	5.734719e+000	0	0	0	1	0	0	-2.91882	0	0	29.1201	28.3871
DATA	385	3	57	0	0	A_23_P149200	NM_001255	12407.6	242.273	3.065990e+001	3.374397e+000	57	28	5.587939e+000	0	0	0	0	0	0	29.0388	1	1	25.1049	28.2332
DATA	386	3	58	0	0	A_23_P202860	NM_024514	12428.3	241.893	1.097078e+002	1.106032e+001	132.5	28	5.618717e+000	0	0	0	0	0	0	104.265	1	1	25.3321	28.2224
DATA	387	3	59	0	0	A_23_P78134	NM_001014764	12449.9	242.033	1.705141e+002	1.710875e+001	184.5	28	5.620177e+000	0	0	0	0	0	0	162.628	1	1	26.4388	28.2622
DATA	388	3	60	0	0	A_22_P00000279	lnc-AC008394.1-1:1	12471	242.203	1.390548e+000	1.394793e+000	25	28	5.542028e+000	0	0	0	0	0	0	-1.07377	0	0	30	28.4305
DATA	389	3	61	0	0	A_23_P314584	NM_004635	12491.9	241.733	3.056422e+002	3.059582e+001	317	28	5.602677e+000	0	0	0	0	0	0	293.5	1	1	26.4388	28.4436
DATA	390	3	62	0	0	A_21_P0010380	ENST00000450365	12513.4	242	6.323986e+000	1.522857e+000	32	28	5.567212e+000	0	0	0	0	0	0	6.09342	1	0	29.1201	28.317
DATA	391	3	63	0	0	A_21_P0008952	lnc-SETD6-4:1	12534.5	242	1.376535e+000	1.380738e+000	24	28	5.557637e+000	0	0	0	0	0	0	-3.1448	0	0	29.1201	28.5085
DATA	392	3	64	0	0	A_23_P160729	NM_006594	12555.6	242	3.131013e+001	3.420116e+000	56	28	5.364428e+000	0	0	0	0	0	0	30.3687	1	1	30	28.365
DATA	393	3	65	0	0	A_33_P3388491	NM_001040125	12577	241.879	1.315563e+005	1.315563e+004	129327	28	5.616769e+000	0	0	0	0	0	0	128020	1	1	27.9146	28.5271
DATA	394	3	66	0	0	A_21_P0011926	TCONS_l2_00014653	12598.2	242.018	1.121150e+001	1.768201e+000	37	28	5.630025e+000	0	0	0	0	0	0	10.9451	1	1	25.1049	28.6684
DATA	395	3	67	0	0	A_23_P131866	NM_198433	12619.4	242	6.717461e+000	1.519567e+000	33	28	5.654144e+000	0	0	0	0	0	0	6.5785	1	0	30	28.6731
DATA	396	3	68	0	0	A_24_P251221	NM_006243	12640.4	241.316	6.586254e+001	6.724961e+000	93.5	28	5.634257e+000	0	0	0	0	0	0	64.7003	1	1	25.1049	28.6936
DATA	397	3	69	0	0	A_22_P00023694	lnc-TGFB3-1:2	12661.5	242	1.350631e+000	1.357254e+000	28	28	5.582447e+000	0	0	0	0	0	0	0.811408	0	0	30	28.6186
DATA	398	3	70	0	0	A_32_P61495	NM_052929	12682.6	241.973	1.346645e+000	1.351527e+000	27.5	28	5.609429e+000	0	0	0	0	0	0	0.451166	0	0	30	28.6567
DATA	399	3	71	0	0	A_33_P3381186	NM_145913	12703.8	241.806	1.342717e+000	1.346816e+000	24	28	5.521764e+000	0	0	0	0	0	0	-2.60475	0	0	30	28.6529
DATA	400	3	72	0	1	ERCC-00067_104	DQ883653	12725	241.5	1.338886e+000	1.342973e+000	23	29	5.558028e+000	0	0	0	0	0	0	-3.17188	0	0	30	28.7427
DATA	401	3	73	0	0	A_21_P0014344	XR_424802	12746	241.5	1.335216e+000	1.339293e+000	23	28	5.638569e+000	0	0	0	0	0	0	-2.29535	0	0	30	28.6717
DATA	402	3	74	0	0	A_19_P00321556	NR_104645	12767.4	241.586	1.331590e+000	1.335655e+000	26	28	5.693697e+000	0	0	0	0	0	0	-0.201969	0	0	27.501	28.7345
DATA	403	3	75	0	0	A_22_P00008912	NR_120430	12788.5	241.676	2.223414e+001	2.591962e+000	48	28	5.748043e+000	0	0	0	0	0	0	22.2784	1	1	27.0811	28.6564
DATA	404	3	76	0	0	A_24_P11061	NM_153478	12809.6	241.586	1.324756e+000	1.328800e+000	26	28	5.732279e+000	0	0	0	0	0	0	-0.67431	0	0	27.501	28.6019
DATA	405	3	77	0	0	A_21_P0004306	lnc-IGIP-1:1	12830.8	241.5	1.452137e+000	1.333444e+000	28	28	5.653283e+000	0	0	0	0	0	0	1.46234	1	0	30	28.6148
DATA	406	3	78	0	0	A_22_P00014322	lnc-SERPINB8-3:1	12852	241.5	1.318337e+000	1.327219e+000	28	28	5.619126e+000	0	0	0	0	0	0	1.14512	0	0	30	28.6812
DATA	407	3	79	0	0	A_22_P00009971	lnc-MKI67IP-6:1	12873	241.5	1.315332e+000	1.319347e+000	25	29	5.586388e+000	0	0	0	0	0	0	-2.53332	0	0	30	28.792
DATA	408	3	80	0	0	A_23_P148327	NM_005183	12894.3	241.5	3.925474e+000	1.373692e+000	31	29	5.584217e+000	0	0	0	0	0	0	3.9804	1	0	30	28.7494
DATA	409	3	81	0	0	A_33_P3240492	NM_032439	12915.4	241.414	1.309615e+000	1.313613e+000	25	28	5.210471e+000	0	0	0	0	0	0	-1.95961	0	0	30	28.5012
DATA	410	3	82	0	0	A_23_P416212	NM_033194	12936.7	241.5	1.208034e+001	1.782661e+000	39.5	28	5.237991e+000	0	0	0	0	0	0	12.3006	1	1	23.4529	28.4027
DATA	411	3	83	0	0	A_33_P3395513	AK124504	12957.8	241.478	1.304393e+000	1.308375e+000	26	28	5.596923e+000	0	0	0	0	0	0	-0.562611	0	0	30	28.6448
DATA	412	3	84	0	0	A_22_P00021489	lnc-ATP11B-4:1	12979	241.5	1.301961e+000	1.305935e+000	25	28	5.634532e+000	0	0	0	0	0	0	-1.3825	0	0	26.2212	28.6882
DATA	413	3	85	0	0	A_33_P3377911	ENST00000432045	13000	241.5	8.130202e+000	1.536387e+000	35	28	5.681722e+000	0	0	0	0	0	0	8.32471	1	1	26.2212	28.7684
DATA	414	3	86	0	0	A_22_P00017015	lnc-TTC35-3:1	13021.3	241.391	1.297472e+000	1.301433e+000	24	28	5.631118e+000	0	0	0	0	0	0	-2.47752	0	0	27.2919	28.766
DATA	415	3	87	0	0	A_21_P0012638	TCONS_l2_00020917	13042.4	241.027	1.295405e+000	1.299359e+000	26	29	5.557755e+000	0	0	0	0	0	0	-1.28145	0	0	29.1201	28.7601
DATA	416	3	88	0	0	A_33_P3280700	NM_024980	13063.6	241.027	1.293478e+000	1.297427e+000	25	28	5.246269e+000	0	0	0	0	0	0	-0.0906094	0	0	30	28.591
DATA	417	3	89	0	0	A_23_P74059	NM_006172	13084.7	241.1	1.291679e+000	1.295622e+000	25	28	5.259727e+000	0	0	0	0	0	0	-1.09535	0	0	30	28.4464
DATA	418	3	90	0	0	A_21_P0010652	TCONS_l2_00001506	13106	241.203	1.289993e+000	1.293931e+000	25	28	5.283626e+000	0	0	0	0	0	0	-0.91493	0	0	30	28.445
DATA	419	3	91	0	0	A_23_P106145	ENST00000555069	13127	240.71	5.686612e+001	5.831616e+000	81.5	28	5.265784e+000	0	0	0	0	0	0	58.735	1	1	26.8687	28.4282
DATA	420	3	92	0	0	A_23_P253389	NM_003040	13148.4	241	5.483772e+000	1.402572e+000	32.5	28	5.354785e+000	0	0	0	0	0	0	5.67028	1	0	30	28.4265
DATA	421	3	93	1028	1	(+)E1A_r60_a22	E1A_r60_a22	13169.5	240.804	2.022173e+001	2.398391e+000	49	28	5.287640e+000	0	0	0	0	0	0	20.9308	1	1	23.9365	28.485
DATA	422	3	94	0	0	A_33_P3400643	NR_038382	13190.6	240.49	1.467963e+001	1.953183e+000	41	28	5.568694e+000	0	0	0	0	0	0	15.2085	1	1	24.4106	28.7424
DATA	423	3	95	0	0	A_22_P00003386	XR_242548	13211.6	241	1.283470e+000	1.287388e+000	23	28	5.560263e+000	0	0	0	0	0	0	-2.39206	0	0	29.1201	28.6621
DATA	424	3	96	0	0	A_22_P00008847	ENST00000440545	13232.8	241	3.431103e+000	1.331421e+000	30	28	5.499834e+000	0	0	0	0	0	0	3.56014	1	0	28.1191	28.3793
DATA	425	3	97	0	0	A_33_P6471080	NR_104625	13254	240.797	1.281715e+000	1.285628e+000	25	28	5.524869e+000	0	0	0	0	0	0	-0.49692	0	0	30	28.2003
DATA	426	3	98	0	0	A_22_P00024177	ENST00000416593	13275.4	241	1.281032e+000	1.284943e+000	25	28	5.491796e+000	0	0	0	0	0	0	-0.940274	0	0	29.1201	28.0059
DATA	427	3	99	0	0	A_33_P3247629	NM_015509	13296.3	240.809	3.075132e+001	3.332574e+000	56	28	5.575810e+000	0	0	0	0	0	0	31.9594	1	1	22.9591	27.9867
DATA	428	3	100	0	0	A_22_P00009666	NR_126356	13317.6	240.973	1.280023e+000	1.284660e+000	28	28	5.569168e+000	0	0	0	0	0	0	0.449965	0	0	30	28.1052
DATA	429	3	101	0	0	A_33_P3315679	NM_005511	13338.6	241	1.279699e+000	1.283606e+000	25	28	5.565482e+000	0	0	0	0	0	0	-0.777701	0	0	29.1201	28.2467
DATA	430	3	102	0	0	A_23_P135722	NM_001729	13359.8	240.806	1.279478e+000	1.283384e+000	25	28	5.257406e+000	0	0	0	0	0	0	-1.22849	0	0	28.5237	28.4027
DATA	431	3	103	0	0	A_23_P112950	NM_018179	13380.9	240.415	8.412047e+001	8.509366e+000	117	28	5.277009e+000	0	0	0	0	0	0	87.5008	1	1	24.6442	28.4924
DATA	432	3	104	0	0	A_32_P743184	NM_199286	13402.2	240.5	1.279385e+000	1.283290e+000	26	28	5.284111e+000	0	0	0	0	0	0	-1.35063	0	0	30	28.4729
DATA	433	3	105	0	0	A_23_P132738	NM_017541	13423.4	240.586	3.712994e+000	1.336061e+000	30	28	5.281712e+000	0	0	0	0	0	0	3.8617	1	0	27.501	28.3955
DATA	434	3	106	0	0	A_24_P250499	NM_021215	13444.5	240.676	4.035672e+001	4.234913e+000	68.5	28	5.595645e+000	0	0	0	0	0	0	41.9647	1	1	27.0811	28.3233
DATA	435	3	107	0	0	A_22_P00013837	NR_046547	13465.6	240.586	5.009667e+000	1.378297e+000	31.5	28	5.629362e+000	0	0	0	0	0	0	5.20787	1	0	30	28.1658
DATA	436	3	108	0	0	A_22_P00011976	ENST00000445072	13486.8	240.5	1.280579e+000	1.284489e+000	26	28	5.624729e+000	0	0	0	0	0	0	-1.17108	0	0	30	28.1101
DATA	437	3	109	0	0	A_22_P00006228	ENST00000445883	13508	240.5	1.281145e+000	1.285273e+000	26	28	5.588350e+000	0	0	0	0	0	0	0.245085	0	0	30	27.9976
DATA	438	3	110	0	0	A_22_P00008870	NR_046687	13529	240.5	1.666999e+000	1.296484e+000	29	28	5.554730e+000	0	0	0	0	0	0	1.73067	1	0	30	27.9949
DATA	439	3	111	0	0	A_21_P0010703	lnc-C1orf177-2:2	13550.3	240.5	1.282583e+000	1.286498e+000	25	28	5.610976e+000	0	0	0	0	0	0	-0.621354	0	0	30	28.1294
DATA	440	3	112	0	0	A_33_P3333900	AK096041	13571.4	240.414	2.237702e+000	1.306662e+000	29	28	5.565988e+000	0	0	0	0	0	0	2.32022	1	0	30	28.311
DATA	441	3	113	0	0	A_21_P0001333	lnc-PKN2-2:2	13592.6	240.414	1.284403e+000	1.288325e+000	22	28	5.613665e+000	0	0	0	0	0	0	-4.22942	0	0	27.501	28.7396
DATA	442	3	114	0	0	A_33_P3370692	ENST00000498134	13613.8	240.478	1.285464e+000	1.289388e+000	25	29	5.616012e+000	0	0	0	0	0	0	-0.865053	0	0	30	28.9153
DATA	443	3	115	0	0	A_23_P10121	NM_003012	13635	240.5	1.743760e+000	1.302268e+000	27	29	5.510739e+000	0	0	0	0	0	0	1.80361	1	0	30	28.771
DATA	444	3	116	0	0	A_21_P0012390	TCONS_l2_00018851	13656	240.5	2.857254e+000	1.322986e+000	28	28	5.210301e+000	0	0	0	0	0	0	2.95251	1	0	30	28.4497
DATA	445	3	117	0	0	A_22_P00025959	NM_005401	13677.3	240.391	1.289143e+000	1.293079e+000	24	28	5.189719e+000	0	0	0	0	0	0	-2.21098	0	0	27.2919	28.3067
DATA	446	3	118	0	0	A_33_P3342720	NM_173201	13698.4	240.027	1.290492e+000	1.297142e+000	27	28	5.499600e+000	0	0	0	0	0	0	0.864135	0	0	30	28.2733
DATA	447	3	119	0	1	ERCC-00123_60	DQ516782	13719.6	240.027	1.291954e+000	1.295898e+000	25	28	5.604251e+000	0	0	0	0	0	0	-0.328513	0	0	29.1201	28.3406
DATA	448	3	120	0	0	A_22_P00012472	lnc-PRR25-2:1	13740.8	240.194	1.293514e+000	1.297463e+000	23	28	5.308333e+000	0	0	0	0	0	0	-2.02921	0	0	28.5237	28.3998
DATA	449	3	121	0	1	ERCC-00012_90	ERCC-00012_90	13762	240.203	1.926798e+000	1.313289e+000	28	28	5.597323e+000	0	0	0	0	0	0	1.97983	1	0	30	28.4523
DATA	450	3	122	0	0	A_22_P00019621	lnc-C1QTNF5-1:1	13783.5	240.275	1.271346e+001	1.818891e+000	39	28	5.536775e+000	0	0	0	0	0	0	13.0462	1	1	24.4106	28.3108
DATA	451	3	123	0	0	A_24_P930741	NM_001099439	13804.4	240	1.298499e+000	1.302463e+000	25	28	5.561671e+000	0	0	0	0	0	0	-2.64648	0	0	29.1201	28.2729
DATA	452	3	124	0	0	A_23_P117852	NM_014736	13824.4	240.394	1.423728e+001	1.930790e+000	40.5	28	5.619518e+000	0	0	0	1	0	0	14.5716	1	1	19.1492	28.2403
DATA	453	3	125	0	0	A_33_P3418571	A_33_P3418571	13846.6	240.027	1.838753e+000	1.318960e+000	27.5	28	5.578707e+000	0	0	0	0	0	0	1.87923	1	0	29.1201	28.2674
DATA	454	3	126	0	0	A_24_P94319	NM_152607	13867.6	240	8.306412e+000	1.549419e+000	36	28	5.572050e+000	0	0	0	0	0	0	8.47712	1	1	29.1201	28.2978
DATA	455	3	127	0	0	A_22_P00013314	ENST00000548457	13888.8	240	1.973598e+000	1.324662e+000	28	28	5.259254e+000	0	0	0	0	0	0	2.0112	1	0	30	28.3515
DATA	456	3	128	0	0	A_33_P3576853	NR_037857	13910	239.797	1.307815e+000	1.311807e+000	24	28	5.239780e+000	0	0	0	0	0	0	-1.08929	0	0	30	28.3909
DATA	457	3	129	0	0	A_23_P67992	NM_006333	13931.2	239.762	6.145678e+001	6.284537e+000	86	28	5.298043e+000	0	0	0	0	0	0	62.4409	1	1	27.0811	28.3279
DATA	458	3	130	0	0	A_24_P26554	NM_020408	13951.9	239.721	1.726792e+001	2.170948e+000	42	28	5.738756e+000	0	0	0	0	0	0	17.5183	1	1	21.9382	28.7441
DATA	459	3	131	0	0	A_22_P00001302	ENST00000531798	13973.6	239.973	1.313861e+000	1.318375e+000	25.5	28	5.670543e+000	0	0	0	0	0	0	0.368693	0	0	30	28.6667
DATA	460	3	132	0	0	A_33_P3366141	AK094244	13994.6	240	1.315894e+000	1.319911e+000	26	28	5.632732e+000	0	0	0	0	0	0	-0.229402	0	0	30	28.5195
DATA	461	3	133	0	0	A_23_P431939	NM_001531	14015.8	239.759	3.309746e+001	3.563971e+000	59	28	5.677097e+000	0	0	0	0	0	0	33.4208	1	1	24.4106	28.5573
DATA	462	3	134	0	0	A_22_P00021042	lnc-GABPA-4:2	14037	239.797	1.319951e+000	1.323980e+000	24	28	5.648332e+000	0	0	0	0	0	0	-1.79139	0	0	28.1191	28.3647
DATA	463	3	135	0	0	A_23_P115346	NM_006893	14058.2	239.522	7.148810e+001	7.270743e+000	96	28	5.393302e+000	0	0	0	0	0	0	71.9654	1	1	27.0811	28.382
DATA	464	3	136	0	0	A_33_P3339173	NM_001130440	14079.7	239.774	3.554703e+001	3.794697e+000	62	28	5.395508e+000	0	0	0	0	0	0	35.7276	1	1	24.4106	28.3547
DATA	465	3	137	66	-1	3xSLv1	3xSLv1	14100.5	239.676	1.325990e+000	1.330038e+000	23	28	5.660117e+000	0	0	0	1	0	0	-3.33611	0	0	27.0811	28.4556
DATA	466	3	138	0	0	A_23_P140821	NM_016948	14121.7	239.87	1.973128e+001	2.380675e+000	45	28	5.668997e+000	0	0	0	0	0	0	19.7724	1	1	22.7082	28.296
DATA	467	3	139	0	0	A_33_P3244623	NR_001580	14142.8	239.5	1.329869e+000	1.333929e+000	27	28	5.713256e+000	0	0	0	0	0	0	-0.532872	0	0	26.6546	28.1919
DATA	468	3	140	0	1	ERCC-00042_60	DQ516783	14164	239.5	1.331764e+000	1.335830e+000	26	28	5.655315e+000	0	0	0	0	0	0	-0.0845378	0	0	30	28.0888
DATA	469	3	141	0	0	A_32_P44775	NM_182505	14185	239.396	4.723772e+001	4.909514e+000	71	28	5.601512e+000	0	0	0	0	0	0	47.1383	1	1	25.1049	28.0099
DATA	470	3	142	0	0	A_33_P3347241	NR_046228	14206.3	239.5	1.335395e+000	1.341334e+000	26	28	5.658852e+000	0	0	0	0	0	0	0.70413	0	0	30	28.2012
DATA	471	3	143	0	0	A_21_P0001187	ENST00000414590	14227.5	239.5	1.337119e+000	1.341201e+000	26	28	5.637595e+000	0	0	0	0	0	0	-0.89591	0	0	30	28.2431
DATA	472	3	144	0	0	A_33_P3287897	A_33_P3287897	14248.7	239.5	1.338769e+000	1.342856e+000	22	28	5.616472e+000	0	0	0	0	0	0	-3.949	0	0	30	28.2922
DATA	473	3	145	0	0	A_21_P0003021	XR_427400	14269.8	239.5	1.340330e+000	1.344422e+000	24	28	5.664102e+000	0	0	0	0	0	0	-2.2488	0	0	26.6546	28.3504
DATA	474	3	146	0	0	A_24_P282108	NM_015113	14291	239.368	2.263818e+002	2.267815e+001	241.5	28	5.621558e+000	0	0	0	0	0	0	224.526	1	1	25.5572	28.295
DATA	475	3	147	0	0	A_21_P0008462	lnc-ABCD4-1:1	14312	239.5	1.343160e+000	1.351686e+000	25.5	28	5.637768e+000	0	0	0	0	0	0	1.08276	0	0	30	28.4715
DATA	476	3	148	0	0	A_21_P0009724	lnc-IGFL1-1:1	14333.3	239.391	1.339395e+001	1.900644e+000	39	28	5.264678e+000	0	0	0	0	0	0	13.2581	1	1	30	28.321
DATA	477	3	149	0	0	A_21_P0004225	lnc-MTRR-4:1	14354.5	239.324	1.345524e+000	1.349632e+000	26	28	5.212305e+000	0	0	0	0	0	0	-0.116223	0	0	30	28.2173
DATA	478	3	150	0	0	A_22_P00017277	lnc-URB1-1:1	14375.6	239.027	1.346447e+000	1.350774e+000	26	28	5.262728e+000	0	0	0	0	0	0	0.238948	0	0	30	28.316
DATA	479	3	151	0	0	A_24_P144377	NM_014015	14396.9	239.267	1.155398e+002	1.163276e+001	135	28	5.333628e+000	0	0	0	0	0	0	114.114	1	1	26.4388	28.2968
DATA	480	3	152	0	0	A_23_P316637	NM_178463	14418	239.203	1.348096e+000	1.352212e+000	23	28	5.740941e+000	0	0	0	0	0	0	-2.8732	0	0	28.1191	28.3506
DATA	481	3	153	0	0	A_33_P3289960	NR_033376	14439	239.203	1.348658e+000	1.352775e+000	26	28	5.816105e+000	0	0	0	0	0	0	-0.486425	0	0	28.1191	28.5641
DATA	482	3	154	0	0	A_23_P159406	NM_003125	14460.4	240.808	9.058066e+000	1.628778e+000	34	28	5.649187e+000	0	0	0	0	0	0	8.93198	1	1	17.9125	28.4052
DATA	483	3	155	0	0	A_33_P3235048	NM_001146162	14481.4	239.027	1.349223e+000	1.353342e+000	23	28	5.319262e+000	0	0	0	0	0	0	-2.66722	0	0	30	28.3422
DATA	484	3	156	0	0	A_21_P0008109	lnc-FARP1-1:2	14502.6	239.027	6.545170e+000	1.503333e+000	32	28	5.488782e+000	0	0	0	0	0	0	6.4555	1	0	29.1201	28.3394
DATA	485	3	157	0	0	A_21_P0008318	lnc-BRMS1L-3:3	14523.6	239	1.349078e+000	1.353286e+000	26	28	5.540679e+000	0	0	0	0	0	0	0.154052	0	0	29.1201	28.2324
DATA	486	3	158	0	0	A_19_P00316985	NR_121612	14544.8	239	1.348701e+000	1.353016e+000	25	28	5.590038e+000	0	0	0	0	0	0	0.228207	0	0	30	28.1969
DATA	487	3	159	0	0	A_33_P3821494	ENST00000008876	14566.2	239	2.562357e+000	1.376278e+000	28	28	5.580877e+000	0	0	0	0	0	0	2.52942	1	0	28.1191	28.179
DATA	488	3	160	0	0	A_33_P3407429	THC2643552	14587.4	239	5.422784e+000	1.456125e+000	30	28	5.445660e+000	0	0	0	0	0	0	5.35637	1	0	30	28.0626
DATA	489	3	161	0	0	A_23_P133424	NM_006930	14608.1	239.733	2.926462e+003	2.926493e+002	2759	28	5.539162e+000	0	0	0	0	0	0	2892.29	1	1	26.0017	28.0394
DATA	490	3	162	0	0	A_33_P3355926	NR_034083	14629.6	238.973	2.404735e+000	1.370253e+000	29	27	5.528046e+000	0	0	0	0	0	0	2.3795	1	0	30	27.7821
DATA	491	3	163	66	1	DarkCorner	DarkCorner	14650.5	237.15	6.953861e+000	1.924364e+000	31	27	5.448159e+000	0	0	0	0	0	0	6.89241	1	1	20.3108	27.2901
DATA	492	3	164	66	1	DarkCorner	DarkCorner	14672	238.797	1.341373e+000	1.348364e+000	25	26	5.490562e+000	0	0	0	0	0	0	0.876355	0	0	28.1191	26.7881
DATA	493	4	1	66	1	DarkCorner	DarkCorner	11233	249.797	1.481872e+000	1.486396e+000	24	26	5.540314e+000	0	0	0	0	0	0	-1.96234	0	0	30	26.8172
DATA	494	4	2	0	0	A_21_P0014516	NR_121618	11254.4	250	1.490077e+000	1.496054e+000	27.5	27	5.557451e+000	0	0	0	0	0	0	0.583659	0	0	30	27.6943
DATA	495	4	3	0	0	A_33_P3402071	A_33_P3402071	11275.4	249.973	5.589993e+000	1.602688e+000	31	28	5.556513e+000	0	0	0	0	0	0	4.9677	1	0	30	28.1517
DATA	496	4	4	0	0	A_22_P00024945	lnc-BMP4-2:1	11296.6	249.973	1.504357e+000	1.508949e+000	22	28	5.234114e+000	0	0	0	0	0	0	-4.25095	0	0	29.1201	28.2181
DATA	497	4	5	0	0	A_33_P3336514	ENST00000552123	11317.8	249.672	5.868440e+001	6.060885e+000	75	28	5.180397e+000	0	0	0	0	0	0	51.6996	1	1	26.4388	28.2388
DATA	498	4	6	0	0	A_21_P0002845	lnc-ULK4-6:1	11339	249.797	1.516484e+000	1.521437e+000	28	28	5.251760e+000	0	0	0	0	0	0	0.27522	0	0	30	28.4664
DATA	499	4	7	0	0	A_23_P142013	NM_020196	11359.2	249.302	1.694540e+001	2.280345e+000	42	29	5.578936e+000	0	0	0	0	0	0	14.8231	1	1	24.6442	28.9655
DATA	500	4	8	0	0	A_23_P166993	NM_004441	11381.2	249.522	1.526434e+000	1.534705e+000	27	29	5.670694e+000	0	0	0	0	0	0	0.917286	0	0	30	29.1745
DATA	501	4	9	0	0	A_23_P163235	NM_001015001	11402.4	249.586	1.530784e+000	1.535457e+000	25	29	5.746709e+000	0	0	0	0	0	0	-0.897993	0	0	30	29.3042
DATA	502	4	10	0	0	A_23_P350617	NM_175737	11423.5	249.676	2.711931e+000	1.563037e+000	29	29	5.747199e+000	0	0	0	0	0	0	2.35165	1	0	30	29.2683
DATA	503	4	11	0	0	A_21_P0012575	TCONS_l2_00020442	11444.7	249.5	1.537915e+000	1.543199e+000	27	29	5.591096e+000	0	0	0	0	0	0	0.368766	0	0	30	29.2055
DATA	504	4	12	0	0	A_21_P0004478	XR_425942	11465.5	249.736	3.964362e+001	4.254997e+000	61.5	29	5.524900e+000	0	0	0	0	0	0	34.2379	1	1	24.6442	28.886
DATA	505	4	13	0	0	A_33_P3338559	NM_005610	11487	249.3	2.158009e+002	2.163553e+001	211	28	5.551895e+000	0	0	0	0	0	0	186.101	1	1	26.2212	28.6989
DATA	506	4	14	0	0	A_24_P332926	NM_014884	11508.2	249.5	1.124333e+002	1.134966e+001	120.5	28	5.612518e+000	0	0	0	0	0	0	96.8277	1	1	26.6546	28.7314
DATA	507	4	15	0	0	A_33_P3419567	NM_001136566	11529.3	249.5	2.079940e+000	1.565427e+000	28.5	29	5.636530e+000	0	0	0	0	0	0	1.78942	1	0	27.0811	28.898
DATA	508	4	16	0	0	A_33_P3308764	NR_033824	11550.5	249.5	1.547998e+000	1.554066e+000	28	29	5.589774e+000	0	0	0	0	0	0	0.555205	0	0	30	28.9584
DATA	509	4	17	0	1	ERCC-00077_121	ERCC-00077_121	11571.7	249.5	1.548771e+000	1.553499e+000	26	29	5.646606e+000	0	0	0	0	0	0	-0.483842	0	0	30	28.9804
DATA	510	4	18	0	0	A_33_P3325758	lnc-SPATC1-1:2	11592.8	249.5	1.549159e+000	1.553888e+000	26	29	5.674102e+000	0	0	0	0	0	0	-0.566554	0	0	30	29.0422
DATA	511	4	19	0	0	A_21_P0001688	lnc-PTGFR-1:1	11614	249.5	3.830692e+000	1.600428e+000	30	29	5.597212e+000	0	0	0	0	0	0	3.29063	1	0	30	28.9935
DATA	512	4	20	66	-1	3xSLv1	3xSLv1	11635	249.5	1.548845e+000	1.555264e+000	27	29	5.625760e+000	0	0	0	0	0	0	0.622974	0	0	30	29.0545
DATA	513	4	21	0	0	A_19_P00802587	ENST00000435044	11656.9	249.158	3.347432e+002	3.351032e+001	318	29	5.767430e+000	0	0	0	0	0	0	287.767	1	1	25.1049	29.0207
DATA	514	4	22	0	0	A_23_P364567	NM_052995	11677.5	249.324	1.547088e+000	1.551811e+000	27	28	5.798344e+000	0	0	0	0	0	0	-0.314553	0	0	30	28.7878
DATA	515	4	23	0	0	A_24_P942030	NM_003762	11698.6	249.027	1.545667e+000	1.552278e+000	26	28	5.804670e+000	0	0	0	0	0	0	0.659693	0	0	30	28.7725
DATA	516	4	24	0	0	A_22_P00025312	lnc-KBTBD3-1:2	11720.2	248.564	1.804155e+003	1.804221e+002	1561	28	5.645274e+000	0	0	0	0	0	0	1555.15	1	1	25.3321	28.4169
DATA	517	4	25	0	0	A_23_P157007	NM_014020	11740.3	249.3	1.812136e+001	2.382661e+000	44	28	5.622643e+000	0	0	0	0	0	0	15.636	1	1	26.2212	28.383
DATA	518	4	26	0	0	A_33_P3268838	NM_001288819	11762	249.203	2.435034e+000	1.563821e+000	28	28	5.517294e+000	0	0	0	0	0	0	2.10414	1	0	30	28.3199
DATA	519	4	27	0	0	A_19_P00318404	NR_038826	11782.9	248.75	4.281477e+002	4.284253e+001	380	28	5.592786e+000	0	0	0	0	0	0	370.58	1	1	27.501	28.2962
DATA	520	4	28	0	0	A_24_P686965	NM_001103161	11804.4	249.027	1.203331e+002	1.213140e+001	124.5	28	5.582720e+000	0	0	0	0	0	0	104.332	1	1	30	28.229
DATA	521	4	29	0	0	A_22_P00021375	ENST00000451118	11825.6	249	1.531942e+000	1.536619e+000	23	28	5.651771e+000	0	0	0	0	0	0	-4.01571	0	0	29.1201	28.2377
DATA	522	4	30	0	0	A_22_P00001752	lnc-ATOH8-2:9	11846.6	249	1.528838e+000	1.533506e+000	24.5	28	5.520622e+000	0	0	0	0	0	0	-2.08188	0	0	30	28.1441
DATA	523	4	31	0	0	A_33_P3379004	AK130723	11867.5	248.558	2.399981e+001	2.846232e+000	46.5	28	5.565665e+000	0	0	0	0	0	0	20.9373	1	1	24.4106	28.223
DATA	524	4	32	0	0	A_23_P408473	NM_032450	11888.9	248.712	2.126053e+001	2.617339e+000	45.5	28	5.605030e+000	0	0	0	0	0	0	18.5904	1	1	24.1747	28.3761
DATA	525	4	33	0	0	A_22_P00022416	XR_425157	11910.4	249	1.518227e+000	1.522862e+000	26	28	5.678052e+000	0	0	0	0	0	0	-0.37049	0	0	30	28.4374
DATA	526	4	34	0	0	A_22_P00006933	lnc-GATAD2B-1:1	11931.4	248.973	1.514363e+000	1.518986e+000	26	28	5.804577e+000	0	0	0	0	0	0	-1.13527	0	0	30	28.5565
DATA	527	4	35	0	0	A_21_P0003909	lnc-RP11-487E13.1.1-1:3	11952.6	248.973	4.242085e+000	1.573222e+000	32	28	5.756173e+000	0	0	0	0	0	0	3.73772	1	0	30	28.4762
DATA	528	4	36	0	0	A_21_P0007524	lnc-GABARAPL1-1:1	11973.6	249	1.506191e+000	1.513465e+000	27	28	5.635883e+000	0	0	0	0	0	0	0.794679	0	0	29.1201	28.5238
DATA	529	4	37	0	0	A_23_P200579	NM_007352	11995	248.797	1.501793e+000	1.506378e+000	25	28	5.618768e+000	0	0	0	0	0	0	-1.23979	0	0	30	28.2686
DATA	530	4	38	0	0	A_22_P00011105	lnc-NUDT16-1:1	12016	248.797	1.497401e+000	1.501972e+000	23	28	5.487291e+000	0	0	0	0	0	0	-3.10153	0	0	30	28.0562
DATA	531	4	39	0	0	A_22_P00024708	lnc-SRD5A3-2:1	12037.3	248.609	1.492786e+000	1.497344e+000	25	28	5.523296e+000	0	0	0	0	0	0	-3.11379	0	0	27.2919	27.8757
DATA	532	4	40	0	0	A_21_P0012909	TCONS_l2_00022934	12058.5	248.676	3.637102e+000	1.536380e+000	28	28	5.510104e+000	0	0	0	0	0	0	3.25242	1	0	30	27.8949
DATA	533	4	41	0	0	A_21_P0005464	lnc-FTSJ2-1:1	12079.5	248.676	1.483478e+000	1.488007e+000	25	28	5.529093e+000	0	0	0	0	0	0	-1.58354	0	0	30	28.065
DATA	534	4	42	0	0	A_22_P00020711	ENST00000533591	12100.7	248.5	1.478632e+000	1.483146e+000	26	28	5.538686e+000	0	0	0	0	0	0	-0.0673422	0	0	30	28.2011
DATA	535	4	43	0	0	A_22_P00018728	XR_245804	12122	248.5	1.473733e+000	1.478232e+000	24	28	5.556748e+000	0	0	0	0	0	0	-2.18063	0	0	30	28.3408
DATA	536	4	44	0	0	A_23_P16652	NM_152791	12143	248.5	1.468843e+000	1.474895e+000	27	28	5.649920e+000	0	0	0	0	0	0	0.615881	0	0	30	28.4044
DATA	537	4	45	0	0	A_24_P696761	NM_001001552	12164.2	248.5	1.463869e+000	1.468338e+000	24	28	5.717939e+000	0	0	0	0	0	0	-2.50966	0	0	26.6546	28.3124
DATA	538	4	46	0	0	A_22_P00018850	NR_110805	12185.3	248.5	1.861784e+000	1.475107e+000	28.5	28	5.711181e+000	0	0	0	0	0	0	1.69832	1	0	30	28.254
DATA	539	4	47	0	0	A_21_P0001607	lnc-UCHL5-1:1	12206.5	248.5	2.119422e+000	1.473558e+000	29	28	5.779022e+000	0	0	0	0	0	0	1.94006	1	0	30	28.1587
DATA	540	4	48	0	0	A_23_P47904	NM_033124	12225.8	248.606	1.395745e+001	2.015219e+000	40	28	5.800624e+000	0	0	0	0	0	0	12.8169	1	1	19.4461	28.2179
DATA	541	4	49	0	0	A_21_P0003741	lnc-PHOX2B-2:2	12248.8	248.5	1.443634e+000	1.448042e+000	28	28	5.627622e+000	0	0	0	0	0	0	-0.270705	0	0	30	28.3156
DATA	542	4	50	0	0	A_23_P50710	NM_001082	12270	248.5	2.033749e+000	1.457198e+000	27	28	5.661631e+000	0	0	0	0	0	0	1.88138	1	0	30	28.4089
DATA	543	4	51	0	0	A_24_P213120	NM_001136486	12291.2	248.5	1.433454e+000	1.437830e+000	23	28	5.832470e+000	0	0	0	0	0	0	-2.82036	0	0	30	28.5401
DATA	544	4	52	0	0	A_23_P52336	NM_170744	12312.4	248.414	2.587120e+000	1.455870e+000	30	28	5.853454e+000	0	0	0	0	0	0	2.41039	1	0	30	28.703
DATA	545	4	53	0	0	A_33_P6570282	NR_027418	12333.5	248.135	1.067496e+002	1.077000e+001	119	29	5.836803e+000	0	0	0	0	0	0	99.8132	1	1	24.4106	28.9343
DATA	546	4	54	0	0	A_24_P314585	ENST00000338270	12354.6	248.127	1.418210e+000	1.422540e+000	24	28	5.925696e+000	0	0	0	0	0	0	-1.9534	0	0	30	28.7767
DATA	547	4	55	0	0	A_21_P0003983	ENST00000511054	12375.8	248.194	1.413203e+000	1.417967e+000	27	28	5.847554e+000	0	0	0	0	0	0	0.336356	0	0	30	28.5972
DATA	548	4	56	0	0	A_21_P0000504	NR_023344	12397	248.203	7.468988e+001	7.601380e+000	97	28	5.673517e+000	0	0	0	0	0	0	70.5824	1	1	28.1191	28.3451
DATA	549	4	57	0	0	A_33_P3351622	ENST00000376301	12418	248.203	1.403309e+000	1.407593e+000	25	28	5.643315e+000	0	0	0	0	0	0	-1.64421	0	0	30	28.3757
DATA	550	4	58	0	0	A_33_P3251108	NM_001190992	12439.4	248	4.325312e+000	1.467790e+000	31	28	5.585214e+000	0	0	0	0	0	0	4.11629	1	0	30	28.3426
DATA	551	4	59	0	0	A_33_P3332547	NM_001197113	12460.5	248	1.393513e+000	1.397767e+000	26	28	5.543809e+000	0	0	0	0	0	0	-0.104059	0	0	29.1201	28.4105
DATA	552	4	60	0	0	A_19_P00322850	NR_104664	12481.6	248	1.388738e+000	1.392977e+000	26	28	5.349165e+000	0	0	0	0	0	0	-0.0219579	0	0	29.1201	28.4896
DATA	553	4	61	0	0	A_22_P00018897	ENST00000453798	12502.6	248	5.077327e+000	1.478211e+000	32	28	5.573114e+000	0	0	0	0	0	0	4.88186	1	0	30	28.2994
DATA	554	4	62	0	0	A_21_P0010369	ENST00000453866	12523.8	248	1.379390e+000	1.383601e+000	27	28	5.275425e+000	0	0	0	0	0	0	-0.52715	0	0	30	28.3425
DATA	555	4	63	0	0	A_32_P155364	NM_000971	12544.3	247.566	9.448456e+003	9.448466e+002	9005	28	5.554053e+000	0	0	0	0	0	0	9145.05	1	1	24.6442	28.6358
DATA	556	4	64	0	0	A_23_P125233	NM_001299	12566.4	248	2.543328e+001	2.890951e+000	52.5	28	5.583420e+000	0	0	0	0	0	0	24.7004	1	1	29.1201	28.5873
DATA	557	4	65	0	0	A_33_P3337034	NM_003913	12587.4	247.973	3.727274e+001	3.971086e+000	62	28	5.675306e+000	0	0	0	0	0	0	36.3154	1	1	29.1201	28.7886
DATA	558	4	66	0	0	A_33_P3217470	NR_110391	12608.6	247.973	1.361516e+000	1.365673e+000	27	28	5.654249e+000	0	0	0	0	0	0	-0.509162	0	0	30	28.6907
DATA	559	4	67	0	0	A_23_P424051	NM_145282	12629.7	247.9	1.357263e+000	1.361407e+000	27	29	5.707420e+000	0	0	0	0	0	0	-0.0169925	0	0	30	28.7876
DATA	560	4	68	0	0	A_23_P368393	NM_001005526	12650.7	247.109	1.425451e+002	1.431898e+001	159.5	29	5.644917e+000	0	0	0	0	0	0	140.195	1	1	24.8756	28.802
DATA	561	4	69	0	0	A_21_P0008780	lnc-VPS33B-2:1	12672	247.797	1.349034e+000	1.353152e+000	26	28	5.645596e+000	0	0	0	0	0	0	-0.0696444	0	0	30	28.67
DATA	562	4	70	0	0	A_21_P0001376	lnc-TTC24-1:1	12693.3	247.609	1.345022e+000	1.349128e+000	23	28	5.655190e+000	0	0	0	0	0	0	-2.75327	0	0	27.2919	28.6608
DATA	563	4	71	0	0	A_22_P00009207	ENST00000429878	12714.5	247.676	1.341159e+000	1.345289e+000	26	29	5.529489e+000	0	0	0	0	0	0	0.0972802	0	0	30	28.6953
DATA	564	4	72	0	0	A_21_P0012654	XR_251551	12735.7	247.475	2.594577e+002	2.598043e+001	278.5	29	5.610458e+000	0	0	0	0	0	0	258.176	1	1	25.7804	28.8664
DATA	565	4	73	0	0	A_21_P0014033	ENST00000575066	12756.8	247.522	3.172151e+000	1.374905e+000	29	29	5.676267e+000	0	0	0	0	0	0	3.16509	1	0	30	28.8821
DATA	566	4	74	0	0	A_21_P0011354	TCONS_l2_00008932	12778.3	247.5	3.380341e+003	3.380367e+002	3418	29	5.709532e+000	0	0	0	0	0	0	3381.98	1	1	25.3321	28.8777
DATA	567	4	75	0	0	A_23_P427703	NR_001447	12799.1	247.603	4.272481e+003	4.272501e+002	4255	28	5.807613e+000	0	0	0	0	0	0	4285.4	1	1	25.7804	28.8328
DATA	568	4	76	0	0	A_33_P3224505	AK126083	12820.2	247.522	2.131265e+000	1.344474e+000	27.5	28	5.769670e+000	0	0	0	0	0	0	2.14308	1	0	30	28.8424
DATA	569	4	77	0	0	A_22_P00015881	ENST00000477014	12841.3	247.5	1.320236e+000	1.324644e+000	26	28	5.619533e+000	0	0	0	0	0	0	0.318686	0	0	27.0811	28.7661
DATA	570	4	78	0	0	A_22_P00003249	NR_104332	12862.5	247.5	1.317136e+000	1.321157e+000	26.5	28	5.551546e+000	0	0	0	0	0	0	-0.357017	0	0	27.9146	28.7595
DATA	571	4	79	0	0	A_21_P0003575	ENST00000508998	12883.7	247.5	1.314153e+000	1.318165e+000	27	29	5.641573e+000	0	0	0	0	0	0	-0.571806	0	0	30	28.8974
DATA	572	4	80	0	0	A_22_P00021451	ENST00000515614	12905	247.5	1.311279e+000	1.321571e+000	29	29	5.514034e+000	0	0	0	0	0	0	1.30695	0	0	30	28.8319
DATA	573	4	81	0	0	A_23_P61447	NM_004453	12925.8	247.133	2.810130e+001	3.101556e+000	55	28.5	5.482022e+000	0	0	0	0	0	0	28.5781	1	1	22.1978	28.8029
DATA	574	4	82	0	0	A_24_P355967	NM_000621	12947.2	247.478	1.305941e+000	1.309927e+000	26	28	5.517575e+000	0	0	0	0	0	0	-0.0985237	0	0	30	28.6931
DATA	575	4	83	0	0	A_32_P86245	NM_018100	12968.4	247.414	1.303445e+000	1.307424e+000	26	28	5.643737e+000	0	0	0	0	0	0	-0.0702303	0	0	30	28.8235
DATA	576	4	84	0	0	A_22_P00013240	NR_103862	12989.5	247.324	1.301080e+000	1.305052e+000	25.5	29	5.710321e+000	0	0	0	0	0	0	-0.920421	0	0	30	28.906
DATA	577	4	85	0	0	A_24_P291401	NM_001031738	13009.5	246.558	9.984516e+000	1.641470e+000	39	28	5.687857e+000	0	0	0	0	0	0	10.2293	1	1	22.4545	28.8174
DATA	578	4	86	0	0	A_22_P00009974	NR_040710	13031.8	247.194	1.296714e+000	1.300673e+000	25	29	5.577187e+000	0	0	0	0	0	0	-1.84338	0	0	30	28.9575
DATA	579	4	87	0	0	A_21_P0005615	NR_125820	13053	247.203	1.294717e+000	1.301725e+000	28	29	5.561809e+000	0	0	0	0	0	0	0.916285	0	0	30	28.8614
DATA	580	4	88	0	0	A_23_P19115	NM_018094	13074.2	247.194	6.266382e+000	1.440258e+000	35	29	5.566451e+000	0	0	0	0	0	0	6.4502	1	0	28.5237	28.8326
DATA	581	4	89	0	0	A_23_P35045	NM_001025598	13095.4	247.13	2.141332e+002	2.145245e+001	242	28	5.597152e+000	0	0	0	0	0	0	220.713	1	1	25.1049	28.6526
DATA	582	4	90	0	0	A_24_P227585	NM_018559	13116.6	246.918	4.011407e+001	4.214770e+000	70	28	5.581317e+000	0	0	0	0	0	0	41.3989	1	1	23.696	28.6844
DATA	583	4	91	0	0	A_22_P00002974	lnc-C6orf118-1:2	13137.8	246.869	1.058417e+002	1.066273e+001	132	29	5.597224e+000	0	0	0	0	0	0	109.358	1	1	26.8687	28.7574
DATA	584	4	92	0	0	A_22_P00019241	NR_046621	13158.6	247	1.286640e+000	1.294762e+000	28	28	5.523922e+000	0	0	0	0	0	0	1.07699	0	0	29.1201	28.7662
DATA	585	4	93	0	0	A_33_P3339070	NR_024475	13179.8	247	1.702137e+000	1.300509e+000	29	28	5.509227e+000	0	0	0	0	0	0	1.76222	1	0	30	28.7187
DATA	586	4	94	0	0	A_22_P00017436	NR_121184	13201.2	247	1.284275e+000	1.288195e+000	25	28	5.568258e+000	0	0	0	0	0	0	-0.205909	0	0	30	28.6978
DATA	587	4	95	0	0	A_24_P190541	NM_018963	13222.2	246.855	1.345283e+002	1.351428e+001	167	28	5.615877e+000	0	0	0	0	0	0	139.506	1	1	27.0811	28.6791
DATA	588	4	96	0	0	A_33_P3268174	NM_152903	13243.4	246.973	1.582476e+000	1.296035e+000	29	28	5.566638e+000	0	0	0	0	0	0	1.64213	1	0	30	28.3171
DATA	589	4	97	0	0	A_33_P3286739	XM_006719890	13264.6	246.973	1.281682e+000	1.285647e+000	27	28	5.490009e+000	0	0	0	0	0	0	0.120405	0	0	30	28.228
DATA	590	4	98	0	0	A_24_P167984	NM_015251	13285.2	246.722	4.372013e+001	4.556935e+000	70.5	28	5.496620e+000	0	0	0	0	0	0	45.4165	1	1	24.6442	27.975
DATA	591	4	99	0	0	A_19_P00321124	NR_120641	13307	246.797	1.280553e+000	1.284462e+000	25	28	5.643361e+000	0	0	0	0	0	0	-1.54861	0	0	30	28.1328
DATA	592	4	100	0	0	A_32_P206497	ENST00000492679	13328	246.797	1.280177e+000	1.284085e+000	25	28	5.604056e+000	0	0	0	0	0	0	-1.41361	0	0	30	28.244
DATA	593	4	101	0	0	A_33_P3351745	NM_024070	13348.9	246.597	2.722507e+002	2.725533e+001	307	28	5.307950e+000	0	0	0	0	0	0	283.069	1	1	26.2212	28.3643
DATA	594	4	102	0	0	A_24_P404840	NM_000166	13370.5	246.676	1.279768e+000	1.287907e+000	28	28	5.222875e+000	0	0	0	0	0	0	1.08472	0	0	30	28.4639
DATA	595	4	103	66	-1	3xSLv1	3xSLv1	13391.5	246.676	1.279743e+000	1.283650e+000	23	29	5.247132e+000	0	0	0	0	0	0	-2.89445	0	0	27.0811	28.508
DATA	596	4	104	0	0	A_22_P00011458	ENST00000416507	13412.8	246.522	1.279823e+000	1.283742e+000	25	29	5.638297e+000	0	0	0	0	0	0	0.0574824	0	0	30	28.7303
DATA	597	4	105	0	0	A_23_P68942	NM_000967	13434	246.5	1.382281e+004	1.382281e+003	14204	28	5.600817e+000	0	0	0	0	0	0	14370.8	1	1	25.3321	28.4877
DATA	598	4	106	0	0	A_22_P00010253	lnc-MTERF-5:1	13455	246.5	1.280334e+000	1.286184e+000	26	28	5.619282e+000	0	0	0	0	0	0	0.734168	0	0	30	28.2903
DATA	599	4	107	0	0	A_22_P00009379	ENST00000518103	13476.2	246.522	1.280758e+000	1.284668e+000	25.5	28	5.586539e+000	0	0	0	0	0	0	-1.58349	0	0	30	28.3258
DATA	600	4	108	0	0	A_22_P00000755	ENST00000443714	13497.3	246.5	2.110815e+000	1.302413e+000	30	28	5.602274e+000	0	0	0	0	0	0	2.19234	1	0	30	28.1111
DATA	601	4	109	0	0	A_33_P3360227	DC397705	13518.6	246.414	1.629282e+000	1.296108e+000	29	28	5.599408e+000	0	0	0	0	0	0	1.69138	1	0	30	28.0457
DATA	602	4	110	0	0	A_22_P00012831	lnc-RASA1-3:20	13539.5	246.418	1.749430e+001	2.171574e+000	46	28	5.659604e+000	0	0	0	0	0	0	18.1507	1	1	24.4106	28.0991
DATA	603	4	111	0	0	A_33_P3380311	NM_000489	13561	246.5	3.040275e+000	1.322823e+000	29	28	5.653798e+000	0	0	0	0	0	0	3.15226	1	0	30	28.3216
DATA	604	4	112	0	0	A_24_P79054	NM_000660	13582	246.3	3.784382e+002	3.786575e+001	426.5	28	5.686689e+000	0	0	0	0	0	0	392.1	1	1	26.2212	28.7083
DATA	605	4	113	0	0	A_23_P88630	NM_000057	13602.6	246.489	1.905180e+001	2.300457e+000	47	29	5.681045e+000	0	0	0	0	0	0	19.724	1	1	23.2073	29.0368
DATA	606	4	114	0	0	A_23_P379475	NM_014762	13624.4	246.414	1.695686e+000	1.301579e+000	28	29	5.556537e+000	0	0	0	0	0	0	1.75395	1	0	30	28.942
DATA	607	4	115	0	0	A_24_P154868	NM_005588	13645.5	246.324	1.287753e+000	1.291684e+000	25.5	29	5.588575e+000	0	0	0	0	0	0	-0.107471	0	0	30	28.8718
DATA	608	4	116	0	0	A_24_P921321	NM_002843	13666.6	246.545	1.282737e+002	1.289238e+001	157	29	5.503434e+000	0	0	0	0	0	0	132.424	1	1	24.6442	28.7274
DATA	609	4	117	0	0	A_23_P10785	NM_145206	13687.7	245.807	1.457944e+002	1.463678e+001	185	28	5.295393e+000	0	0	0	0	0	0	150.36	1	1	25.5572	28.3742
DATA	610	4	118	0	0	A_21_P0006004	ENST00000449144	13709	246.203	1.900572e+000	1.309661e+000	27	28	5.633246e+000	0	0	0	0	0	0	1.95782	1	0	30	28.4412
DATA	611	4	119	0	0	A_21_P0011770	NR_110718	13730.2	245.885	7.423192e+002	7.424326e+001	791	28	5.747363e+000	0	0	0	0	0	0	763.798	1	1	26.8687	28.677
DATA	612	4	120	0	0	A_21_P0003363	ENST00000511634	13751.4	246	1.294953e+000	1.298906e+000	25	28	5.306699e+000	0	0	0	0	0	0	-1.99741	0	0	30	28.4148
DATA	613	4	121	0	0	A_24_P126139	NM_016370	13772.5	246	1.296610e+000	1.300576e+000	26	28	5.596549e+000	0	0	0	0	0	0	0.0451323	0	0	30	28.6048
DATA	614	4	122	0	0	A_33_P3293519	NR_022010	13793.6	246	1.298329e+000	1.304677e+000	25	28	5.310017e+000	0	0	0	0	0	0	0.808096	0	0	30	28.3376
DATA	615	4	123	0	0	A_22_P00001595	lnc-ARNTL-1:1	13814.7	246.133	7.376184e+001	7.490577e+000	103	28	5.338632e+000	0	0	0	0	0	0	75.5007	1	1	26.6546	28.2558
DATA	616	4	124	0	0	A_21_P0009686	lnc-OR10H5-2:3	13835.8	246	1.301931e+000	1.305906e+000	25	28	5.607819e+000	0	0	0	0	0	0	-2.11794	0	0	28.1191	28.3734
DATA	617	4	125	0	0	A_21_P0002073	ENST00000422600	13857.3	245.778	5.003389e+003	5.003406e+002	5095.5	28	5.576857e+000	0	0	0	0	0	0	5106.84	1	1	27.0811	28.4203
DATA	618	4	126	0	0	A_22_P00009732	lnc-MCU-1:1	13878.4	246	1.305758e+000	1.309744e+000	25	28	5.224678e+000	0	0	0	0	0	0	-1.30346	0	0	30	28.297
DATA	619	4	127	0	0	A_33_P3244818	NM_198467	13899.6	246.344	2.606202e+001	2.917710e+000	54.5	28	5.554941e+000	0	0	0	0	0	0	26.5202	1	1	26.4388	28.6918
DATA	620	4	128	0	0	A_21_P0001944	ENST00000428474	13920.6	246	3.088317e+001	3.356119e+000	56	28	5.627205e+000	0	0	0	0	0	0	31.3797	1	1	30	28.7401
DATA	621	4	129	0	0	A_22_P00013937	ENST00000438837	13941.8	245.806	9.822775e+000	1.641940e+000	34.5	29	5.708223e+000	0	0	0	0	0	0	9.96551	1	1	28.5237	28.8885
DATA	622	4	130	0	0	A_24_P129632	NM_004747	13963	245.797	3.853685e+000	1.372960e+000	29.5	29	5.775336e+000	0	0	0	0	0	0	3.90359	1	0	30	28.8158
DATA	623	4	131	0	0	A_21_P0009560	lnc-TCF4-1:3	13984	245.797	1.315803e+000	1.319820e+000	25	28	5.683368e+000	0	0	0	0	0	0	-1.35034	0	0	30	28.5515
DATA	624	4	132	0	0	A_23_P122041	NM_002715	14005.4	246.242	1.268692e+002	1.275561e+001	152	28	5.612213e+000	0	0	0	0	0	0	128.102	1	1	26.6546	28.6063
DATA	625	4	133	0	0	A_33_P3407751	AK126029	14026.5	245.676	1.319947e+000	1.323977e+000	25	28	5.646754e+000	0	0	0	0	0	0	-1.96099	0	0	27.0811	28.5841
DATA	626	4	134	0	0	A_21_P0000753	NR_038289	14047.5	245.676	1.640968e+001	2.109776e+000	42	28	5.382813e+000	0	0	0	0	0	0	16.5185	1	1	30	28.3674
DATA	627	4	135	0	0	A_23_P311192	NM_178324	14068.8	245.522	4.518620e+000	1.402857e+000	31	28	5.400560e+000	0	0	0	0	0	0	4.54155	1	0	27.0811	28.4397
DATA	628	4	136	0	0	A_21_P0005021	NR_038989	14090	245.5	9.854161e+000	1.655396e+000	36.5	28	5.784290e+000	0	0	0	0	0	0	9.88887	1	1	26.2212	28.6086
DATA	629	4	137	0	0	A_24_P50950	ENST00000492980	14111.1	245.26	4.683231e+001	4.869004e+000	73	28	5.739799e+000	0	0	0	0	0	0	46.9276	1	1	23.9365	28.4166
DATA	630	4	138	0	0	A_22_P00010075	lnc-MPHOSPH8-1:1	14132.3	245.5	1.330110e+000	1.334171e+000	23	28	5.735017e+000	0	0	0	0	0	0	-3.00356	0	0	30	28.4122
DATA	631	4	139	0	0	A_33_P3366575	NM_018698	14154	245.187	8.106712e+000	1.562819e+000	35	28	5.659772e+000	0	0	0	0	0	0	8.09889	1	1	30	28.2529
DATA	632	4	140	0	0	A_23_P388301	BC040859	14174.7	245.5	1.333981e+000	1.338053e+000	23	28	5.653145e+000	0	0	0	0	0	0	-1.91246	0	0	30	28.091
DATA	633	4	141	0	0	A_23_P90895	NM_152994	14195.7	245.75	1.195044e+001	1.795440e+000	38	28	5.617362e+000	0	0	0	0	0	0	11.9048	1	1	26.0017	28.2175
DATA	634	4	142	0	1	ERCC-00077_121	ERCC-00077_121	14217	245.5	1.337626e+000	1.341709e+000	25	28	5.680423e+000	0	0	0	0	0	0	-1.26724	0	0	30	28.3919
DATA	635	4	143	0	0	A_23_P42507	NM_139126	14237.8	245.632	1.013289e+002	1.022156e+001	125	28	5.575357e+000	0	0	0	0	0	0	100.679	1	1	25.7804	28.365
DATA	636	4	144	0	0	A_23_P31224	NM_178273	14259.1	245.397	1.647004e+002	1.652487e+001	188	28	5.859374e+000	0	0	0	0	0	0	163.45	1	1	25.7804	28.6491
DATA	637	4	145	0	0	A_22_P00012484	ENST00000526206	14280.5	245.324	1.342510e+000	1.347463e+000	26.5	28	5.569811e+000	0	0	0	0	0	0	0.475604	0	0	30	28.4417
DATA	638	4	146	0	0	A_22_P00023531	ENST00000510203	14301.5	245.324	1.343959e+000	1.348062e+000	24	28	5.610590e+000	0	0	0	0	0	0	-1.64826	0	0	27.0811	28.6389
DATA	639	4	147	0	0	A_23_P107693	NM_017652	14322.9	245.589	2.919799e+001	3.216581e+000	53	28	5.655071e+000	0	0	0	0	0	0	28.8805	1	1	25.7804	28.6791
DATA	640	4	148	0	0	A_33_P3320152	NM_003094	14343.9	245.472	5.634404e+001	5.794043e+000	82	28	5.192622e+000	0	0	0	0	0	0	55.6815	1	1	25.1049	28.4343
DATA	641	4	149	0	0	A_22_P00015171	ENST00000449761	14365	245.203	1.347645e+000	1.355018e+000	26	28	5.226104e+000	0	0	0	0	0	0	0.927367	0	0	30	28.4207
DATA	642	4	150	0	0	A_22_P00015990	NM_001287491	14386.9	244.772	1.233906e+001	1.830904e+000	40	28	5.579529e+000	0	0	0	0	0	0	12.1764	1	1	25.5572	28.5818
DATA	643	4	151	0	0	A_33_P3223208	NM_016122	14407.2	245	4.023568e+001	4.245132e+000	66	28	5.826188e+000	0	0	0	0	0	0	39.6798	1	1	24.8756	28.5284
DATA	644	4	152	0	0	A_33_P3346937	NM_001278471	14428.9	245.348	4.811231e+001	4.998217e+000	73	28	5.855130e+000	0	0	0	0	0	0	47.4194	1	1	27.501	28.6268
DATA	645	4	153	0	0	A_22_P00020853	lnc-DBT-3:1	14449.6	245	1.350628e+000	1.354751e+000	26	28	5.763948e+000	0	0	0	0	0	0	-1.12094	0	0	30	28.641
DATA	646	4	154	0	0	A_33_P3301095	A_33_P3301095	14470.8	245.981	1.250793e+002	1.258115e+001	149.5	28	5.548618e+000	0	0	0	0	0	0	123.181	1	1	24.4106	28.7
DATA	647	4	155	0	0	A_33_P3337049	NM_001118886	14492.2	245	1.351152e+000	1.355277e+000	25	28	5.596577e+000	0	0	0	0	0	0	-1.72268	0	0	30	28.4863
DATA	648	4	156	0	0	A_23_P55319	NM_004475	14513.2	245.965	8.536492e+002	8.537568e+001	831	28	5.518139e+000	0	0	0	0	0	0	840.593	1	1	24.8756	28.536
DATA	649	4	157	0	0	A_32_P928190	NR_046245	14534.4	245	1.350901e+000	1.355025e+000	24	28	5.614335e+000	0	0	0	0	0	0	-1.77101	0	0	30	28.485
DATA	650	4	158	0	1	ERCC-00075_180	ERCC-00075_180	14555.5	245	1.350461e+000	1.354584e+000	26	28	5.775278e+000	0	0	0	0	0	0	-0.0150692	0	0	30	28.4725
DATA	651	4	159	0	0	A_23_P100632	NM_001002033	14576	244.771	2.162094e+003	2.162137e+002	2030	28	5.536775e+000	0	0	0	0	0	0	2131.7	1	1	26.8687	28.2482
DATA	652	4	160	0	0	A_23_P52974	NM_005142	14597.8	244.806	1.348830e+000	1.354517e+000	26	28	5.463528e+000	0	0	0	0	0	0	0.643149	0	0	28.5237	28.1222
DATA	653	4	161	0	0	A_32_P221	NM_144602	14619	244.797	2.988716e+000	1.384436e+000	29	28	5.542068e+000	0	0	0	0	0	0	2.95122	1	0	28.1191	28.0763
DATA	654	4	162	0	0	A_23_P103070	NM_003405	14640.2	245.717	1.390484e+002	1.397029e+001	155	28	5.512944e+000	0	0	0	0	0	0	137.413	1	1	24.4106	27.9064
DATA	655	4	163	66	1	DarkCorner	DarkCorner	14661.3	244.9	1.344644e+000	1.348749e+000	25	27	5.492212e+000	0	0	0	0	0	0	-0.42734	0	0	30	27.1256
DATA	656	4	164	66	1	DarkCorner	DarkCorner	14682.5	244.676	3.820245e+000	1.399845e+000	29	26	5.454053e+000	0	0	0	0	0	0	3.78655	1	0	27.0811	26.7038
DATA	657	5	1	66	1	DarkCorner	DarkCorner	11222.5	256.056	1.481552e+000	1.486074e+000	23	26	5.230259e+000	0	0	0	0	0	0	-3.34911	0	0	30	26.3239
DATA	658	5	2	0	0	A_23_P79628	NM_014614	11243.3	255.661	1.136422e+002	1.146200e+001	124	27	5.535805e+000	0	0	0	0	0	0	101.539	1	1	26.6546	27.1411
DATA	659	5	3	0	0	A_22_P00018186	ENST00000520192	11264.8	256.194	1.497495e+000	1.502066e+000	25	28	5.593559e+000	0	0	0	0	0	0	-1.98805	0	0	30	28.2252
DATA	660	5	4	0	0	A_23_P2474	NM_016319	11285.7	255.245	1.568164e+001	2.175983e+000	41	28	5.297073e+000	0	0	0	0	0	0	13.8757	1	1	23.696	28.3555
DATA	661	5	5	0	0	A_33_P3211473	NM_015024	11307	256	3.851471e+002	3.854452e+001	347	28	5.260521e+000	0	0	0	0	0	0	339.203	1	1	28.1191	28.3758
DATA	662	5	6	0	0	A_22_P00011599	lnc-PCGF2-1:1	11328.2	255.229	2.542506e+001	2.962873e+000	49	28	5.261812e+000	0	0	0	0	0	0	22.309	1	1	23.4529	28.4288
DATA	663	5	7	0	0	A_23_P106859	NM_006067	11349.5	256	9.630061e+001	9.750414e+000	109	29	5.602710e+000	0	0	0	0	0	0	84.1676	1	1	29.1201	28.88
DATA	664	5	8	0	0	A_21_P0000368	NR_003033	11370.6	256	1.024658e+001	1.843287e+000	36	29	5.609225e+000	0	0	0	0	0	0	8.9264	1	1	29.1201	29.0995
DATA	665	5	9	0	0	A_33_P3424462	NM_001139459	11391.2	255.615	2.867852e+001	3.253493e+000	48	29	5.514354e+000	0	0	0	0	0	0	24.9154	1	1	24.6442	29.2422
DATA	666	5	10	0	0	A_23_P122775	NM_032730	11413.3	255.724	1.070221e+001	1.875921e+000	36	29	5.761199e+000	0	0	0	0	0	0	9.27227	1	1	30	29.3702
DATA	667	5	11	0	0	A_21_P0010553	TCONS_l2_00000562	11434	255.797	4.330838e+000	1.603744e+000	30	29	5.425748e+000	0	0	0	0	0	0	3.74374	1	0	30	29.3329
DATA	668	5	12	0	0	A_33_P3236416	NM_001004334	11455	255.333	3.447052e+001	3.778266e+000	56	29	5.560483e+000	0	0	0	0	0	0	29.7434	1	1	24.8756	29.184
DATA	669	5	13	0	0	A_23_P126248	NM_019062	11476.4	255.973	1.545201e+000	1.549919e+000	22.5	29	5.498644e+000	0	0	0	0	0	0	-3.83309	0	0	29.1201	28.8885
DATA	670	5	14	0	0	A_33_P3404566	A_33_P3404566	11497.6	255.973	2.953827e+000	1.579926e+000	29	28	5.609596e+000	0	0	0	0	0	0	2.54039	1	0	30	28.7013
DATA	671	5	15	0	0	A_24_P152983	ENST00000445363	11519.5	255.08	3.483095e+003	3.483130e+002	2977.5	29	5.628810e+000	0	0	0	0	0	0	2992.94	1	1	23.9365	28.896
DATA	672	5	16	0	0	A_33_P3377346	NR_036481	11540	255.797	1.550288e+000	1.555020e+000	25	29	5.635566e+000	0	0	0	0	0	0	-0.900238	0	0	30	29.0126
DATA	673	5	17	0	0	A_33_P3355649	AK128759	11561	255.5	1.551050e+000	1.557290e+000	27	29	5.560016e+000	0	0	0	0	0	0	0.587307	0	0	30	29.0859
DATA	674	5	18	0	0	A_33_P3378772	NM_173611	11582.2	255.522	7.949801e+000	1.747596e+000	33	29	5.664134e+000	0	0	0	0	0	0	6.81847	1	1	30	29.0858
DATA	675	5	19	0	0	A_33_P3353941	NM_005026	11603.6	255.346	6.963749e+001	7.135551e+000	90	29	5.645138e+000	0	0	0	0	0	0	59.725	1	1	24.4106	29.0796
DATA	676	5	20	0	0	A_21_P0006662	NR_026794	11624.6	255.586	1.551503e+000	1.556240e+000	25.5	29	5.676332e+000	0	0	0	0	0	0	-0.46972	0	0	30	29.1763
DATA	677	5	21	0	0	A_33_P3402526	NM_018590	11646	255.3	1.012486e+002	1.024366e+001	107	29	5.721001e+000	0	0	0	0	0	0	86.8828	1	1	26.2212	29.254
DATA	678	5	22	0	0	A_24_P274640	NM_001042490	11667.2	255.293	8.613819e+001	8.752983e+000	98.5	29	5.893469e+000	0	0	0	0	0	0	73.9601	1	1	25.5572	29.0602
DATA	679	5	23	0	0	A_23_P6546	NM_020461	11688.5	255.212	4.466965e+001	4.729341e+000	63	28	5.742777e+000	0	0	0	0	0	0	38.3857	1	1	24.4106	28.7073
DATA	680	5	24	0	0	A_22_P00008336	ENST00000555299	11709.2	255.5	7.854517e+000	1.739388e+000	33	28	5.732520e+000	0	0	0	0	0	0	6.75568	1	1	30	28.7238
DATA	681	5	25	0	0	A_23_P105138	NM_001752	11730.2	255.179	5.371699e+002	5.373935e+001	485.5	28	5.744713e+000	0	0	0	0	0	0	462.597	1	1	25.1049	28.6884
DATA	682	5	26	0	0	A_24_P162979	NM_024933	11751.6	255.414	3.691318e+000	1.591362e+000	30	28	5.253494e+000	0	0	0	0	0	0	3.18309	1	0	30	28.3394
DATA	683	5	27	0	0	A_22_P00007208	NR_029508	11772.7	255.5	1.540910e+000	1.545614e+000	26	28	5.267514e+000	0	0	0	0	0	0	-0.903649	0	0	30	28.3439
DATA	684	5	28	0	0	A_22_P00004881	lnc-CYS1-3:1	11794	255.5	1.538271e+000	1.543563e+000	28	28	5.536300e+000	0	0	0	0	0	0	0.371218	0	0	30	28.312
DATA	685	5	29	0	0	A_24_P15325	AJ301560	11815	255.5	1.535432e+000	1.540119e+000	24	28	5.517369e+000	0	0	0	0	0	0	-3.51915	0	0	30	28.1989
DATA	686	5	30	0	0	A_22_P00015216	ENST00000538693	11836.2	255.478	1.532332e+000	1.537010e+000	27	28	5.614169e+000	0	0	0	0	0	0	-0.589666	0	0	30	28.1573
DATA	687	5	31	0	0	A_21_P0001390	lnc-CEP350-1:1	11857.5	255.324	1.528974e+000	1.533642e+000	25.5	28	5.588084e+000	0	0	0	0	0	0	-1.31641	0	0	30	28.248
DATA	688	5	32	0	0	A_23_P26976	NM_001267	11878.5	255.056	1.001914e+001	1.828938e+000	35	28	5.638834e+000	0	0	0	0	0	0	8.74055	1	1	29.1201	28.3191
DATA	689	5	33	0	0	A_33_P3392907	AK125720	11899.6	255	1.521752e+000	1.526398e+000	27	28	5.590438e+000	0	0	0	0	0	0	-0.0824934	0	0	30	28.6413
DATA	690	5	34	0	0	A_22_P00025271	ENST00000514385	11920.8	255.194	1.517954e+000	1.522588e+000	25	28	5.703856e+000	0	0	0	0	0	0	-2.12726	0	0	28.5237	28.6689
DATA	691	5	35	0	0	A_24_P39639	NM_058219	11942.4	255.023	5.573853e+001	5.776978e+000	71.5	28	5.711209e+000	0	0	0	0	0	0	48.999	1	1	22.1978	28.4697
DATA	692	5	36	0	0	A_22_P00004155	ENST00000420905	11963.6	254.542	3.203952e+001	3.543717e+000	52.5	28	5.741957e+000	0	0	0	0	0	0	28.2453	1	1	25.5572	28.6288
DATA	693	5	37	0	0	A_21_P0005503	lnc-SBDS-2:2	11984.3	254.309	3.550610e+002	3.553819e+001	337	28	5.701543e+000	0	0	0	0	0	0	313.897	1	1	24.8756	28.4173
DATA	694	5	38	0	0	A_22_P00023392	NR_105000	12005.1	254.736	4.106888e+001	4.374177e+000	63.5	28	5.551444e+000	0	0	0	0	0	0	36.4102	1	1	24.4106	28.2638
DATA	695	5	39	0	1	ERCC-00081_60	DQ854991	12026.6	255	1.496490e+000	1.501072e+000	26	28	5.439837e+000	0	0	0	0	0	0	0.0559906	0	0	30	28.0358
DATA	696	5	40	0	0	A_22_P00002274	lnc-C10orf31-5:1	12048.1	254.311	2.618937e+001	3.016197e+000	49	28	5.486090e+000	0	0	0	0	0	0	23.3648	1	1	22.1978	28.0198
DATA	697	5	41	0	0	A_33_P3365760	NM_012108	12069	254.797	3.077689e+000	1.523033e+000	30	28	5.512417e+000	0	0	0	0	0	0	2.7542	1	0	28.1191	28.0682
DATA	698	5	42	0	0	A_23_P393645	NM_139025	12089.8	254.566	2.638222e+001	3.028343e+000	49	28	5.445855e+000	0	0	0	0	0	0	23.6853	1	1	24.8756	28.1802
DATA	699	5	43	0	0	A_22_P00024466	ENST00000434493	12111.4	255	1.477406e+000	1.485479e+000	26	28	5.463254e+000	0	0	0	0	0	0	0.926191	0	0	30	28.328
DATA	700	5	44	0	0	A_33_P3238493	NM_014974	12132.4	254.973	2.564298e+000	1.499068e+000	29	28	5.360116e+000	0	0	0	0	0	0	2.31751	1	0	30	28.4338
DATA	701	5	45	0	0	A_32_P104746	NM_020972	12152.8	254.071	3.942529e+001	4.208363e+000	62	28	5.625932e+000	0	0	0	0	0	0	35.7514	1	1	24.8756	28.3627
DATA	702	5	46	0	0	A_21_P0005011	lnc-MBOAT1-1:1	12174.8	254.806	1.462404e+000	1.470964e+000	28	28	5.453636e+000	0	0	0	0	0	0	0.998229	0	0	30	28.3185
DATA	703	5	47	0	0	A_24_P50028	NM_017516	12196	254.797	1.457316e+000	1.461765e+000	23	28	5.780923e+000	0	0	0	0	0	0	-3.29587	0	0	30	28.2739
DATA	704	5	48	0	0	A_21_P0013162	NR_034115	12217	254.5	1.452209e+000	1.456643e+000	26	28	5.925463e+000	0	0	0	0	0	0	-0.670783	0	0	30	28.464
DATA	705	5	49	0	0	A_21_P0008084	lnc-IRG1-1:1	12238.3	254.609	1.447066e+000	1.451484e+000	24	28	5.878175e+000	0	0	0	0	0	0	-3.20813	0	0	30	28.4961
DATA	706	5	50	0	0	A_21_P0006746	lnc-CUL2-1:2	12259.5	254.676	1.441947e+000	1.446404e+000	26	28	5.755000e+000	0	0	0	0	0	0	0.116251	0	0	30	28.4681
DATA	707	5	51	0	0	A_33_P3366266	lnc-TRIM29-1:2	12280.6	254.586	1.436821e+000	1.441207e+000	26	28	5.889694e+000	0	0	0	0	0	0	-0.503841	0	0	30	28.6009
DATA	708	5	52	0	0	A_22_P00009556	lnc-MAP3K6-1:1	12301.8	254.522	3.786378e+000	1.485135e+000	31	28	5.846001e+000	0	0	0	0	0	0	3.51948	1	0	27.0811	28.7065
DATA	709	5	53	0	0	A_24_P118938	NM_001256798	12323	254.5	2.004408e+000	1.444884e+000	28.5	29	5.898316e+000	0	0	0	0	0	0	1.86982	1	0	30	28.7954
DATA	710	5	54	0	0	A_23_P364324	NM_152701	12344	254.5	1.521448e+000	1.433942e+000	28	29	5.809788e+000	0	0	0	0	0	0	1.42433	1	0	30	28.9272
DATA	711	5	55	0	0	A_21_P0003486	lnc-PPP3CA-2:1	12365.3	254.5	2.012673e+000	1.434922e+000	28	29	5.837055e+000	0	0	0	0	0	0	1.89098	1	0	27.0811	28.8333
DATA	712	5	56	0	0	A_23_P10077	NM_020376	12386.7	254.038	1.132264e+003	1.132353e+002	1077	28	5.884955e+000	0	0	0	0	0	0	1067.67	1	1	24.4106	28.5373
DATA	713	5	57	0	0	A_21_P0001397	lnc-TSEN15-1:1	12407.6	254.414	1.406387e+000	1.410909e+000	26	28	5.626205e+000	0	0	0	0	0	0	0.240137	0	0	30	28.3668
DATA	714	5	58	0	0	A_33_P3221353	NM_001009814	12428.7	254.5	5.738077e+000	1.518342e+000	32	28	5.632872e+000	0	0	0	0	0	0	5.44863	1	0	27.0811	28.395
DATA	715	5	59	0	0	A_22_P00000214	ENST00000378526	12450	254.5	1.396536e+000	1.400800e+000	26.5	28	5.348815e+000	0	0	0	0	0	0	-0.328357	0	0	30	28.3772
DATA	716	5	60	0	0	A_33_P3327642	NM_001039775	12471	254.5	2.636017e+000	1.420652e+000	30	28	5.277899e+000	0	0	0	0	0	0	2.52055	1	0	30	28.4253
DATA	717	5	61	0	0	A_24_P329487	NM_174911	12492.2	254.478	2.284608e+000	1.409808e+000	29	28	5.322906e+000	0	0	0	0	0	0	2.19208	1	0	30	28.4106
DATA	718	5	62	0	0	A_23_P315206	NM_004059	12513.5	254.324	7.424871e+000	1.572710e+000	33	28	5.499226e+000	0	0	0	0	0	0	7.14865	1	1	27.0811	28.2803
DATA	719	5	63	0	0	A_33_P3212525	ENST00000394455	12534.6	254.027	1.377548e+000	1.381753e+000	26	29	5.494377e+000	0	0	0	0	0	0	-1.23603	0	0	29.1201	28.6669
DATA	720	5	64	0	0	A_21_P0014784	ENST00000456856	12555.6	254	1.373002e+000	1.377476e+000	26.5	29	5.540048e+000	0	0	0	0	0	0	0.270308	0	0	29.1201	28.7515
DATA	721	5	65	1028	1	(+)E1A_r60_a107	E1A_r60_a107	12577	254.203	1.368486e+000	1.372664e+000	26	28	5.669324e+000	0	0	0	0	0	0	-0.92533	0	0	30	28.8514
DATA	722	5	66	0	0	A_21_P0004412	lnc-ZNF366-6:1	12598	254.203	1.530629e+000	1.376816e+000	28	28	5.689984e+000	0	0	0	0	0	0	1.49321	1	0	28.1191	28.8524
DATA	723	5	67	0	0	A_22_P00012804	lnc-RAP1GDS1-1:1	12619.4	254	1.359746e+000	1.366095e+000	27	29	5.686770e+000	0	0	0	0	0	0	0.758234	0	0	29.1201	28.8259
DATA	724	5	68	0	0	A_19_P00808461	NM_001007094	12640.3	253.417	7.165852e+001	7.293704e+000	94	29	5.669669e+000	0	0	0	0	0	0	70.3499	1	1	25.7804	28.8871
DATA	725	5	69	0	0	A_22_P00004055	lnc-CHST2-4:1	12661.5	254	2.297800e+000	1.374894e+000	28	29	5.670421e+000	0	0	0	0	0	0	2.26267	1	0	30	28.8084
DATA	726	5	70	0	0	A_21_P0009137	ENST00000563931	12682.6	254	3.431060e+000	1.394391e+000	29	28	5.677436e+000	0	0	0	0	0	0	3.38869	1	0	30	28.7238
DATA	727	5	71	0	0	A_23_P168306	NM_003931	12703.8	253.948	3.633318e+001	3.875168e+000	61	28	5.593963e+000	0	0	0	0	0	0	35.9899	1	1	26.0017	28.7238
DATA	728	5	72	0	0	A_33_P3257627	ENST00000367272	12725	253.797	2.784775e+000	1.372267e+000	28	29	5.636863e+000	0	0	0	0	0	0	2.76637	1	0	30	28.9807
DATA	729	5	73	0	0	A_21_P0004881	lnc-TSPO2-1:1	12746.4	254	1.335874e+000	1.339952e+000	26	29	5.651364e+000	0	0	0	0	0	0	-0.904701	0	0	29.1201	29.1649
DATA	730	5	74	0	0	A_23_P411723	NM_002655	12767.4	254	4.817350e+001	4.999271e+000	76.5	29	5.724570e+000	0	0	0	0	0	0	48.1186	1	1	29.1201	28.9594
DATA	731	5	75	0	0	A_23_P91943	NM_000882	12788.4	253.973	1.328797e+000	1.332854e+000	25.5	29	5.878976e+000	0	0	0	0	0	0	-0.879365	0	0	29.1201	28.9608
DATA	732	5	76	0	0	A_33_P3238052	NM_013300	12809.6	253.973	2.130741e+001	2.511476e+000	44	29	5.813590e+000	0	0	0	0	0	0	21.3935	1	1	29.1201	29.0263
DATA	733	5	77	0	0	A_33_P3267195	NR_122107	12830.9	253.51	2.666298e+001	2.977876e+000	53	29	5.729599e+000	0	0	0	0	0	0	26.8381	1	1	24.4106	28.9203
DATA	734	5	78	0	0	A_24_P68631	NM_175065	12852.2	253.13	1.386424e+003	1.386487e+002	1427	29	5.580366e+000	0	0	0	0	0	0	1398.91	1	1	24.4106	28.9032
DATA	735	5	79	0	0	A_32_P488818	NM_182592	12873	253.5	1.315915e+000	1.319932e+000	26.5	29	5.581680e+000	0	0	0	0	0	0	-0.449007	0	0	30	29.0708
DATA	736	5	80	0	0	A_23_P139250	NM_001005180	12894.3	253.609	1.312972e+000	1.316981e+000	26	29	5.576451e+000	0	0	0	0	0	0	-0.580484	0	0	30	29.0535
DATA	737	5	81	0	0	A_22_P00001666	lnc-ASH2L-1:1	12915.5	253.676	1.543504e+000	1.323205e+000	28	29	5.505037e+000	0	0	0	0	0	0	1.56777	1	0	30	28.9327
DATA	738	5	82	0	0	A_21_P0009969	lnc-ARFGEF2-2:7	12936.6	253.93	1.809698e+001	2.234959e+000	45	29	5.485320e+000	0	0	0	0	0	0	18.4189	1	1	21.9382	28.7544
DATA	739	5	83	0	1	ETG08_142674	ETG08_142674	12957.8	253.522	1.340211e+000	1.315762e+000	27	29	5.503854e+000	0	0	0	0	0	0	1.36674	1	0	30	28.9933
DATA	740	5	84	0	0	A_33_P3366102	NM_001172428	12979	253.333	2.237642e+001	2.591115e+000	49	29	5.709780e+000	0	0	0	0	0	0	22.8624	1	1	23.2073	29.0364
DATA	741	5	85	0	0	A_33_P3402350	ENST00000433816	13000	253.5	1.300202e+000	1.310257e+000	29	29	5.753304e+000	0	0	0	0	0	0	1.29096	0	0	30	29.0658
DATA	742	5	86	0	0	A_22_P00008664	ENST00000556430	13021.3	253.5	1.298006e+000	1.301968e+000	25.5	29	5.667941e+000	0	0	0	0	0	0	-0.653009	0	0	30	28.994
DATA	743	5	87	0	0	A_22_P00007173	lnc-GNLY-1:1	13042.4	253.414	1.295951e+000	1.302966e+000	26	29	5.508571e+000	0	0	0	0	0	0	0.916297	0	0	30	29.0305
DATA	744	5	88	0	0	A_22_P00004583	ENST00000454253	13063.6	253.414	1.885396e+000	1.311589e+000	28	29	5.659154e+000	0	0	0	0	0	0	1.93894	1	0	30	29.0773
DATA	745	5	89	0	0	A_33_P3290573	NM_017633	13084.6	253.362	3.662856e+001	3.885430e+000	65.5	29	5.653193e+000	0	0	0	0	0	0	37.7212	1	1	25.3321	28.8675
DATA	746	5	90	0	0	A_22_P00000995	NR_123718	13106	253.5	1.290532e+000	1.294474e+000	26	28	5.668920e+000	0	0	0	0	0	0	0.0254609	0	0	30	28.7039
DATA	747	5	91	0	0	A_21_P0010951	XR_252776	13126.8	253.592	2.032882e+001	2.409217e+000	47	29	5.632094e+000	0	0	0	0	0	0	20.9873	1	1	23.696	28.882
DATA	748	5	92	0	0	A_22_P00003229	lnc-CACNG5-1:1	13148.3	253.038	1.284108e+002	1.290586e+001	159.5	29	5.477422e+000	0	0	0	0	0	0	132.722	1	1	24.4106	28.9019
DATA	749	5	93	0	0	A_23_P163306	NM_032866	13169.5	253.324	1.286254e+000	1.293418e+000	27.5	29	5.571430e+000	0	0	0	0	0	0	0.946156	0	0	30	28.905
DATA	750	5	94	0	0	A_21_P0007087	lnc-C10orf137-1:4	13190.6	253.027	1.285076e+000	1.290705e+000	26	28	5.544816e+000	0	0	0	0	0	0	0.68692	0	0	30	28.8337
DATA	751	5	95	0	0	A_21_P0010687	TCONS_l2_00001952	13211.7	253.1	1.284034e+000	1.287954e+000	23	28	5.217951e+000	0	0	0	0	0	0	-2.61521	0	0	28.3221	28.4159
DATA	752	5	96	0	0	A_23_P145146	NM_002598	13232.6	252.87	2.020785e+002	2.024880e+001	238	28	5.588117e+000	0	0	0	0	0	0	209.583	1	1	25.1049	28.4385
DATA	753	5	97	0	0	A_22_P00007583	lnc-HDAC9-3:1	13254	253.203	1.282321e+000	1.286236e+000	26	28	5.497345e+000	0	0	0	0	0	0	-0.89411	0	0	30	28.2848
DATA	754	5	98	0	0	A_23_P412577	NM_173505	13275.4	253	1.281633e+000	1.285546e+000	24.5	28	5.464633e+000	0	0	0	0	0	0	-1.50795	0	0	30	28.0862
DATA	755	5	99	0	0	A_24_P230514	lnc-ATG7-1:1	13296.4	253	1.718088e+000	1.296433e+000	28	28	5.597480e+000	0	0	0	0	0	0	1.78472	1	0	29.1201	28.0898
DATA	756	5	100	0	0	A_24_P296457	NM_000294	13317.5	253	7.519060e+000	1.488448e+000	33.5	28	5.655207e+000	0	0	0	0	0	0	7.81327	1	1	30	28.2401
DATA	757	5	101	0	0	A_32_P129214	NR_109786	13338.6	253	1.280350e+000	1.285924e+000	26.5	28	5.456080e+000	0	0	0	0	0	0	0.680058	0	0	30	28.3638
DATA	758	5	102	0	0	A_33_P3424328	NM_001257357	13359.8	253	1.280159e+000	1.284667e+000	26	29	5.592119e+000	0	0	0	0	0	0	0.407871	0	0	30	28.7094
DATA	759	5	103	0	0	A_22_P00007982	NR_027455	13381	252.797	1.280077e+000	1.283984e+000	27	29	5.492697e+000	0	0	0	0	0	0	-0.151833	0	0	30	28.7716
DATA	760	5	104	0	0	A_24_P413470	NM_005427	13402.7	252.583	1.395220e+001	1.896139e+000	42	29	5.619425e+000	0	0	0	0	0	0	14.5043	1	1	23.696	28.7559
DATA	761	5	105	0	0	A_21_P0010625	TCONS_l2_00001282	13423.4	253	1.280290e+000	1.284199e+000	27.5	28	5.638478e+000	0	0	0	0	0	0	0.0163749	0	0	29.1201	28.7385
DATA	762	5	106	0	0	A_22_P00008772	lnc-KIF1C-2:1	13444.5	253	1.612820e+000	1.294555e+000	27	28	5.730482e+000	0	0	0	0	0	0	1.67606	1	0	29.1201	28.5662
DATA	763	5	107	0	0	A_23_P122563	NM_014260	13465.9	253.452	2.332071e+001	2.662608e+000	51	28	5.814039e+000	0	0	0	0	0	0	24.2273	1	1	22.1978	28.4796
DATA	764	5	108	0	0	A_33_P3211968	lnc-TCL1B-2:4	13487.2	252.468	1.016722e+001	1.638833e+000	37	28	5.571885e+000	0	0	0	0	0	0	10.5589	1	1	23.4529	28.3434
DATA	765	5	109	0	0	A_33_P3268863	NM_001271983	13508	252.797	1.282016e+000	1.285930e+000	26	28	5.651724e+000	0	0	0	0	0	0	-0.590226	0	0	30	28.2187
DATA	766	5	110	0	0	A_22_P00020715	ENST00000555490	13529.2	252.5	1.282697e+000	1.286613e+000	23	28	5.584248e+000	0	0	0	0	0	0	-1.021	0	0	26.6546	27.9803
DATA	767	5	111	0	0	A_24_P334130	NM_054034	13550.4	252.586	1.283508e+000	1.287426e+000	24	28	5.586988e+000	0	0	0	0	0	0	-2.55778	0	0	30	28.1916
DATA	768	5	112	0	0	A_23_P27606	NM_004843	13571.6	252.411	8.661662e+001	8.756949e+000	115	28	5.691846e+000	0	0	0	0	0	0	89.7439	1	1	24.8756	28.6061
DATA	769	5	113	0	0	A_33_P3390013	NM_006988	13592.6	252.586	1.285401e+000	1.289325e+000	26	29	5.726165e+000	0	0	0	0	0	0	-0.431695	0	0	30	28.9927
DATA	770	5	114	0	0	A_21_P0013442	ENST00000446187	13613.8	252.522	1.286487e+000	1.291620e+000	26	29	5.686523e+000	0	0	0	0	0	0	0.577201	0	0	27.0811	29.1489
DATA	771	5	115	0	0	A_22_P00014356	lnc-SERTAD2-4:1	13635	252.5	6.816963e+000	1.564503e+000	31.5	29	5.573782e+000	0	0	0	0	0	0	7.04513	1	1	26.2212	29.0569
DATA	772	5	116	0	0	A_33_P3267543	BC048256	13656	252.5	3.925175e+000	1.351135e+000	30	29	5.573470e+000	0	0	0	0	0	0	4.05259	1	0	30	28.9054
DATA	773	5	117	0	0	A_33_P3392867	NM_006239	13677.3	252.5	1.290289e+000	1.294228e+000	23	29	5.579421e+000	0	0	0	0	0	0	-2.92409	0	0	27.0811	28.6851
DATA	774	5	118	0	0	A_22_P00014762	lnc-SLC35F5-8:1	13698.4	252.414	1.763825e+000	1.307604e+000	29	28	5.601741e+000	0	0	0	0	0	0	1.81716	1	0	30	28.3735
DATA	775	5	119	0	0	A_23_P121120	NM_023915	13719.6	252.414	1.293223e+000	1.297171e+000	25	28	5.848306e+000	0	0	0	0	0	0	-1.0863	0	0	30	28.6393
DATA	776	5	120	0	0	A_21_P0008238	lnc-AL445989.1-19:4	13740.8	252.478	1.294813e+000	1.298766e+000	26	28	5.616353e+000	0	0	0	0	0	0	-0.08444	0	0	27.0811	28.6142
DATA	777	5	121	1028	1	(+)E1A_r60_a135	E1A_r60_a135	13762	252.5	1.296472e+000	1.300528e+000	27	28	5.639114e+000	0	0	0	0	0	0	0.163474	0	0	30	28.7034
DATA	778	5	122	0	0	A_33_P3361758	NM_152647	13783	252.5	1.298176e+000	1.302140e+000	25.5	28	5.342851e+000	0	0	0	0	0	0	-0.817501	0	0	30	28.5034
DATA	779	5	123	0	0	A_21_P0003082	lnc-HES1-2:4	13804.3	252.391	1.299957e+000	1.303925e+000	26	28	5.313302e+000	0	0	0	0	0	0	-0.0768094	0	0	30	28.3951
DATA	780	5	124	0	0	A_23_P209269	NM_001033557	13825.6	252.115	7.461467e+001	7.574857e+000	106	28	5.418805e+000	0	0	0	0	0	0	76.2768	1	1	24.4106	28.3378
DATA	781	5	125	0	0	A_22_P00012249	ENST00000411431	13846.6	252.027	1.303625e+000	1.307604e+000	25	28	5.631200e+000	0	0	0	0	0	0	-1.09433	0	0	29.1201	28.346
DATA	782	5	126	0	0	A_22_P00010106	lnc-MRGPRD-1:1	13867.8	252.194	1.305583e+000	1.310065e+000	26	28	5.291878e+000	0	0	0	0	0	0	0.367565	0	0	28.5237	28.3631
DATA	783	5	127	0	0	A_33_P3335895	NM_001242376	13889	252.203	1.307562e+000	1.311553e+000	25.5	28	5.635310e+000	0	0	0	0	0	0	-0.721078	0	0	30	28.7023
DATA	784	5	128	0	0	A_24_P73599	NM_172217	13910.1	252.083	4.498997e+001	4.686832e+000	70	28	5.578342e+000	0	0	0	0	0	0	45.7188	1	1	26.6546	28.743
DATA	785	5	129	0	0	A_23_P135690	ENST00000589138	13931.4	252	3.861163e+004	3.861164e+003	39990.5	29	5.672781e+000	0	0	0	0	0	0	39176.2	1	1	29.1201	28.9247
DATA	786	5	130	0	1	ERCC-00136_67	EF011063	13952.4	252.027	1.313650e+000	1.317711e+000	27.5	29	5.780204e+000	0	0	0	0	0	0	0.116274	0	0	30	29.0374
DATA	787	5	131	0	0	A_19_P00803124	TCONS_l2_00019680	13973.5	252	1.557698e+000	1.328900e+000	27	29	5.747847e+000	0	0	0	0	0	0	1.57551	1	0	30	28.7445
DATA	788	5	132	0	0	A_24_P257511	NM_001713	13994.6	252	1.317818e+000	1.328350e+000	27	28	5.717585e+000	0	0	0	0	0	0	1.32627	0	0	30	28.6607
DATA	789	5	133	0	0	A_23_P120776	NM_005984	14015.9	251.702	7.082913e+001	7.205582e+000	94	29	5.659423e+000	0	0	0	0	0	0	71.4132	1	1	25.5572	28.7704
DATA	790	5	134	0	0	A_22_P00011670	NR_026805	14037.1	251.855	2.283071e+003	2.283110e+002	2335	28	5.385186e+000	0	0	0	0	0	0	2298.16	1	1	27.2919	28.5166
DATA	791	5	135	0	0	A_32_P751535	ENST00000440227	14058.2	251.885	1.368885e+003	1.368949e+002	1325	28	5.387579e+000	0	0	0	0	0	0	1375.75	1	1	26.8687	28.4882
DATA	792	5	136	0	0	A_22_P00012040	lnc-PLEKHB1-1:1	14079.4	252	5.954041e+000	1.457455e+000	32.5	28	5.758643e+000	0	0	0	0	0	0	5.97437	1	0	30	28.6541
DATA	793	5	137	0	0	A_22_P00015054	lnc-SNPH-1:1	14100.6	251.973	5.751999e+000	1.451224e+000	30.5	28	5.839404e+000	0	0	0	0	0	0	5.76265	1	0	30	28.6257
DATA	794	5	138	0	0	A_24_P320880	NM_022133	14121.6	252	1.330352e+000	1.338700e+000	27	28	5.313347e+000	0	0	0	0	0	0	1.0708	0	0	30	28.2027
DATA	795	5	139	0	0	A_23_P325075	NM_003800	14143.1	251.667	1.265129e+001	1.840247e+000	38	28	5.412539e+000	0	0	0	0	0	0	12.6365	1	1	23.2073	28.3606
DATA	796	5	140	0	0	A_33_P3217393	NM_001024736	14164	251.797	5.151594e+000	1.434097e+000	30	28	5.638196e+000	0	0	0	0	0	0	5.13796	1	0	30	28.2768
DATA	797	5	141	0	0	A_23_P111737	NM_005856	14185.2	251.522	1.336172e+000	1.342232e+000	26	28	5.592213e+000	0	0	0	0	0	0	0.726129	0	0	30	28.2589
DATA	798	5	142	0	0	A_19_P00318091	lnc-SNX10-2:6	14206.4	251.586	1.338049e+000	1.342134e+000	25	28	5.648014e+000	0	0	0	0	0	0	-1.19856	0	0	30	28.3313
DATA	799	5	143	0	0	A_22_P00013019	ENST00000557715	14227.5	251.676	1.339862e+000	1.345940e+000	27	28	5.254932e+000	0	0	0	0	0	0	0.726284	0	0	27.0811	28.31
DATA	800	5	144	0	0	A_22_P00021235	ENST00000565771	14248.6	251.586	1.341562e+000	1.345658e+000	24	28	5.660372e+000	0	0	0	0	0	0	-1.39139	0	0	27.501	28.7438
DATA	801	5	145	0	0	A_23_P107116	NM_007148	14270.1	251.41	1.985088e+001	2.399119e+000	44	28	5.662916e+000	0	0	0	0	0	0	19.6672	1	1	26.0017	28.5739
DATA	802	5	146	0	0	A_22_P00008425	ENST00000291478	14291	251.5	1.344742e+000	1.348848e+000	24	28	5.699440e+000	0	0	0	0	0	0	-2.22581	0	0	30	28.6815
DATA	803	5	147	0	0	A_24_P132039	NM_004290	14312.3	251.5	3.987977e+001	4.210381e+000	66	28	5.642639e+000	0	0	0	0	0	0	39.4225	1	1	24.4106	28.8005
DATA	804	5	148	0	0	A_21_P0008791	ENST00000611265	14334	251.686	5.410871e+000	1.456012e+000	31	28	5.236956e+000	0	0	0	0	0	0	5.34319	1	0	30	28.4852
DATA	805	5	149	0	0	A_21_P0003150	lnc-CBLB-7:11	14354.5	251.5	1.348761e+000	1.353437e+000	27	28	5.268684e+000	0	0	0	0	0	0	0.383504	0	0	30	28.3987
DATA	806	5	150	0	0	A_21_P0013601	TCONS_l2_00029054	14375.4	251.2	1.778667e+001	2.235322e+000	44	29	5.601187e+000	0	0	0	0	0	0	17.5363	1	1	21.1402	28.6488
DATA	807	5	151	0	0	A_33_P3668049	NM_001288758	14396.1	251.448	9.582236e+000	1.659499e+000	34.5	28	5.711738e+000	0	0	0	0	0	0	9.44033	1	1	30	28.5235
DATA	808	5	152	0	0	A_21_P0007103	lnc-MBL2-2:5	14418	251.5	1.351629e+000	1.355755e+000	25	28	5.838616e+000	0	0	0	0	0	0	-0.177555	0	0	30	28.6061
DATA	809	5	153	0	0	A_33_P3378707	NR_027053	14439.1	251.875	1.990843e+001	2.409067e+000	46	29	5.814463e+000	0	0	0	0	0	0	19.5901	1	1	23.2073	28.7398
DATA	810	5	154	0	0	A_23_P127522	NM_145014	14460.3	251.391	5.710267e+000	1.472129e+000	31.5	28.5	5.581039e+000	0	0	0	0	0	0	5.61752	1	0	30	28.6982
DATA	811	5	155	0	1	ERCC-00104_60	ERCC-00104_60	14481.5	251.324	1.353028e+000	1.359128e+000	28	29	5.511614e+000	0	0	0	0	0	0	0.71943	0	0	30	28.7781
DATA	812	5	156	0	0	A_23_P210619	NM_016407	14503.1	251.81	3.128532e+002	3.131475e+001	328	29	5.520172e+000	0	0	0	0	0	0	307.644	1	1	25.7804	28.6744
DATA	813	5	157	0	0	A_23_P66813	NM_016538	14523	250.746	1.797731e+002	1.802845e+001	202	28	5.509037e+000	0	0	0	0	0	0	176.833	1	1	27.501	28.6443
DATA	814	5	158	0	0	A_33_P3406530	ENST00000432430	14545	251.203	1.352746e+000	1.358580e+000	27	28	5.637324e+000	0	0	0	0	0	0	0.669073	0	0	30	28.5694
DATA	815	5	159	0	0	A_33_P3297305	NM_032213	14566	251.203	4.409493e+000	1.426249e+000	30	28	5.691420e+000	0	0	0	0	0	0	4.33946	1	0	28.1191	28.5666
DATA	816	5	160	0	0	A_21_P0003783	ENST00000504755	14587.4	251	1.351434e+000	1.360619e+000	26.5	28	5.501125e+000	0	0	0	0	0	0	1.15424	0	0	29.1201	28.2956
DATA	817	5	161	0	0	A_23_P204847	NM_002298	14608.1	251.912	5.882851e+003	5.882866e+002	5574	28	5.447932e+000	0	0	0	0	0	0	5795.63	1	1	25.1049	28.1733
DATA	818	5	162	0	0	A_23_P167005	NM_014373	14629.6	251.608	9.674777e+001	9.769005e+000	117	28	5.566438e+000	0	0	0	0	0	0	95.4082	1	1	24.4106	28.0681
DATA	819	5	163	0	0	A_22_P00023751	lnc-A1CF-3:1	14650.6	251	1.347757e+000	1.352736e+000	25.5	27	5.587630e+000	0	0	0	0	0	0	0.477472	0	0	29.1201	27.8008
DATA	820	5	164	66	1	DarkCorner	DarkCorner	14671.8	251	1.345995e+000	1.354431e+000	26	27	5.481219e+000	0	0	0	0	0	0	1.0695	0	0	30	26.9977
DATA	821	6	1	0	0	A_21_P0007266	lnc-ENDOD1-1:3	11233	262.203	1.489390e+000	1.493937e+000	24	26.5	5.564955e+000	0	0	0	0	0	0	-2.21926	0	0	30	26.8449
DATA	822	6	2	0	0	A_22_P00009741	lnc-MDH1B-2:1	11254.3	262.255	2.306914e+001	2.752738e+000	48	27	5.659607e+000	0	0	0	0	0	0	20.5029	1	1	24.4106	27.7051
DATA	823	6	3	0	0	A_33_P3222451	NM_001278160	11275.4	262.027	1.504515e+000	1.515950e+000	29	28	5.632069e+000	0	0	0	0	0	0	1.27251	0	0	29.1201	28.4621
DATA	824	6	4	0	0	A_23_P500741	NM_005187	11296.6	262.027	6.926881e+001	7.090809e+000	90	28	5.226795e+000	0	0	0	0	0	0	60.9955	1	1	29.1201	28.4893
DATA	825	6	5	0	0	A_23_P404162	NM_014707	11317.6	262	1.517455e+000	1.522088e+000	24	28	5.179183e+000	0	0	0	0	0	0	-1.21682	0	0	29.1201	28.6358
DATA	826	6	6	0	0	A_21_P0014322	XR_243378	11338.8	262	1.523166e+000	1.533200e+000	28	28	5.230697e+000	0	0	0	0	0	0	1.12159	0	0	30	28.6345
DATA	827	6	7	0	0	A_32_P88349	XR_426840	11359.9	261.733	1.319622e+003	1.319711e+002	1176	29	5.663859e+000	0	0	0	0	0	0	1149.14	1	1	26.4388	29.1105
DATA	828	6	8	0	0	A_23_P169017	NM_018661	11381.4	262	1.533063e+000	1.541284e+000	27.5	29	5.456431e+000	0	0	0	0	0	0	0.906359	0	0	29.1201	29.2118
DATA	829	6	9	0	0	A_22_P00010168	NR_121609	11402.4	261.973	4.923023e+000	1.618576e+000	31	29	5.898817e+000	0	0	0	0	0	0	4.26191	1	0	30	29.6141
DATA	830	6	10	0	0	A_33_P3233099	NM_015320	11423.6	261.973	1.540874e+000	1.545578e+000	26	29	5.732015e+000	0	0	0	0	0	0	-0.573209	0	0	30	29.5176
DATA	831	6	11	0	0	A_23_P136817	NM_014708	11443.9	261.81	1.638679e+001	2.254643e+000	38.5	29	5.577617e+000	0	0	0	0	0	0	14.1248	1	1	21.9382	29.4938
DATA	832	6	12	0	0	A_22_P00025394	lnc-ANKRD6-1:1	11466	261.797	1.546759e+000	1.551481e+000	25.5	29	5.524998e+000	0	0	0	0	0	0	-0.852188	0	0	30	29.1499
DATA	833	6	13	0	0	A_22_P00023351	ENST00000447206	11486.9	261.5	9.161108e+001	9.291912e+000	101	29	5.600171e+000	0	0	0	0	0	0	78.7098	1	1	23.9365	28.8556
DATA	834	6	14	0	0	A_22_P00004026	ENST00000424219	11508.2	261.806	1.550909e+000	1.555643e+000	23	28	5.695324e+000	0	0	0	0	0	0	-3.28221	0	0	28.5237	28.694
DATA	835	6	15	0	0	A_23_P92967	NM_004531	11529.4	261.586	2.470961e+001	2.920594e+000	47	29	5.644128e+000	0	0	0	0	0	0	21.1839	1	1	30	28.9037
DATA	836	6	16	0	0	A_22_P00000694	ENST00000553791	11550.5	261.676	8.405761e+000	1.770344e+000	34.5	29	5.590357e+000	0	0	0	0	0	0	7.20144	1	1	30	29.2116
DATA	837	6	17	0	0	A_33_P3258003	NM_152788	11571.6	261.586	3.666727e+000	1.601205e+000	30	29	5.680086e+000	0	0	0	0	0	0	3.14018	1	0	30	29.3194
DATA	838	6	18	0	0	A_33_P3349774	NM_144703	11592.8	261.5	4.512942e+000	1.622886e+000	31	29	5.681935e+000	0	0	0	0	0	0	3.86433	1	0	30	28.9913
DATA	839	6	19	0	0	A_23_P114307	NM_002565	11614	261.5	1.554015e+000	1.558760e+000	26	29	5.866537e+000	0	0	0	0	0	0	-0.321029	0	0	26.2212	29.5128
DATA	840	6	20	0	0	A_33_P3320643	NR_026555	11635.2	261.5	1.553545e+000	1.558288e+000	26.5	29	5.905690e+000	0	0	0	0	0	0	-0.42678	0	0	30	29.4358
DATA	841	6	21	0	0	A_21_P0009805	lnc-KCNN4-1:1	11656.3	261.5	1.909180e+000	1.569134e+000	28.5	29	5.800537e+000	0	0	0	0	0	0	1.63626	1	0	30	29.2626
DATA	842	6	22	0	0	A_22_P00021651	lnc-HNRNPAB-3:1	11677.5	261.5	1.551596e+000	1.556333e+000	25	29	5.877878e+000	0	0	0	0	0	0	-1.50709	0	0	27.9146	28.9061
DATA	843	6	23	0	0	A_21_P0010627	TCONS_l2_00001297	11698.7	261.5	1.550143e+000	1.554875e+000	26	28	5.732474e+000	0	0	0	0	0	0	-0.266199	0	0	30	28.76
DATA	844	6	24	0	0	A_21_P0009696	lnc-AC011467.1-1:1	11719.8	261.5	1.548396e+000	1.553123e+000	26	29	5.634216e+000	0	0	0	0	0	0	-0.378832	0	0	30	28.7728
DATA	845	6	25	0	0	A_22_P00002738	lnc-C20orf96-3:1	11740.7	261.463	3.628534e+001	3.946160e+000	59.5	28	5.294764e+000	0	0	0	0	0	0	31.226	1	1	24.6442	28.3617
DATA	846	6	26	0	0	A_21_P0003693	lnc-F11-3:1	11762	261.5	2.002780e+000	1.561688e+000	28	28	5.573750e+000	0	0	0	0	0	0	1.7261	1	0	30	28.6407
DATA	847	6	27	0	0	A_22_P00012448	lnc-PRPF18-3:1	11783.4	261.414	1.541464e+000	1.547389e+000	27	28	5.500382e+000	0	0	0	0	0	0	0.530321	0	0	30	28.5431
DATA	848	6	28	0	0	A_22_P00003522	ENST00000577546	11804.5	261.324	1.538642e+000	1.543339e+000	23	28	5.178664e+000	0	0	0	0	0	0	-3.5283	0	0	27.0811	28.2756
DATA	849	6	29	0	0	A_21_P0013799	TCONS_l2_00030391	11825.5	261.324	1.535634e+000	1.540322e+000	23	28	5.482329e+000	0	0	0	0	0	0	-1.881	0	0	30	28.2139
DATA	850	6	30	0	0	A_23_P153441	NM_013312	11846.5	261.186	1.592936e+001	2.213586e+000	39	28	5.637958e+000	0	0	0	0	0	0	13.8337	1	1	25.7804	28.2783
DATA	851	6	31	0	0	A_22_P00009984	lnc-MKRN2-AS1-1:1	11868	261.203	1.528875e+000	1.533542e+000	25	28	5.617717e+000	0	0	0	0	0	0	-1.30043	0	0	30	28.2505
DATA	852	6	32	0	0	A_21_P0000933	NR_125954	11889	261.203	1.525262e+000	1.529918e+000	25	28	5.681768e+000	0	0	0	0	0	0	-1.61488	0	0	30	28.5996
DATA	853	6	33	0	0	A_33_P3408983	NM_001127511	11910	261.805	1.152646e+002	1.162707e+001	126	28	5.536337e+000	0	0	0	0	0	0	100.807	1	1	21.6755	28.703
DATA	854	6	34	0	0	A_24_P3140	NM_014497	11931.3	261.153	9.140266e+001	9.266131e+000	103	28	5.713703e+000	0	0	0	0	0	0	80.1582	1	1	26.0017	28.6374
DATA	855	6	35	0	0	A_22_P00012385	lnc-PRKAA2-7:2	11952.4	260.357	1.096161e+002	1.106619e+001	119.5	28	5.736661e+000	0	0	0	0	0	0	96.404	1	1	24.8756	28.5139
DATA	856	6	36	0	0	A_23_P57137	NM_018347	11973.9	260.516	3.914660e+001	4.197032e+000	62	28	5.861819e+000	0	0	0	0	0	0	34.5266	1	1	26.4388	28.6125
DATA	857	6	37	0	0	A_23_P351168	NM_145174	11994.8	261	1.504585e+000	1.509179e+000	25	28	5.505790e+000	0	0	0	0	0	0	-1.69198	0	0	30	28.3851
DATA	858	6	38	0	0	A_23_P16523	NM_004864	12015.8	261.018	1.128341e+001	1.880747e+000	37	28	5.501294e+000	0	0	0	0	0	0	10.0097	1	1	25.5572	28.2493
DATA	859	6	39	0	0	A_21_P0006590	NR_046502	12037.4	261	1.495375e+000	1.499941e+000	26	28	5.471655e+000	0	0	0	0	0	0	-0.478573	0	0	30	27.9601
DATA	860	6	40	0	0	A_32_P195065	NM_004263	12058.4	260.973	1.490661e+000	1.495211e+000	24	28	5.552084e+000	0	0	0	0	0	0	-2.19091	0	0	30	28.2444
DATA	861	6	41	0	0	A_23_P18055	NR_024615	12079.6	260.973	9.406300e+000	1.762397e+000	36	28	5.546952e+000	0	0	0	0	0	0	8.42453	1	1	30	28.1764
DATA	862	6	42	0	0	A_22_P00017455	NR_110166	12100.6	261	1.480987e+000	1.485509e+000	25	28	5.328881e+000	0	0	0	0	0	0	-1.88082	0	0	29.1201	28.2592
DATA	863	6	43	0	0	A_33_P3386965	NM_145167	12122	260.797	1.475944e+000	1.480450e+000	25.5	28	5.614483e+000	0	0	0	0	0	0	-1.85237	0	0	30	28.3984
DATA	864	6	44	0	0	A_23_P304511	NM_032347	12143	260.797	1.151218e+001	1.934540e+000	35.5	28	5.632028e+000	0	0	0	0	0	0	10.4149	1	1	28.1191	28.483
DATA	865	6	45	0	0	A_22_P00003701	ENST00000563855	12164.2	260.806	1.465897e+000	1.470373e+000	26	28	5.437653e+000	0	0	0	0	0	0	-1.16727	0	0	28.5237	28.3337
DATA	866	6	46	0	0	A_24_P187056	NR_046228	12185.5	260.676	1.460748e+000	1.466348e+000	26.5	28	5.715792e+000	0	0	0	0	0	0	0.526785	0	0	30	28.288
DATA	867	6	47	0	0	A_22_P00018871	NR_125785	12206.5	260.676	1.455660e+000	1.462047e+000	27	28	5.943843e+000	0	0	0	0	0	0	0.688952	0	0	30	28.5056
DATA	868	6	48	0	1	ERCC-00158_78	DQ516795	12227.6	260.586	1.450515e+000	1.454943e+000	25	28	6.014151e+000	0	0	0	0	0	0	-1.65436	0	0	30	28.6581
DATA	869	6	49	0	0	A_33_P3301040	NM_001282558	12249	260.5	1.445286e+000	1.454065e+000	27.5	28	5.957026e+000	0	0	0	0	0	0	1.03686	0	0	30	28.6405
DATA	870	6	50	0	0	A_23_P110005	NM_032316	12270.1	260.571	4.766700e+001	4.980776e+000	69	28	5.838725e+000	0	0	0	0	0	0	44.0468	1	1	25.7804	28.6586
DATA	871	6	51	0	0	A_33_P3314500	NM_005961	12291.2	260.5	1.435004e+000	1.443614e+000	28	28	5.904865e+000	0	0	0	0	0	0	1.02394	0	0	30	28.6696
DATA	872	6	52	0	0	A_23_P315789	NM_000538	12312.3	260.5	4.247548e+000	1.495799e+000	30	29	5.941104e+000	0	0	0	0	0	0	3.95319	1	0	30	28.8946
DATA	873	6	53	0	0	A_24_P393461	NM_138740	12333.4	260.245	5.383044e+001	5.569506e+000	77	28.5	5.883958e+000	0	0	0	0	0	0	50.2806	1	1	23.696	28.8
DATA	874	6	54	0	0	A_23_P377819	NM_001039465	12355	260.3	1.815518e+003	1.815574e+002	1712	28	5.844565e+000	0	0	0	0	0	0	1702.03	1	1	26.2212	28.8745
DATA	875	6	55	0	0	A_22_P00003237	ENST00000460586	12375.8	260.5	1.414525e+000	1.418844e+000	24	28	5.807709e+000	0	0	0	0	0	0	-3.14092	0	0	30	28.7586
DATA	876	6	56	0	0	A_23_P314798	NM_144622	12396.3	260.321	2.109095e+001	2.539197e+000	45.5	28	5.843494e+000	0	0	0	0	0	0	19.9109	1	1	18.2295	28.4109
DATA	877	6	57	0	0	A_21_P0009497	lnc-SOCS6-4:1	12418.2	260.5	1.404494e+000	1.408781e+000	24	28	5.580952e+000	0	0	0	0	0	0	-1.82842	0	0	26.6546	28.3308
DATA	878	6	58	0	0	A_33_P3547141	AF130053	12439.4	260.414	1.399519e+000	1.406271e+000	28	28	5.357111e+000	0	0	0	0	0	0	0.793772	0	0	30	28.3252
DATA	879	6	59	0	0	A_21_P0003577	lnc-CPEB2-7:1	12460.5	260.324	1.394633e+000	1.398890e+000	26	28	5.481894e+000	0	0	0	0	0	0	-0.536803	0	0	30	28.6411
DATA	880	6	60	0	0	A_23_P202496	NM_022451	12482.2	261.038	1.144533e+001	1.803644e+000	37	28	5.620763e+000	0	0	0	0	0	0	10.9597	1	1	30	28.5117
DATA	881	6	61	0	0	A_33_P3380642	AK027833	12502.8	260.194	1.385029e+000	1.389257e+000	26	28	5.321688e+000	0	0	0	0	0	0	-0.760856	0	0	28.5237	28.3385
DATA	882	6	62	0	0	A_32_P47754	NM_001286233	12523.7	259.633	5.629241e+002	5.630943e+001	561	28	5.230387e+000	0	0	0	0	0	0	542.706	1	1	26.0017	28.2591
DATA	883	6	63	0	0	A_24_P286527	NM_022777	12545	259.491	2.607169e+001	2.949815e+000	51	29	5.530775e+000	0	0	0	0	0	0	25.2205	1	1	25.3321	28.7996
DATA	884	6	64	0	1	ERCC-00171_229	ERCC-00171_229	12566.4	260	1.371127e+000	1.378002e+000	27	29	5.586199e+000	0	0	0	0	0	0	0.835226	0	0	30	28.9971
DATA	885	6	65	0	0	A_33_P3359763	ENST00000466317	12587.4	260.027	1.366686e+000	1.370858e+000	26	29	5.684383e+000	0	0	0	0	0	0	-0.72625	0	0	30	29.0544
DATA	886	6	66	0	0	A_23_P40025	NM_014764	12609	259.75	5.530512e+003	5.530529e+002	5203	28	5.725339e+000	0	0	0	0	0	0	5402.83	1	1	27.2919	28.7596
DATA	887	6	67	0	0	A_21_P0013783	TCONS_l2_00030302	12629.6	260	1.358048e+000	1.362194e+000	25.5	29	5.666974e+000	0	0	0	0	0	0	-1.05404	0	0	30	28.9727
DATA	888	6	68	0	0	A_23_P126363	NM_021794	12650.8	260	1.353846e+000	1.357979e+000	25	29	5.660767e+000	0	0	0	0	0	0	-0.317986	0	0	30	28.7414
DATA	889	6	69	0	0	A_21_P0000905	NR_040246	12672.2	260	1.349713e+000	1.353833e+000	27	28	5.641315e+000	0	0	0	0	0	0	-0.183625	0	0	30	28.7367
DATA	890	6	70	0	0	A_23_P322043	NM_015327	12693.4	259.661	9.593917e+001	9.688405e+000	120	28	5.601795e+000	0	0	0	0	0	0	94.8756	1	1	26.4388	28.7391
DATA	891	6	71	0	0	A_22_P00011795	lnc-PGM3-1:1	12714.4	259.973	1.341831e+000	1.346414e+000	28	29	5.640479e+000	0	0	0	0	0	0	0.358837	0	0	30	29.0724
DATA	892	6	72	0	0	A_21_P0008819	lnc-GOLGA8J-2:2	12735.6	259.973	1.338049e+000	1.342134e+000	25	29	5.619985e+000	0	0	0	0	0	0	-1.94635	0	0	30	29.296
DATA	893	6	73	0	0	A_23_P13899	NM_002046	12757.1	260.237	2.330884e+003	2.330923e+002	2316	29	5.685870e+000	0	0	0	0	0	0	2324.7	1	1	26.6546	29.2619
DATA	894	6	74	0	0	A_22_P00014097	lnc-SAT2-1:1	12778	259.797	1.794801e+000	1.346845e+000	28	29	5.911980e+000	0	0	0	0	0	0	1.7948	1	0	30	29.143
DATA	895	6	75	0	0	A_23_P90079	NM_001080821	12799	259.797	1.327339e+000	1.337520e+000	27	29	5.790472e+000	0	0	0	0	0	0	1.28225	0	0	30	29.1069
DATA	896	6	76	0	0	A_23_P369471	NM_178431	12820.2	259.806	1.323988e+000	1.329963e+000	26	29	5.928448e+000	0	0	0	0	0	0	0.720529	0	0	30	29.2308
DATA	897	6	77	0	0	A_23_P6615	NM_001871	12841.5	259.676	1.202887e+001	1.789399e+000	38.5	29	5.734634e+000	0	0	0	0	0	0	12.1202	1	1	27.0811	29.1406
DATA	898	6	78	0	1	ETG05_66023	ETG05_66023	12862.5	259.676	1.317650e+000	1.321673e+000	25	29	5.542758e+000	0	0	0	1	0	0	0.00887247	0	0	27.0811	29.0146
DATA	899	6	79	66	-1	3xSLv1	3xSLv1	12883.7	259.609	1.314657e+000	1.318671e+000	25	29	5.563431e+000	0	0	0	0	0	0	-0.833669	0	0	30	29.0621
DATA	900	6	80	0	1	ERCC-00040_174	DQ883661	12905	259.5	1.311762e+000	1.315766e+000	26	29	5.632787e+000	0	0	0	0	0	0	-0.115272	0	0	30	28.9921
DATA	901	6	81	0	0	A_23_P46412	NM_001130413	12926	259.5	3.558600e+000	1.360401e+000	31	29	5.548468e+000	0	0	0	0	0	0	3.61768	1	0	26.2212	28.9624
DATA	902	6	82	0	0	A_23_P73848	NR_125733	12947.2	259.5	1.306414e+000	1.310403e+000	25	29	5.430093e+000	0	0	0	0	0	0	-2.07275	0	0	26.6546	28.8676
DATA	903	6	83	0	0	A_23_P170888	NM_001039350	12968.3	259.5	1.303917e+000	1.307898e+000	26	29	5.635400e+000	0	0	0	0	0	0	-0.641966	0	0	27.0811	28.9416
DATA	904	6	84	0	0	A_21_P0014185	AF090910	12989.5	259.5	3.720300e+000	1.357486e+000	29	29	5.796728e+000	0	0	0	0	0	0	3.80385	1	0	30	29.1822
DATA	905	6	85	0	0	A_22_P00021891	lnc-CDYL2-3:1	13010.7	259.5	1.299286e+000	1.303253e+000	26	29	5.776855e+000	0	0	0	0	0	0	-1.6022	0	0	30	29.2142
DATA	906	6	86	0	0	A_33_P3333554	ENST00000613959	13032	259.5	1.297152e+000	1.301112e+000	26	29	5.535323e+000	0	0	0	0	0	0	-0.885401	0	0	26.2212	28.9726
DATA	907	6	87	0	0	A_24_P38143	NM_017651	13053	259.5	2.422564e+000	1.321522e+000	29	29	5.503156e+000	0	0	0	0	0	0	2.48914	1	0	30	29.2204
DATA	908	6	88	0	0	A_33_P3355014	NM_182526	13073.9	259.143	5.571749e+001	5.720776e+000	84	29	5.571916e+000	0	0	0	0	0	0	57.331	1	1	25.1049	29.083
DATA	909	6	89	0	0	A_19_P00318189	NR_038889	13095.4	259.414	4.952503e+001	5.119141e+000	77	29	5.686684e+000	0	0	0	0	0	0	51.0286	1	1	27.501	28.8021
DATA	910	6	90	0	0	A_23_P74205	AF090941	13116.5	259.324	1.289947e+000	1.293885e+000	25	29	5.657364e+000	0	0	0	0	0	0	-0.749514	0	0	30	28.7888
DATA	911	6	91	0	0	A_21_P0008422	lnc-MBIP-1:1	13137.5	259.324	1.341047e+000	1.299346e+000	29	29	5.522681e+000	0	0	0	0	0	0	1.38507	1	0	30	28.8834
DATA	912	6	92	0	0	A_21_P0003965	ENST00000511758	13158.8	259.194	1.522828e+000	1.299982e+000	29	29	5.541522e+000	0	0	0	0	0	0	1.57449	1	0	30	29.1296
DATA	913	6	93	0	0	A_23_P94795	NM_003213	13180	259.203	1.285869e+000	1.291013e+000	27	28	5.531662e+000	0	0	0	0	0	0	0.580232	0	0	30	28.8711
DATA	914	6	94	0	0	A_33_P3252141	NM_019022	13200.9	258.632	4.047082e+001	4.247302e+000	65	28	5.234172e+000	0	0	0	0	0	0	41.9201	1	1	25.7804	28.4934
DATA	915	6	95	0	0	A_23_P43119	NM_033126	13222.4	259	1.299247e+000	1.294235e+000	28	28	5.197930e+000	0	0	0	0	0	0	1.3468	1	0	29.1201	28.3812
DATA	916	6	96	0	0	A_33_P3299525	NM_001029859	13243.5	259	5.365951e+000	1.394238e+000	31	28	5.636244e+000	0	0	0	0	0	0	5.56605	1	0	30	28.3682
DATA	917	6	97	0	0	A_22_P00006071	NR_038373	13264.6	259	1.282200e+000	1.286195e+000	26	28	5.428111e+000	0	0	0	0	0	0	0.149599	0	0	29.1201	28.0357
DATA	918	6	98	0	0	A_24_P143324	NM_031914	13285.6	259	1.281600e+000	1.285512e+000	26	28	5.512600e+000	0	0	0	0	0	0	-0.957397	0	0	30	28.0708
DATA	919	6	99	0	0	A_22_P00014599	lnc-SLC15A1-1:1	13306.5	258.949	2.681475e+002	2.684552e+001	302.5	28	5.699447e+000	0	0	0	0	0	0	278.539	1	1	26.2212	28.2132
DATA	920	6	100	0	0	A_21_P0006628	NR_120621	13328.2	259	1.280753e+000	1.284663e+000	25.5	28	5.799936e+000	0	0	0	0	0	0	-0.299717	0	0	28.1191	28.6312
DATA	921	6	101	0	0	A_33_P3397061	NR_024378	13349.4	259	1.280513e+000	1.287480e+000	28	29	5.746812e+000	0	0	0	0	0	0	0.921611	0	0	30	28.667
DATA	922	6	102	0	0	A_32_P2452	NM_175861	13370.4	258.973	2.635456e+000	1.311063e+000	29	29	5.476246e+000	0	0	0	0	0	0	2.73915	1	0	30	28.9574
DATA	923	6	103	0	0	A_22_P00016635	lnc-TOR3A-1:1	13391.6	258.973	1.280389e+000	1.284298e+000	28	29	5.551922e+000	0	0	0	0	0	0	-0.422911	0	0	30	28.8845
DATA	924	6	104	0	0	A_22_P00023529	lnc-PFKP-4:1	13412.8	258.776	1.217331e+002	1.224088e+001	153	29	5.597356e+000	0	0	0	0	0	0	126.513	1	1	26.0017	28.7807
DATA	925	6	105	0	0	A_24_P136124	ENST00000623513	13434	258.797	2.421978e+000	1.307263e+000	29	29	5.668014e+000	0	0	0	0	0	0	2.51662	1	0	30	28.7664
DATA	926	6	106	0	0	A_32_P416161	NM_212559	13455	258.797	1.281058e+000	1.284969e+000	27	28	5.816335e+000	0	0	0	0	0	0	-0.17227	0	0	30	28.6033
DATA	927	6	107	0	0	A_33_P3359832	A_33_P3359832	13476.2	258.806	1.281509e+000	1.291080e+000	28	28	5.804098e+000	0	0	0	0	0	0	1.25392	0	0	30	28.4125
DATA	928	6	108	0	0	A_21_P0013534	NR_027424	13497.5	258.676	1.282063e+000	1.285976e+000	24	28	5.838690e+000	0	0	0	0	0	0	-2.52155	0	0	27.0811	28.4418
DATA	929	6	109	0	0	A_23_P148150	NM_015456	13518.8	258.4	1.062613e+002	1.070374e+001	131	28	5.543714e+000	0	0	0	0	0	0	110.242	1	1	25.7804	28.2006
DATA	930	6	110	0	0	A_22_P00016050	ENST00000424257	13539.8	258.522	1.283483e+000	1.287733e+000	26	28	5.533842e+000	0	0	0	0	0	0	0.303407	0	0	30	28.1406
DATA	931	6	111	0	0	A_23_P94338	NM_006209	13561	258.5	1.284352e+000	1.288273e+000	25	28	5.631149e+000	0	0	0	0	0	0	-0.440116	0	0	30	28.2634
DATA	932	6	112	0	0	A_22_P00016432	lnc-TMEM35-1:1	13582	258.5	1.285311e+000	1.291444e+000	26	28	5.748252e+000	0	0	0	0	0	0	0.781665	0	0	26.2212	28.7164
DATA	933	6	113	0	0	A_19_P00811348	lnc-SNURF-1:3	13603.2	258.522	4.613666e+000	1.370309e+000	32	29	5.583639e+000	0	0	0	0	0	0	4.77288	1	0	27.0811	29.0646
DATA	934	6	114	0	0	A_23_P434809	NM_002964	13624.3	258.5	3.805758e+004	3.805758e+003	40069	29	5.610781e+000	0	0	0	0	0	0	39335.8	1	1	27.0811	29.1598
DATA	935	6	115	0	0	A_33_P3318960	NM_001301131	13645.4	258.607	1.304873e+002	1.311261e+001	156	29	5.523224e+000	0	0	0	0	0	0	134.739	1	1	24.8756	28.9919
DATA	936	6	116	0	0	A_21_P0010487	NR_120328	13666.7	258.5	1.290106e+000	1.294044e+000	26	29	5.560916e+000	0	0	0	0	0	0	-0.57953	0	0	30	28.8817
DATA	937	6	117	0	0	A_32_P29806	NM_003805	13687.7	258.118	3.314107e+001	3.558289e+000	59	28	5.605641e+000	0	0	0	0	0	0	34.1493	1	1	24.1747	28.4899
DATA	938	6	118	0	0	A_23_P212258	NM_000893	13709	258.5	1.293011e+000	1.296958e+000	25	28	5.811175e+000	0	0	0	0	0	0	-1.61173	0	0	30	28.5883
DATA	939	6	119	0	0	A_23_P1352	NM_003015	13730.2	258.478	1.294583e+000	1.299114e+000	26	28	5.790831e+000	0	0	0	0	0	0	0.398791	0	0	30	28.6254
DATA	940	6	120	0	0	A_24_P941376	NM_015428	13751.4	258.414	2.431454e+000	1.322716e+000	28.5	29	5.633613e+000	0	0	0	0	0	0	2.49626	1	0	30	28.783
DATA	941	6	121	0	0	A_33_P3338047	NM_001098537	13772.5	258.324	1.297913e+000	1.301876e+000	25.5	29	5.601767e+000	0	0	0	0	0	0	-0.730364	0	0	27.0811	28.8749
DATA	942	6	122	0	0	A_33_P3326904	AK125166	13793.6	258.517	2.469309e+002	2.472748e+001	269	29	5.601996e+000	0	0	0	0	0	0	252.833	1	1	25.3321	28.8717
DATA	943	6	123	0	0	A_33_P3367301	NM_152219	13814.9	258.211	1.301507e+000	1.305481e+000	26	28	5.616525e+000	0	0	0	0	0	0	-0.00688929	0	0	30	28.6429
DATA	944	6	124	0	0	A_22_P00008789	lnc-KIF7-1:1	13836	258.203	1.303390e+000	1.307369e+000	26	28	5.382281e+000	0	0	0	0	0	0	-1.29437	0	0	30	28.1816
DATA	945	6	125	0	0	A_33_P3271301	NM_181492	13857.3	258.229	1.763554e+001	2.196463e+000	44	28	5.565588e+000	0	0	0	0	0	0	17.9791	1	1	23.4529	28.1284
DATA	946	6	126	0	0	A_22_P00005190	lnc-DISP2-2:1	13878.4	258	5.203874e+000	1.410762e+000	31	28	5.617280e+000	0	0	0	0	0	0	5.29735	1	0	30	28.4116
DATA	947	6	127	0	0	A_33_P3384942	A_33_P3384942	13899.5	258	1.309302e+000	1.313299e+000	21	29	5.577999e+000	0	0	0	0	0	0	-4.33767	0	0	29.1201	28.786
DATA	948	6	128	0	0	A_22_P00019624	lnc-MFSD7-1:1	13920.6	258	2.183869e+000	1.333361e+000	28	29	5.662266e+000	0	0	0	0	0	0	2.2162	1	0	29.1201	28.9715
DATA	949	6	129	0	0	A_24_P59236	NM_001007089	13941.6	258	1.313419e+000	1.319722e+000	27	29	5.677913e+000	0	0	0	0	0	0	0.788003	0	0	29.1201	29.0478
DATA	950	6	130	0	0	A_23_P112412	NM_017746	13963.2	258.458	3.784216e+001	4.007712e+000	61	29	5.711103e+000	0	0	0	0	0	0	38.2777	1	1	23.4529	28.9868
DATA	951	6	131	0	0	A_22_P00024215	ENST00000533812	13984.6	258.717	1.455121e+001	1.965869e+000	41.5	29	5.835725e+000	0	0	0	0	0	0	14.6942	1	1	23.696	28.8993
DATA	952	6	132	0	0	A_23_P388379	NM_207303	14005.4	258	1.319812e+000	1.323946e+000	26	28	5.728419e+000	0	0	0	0	0	0	0.168459	0	0	30	28.8524
DATA	953	6	133	0	0	A_22_P00017595	ENST00000558920	14026.5	258	1.732183e+000	1.337251e+000	27	28	5.710689e+000	0	0	0	0	0	0	1.74374	1	0	29.1201	28.6512
DATA	954	6	134	0	0	A_33_P3404525	ENST00000573596	14047.6	258	1.079920e+001	1.711768e+000	36	29	5.787630e+000	0	0	0	0	0	0	10.8537	1	1	29.1201	28.86
DATA	955	6	135	0	0	A_21_P0007503	lnc-RNFT2-1:1	14068.6	258	1.326201e+000	1.330249e+000	25	28	5.791396e+000	0	0	0	0	0	0	-1.28423	0	0	29.1201	28.7048
DATA	956	6	136	0	0	A_21_P0008890	ENST00000432973	14090	257.98	2.158100e+001	2.536269e+000	47	28	5.725797e+000	0	0	0	0	0	0	21.6205	1	1	22.9591	28.7083
DATA	957	6	137	0	0	A_33_P3302613	XM_005261736	14111	257.797	1.330382e+000	1.334482e+000	27	28	5.754704e+000	0	0	0	0	0	0	0.101168	0	0	30	28.5895
DATA	958	6	138	0	0	A_33_P3266898	NM_001941	14132.2	257.806	1.332453e+000	1.336521e+000	26.5	28	5.794685e+000	0	0	0	0	0	0	-0.062562	0	0	30	28.443
DATA	959	6	139	0	0	A_23_P311144	NM_144978	14153.5	257.676	2.459184e+000	1.360946e+000	28	28	5.647902e+000	0	0	0	0	0	0	2.45236	1	0	30	28.2566
DATA	960	6	140	0	0	A_22_P00018277	ENST00000568729	14174.5	257.676	1.336437e+000	1.340517e+000	25.5	28	5.342656e+000	0	0	0	0	0	0	-1.13785	0	0	30	28.524
DATA	961	6	141	0	0	A_24_P304723	NM_000942	14196	257.7	1.659258e+002	1.664680e+001	188	28	5.562379e+000	0	0	0	0	0	0	164.979	1	1	26.2212	28.2783
DATA	962	6	142	0	0	A_24_P408457	NM_000262	14217.3	257.547	1.399277e+001	1.940424e+000	39.5	28	5.211559e+000	0	0	0	0	0	0	13.8937	1	1	24.4106	28.3068
DATA	963	6	143	0	0	A_23_P360179	NM_032442	14237.8	257.667	5.749098e+001	5.904589e+000	84	28	5.641725e+000	0	0	0	0	0	0	57.0088	1	1	25.5572	28.6819
DATA	964	6	144	0	0	A_24_P125335	NM_005408	14259.2	257.522	1.343738e+000	1.347841e+000	24	28	5.754716e+000	0	0	0	0	0	0	-1.55745	0	0	30	28.6975
DATA	965	6	145	0	0	A_21_P0005202	NR_108064	14280.4	257.586	6.004223e+000	1.477043e+000	33	28	5.824747e+000	0	0	0	0	0	0	5.93896	1	0	30	28.6989
DATA	966	6	146	0	0	A_33_P3236686	AF461897	14301.6	257.586	1.346938e+000	1.351050e+000	25	29	5.770343e+000	0	0	0	0	0	0	-0.463874	0	0	30	28.8935
DATA	967	6	147	0	0	A_33_P3337599	NM_006904	14322.7	257.5	3.193927e+000	1.389671e+000	29	28	5.564870e+000	0	0	0	0	0	0	3.15227	1	0	30	28.7447
DATA	968	6	148	0	0	A_23_P122775	NM_032730	14344	257.5	9.851722e+000	1.674324e+000	36	28	5.613754e+000	0	0	0	0	0	0	9.71363	1	1	30	28.6016
DATA	969	6	149	0	0	A_23_P171095	NM_001145073	14365	257.5	2.727649e+000	1.382187e+000	29.5	28	5.254105e+000	0	0	0	0	0	0	2.68704	1	0	30	28.3327
DATA	970	6	150	0	0	A_22_P00011598	ENST00000479098	14386.2	257.478	3.785666e+000	1.407927e+000	29	29	5.738235e+000	0	0	0	0	0	0	3.72635	1	0	30	28.7306
DATA	971	6	151	0	0	A_33_P3285570	DA194689	14407.4	257.414	1.352863e+000	1.356993e+000	25	28	5.802738e+000	0	0	0	0	0	0	-1.45974	0	0	30	28.6263
DATA	972	6	152	0	0	A_21_P0011972	TCONS_l2_00014951	14428.5	257.324	2.620910e+000	1.382810e+000	29	28	5.815017e+000	0	0	0	0	0	0	2.57668	1	0	30	28.5749
DATA	973	6	153	0	1	ERCC-00154_60	DQ854997	14449.7	257.391	3.350300e+000	1.399088e+000	29	29	5.686368e+000	0	0	0	0	0	0	3.29221	1	0	30	28.6809
DATA	974	6	154	0	0	A_21_P0004858	lnc-BTN3A2-1:1	14471	257.203	4.525119e+000	1.432144e+000	30	29	5.498456e+000	0	0	0	0	0	0	4.44538	1	0	30	28.8368
DATA	975	6	155	0	0	A_21_P0000255	NR_002561	14492	257.203	4.459908e+001	4.662376e+000	69	29	5.448998e+000	0	0	0	0	0	0	43.8048	1	1	28.1191	28.913
DATA	976	6	156	0	0	A_33_P3378777	NR_026642	14513.2	257.194	1.664734e+000	1.369256e+000	27	28	5.598305e+000	0	0	0	0	0	0	1.63501	1	0	28.5237	28.6961
DATA	977	6	157	0	0	A_23_P200780	NM_003243	14533.8	257.229	2.090599e+001	2.493477e+000	47.5	28	5.617740e+000	0	0	0	0	0	0	20.5345	1	1	23.696	28.6667
DATA	978	6	158	0	0	A_22_P00013890	ENST00000570314	14554.3	257.9	9.000623e+000	1.629917e+000	36	28	5.552836e+000	0	0	0	0	0	0	8.84142	1	1	18.2295	28.4831
DATA	979	6	159	0	1	ERCC-00054_84	DQ516731	14576.6	257	1.600206e+000	1.367371e+000	28	28	5.775743e+000	0	0	0	0	0	0	1.57293	1	0	30	28.5057
DATA	980	6	160	0	0	A_21_P0012751	ENST00000514475	14597.6	257	1.353040e+000	1.357189e+000	25.5	28	5.518854e+000	0	0	0	0	0	0	0.0688694	0	0	29.1201	28.3967
DATA	981	6	161	0	0	A_21_P0013514	TCONS_l2_00028188	14619	257.203	5.402157e+000	1.459808e+000	31	28	5.526996e+000	0	0	0	0	0	0	5.31714	1	0	28.1191	28.3903
DATA	982	6	162	66	-1	3xSLv1	3xSLv1	14640.4	257	1.350651e+000	1.354774e+000	25	28	5.908290e+000	0	0	0	0	0	0	-1.74219	0	0	29.1201	28.3003
DATA	983	6	163	0	0	A_33_P3251065	ENST00000602090	14661.4	257	2.546389e+000	1.376953e+000	28	27	5.585257e+000	0	0	0	0	0	0	2.51182	1	0	30	27.5497
DATA	984	6	164	66	1	DarkCorner	DarkCorner	14682.5	257	1.347232e+000	1.351345e+000	25	26	5.431917e+000	0	0	0	0	0	0	-1.05669	0	0	30	26.8035
DATA	985	7	1	0	0	A_23_P421175	NM_198488	11222.5	268.5	4.871453e+000	1.571005e+000	31	26	5.542997e+000	0	0	0	0	0	0	4.35371	1	0	27.9146	26.4747
DATA	986	7	2	0	0	A_24_P392480	ENST00000322217	11243.7	268.5	3.758744e+000	1.548019e+000	30	27	5.741070e+000	0	0	0	0	0	0	3.34109	1	0	30	27.245
DATA	987	7	3	0	0	A_33_P6817399	NR_038080	11265.2	268.38	2.923549e+001	3.290148e+000	51.5	28	5.960820e+000	0	0	0	0	0	0	25.8563	1	1	23.9365	28.3563
DATA	988	7	4	0	0	A_33_P3356220	NM_001165937	11286.3	268.068	5.626073e+004	5.626073e+003	49738.5	28	5.372698e+000	0	0	0	0	0	0	49535.3	1	1	25.5572	28.3041
DATA	989	7	5	0	0	A_32_P32391	NR_002171	11307.4	268.403	3.917936e+001	4.203422e+000	59	28	5.357633e+000	0	0	0	0	0	0	34.346	1	1	26.2212	28.3475
DATA	990	7	6	0	0	A_23_P117683	NM_016400	11328.2	268.036	2.302331e+002	2.307398e+001	229	29	5.695882e+000	0	0	0	0	0	0	201.091	1	1	24.8756	29
DATA	991	7	7	0	0	A_23_P318860	NM_005161	11349.5	268.056	1.529050e+000	1.533740e+000	27	29	5.624007e+000	0	0	0	0	0	0	0.071447	0	0	29.1201	29.1672
DATA	992	7	8	0	0	A_23_P118158	NM_006043	11370.6	268.027	1.533866e+000	1.541063e+000	27	29	5.478520e+000	0	0	0	0	0	0	0.763392	0	0	29.1201	29.1863
DATA	993	7	9	0	0	A_33_P3808371	AL833480	11391.5	267.412	9.646496e+001	9.769050e+000	107	29	5.736506e+000	0	0	0	0	0	0	83.475	1	1	24.4106	29.6605
DATA	994	7	10	0	0	A_33_P3340180	NM_001190214	11413	268.203	1.542180e+000	1.550491e+000	27	29	5.836070e+000	0	0	0	0	0	0	0.911524	0	0	30	29.5509
DATA	995	7	11	0	0	A_24_P299210	ENST00000262676	11434	268.203	1.545528e+000	1.550259e+000	26	29	5.225022e+000	0	0	0	0	0	0	0.0528879	0	0	30	29.1283
DATA	996	7	12	0	0	A_21_P0011171	TCONS_l2_00007050	11455.4	268	1.548367e+000	1.553094e+000	24	29	5.450443e+000	0	0	0	0	0	0	-2.94795	0	0	29.1201	29.1889
DATA	997	7	13	0	0	A_22_P00002041	lnc-BHLHE41-2:12	11476.5	268	1.550812e+000	1.555546e+000	25	29	5.598192e+000	0	0	0	0	0	0	-2.38812	0	0	30	29.1508
DATA	998	7	14	0	0	A_23_P35293	NM_005268	11497.6	268	1.552815e+000	1.557555e+000	26	29	5.787867e+000	0	0	0	0	0	0	-0.0214404	0	0	29.1201	28.8867
DATA	999	7	15	0	0	A_33_P3311711	A_33_P3311711	11518.6	268	1.554381e+000	1.561078e+000	26.5	28	5.760313e+000	0	0	0	0	0	0	0.668162	0	0	30	28.6507
DATA	1000	7	16	0	0	A_33_P3319126	NM_175710	11540.3	266.912	4.536101e+001	4.796807e+000	65	29	5.631689e+000	0	0	0	0	0	0	38.8173	1	1	24.6442	29.2154
DATA	1001	7	17	0	0	A_19_P00322533	NR_110453	11561.1	267.896	4.452005e+000	1.623261e+000	30	29	5.257388e+000	0	0	0	0	0	0	3.80693	1	0	30	29.2704
DATA	1002	7	18	0	0	A_33_P3403237	NM_001144995	11582.4	268	1.871291e+000	1.572604e+000	28	29	5.537182e+000	0	0	0	0	0	0	1.59972	1	0	30	29.0464
DATA	1003	7	19	0	0	A_33_P3372397	AK130111	11604.1	268.088	1.820144e+001	2.398136e+000	43	29	5.767390e+000	0	0	0	0	0	0	15.5598	1	1	28.1191	29.1785
DATA	1004	7	20	0	0	A_23_P37127	NM_004496	11624.6	267.973	1.556294e+000	1.561046e+000	25	29	5.986755e+000	0	0	0	1	0	0	-0.974844	0	0	29.1201	29.5033
DATA	1005	7	21	0	0	A_33_P3292208	ENST00000421282	11645.7	267.9	1.555555e+000	1.560304e+000	26	29	5.947614e+000	0	0	0	0	0	0	-0.667711	0	0	30	29.3008
DATA	1006	7	22	0	0	A_22_P00020059	lnc-NDUFV1-1:1	11667	267.797	1.554466e+000	1.565144e+000	28	29	5.767083e+000	0	0	0	0	0	0	1.16554	0	0	30	28.846
DATA	1007	7	23	0	0	A_33_P3248231	XR_171099	11688	267.5	1.553011e+000	1.558410e+000	27.5	28	5.812560e+000	0	0	0	0	0	0	0.388054	0	0	30	28.4146
DATA	1008	7	24	0	0	A_33_P3351693	ENST00000531371	11709.2	267.522	1.551350e+000	1.556086e+000	28	29	5.700342e+000	0	0	0	0	0	0	-0.197939	0	0	30	28.755
DATA	1009	7	25	0	0	A_33_P3355703	NR_126498	11730.5	267.676	1.549433e+000	1.554163e+000	27	28	5.219220e+000	0	0	0	0	0	0	-0.389165	0	0	30	28.4783
DATA	1010	7	26	0	0	A_21_P0014609	THC2641466	11751.5	267.676	1.547216e+000	1.551939e+000	26	28	5.460540e+000	0	0	0	0	0	0	-0.996626	0	0	30	28.3603
DATA	1011	7	27	0	0	A_21_P0002654	lnc-TRMT61B-4:1	11772.7	267.5	2.326880e+000	1.566752e+000	29	28	5.837103e+000	0	0	0	0	0	0	2.00467	1	0	30	28.6657
DATA	1012	7	28	0	0	A_23_P254181	NR_034104	11794	267.5	2.668368e+000	1.569457e+000	29	28	5.567195e+000	0	0	0	0	0	0	2.30299	1	0	30	28.4862
DATA	1013	7	29	0	0	A_33_P3418209	NM_004791	11815	267.5	2.098325e+000	1.557838e+000	30	28	5.362845e+000	0	0	0	0	0	0	1.81448	1	0	30	28.459
DATA	1014	7	30	0	0	A_21_P0008596	lnc-C15orf2-2:14	11836.2	267.5	1.535744e+000	1.540432e+000	25	28	5.421906e+000	0	0	0	0	0	0	-0.90717	0	0	30	28.2745
DATA	1015	7	31	0	0	A_21_P0005654	XR_246645	11857.3	267.5	1.532337e+000	1.537015e+000	26	28	5.340699e+000	0	0	0	0	0	0	-1.14258	0	0	30	28.3143
DATA	1016	7	32	0	0	A_22_P00001548	NR_120415	11878.6	267.414	1.528685e+000	1.533355e+000	27	28	5.650467e+000	0	0	0	0	0	0	0.0284641	0	0	30	28.4963
DATA	1017	7	33	0	0	A_23_P99771	NM_006029	11900.2	266.818	4.244786e+002	4.247540e+001	389	28	5.698912e+000	0	0	0	0	0	0	370.495	1	1	23.696	28.7892
DATA	1018	7	34	0	0	A_23_P65157	NM_005694	11921	266.72	1.688701e+002	1.695577e+001	172	28	5.310858e+000	0	0	0	0	0	0	147.773	1	1	22.7082	28.5452
DATA	1019	7	35	0	0	A_23_P48816	NM_004212	11942	267.5	1.516854e+000	1.521484e+000	24	28	5.739021e+000	0	0	0	0	0	0	-2.03525	0	0	30	28.2949
DATA	1020	7	36	0	0	A_33_P3274189	A_33_P3274189	11963.2	267.5	1.003414e+001	1.819000e+000	34	28	5.793886e+000	0	0	0	0	0	0	8.82797	1	1	26.6546	28.3981
DATA	1021	7	37	0	0	A_22_P00013593	lnc-RP11-503N18.3.1-3:1	11984.4	267.414	1.508155e+000	1.512760e+000	26	28	5.683428e+000	0	0	0	0	0	0	-0.714246	0	0	30	28.7523
DATA	1022	7	38	0	0	A_22_P00020442	lnc-RMND5A-1:2	12005.5	267.056	2.027387e+000	1.521730e+000	28	28	5.192621e+000	0	0	0	0	0	0	1.79438	1	0	29.1201	28.2696
DATA	1023	7	39	0	0	A_23_P21673	NM_017794	12025.9	266.825	4.068605e+001	4.337565e+000	63.5	28	5.572050e+000	0	0	0	0	0	0	36.1184	1	1	25.5572	28.1313
DATA	1024	7	40	0	0	A_32_P78101	NM_032880	12047.8	267.194	1.494245e+000	1.498807e+000	25	28	5.633709e+000	0	0	0	0	0	0	-2.13045	0	0	30	28.1277
DATA	1025	7	41	0	0	A_24_P124973	NM_138704	12068.4	266.531	3.556988e+001	3.857997e+000	56	28	5.459683e+000	0	0	0	0	0	0	31.7807	1	1	24.4106	28.2891
DATA	1026	7	42	0	0	A_33_P3311056	NM_004168	12090.2	266.741	8.843227e+002	8.844480e+001	799	28	5.496211e+000	0	0	0	0	0	0	792.786	1	1	26.0017	28.281
DATA	1027	7	43	0	0	A_23_P122815	NM_001219	12111.2	266.921	4.261413e+001	4.512425e+000	64	28	5.209069e+000	0	0	0	0	0	0	38.3299	1	1	27.2919	28.3282
DATA	1028	7	44	0	0	A_22_P00001117	XR_244692	12132.5	267	7.553902e+000	1.660715e+000	34	28	5.471820e+000	0	0	0	0	0	0	6.81769	1	1	30	28.2618
DATA	1029	7	45	0	0	A_23_P91619	NM_002415	12153.3	266.135	3.756954e+003	3.756983e+002	3348	28	5.686767e+000	0	0	0	0	0	0	3402.65	1	1	24.1747	28.3615
DATA	1030	7	46	0	0	A_21_P0010254	lnc-UMODL1-1:2	12174.6	267	1.464316e+000	1.468787e+000	25	28	5.470284e+000	0	0	0	0	0	0	-0.660793	0	0	30	28.2492
DATA	1031	7	47	0	0	A_21_P0012606	NR_121639	12196	266.797	1.459082e+000	1.463537e+000	23	28	5.750435e+000	0	0	0	0	0	0	-4.3361	0	0	28.1191	28.1449
DATA	1032	7	48	0	0	A_24_P102895	NM_015023	12216.9	266.464	9.473964e+001	9.585553e+000	116	28	6.069942e+000	0	0	0	0	0	0	86.7145	1	1	25.7804	28.6779
DATA	1033	7	49	0	0	A_33_P3358851	A_33_P3358851	12238.4	267	1.448727e+000	1.453472e+000	26	28	6.117069e+000	0	0	0	0	0	0	0.281338	0	0	30	28.761
DATA	1034	7	50	0	0	A_33_P3290249	NM_001004690	12259.4	266.973	1.443547e+000	1.447954e+000	26	28	6.080692e+000	0	0	0	0	0	0	-0.787599	0	0	30	28.8321
DATA	1035	7	51	0	0	A_22_P00022405	ENST00000448740	12280.6	266.973	5.409406e+000	1.540824e+000	32	28	5.945521e+000	0	0	0	0	0	0	5.00478	1	0	30	28.715
DATA	1036	7	52	0	0	A_23_P120822	NM_016327	12301	267.311	2.347081e+001	2.752441e+000	50	29	6.140015e+000	0	0	0	0	0	0	21.7906	1	1	21.9382	29.0917
DATA	1037	7	53	0	0	A_22_P00014426	lnc-SGSH-1:1	12323.1	266.712	1.443151e+001	2.033251e+000	40	29	6.111336e+000	0	0	0	0	0	0	13.4496	1	1	24.4106	28.9206
DATA	1038	7	54	0	0	A_23_P54205	NM_017926	12344	266.797	1.611974e+000	1.436248e+000	29	28	6.048234e+000	0	0	0	0	0	0	1.50767	1	0	30	28.6835
DATA	1039	7	55	0	0	A_22_P00016512	ENST00000443479	12365.3	266.609	1.417647e+000	1.421974e+000	26	28	5.919098e+000	0	0	0	0	0	0	-0.448163	0	0	27.2919	28.7059
DATA	1040	7	56	0	0	A_22_P00018797	ENST00000414598	12386.5	266.676	1.412564e+000	1.416876e+000	26.5	28	5.780363e+000	0	0	0	0	0	0	-0.70581	0	0	27.0811	28.5854
DATA	1041	7	57	0	0	A_21_P0011950	ENST00000451884	12407.6	266.586	1.664341e+001	2.182491e+000	41.5	28	5.650561e+000	0	0	0	0	0	0	15.7358	1	1	27.501	28.2912
DATA	1042	7	58	0	0	A_23_P167497	NM_001962	12428.8	266.522	1.402516e+000	1.406797e+000	26	28	5.383059e+000	0	0	0	0	0	0	-0.539653	0	0	27.0811	28.3187
DATA	1043	7	59	0	0	A_33_P3311353	NM_175741	12450	266.5	1.397553e+000	1.401820e+000	26	29	5.575334e+000	0	0	0	0	0	0	-0.191525	0	0	30	28.7178
DATA	1044	7	60	0	0	A_22_P00000656	lnc-ACTG1-1:1	12471	266.5	7.846443e+000	1.602232e+000	34	29	5.683549e+000	0	0	0	0	0	0	7.49751	1	1	26.2212	28.6994
DATA	1045	7	61	0	0	A_33_P3424489	ENST00000390305	12491.8	266.357	1.826366e+001	2.296469e+000	42	28	5.278199e+000	0	0	0	0	0	0	17.5113	1	1	25.5572	28.2169
DATA	1046	7	62	0	0	A_23_P315122	NM_004097	12513	266.103	3.250382e+002	3.253342e+001	336	28	5.229296e+000	0	0	0	0	0	0	312.724	1	1	25.3321	28.2075
DATA	1047	7	63	0	0	A_33_P3262475	ENST00000474333	12534.6	266.414	1.378406e+000	1.382614e+000	25.5	29	5.572538e+000	0	0	0	0	0	0	-1.17683	0	0	30	28.6085
DATA	1048	7	64	0	0	A_21_P0006867	lnc-C10orf136-1:11	12555.7	266.5	3.400330e+000	1.419343e+000	29.5	29	5.294193e+000	0	0	0	0	0	0	3.29378	1	0	30	29.117
DATA	1049	7	65	0	0	A_22_P00021123	lnc-CHAC1-2:1	12577	266.5	1.369263e+000	1.373443e+000	24	29	5.164905e+000	0	0	0	0	0	0	-2.2995	0	0	26.2212	29.0064
DATA	1050	7	66	0	0	A_23_P143374	NM_025176	12597.6	266.4	3.707857e+001	3.952552e+000	62	28	5.682042e+000	0	0	0	0	0	0	36.1502	1	1	17.2609	28.7981
DATA	1051	7	67	0	0	A_33_P3220113	NM_001202473	12619.2	266.478	1.360492e+000	1.364645e+000	26	29	5.875920e+000	0	0	0	0	0	0	-0.826746	0	0	27.0811	29.0347
DATA	1052	7	68	0	0	A_22_P00008722	lnc-KIAA1609-1:1	12640.5	266.324	1.356204e+000	1.360344e+000	25.5	29	5.845989e+000	0	0	0	0	0	0	-0.167769	0	0	30	28.7017
DATA	1053	7	69	0	0	A_24_P203298	NM_178827	12661.5	266.324	1.352074e+000	1.361187e+000	28	28	5.794817e+000	0	0	0	0	0	0	1.1456	0	0	30	28.5259
DATA	1054	7	70	0	0	A_22_P00013658	ENST00000519248	12682.7	266.1	1.347995e+000	1.352110e+000	25	28	5.518043e+000	0	0	0	0	0	0	-0.922066	0	0	30	28.4938
DATA	1055	7	71	0	0	A_21_P0005160	lnc-CCHCR1-1:4	12703.8	266.194	1.344052e+000	1.348155e+000	25	29	5.645816e+000	0	0	0	0	0	0	-0.806081	0	0	28.5237	28.8403
DATA	1056	7	72	0	0	A_22_P00018405	NR_110260	12725	266.203	1.340188e+000	1.344280e+000	26	29	5.715966e+000	0	0	0	0	0	0	-0.187544	0	0	30	29.0879
DATA	1057	7	73	0	1	ERCC-00097_63	ERCC-00097_63	12746.3	266.1	1.336412e+000	1.340492e+000	25	29	5.681257e+000	0	0	0	1	0	0	-1.74255	0	0	28.3221	29.0984
DATA	1058	7	74	0	0	A_21_P0012859	ENST00000507373	12767.4	266	1.332787e+000	1.336856e+000	24.5	29	5.958897e+000	0	0	0	0	0	0	-1.16864	0	0	29.1201	29.451
DATA	1059	7	75	0	0	A_23_P23719	NM_007259	12789	266.262	2.699221e+001	3.010544e+000	52	29	6.224088e+000	0	0	0	0	0	0	27.024	1	1	27.0811	29.5931
DATA	1060	7	76	0	0	A_33_P3413384	A_33_P3413384	12809.6	266	3.005848e+000	1.363457e+000	29	29	5.916234e+000	0	0	0	0	0	0	3.01697	1	0	30	29.2567
DATA	1061	7	77	0	0	A_33_P3212909	NM_033400	12830.6	266	1.322593e+000	1.326631e+000	26	28	5.812874e+000	0	0	0	0	0	0	-1.08057	0	0	29.1201	28.9767
DATA	1062	7	78	0	0	A_21_P0002570	lnc-RNF144A-3:1	12852	265.797	6.455752e+000	1.472471e+000	33	28.5	5.836856e+000	0	0	0	0	0	0	6.51148	1	0	28.1191	28.9634
DATA	1063	7	79	0	0	A_33_P3407013	XM_005249745	12873.2	266	1.316326e+000	1.320760e+000	28	29	5.715801e+000	0	0	0	0	0	0	0.335218	0	0	28.1191	29.0048
DATA	1064	7	80	0	0	A_24_P201531	NM_001655	12894.4	266	3.329385e+001	3.580549e+000	60	28.5	5.637290e+000	0	0	0	0	0	0	33.7345	1	1	29.1201	28.9251
DATA	1065	7	81	0	0	A_21_P0002423	lnc-HNRPLL-1:1	12915.4	265.973	1.334453e+000	1.321341e+000	28	28	5.676050e+000	0	0	0	0	0	0	1.35501	1	0	30	28.7218
DATA	1066	7	82	0	0	A_24_P136211	ENST00000460876	12936.4	265.638	9.321262e+003	9.321272e+002	9512.5	29	5.490267e+000	0	0	0	0	0	0	9484.21	1	1	25.3321	28.8728
DATA	1067	7	83	0	0	A_21_P0003226	lnc-TRAK1-1:1	12958.1	265.755	2.140883e+001	2.509494e+000	47	29	5.501383e+000	0	0	0	0	0	0	21.8268	1	1	24.4106	28.9101
DATA	1068	7	84	0	0	A_21_P0004921	XR_426101	12979.3	265.182	1.525831e+002	1.531417e+001	182	29	5.685004e+000	0	0	0	0	0	0	155.855	1	1	24.6442	29.1573
DATA	1069	7	85	0	0	A_21_P0007218	ENST00000463943	12999.9	265.235	7.269822e+001	7.385944e+000	104	29	5.903662e+000	0	0	0	0	0	0	74.3856	1	1	24.1747	29.5229
DATA	1070	7	86	0	0	A_33_P3276856	NM_001198542	13021.3	265.609	1.298373e+000	1.302336e+000	25	29	5.610296e+000	0	0	0	0	0	0	-1.41774	0	0	30	29.2657
DATA	1071	7	87	0	0	A_23_P115137	NM_006402	13042.2	265.143	6.993261e+002	6.994470e+001	727	29	5.156828e+000	0	0	0	0	0	0	717.905	1	1	25.1049	29.1596
DATA	1072	7	88	0	0	A_24_P383581	NM_205767	13063.1	265.036	2.229302e+002	2.233080e+001	254	29	5.534964e+000	0	0	0	0	0	0	229.19	1	1	24.6442	29.4646
DATA	1073	7	89	0	0	A_24_P169386	ENST00000610442	13084.8	265.522	4.463950e+000	1.371225e+000	31	29	5.628751e+000	0	0	0	0	0	0	4.59582	1	0	30	29.3487
DATA	1074	7	90	0	0	A_23_P121686	NM_004757	13105.5	265.164	2.069892e+002	2.073938e+001	235.5	29	5.726308e+000	0	0	0	0	0	0	213.376	1	1	25.3321	29.0209
DATA	1075	7	91	0	0	A_23_P205216	NM_006649	13127	265.5	6.727137e+000	1.457801e+000	33.5	28	5.566388e+000	0	0	0	0	0	0	6.94313	1	1	30	28.8249
DATA	1076	7	92	0	0	A_23_P170534	NM_004479	13147.8	265.113	1.487026e+001	1.969833e+000	42	28	5.556683e+000	0	0	0	0	0	0	15.3644	1	1	26.2212	28.7054
DATA	1077	7	93	0	0	A_33_P3230841	NM_001003892	13169.3	265.5	1.286662e+000	1.292563e+000	27	29	5.461723e+000	0	0	0	0	0	0	0.738413	0	0	30	28.9879
DATA	1078	7	94	0	0	A_33_P3317998	NM_001040433	13190.6	265.414	1.285488e+000	1.289413e+000	25	28	5.078132e+000	0	0	0	0	0	0	-1.46002	0	0	30	28.5008
DATA	1079	7	95	0	0	A_33_P3393331	NM_152599	13211.7	265.5	1.284458e+000	1.288379e+000	26	28	5.205057e+000	0	0	0	0	0	0	-0.501499	0	0	30	28.3744
DATA	1080	7	96	0	0	A_21_P0000856	NR_038974	13232.3	265.146	2.090940e+001	2.455531e+000	49	28	5.210834e+000	0	0	0	0	0	0	21.6784	1	1	21.6755	28.321
DATA	1081	7	97	0	0	A_23_P111811	NM_019071	13253.7	265.276	1.891014e+002	1.895387e+001	219	28	5.660418e+000	0	0	0	0	0	0	196.177	1	1	25.3321	28.0824
DATA	1082	7	98	0	0	A_33_P3407384	ENST00000373413	13275.2	265.478	1.282105e+000	1.286019e+000	26	28	5.319480e+000	0	0	0	0	0	0	-0.211662	0	0	30	27.9276
DATA	1083	7	99	0	0	A_33_P3381097	NM_001005324	13296.5	265.324	1.281563e+000	1.285475e+000	23	28	5.716455e+000	0	0	0	0	0	0	-1.92985	0	0	27.0811	28.2874
DATA	1084	7	100	0	0	A_23_P113523	NM_012227	13317.1	265.295	8.544625e+002	8.545592e+001	878	28	5.797295e+000	0	0	0	0	0	0	887.548	1	1	26.2212	28.6372
DATA	1085	7	101	0	1	ERCC-00028_121	ERCC-00028_121	13338.7	265.1	1.280856e+000	1.284766e+000	27	28	5.770343e+000	0	0	0	0	0	0	-0.163907	0	0	28.3221	28.6977
DATA	1086	7	102	0	0	A_22_P00011766	NR_038284	13360	265.203	1.280690e+000	1.284767e+000	27	29	5.745163e+000	0	0	0	0	0	0	0.215422	0	0	28.1191	28.8989
DATA	1087	7	103	0	0	A_23_P61466	NM_174941	13381	265.203	1.280640e+000	1.284549e+000	25	29	5.663627e+000	0	0	0	0	0	0	-1.13673	0	0	30	29.115
DATA	1088	7	104	0	0	A_33_P3464438	ENST00000619530	13402.3	265.1	1.280703e+000	1.284840e+000	27	29	5.682851e+000	0	0	0	0	0	0	0.251001	0	0	30	28.9717
DATA	1089	7	105	0	0	A_32_P151366	NM_012241	13422.4	264.682	1.847436e+001	2.250254e+000	45	29	5.587226e+000	0	0	0	0	0	0	19.1943	1	1	23.2073	28.9941
DATA	1090	7	106	0	0	A_33_P3401169	ENST00000331828	13444.3	264.574	1.559224e+001	2.020537e+000	43	28	5.584674e+000	0	0	0	0	0	0	16.1961	1	1	24.8756	28.4077
DATA	1091	7	107	0	0	A_33_P3337831	ENST00000366579	13465.6	265	1.281584e+000	1.285497e+000	25	28	5.961392e+000	0	0	0	0	0	0	-1.04407	0	0	30	28.4682
DATA	1092	7	108	0	0	A_24_P874052	lnc-IDS-2:1	13486.6	265	1.282098e+000	1.286012e+000	25	28	5.829125e+000	0	0	0	0	0	0	-1.67238	0	0	30	28.4234
DATA	1093	7	109	0	0	A_23_P17354	NM_024034	13508	264.797	1.282720e+000	1.286636e+000	27	28	5.482653e+000	0	0	0	0	0	0	-0.0793815	0	0	28.1191	28.2227
DATA	1094	7	110	0	0	A_33_P3210223	ENST00000375948	13529.4	265	5.271260e+000	1.391126e+000	30	28	5.434042e+000	0	0	0	0	0	0	5.46551	1	0	29.1201	28.0178
DATA	1095	7	111	0	0	A_33_P3410806	NM_182848	13550.4	265	1.284300e+000	1.288221e+000	24	28	5.233228e+000	0	0	0	0	0	0	-1.84281	0	0	30	28.188
DATA	1096	7	112	0	0	A_32_P72940	NM_007209	13571.8	264.741	1.686448e+003	1.686497e+002	1760.5	28	5.748904e+000	0	0	0	0	0	0	1746.2	1	1	26.0017	28.4308
DATA	1097	7	113	0	0	A_21_P0003339	ENST00000514401	13592.6	265	1.286266e+000	1.290193e+000	26	28	5.677681e+000	0	0	0	0	0	0	-0.321677	0	0	29.1201	28.723
DATA	1098	7	114	0	0	A_23_P91619	NM_002415	13614.2	264.828	3.500422e+003	3.500445e+002	3593	29	5.587337e+000	0	0	0	0	0	0	3618.33	1	1	27.2919	29.2206
DATA	1099	7	115	1028	1	(+)E1A_r60_3	E1A_r60_3	13635	264.797	2.174869e+000	1.310707e+000	27	29	5.626807e+000	0	0	0	0	0	0	2.24603	1	0	28.1191	29.1493
DATA	1100	7	116	0	0	A_22_P00014754	ENST00000424612	13656	264.797	1.289902e+000	1.293840e+000	25	29	5.588840e+000	0	0	0	0	0	0	-1.01031	0	0	30	28.9019
DATA	1101	7	117	0	0	A_23_P83634	NM_001139	13677.3	264.609	7.569782e+000	1.500217e+000	35	28	5.291135e+000	0	0	0	0	0	0	7.80119	1	1	27.2919	28.3476
DATA	1102	7	118	0	0	A_32_P48825	NM_080747	13697.9	264.327	8.694059e+001	8.790220e+000	115	28	5.520597e+000	0	0	0	0	0	0	89.5005	1	1	24.1747	28.1728
DATA	1103	7	119	0	0	A_21_P0000014	NM_001146096	13719.6	264.586	1.798326e+000	1.310664e+000	28	28	5.843076e+000	0	0	0	0	0	0	1.84897	1	0	30	28.6656
DATA	1104	7	120	0	0	A_23_P373799	NM_020943	13740.6	264.74	3.301646e+001	3.548324e+000	61	28	5.758660e+000	0	0	0	0	0	0	33.9037	1	1	23.9365	28.9222
DATA	1105	7	121	0	0	A_33_P3255544	NM_001280801	13762	264.7	3.361019e+002	3.363538e+001	351	29	5.703933e+000	0	0	0	0	0	0	344.677	1	1	26.2212	28.9453
DATA	1106	7	122	0	0	A_21_P0006216	lnc-PAPPA-3:1	13783	264.5	1.299394e+000	1.303360e+000	26	29	5.596079e+000	0	0	0	0	0	0	-0.0519585	0	0	30	28.8594
DATA	1107	7	123	0	0	A_33_P3391090	AK094921	13804.3	264.5	1.788888e+000	1.317407e+000	28.5	29	5.644674e+000	0	0	0	0	0	0	1.82949	1	0	30	28.8403
DATA	1108	7	124	0	0	A_21_P0005761	lnc-ZNF572-1:7	13825.5	264.5	1.303121e+000	1.307100e+000	26	28	5.537298e+000	0	0	0	0	0	0	-0.718357	0	0	30	28.2466
DATA	1109	7	125	0	0	A_22_P00022877	lnc-IL15RA-1:1	13846.5	264.426	6.229165e+001	6.365220e+000	91.5	28	5.706628e+000	0	0	0	0	0	0	63.52	1	1	24.4106	28.0941
DATA	1110	7	126	0	0	A_32_P141969	ENST00000394480	13867.8	264.478	1.307039e+000	1.311030e+000	26	28	5.676888e+000	0	0	0	0	0	0	-0.884666	0	0	27.0811	28.1284
DATA	1111	7	127	0	0	A_33_P3777584	NM_032861	13889	264.5	1.309078e+000	1.318751e+000	27	28	5.822932e+000	0	0	0	0	0	0	1.24261	0	0	30	28.6356
DATA	1112	7	128	0	0	A_21_P0005231	ENST00000436266	13910	264.5	1.311130e+000	1.315132e+000	25	29	6.084916e+000	0	0	0	0	0	0	-0.398671	0	0	30	29.2496
DATA	1113	7	129	0	0	A_22_P00021224	lnc-PARN-7:2	13931.2	264.478	1.313233e+000	1.317981e+000	26	29	6.108657e+000	0	0	0	0	0	0	0.447065	0	0	30	29.3748
DATA	1114	7	130	0	0	A_22_P00014842	lnc-SLC48A1-1:4	13951.8	264.786	6.528391e+000	1.472042e+000	33	29	6.024059e+000	0	0	0	0	0	0	6.60495	1	0	17.9125	29.3387
DATA	1115	7	131	0	0	A_33_P3260964	NR_024441	13973.5	264.324	1.317484e+000	1.321506e+000	26	29	5.828804e+000	0	0	0	0	0	0	-0.487685	0	0	30	28.9463
DATA	1116	7	132	0	0	A_22_P00010262	NR_126000	13994.8	264.194	1.319642e+000	1.325311e+000	26	28	5.962483e+000	0	0	0	0	0	0	0.664792	0	0	30	28.8328
DATA	1117	7	133	0	0	A_33_P3339212	NM_004237	14016	264.203	2.678345e+000	1.352637e+000	31	28	5.671914e+000	0	0	0	0	0	0	2.69648	1	0	30	28.5708
DATA	1118	7	134	0	0	A_23_P146811	NM_030793	14036.7	264.019	1.829443e+001	2.260605e+000	45.5	28	5.321633e+000	0	0	0	0	0	0	18.3891	1	1	24.8756	28.5353
DATA	1119	7	135	0	0	A_33_P3235004	NM_001256012	14058.4	264	2.488652e+000	1.353267e+000	29	28	5.313030e+000	0	0	0	0	0	0	2.49734	1	0	29.1201	28.3746
DATA	1120	7	136	0	0	A_23_P89249	NM_001005862	14079.5	263.934	3.586070e+001	3.825574e+000	61	28	5.866335e+000	0	0	0	0	0	0	35.9278	1	1	26.2212	28.9324
DATA	1121	7	137	0	0	A_22_P00003766	ENST00000615852	14101	264	6.797536e+001	6.927300e+000	93	28	5.859300e+000	0	0	0	0	0	0	67.9905	1	1	26.4388	28.6803
DATA	1122	7	138	0	0	A_24_P287473	NM_021818	14121.4	263.984	3.891570e+001	4.114700e+000	64	28	5.827560e+000	0	0	0	0	0	0	38.8648	1	1	26.4388	28.4663
DATA	1123	7	139	0	1	ETG09_35454	ETG09_35454	14142.8	264	1.334620e+000	1.339339e+000	26	27	5.208346e+000	0	0	0	0	0	0	0.414196	0	0	30	27.343
DATA	1124	7	140	0	0	A_23_P359214	NR_033957	14164.2	264	1.525186e+000	1.349410e+000	28	28	5.674797e+000	0	0	0	0	0	0	1.51844	1	0	30	28.2986
DATA	1125	7	141	0	0	A_24_P10226	NM_024966	14185.4	264	1.338683e+000	1.342770e+000	26	28	5.726867e+000	0	0	0	0	0	0	-0.974769	0	0	29.1201	28.2994
DATA	1126	7	142	0	0	A_21_P0003632	lnc-RAP1GDS1-3:4	14206.1	263.649	1.284943e+002	1.291959e+001	156	28	5.574889e+000	0	0	0	0	0	0	127.56	1	1	25.7804	28.2991
DATA	1127	7	143	0	1	ERCC-00051_60	DQ516740	14227.5	264	1.360289e+000	1.353435e+000	27	28	5.149812e+000	0	0	0	0	0	0	1.34842	1	0	29.1201	28.2104
DATA	1128	7	144	0	0	A_21_P0012863	ENST00000511707	14248.6	264	1.344286e+000	1.348465e+000	27	28	5.916332e+000	0	0	0	0	0	0	0.141282	0	0	29.1201	28.7556
DATA	1129	7	145	0	0	A_21_P0012529	NR_110123	14269.8	263.806	1.345968e+000	1.350077e+000	25	28	5.756390e+000	0	0	0	0	0	0	-1.25046	0	0	30	28.8214
DATA	1130	7	146	0	0	A_23_P34741	NM_015871	14291.1	263.911	1.273808e+002	1.280960e+001	152	29	5.828497e+000	0	0	0	0	0	0	125.786	1	1	25.3321	29.1691
DATA	1131	7	147	0	0	A_21_P0006087	ENST00000436671	14312.2	263.806	1.349143e+000	1.355998e+000	27	29	5.664124e+000	0	0	0	0	0	0	0.8493	0	0	30	28.9984
DATA	1132	7	148	0	0	A_33_P3260322	NM_033334	14333.6	263.792	3.463282e+001	3.718810e+000	60	28	5.404252e+000	0	0	0	0	0	0	34.1247	1	1	23.696	28.496
DATA	1133	7	149	0	0	A_22_P00007180	lnc-GNS-1:1	14354.5	263.676	6.547764e+000	1.505787e+000	32.5	28	5.564286e+000	0	0	0	0	0	0	6.44567	1	0	30	28.3426
DATA	1134	7	150	0	0	A_23_P45970	NM_017850	14375.8	263.475	2.681936e+001	3.005750e+000	55	28	5.753797e+000	0	0	0	0	0	0	26.379	1	1	25.7804	28.3419
DATA	1135	7	151	0	0	A_33_P3223495	ENST00000602645	14396.8	263.414	9.505603e+000	1.657739e+000	33	29	5.927618e+000	0	0	0	0	0	0	9.34249	1	1	30	28.7299
DATA	1136	7	152	0	0	A_23_P148584	NM_144658	14418.4	263.607	1.820881e+002	1.825946e+001	204	28	5.830698e+000	0	0	0	0	0	0	178.836	1	1	24.8756	28.4674
DATA	1137	7	153	0	0	A_23_P419795	NM_030962	14439	263.5	2.043443e+001	2.454530e+000	44	28.5	5.743880e+000	0	0	0	0	0	0	20.0592	1	1	26.2212	28.5645
DATA	1138	7	154	0	0	A_21_P0008739	lnc-MYEF2-3:1	14460.3	263.5	1.356241e+000	1.360382e+000	25	29	5.375267e+000	0	0	0	0	0	0	-0.259823	0	0	30	28.7848
DATA	1139	7	155	0	0	A_22_P00010873	lnc-NPAS3-1:1	14481.5	263.5	3.466189e+000	1.404234e+000	30	29	5.385438e+000	0	0	0	0	0	0	3.40009	1	0	30	29.038
DATA	1140	7	156	0	0	A_33_P3332135	NM_001143804	14503.1	263.773	6.199804e+004	6.199804e+003	60463	28	5.604392e+000	0	0	0	0	0	0	60802.5	1	1	26.8687	28.7206
DATA	1141	7	157	0	0	A_22_P00002641	lnc-C1orf186-1:2	14523.8	263.478	1.356859e+000	1.365955e+000	27	28	5.726689e+000	0	0	0	0	0	0	1.13985	0	0	30	28.6483
DATA	1142	7	158	0	0	A_32_P196115	NM_145115	14545	263.5	6.700102e+000	1.516815e+000	33	28	5.530204e+000	0	0	0	0	0	0	6.57218	1	0	30	28.589
DATA	1143	7	159	0	0	A_22_P00010273	ENST00000564469	14566	263.5	1.356263e+000	1.360403e+000	24	28	5.178169e+000	0	0	0	0	0	0	-1.66908	0	0	30	28.4244
DATA	1144	7	160	0	0	A_22_P00014526	NR_046728	14588.1	262.8	7.488916e+000	1.552117e+000	33	28	5.626481e+000	0	0	0	0	0	0	7.35305	1	1	30	28.8553
DATA	1145	7	161	0	0	A_22_P00009450	lnc-MAB21L1-1:1	14608.5	263.324	1.354675e+000	1.359931e+000	26.5	28	5.603661e+000	0	0	0	0	0	0	0.542281	0	0	30	28.6809
DATA	1146	7	162	0	0	A_21_P0010679	TCONS_l2_00001843	14629.8	263.792	2.709503e+001	3.030692e+000	54	28	5.720600e+000	0	0	0	0	0	0	26.6362	1	1	23.4529	28.7263
DATA	1147	7	163	0	0	A_33_P3294002	NM_017436	14650.6	263.404	2.291860e+001	2.663124e+000	49	28	5.708737e+000	0	0	0	0	0	0	22.5555	1	1	24.4106	28.0501
DATA	1148	7	164	0	0	A_21_P0006492	lnc-MAOA-2:1	14672	263.203	1.350433e+000	1.354555e+000	26	27	5.470924e+000	0	0	0	0	0	0	-0.164614	0	0	30	27.1478
DATA	1149	8	1	0	0	A_21_P0008407	ENST00000554526	11233	274.5	1.496579e+000	1.504693e+000	26.5	26	5.547694e+000	0	0	0	0	0	0	0.917942	0	0	26.2212	26.6678
DATA	1150	8	2	0	1	ERCC-00012_90	ERCC-00012_90	11254.2	274.478	1.504328e+000	1.509239e+000	28	28	5.591297e+000	0	0	0	0	0	0	0.274616	0	0	30	27.764
DATA	1151	8	3	0	0	A_23_P106998	NM_016070	11275.5	274.324	4.940922e+000	1.594556e+000	30.5	28	5.898093e+000	0	0	0	0	0	0	4.35025	1	0	27.0811	28.3692
DATA	1152	8	4	0	0	A_21_P0010520	ENST00000544155	11296.5	274.324	1.518041e+000	1.522675e+000	26	28	5.705589e+000	0	0	0	0	0	0	-0.553333	0	0	27.0811	28.5831
DATA	1153	8	5	0	0	A_32_P131367	NM_007282	11317.8	274.194	5.145418e+001	5.367719e+000	70	29	5.528137e+000	0	0	0	0	0	0	44.9272	1	1	30	29.0791
DATA	1154	8	6	0	0	A_22_P00015438	ENST00000555655	11339	274.203	1.529676e+000	1.534345e+000	25	29	5.463264e+000	0	0	0	0	0	0	-0.743829	0	0	28.1191	29.2135
DATA	1155	8	7	0	0	A_33_P3842770	XR_424064	11360	274.203	9.872247e+000	1.828728e+000	34	29	5.428379e+000	0	0	0	0	0	0	8.56055	1	1	28.1191	29.2473
DATA	1156	8	8	0	0	A_24_P406986	NM_199329	11381.4	274	2.602866e+000	1.565636e+000	28.5	29	5.847719e+000	0	0	0	0	0	0	2.25047	1	0	29.1201	29.616
DATA	1157	8	9	0	0	A_21_P0011917	TCONS_l2_00014569	11402.4	274.027	1.849888e+000	1.558900e+000	28	29	5.902106e+000	0	0	0	0	0	0	1.59527	1	0	30	29.8098
DATA	1158	8	10	0	0	A_23_P38446	NM_021137	11423.5	274.036	4.490249e+001	4.750711e+000	66	29	5.764696e+000	0	0	0	0	0	0	38.6336	1	1	25.3321	29.9103
DATA	1159	8	11	0	0	A_23_P313652	NM_178813	11444.6	274	1.549755e+000	1.554486e+000	23	29	5.732861e+000	0	0	0	0	0	0	-2.60616	0	0	30	29.5963
DATA	1160	8	12	0	0	A_23_P25019	NM_000946	11465.6	274.155	9.398177e+001	9.526303e+000	105	29	5.268923e+000	0	0	0	0	0	0	80.5636	1	1	25.7804	29.2486
DATA	1161	8	13	0	0	A_24_P555510	NM_006197	11487.3	273.885	1.564346e+001	2.208721e+000	41	29	5.799484e+000	0	0	0	0	0	0	13.3919	1	1	24.1747	29.658
DATA	1162	8	14	0	0	A_33_P3414137	NM_001145118	11508.4	274	1.556265e+000	1.561017e+000	24	29	5.612696e+000	0	0	0	0	0	0	-3.16997	0	0	29.1201	28.6811
DATA	1163	8	15	0	0	A_22_P00008704	ENST00000567253	11529.4	274	1.557552e+000	1.562307e+000	25.5	29	5.277409e+000	0	0	0	0	0	0	-1.27607	0	0	29.1201	29.0284
DATA	1164	8	16	0	0	A_33_P3832680	BC127791	11550.5	274	5.134328e+000	1.645357e+000	32	29	5.004462e+000	0	0	0	0	0	0	4.38426	1	0	30	28.9317
DATA	1165	8	17	0	0	A_33_P3214052	lnc-SHPRH-2:6	11571.6	274	5.046200e+000	1.643099e+000	31	29	5.606937e+000	0	0	0	0	0	0	4.30764	1	0	30	29.0463
DATA	1166	8	18	0	0	A_33_P3312730	NM_177455	11592.8	273.806	3.925931e+000	1.612261e+000	30	29	5.442680e+000	0	0	0	0	0	0	3.35125	1	0	30	29.3315
DATA	1167	8	19	0	0	A_21_P0013792	ENST00000417443	11614.1	273.231	4.709142e+001	4.961835e+000	69	29	6.074653e+000	0	0	0	0	0	0	40.2103	1	1	24.1747	29.3889
DATA	1168	8	20	0	0	A_21_P0008358	lnc-C14orf118-1:1	11635.2	273.806	1.727905e+000	1.572390e+000	28.5	30	5.995142e+000	0	0	0	0	0	0	1.47579	1	0	30	30.0116
DATA	1169	8	21	0	0	A_33_P3385870	NM_004354	11656.5	273.676	9.682814e+000	1.837660e+000	34	29	5.844785e+000	0	0	0	0	0	0	8.27531	1	1	30	29.1743
DATA	1170	8	22	0	0	A_23_P111978	NM_001282534	11677.5	273.676	5.023565e+000	1.639463e+000	29	28	5.524655e+000	0	0	0	0	0	0	4.29681	1	0	30	28.4139
DATA	1171	8	23	0	0	A_22_P00003974	ENST00000556519	11698.8	273.375	9.155577e+001	9.287344e+000	104	29	5.637876e+000	0	0	0	0	0	0	78.3959	1	1	25.7804	28.9183
DATA	1172	8	24	0	0	A_24_P401870	NM_207511	11719.8	273.5	1.505538e+001	2.165901e+000	39	29	5.669752e+000	0	0	0	0	0	0	12.9065	1	1	30	28.7261
DATA	1173	8	25	0	0	A_21_P0005815	lnc-DUSP26-1:1	11741	273.5	1.550179e+000	1.555109e+000	26	28	5.300653e+000	0	0	0	0	0	0	0.212509	0	0	30	28.3441
DATA	1174	8	26	0	0	A_22_P00005815	lnc-EPHB6-1:1	11762	273.5	1.547772e+000	1.552497e+000	28	29	6.124563e+000	0	0	0	0	0	0	-0.067672	0	0	26.2212	28.7261
DATA	1175	8	27	0	0	A_33_P3277407	NM_182931	11782.7	273.583	3.589044e+001	3.909398e+000	59.5	29	5.667271e+000	0	0	0	0	0	0	30.9104	1	1	23.696	28.6907
DATA	1176	8	28	0	0	A_22_P00019710	lnc-ADRB1-1:1	11804.5	273.5	1.542147e+000	1.546854e+000	24	28	5.170502e+000	0	0	0	0	0	0	-1.8134	0	0	30	28.0469
DATA	1177	8	29	0	0	A_22_P00015463	ENST00000434540	11825.7	273.5	1.538989e+000	1.543849e+000	28	28	5.004830e+000	0	0	0	0	0	0	0.192974	0	0	30	28.2641
DATA	1178	8	30	0	0	A_22_P00023197	lnc-HSPA4-1:2	11846.8	273.5	1.535627e+000	1.540759e+000	27	28	5.077812e+000	0	0	0	0	0	0	0.320605	0	0	30	28.0796
DATA	1179	8	31	0	0	A_33_P3271930	NM_153824	11868	273.5	1.532062e+000	1.536739e+000	26	28	5.212397e+000	0	0	0	0	0	0	-0.950002	0	0	30	28.6005
DATA	1180	8	32	0	0	A_22_P00006065	NR_125857	11889	273.5	1.528336e+000	1.533002e+000	24	29	5.384050e+000	0	0	0	0	0	0	-2.63022	0	0	26.2212	28.8692
DATA	1181	8	33	0	0	A_22_P00020217	ENST00000425153	11910.2	273.478	7.637736e+000	1.709188e+000	33	28	5.579271e+000	0	0	0	0	0	0	6.66763	1	0	30	28.8075
DATA	1182	8	34	0	0	A_22_P00007842	lnc-HRASLS-2:1	11931.5	273.324	1.520239e+000	1.524880e+000	25	28	5.638695e+000	0	0	0	0	0	0	-0.235169	0	0	30	28.6919
DATA	1183	8	35	0	0	A_22_P00024979	ENST00000512927	11952.5	273.324	1.516029e+000	1.520657e+000	25.5	28	5.328487e+000	0	0	0	0	0	0	-0.399235	0	0	30	28.4558
DATA	1184	8	36	0	0	A_21_P0012462	TCONS_l2_00019558	11973.8	273.194	1.511593e+000	1.516207e+000	24.5	28	5.818422e+000	0	0	0	0	0	0	-1.56301	0	0	30	28.781
DATA	1185	8	37	0	0	A_33_P3533377	DA571583	11995	273.203	2.283638e+000	1.528828e+000	29	29	5.483562e+000	0	0	0	0	0	0	2.01648	1	0	30	29.0943
DATA	1186	8	38	0	0	A_23_P110492	NM_005885	12015.9	272.733	1.981744e+002	1.987466e+001	196	28	5.356895e+000	0	0	0	0	0	0	175.534	1	1	26.4388	28.3523
DATA	1187	8	39	0	0	A_33_P3327470	THC2606816	12036.9	272.814	4.240493e+001	4.498748e+000	66	28	5.621388e+000	0	0	0	0	0	0	37.6775	1	1	26.6546	28
DATA	1188	8	40	0	0	A_21_P0013018	TCONS_l2_00024063	12058.4	273.027	1.492873e+000	1.497430e+000	24.5	28	5.518548e+000	0	0	0	0	0	0	-1.42343	0	0	29.1201	28.3641
DATA	1189	8	41	0	0	A_23_P202602	NM_007190	12080.1	272.862	1.774412e+001	2.318552e+000	43	28	5.462508e+000	0	0	0	0	0	0	15.8711	1	1	26.2212	28.3701
DATA	1190	8	42	0	0	A_33_P3362326	CR936682	12100.6	273	3.429542e+001	3.738253e+000	55	28	5.754251e+000	0	0	0	0	0	0	30.7747	1	1	30	28.3361
DATA	1191	8	43	0	0	A_24_P349616	NM_001076683	12121	272.625	1.450986e+001	2.074483e+000	39	28	5.614498e+000	0	0	0	0	0	0	13.0636	1	1	30	28.3813
DATA	1192	8	44	0	0	A_33_P3283813	NM_001172813	12143.2	273	1.472817e+000	1.477313e+000	24.5	28	5.833556e+000	0	0	0	0	0	0	-1.16929	0	0	28.1191	28.5214
DATA	1193	8	45	0	0	A_22_P00003805	lnc-CDKN2A-1:1	12164.4	273	1.467664e+000	1.477800e+000	29	28	5.861465e+000	0	0	0	0	0	0	1.17118	0	0	30	28.8214
DATA	1194	8	46	0	0	A_22_P00018817	NM_001005176	12184.4	273.176	1.295338e+001	1.957224e+000	39	28	6.070373e+000	0	0	0	0	0	0	11.7843	1	1	20.0267	28.5265
DATA	1195	8	47	0	0	A_23_P435941	NM_138352	12206.2	272.803	1.371842e+001	2.004721e+000	39	28	5.867885e+000	0	0	0	0	0	0	12.5266	1	1	28.5237	28.6126
DATA	1196	8	48	0	0	A_21_P0009654	ENST00000593980	12227.6	273	1.452116e+000	1.456550e+000	25	29	6.124226e+000	0	0	0	0	0	0	-0.792927	0	0	29.1201	29.4453
DATA	1197	8	49	0	0	A_23_P342053	NM_032626	12248.7	272.5	3.865542e+001	4.128996e+000	61	29	6.091797e+000	0	0	0	0	0	0	35.5539	1	1	23.9365	29.139
DATA	1198	8	50	0	0	A_22_P00018444	ENST00000512464	12270	272.797	1.441614e+000	1.446015e+000	25.5	29	6.507899e+000	0	0	0	0	0	0	-1.95059	0	0	28.1191	29.3531
DATA	1199	8	51	0	0	A_32_P191503	NR_026999	12291.4	272.137	1.572882e+002	1.579466e+001	177.5	29	6.218963e+000	0	0	0	0	0	0	145.737	1	1	24.1747	29.5039
DATA	1200	8	52	0	0	A_21_P0005037	XR_426066	12312.4	272.873	4.142912e+000	1.494122e+000	30.5	29	6.382310e+000	0	0	0	0	0	0	3.85228	1	0	30	29.3178
DATA	1201	8	53	0	0	A_33_P3344264	NM_020175	12333.9	272.456	1.541969e+002	1.548588e+001	173	29	5.938265e+000	0	0	0	0	0	0	143.914	1	1	25.7804	29.044
DATA	1202	8	54	0	0	A_23_P9056	NM_014781	12354.7	272.356	1.346787e+002	1.354305e+001	149	28	6.034256e+000	0	0	0	0	0	0	126.15	1	1	25.7804	28.8579
DATA	1203	8	55	0	0	A_22_P00013415	NR_015430	12375.3	272.627	2.837572e+001	3.173086e+000	55	28	5.837084e+000	0	0	0	0	0	0	26.6721	1	1	25.5572	28.6317
DATA	1204	8	56	0	0	A_23_P58482	NM_002406	12397.1	272.5	2.679539e+003	2.679577e+002	2527	28	5.278082e+000	0	0	0	0	0	0	2528.06	1	1	25.3321	28.3653
DATA	1205	8	57	0	0	A_23_P78563	NM_024292	12418.1	272.597	2.107165e+003	2.107212e+002	1980	28	5.554017e+000	0	0	0	0	0	0	1995.1	1	1	26.2212	28.2906
DATA	1206	8	58	0	0	A_23_P210131	ENST00000619511	12438.9	272.534	1.141783e+002	1.150393e+001	134	29	5.264846e+000	0	0	0	0	0	0	108.485	1	1	25.7804	28.5466
DATA	1207	8	59	0	0	A_33_P3416649	A_33_P3416649	12460.5	272.5	1.395548e+000	1.399809e+000	26	28	5.191997e+000	0	0	0	0	0	0	-1.14091	0	0	30	28.5622
DATA	1208	8	60	0	0	A_23_P8801	NM_000777	12481.7	272.5	1.390658e+000	1.394903e+000	26	28	5.227956e+000	0	0	0	0	0	0	-1.32092	0	0	30	28.3333
DATA	1209	8	61	0	0	A_24_P62367	NM_004746	12502.8	272.5	1.385849e+000	1.391835e+000	27.5	28	5.262575e+000	0	0	0	0	0	0	0.671025	0	0	30	28.3783
DATA	1210	8	62	0	0	A_21_P0002965	lnc-SYNPR-1:1	12524	272.5	1.381109e+000	1.385325e+000	26	29	5.599779e+000	0	0	0	0	0	0	-0.256241	0	0	26.2212	29.0475
DATA	1211	8	63	0	0	A_21_P0000420	NR_003216	12545	272.5	1.376478e+000	1.380680e+000	26	29	5.670233e+000	0	0	0	0	0	0	-0.752627	0	0	30	29.2876
DATA	1212	8	64	0	0	A_33_P3284533	ENST00000390440	12566.4	272.414	1.371836e+000	1.379153e+000	29	30	5.631583e+000	0	0	0	0	0	0	0.90061	0	0	27.501	29.5777
DATA	1213	8	65	0	0	A_33_P3213419	AK054946	12587.5	272.324	3.764918e+002	3.767416e+001	390.5	29	5.613894e+000	0	0	0	0	0	0	366.421	1	1	27.0811	29.3398
DATA	1214	8	66	0	0	A_22_P00001551	lnc-ARID1B-1:1	12608.5	272.324	1.556280e+000	1.375955e+000	28.5	28	5.117146e+000	0	0	0	0	0	0	1.51952	1	0	27.0811	28.7768
DATA	1215	8	67	0	1	ERCC-00061_161	DQ459426	12629.7	272.391	1.358645e+000	1.362793e+000	26	28	5.663672e+000	0	0	0	0	0	0	-0.900255	0	0	27.2919	28.6658
DATA	1216	8	68	0	0	A_33_P3220090	NM_001076781	12651	272.203	1.354378e+000	1.358513e+000	24	28	5.691167e+000	0	0	0	0	0	0	-1.80731	0	0	30	28.7644
DATA	1217	8	69	0	0	A_21_P0002911	ENST00000460993	12672	272.203	1.350282e+000	1.354405e+000	22.5	28	5.778912e+000	0	0	0	0	0	0	-2.80296	0	0	28.1191	28.6167
DATA	1218	8	70	0	0	A_33_P3388192	NM_144594	12693.3	272.111	1.445664e+001	1.978226e+000	40.5	28	5.774703e+000	0	0	0	0	0	0	14.2906	1	1	24.6442	28.3956
DATA	1219	8	71	0	0	A_23_P19134	NM_032119	12714.4	272.027	1.342309e+000	1.346406e+000	27	29	5.598954e+000	0	0	0	0	0	0	-0.458401	0	0	30	29.0618
DATA	1220	8	72	0	0	A_21_P0001548	lnc-TGFBR3-1:1	12735.6	272.027	1.338502e+000	1.342588e+000	22	29	5.638998e+000	0	0	0	0	0	0	-4.24513	0	0	29.1201	29.1168
DATA	1221	8	73	0	0	A_22_P00007562	lnc-HBEGF-1:1	12756.6	272	2.695692e+000	1.365757e+000	29	29	5.720677e+000	0	0	0	0	0	0	2.68752	1	0	30	29.3777
DATA	1222	8	74	0	0	A_22_P00025517	ENST00000425505	12777.8	272	1.151614e+001	1.763288e+000	39	29	6.114961e+000	0	0	0	0	0	0	11.5123	1	1	28.1191	29.5409
DATA	1223	8	75	0	0	A_21_P0012500	ENST00000514145	12799.2	272	1.327707e+000	1.331761e+000	25.5	29	6.304696e+000	0	0	0	0	0	0	-0.785595	0	0	28.1191	29.5543
DATA	1224	8	76	0	0	A_21_P0013106	TCONS_l2_00024960	12820.4	272	1.324341e+000	1.328384e+000	24	29	5.881721e+000	0	0	0	0	0	0	-3.32274	0	0	29.1201	28.9014
DATA	1225	8	77	0	0	A_33_P3251148	NM_001256530	12841.5	271.651	6.057755e+003	6.057770e+002	5981	28	6.033088e+000	0	0	0	0	0	0	6102.09	1	1	26.6546	28.7817
DATA	1226	8	78	0	0	A_23_P67646	NM_014364	12862.6	271.973	1.601057e+000	1.331677e+000	27	29	5.806319e+000	0	0	0	0	0	0	1.61658	1	0	30	29.0366
DATA	1227	8	79	0	0	A_32_P20367	NM_001011	12883.9	271.603	6.894048e+003	6.894060e+002	6999	29	5.819983e+000	0	0	0	0	0	0	6976.93	1	1	25.7804	29.0722
DATA	1228	8	80	0	0	A_22_P00016869	NR_110102	12905.1	271.364	1.229249e+002	1.236274e+001	152	28	5.814023e+000	0	0	0	0	0	0	124.677	1	1	25.3321	28.7871
DATA	1229	8	81	0	0	A_21_P0005709	lnc-NKAIN3-1:1	12926	271.797	1.309358e+000	1.313355e+000	26	28	5.777141e+000	0	0	0	0	0	0	-0.791231	0	0	28.1191	28.6599
DATA	1230	8	82	0	0	A_33_P3384652	AK294708	12947.2	271.806	9.638485e+000	1.626950e+000	37	28	5.648830e+000	0	0	0	0	0	0	9.81586	1	1	28.5237	28.7675
DATA	1231	8	83	0	0	A_21_P0001590	lnc-PIGM-3:1	12968.4	271.973	1.304211e+000	1.308899e+000	27.5	29	5.882359e+000	0	0	0	0	0	0	0.438629	0	0	30	29.4243
DATA	1232	8	84	0	0	A_21_P0005740	lnc-SPAG1-2:1	12989.5	271.676	1.301839e+000	1.305813e+000	25	29	5.813353e+000	0	0	0	0	0	0	-0.97874	0	0	27.0811	29.8301
DATA	1233	8	85	0	0	A_33_P3270742	THC2492043	13010.6	271.586	3.147614e+000	1.341023e+000	30.5	29	5.830541e+000	0	0	0	0	0	0	3.22312	1	0	30	29.7654
DATA	1234	8	86	0	0	A_23_P46429	NM_001554	13032	271.5	1.297444e+000	1.301404e+000	24	30	5.554786e+000	0	0	0	0	0	0	-2.91483	0	0	26.2212	29.8943
DATA	1235	8	87	0	0	A_21_P0005147	lnc-FAM120B-3:1	13052.7	271.392	4.041562e+001	4.245324e+000	70	29	5.771923e+000	0	0	0	0	0	0	41.5163	1	1	24.1747	29.8795
DATA	1236	8	88	0	0	A_21_P0006611	lnc-PFKP-11:1	13074.2	271.5	1.507914e+001	1.989331e+000	42	30	5.775525e+000	0	0	0	0	0	0	15.5124	1	1	30	29.6459
DATA	1237	8	89	0	0	A_33_P3408221	NR_026952	13095.3	271.455	2.747143e+002	2.750197e+001	304	30	5.895705e+000	0	0	0	0	0	0	282.988	1	1	25.1049	29.7086
DATA	1238	8	90	0	0	A_23_P331092	NM_152571	13116.4	271.177	1.877799e+002	1.882254e+001	221	29	5.670105e+000	0	0	0	0	0	0	193.677	1	1	25.5572	29.3368
DATA	1239	8	91	0	0	A_22_P00003118	NR_121579	13137.7	271.5	3.839033e+000	1.348505e+000	30	28	5.827965e+000	0	0	0	0	0	0	3.96414	1	0	30	28.8359
DATA	1240	8	92	0	0	A_33_P3261869	NM_001286680	13159.4	271.207	1.396270e+001	1.901854e+000	43	28	5.240263e+000	0	0	0	0	0	0	14.4333	1	1	25.3321	28.8212
DATA	1241	8	93	0	0	A_33_P3361771	NM_003292	13180	271.5	1.798894e+000	1.302606e+000	28	28	5.457489e+000	0	0	0	0	0	0	1.86123	1	0	30	28.9062
DATA	1242	8	94	0	0	A_21_P0010395	lnc-GNAZ-1:1	13201.2	271.5	1.285105e+000	1.289812e+000	27	28	5.056905e+000	0	0	0	0	0	0	0.465623	0	0	30	28.5297
DATA	1243	8	95	0	0	A_22_P00016827	lnc-TRIP4-2:1	13222.4	271.414	1.284133e+000	1.288053e+000	25	28	5.499099e+000	0	0	0	0	0	0	-1.43755	0	0	30	28.8025
DATA	1244	8	96	0	0	A_33_P3351999	THC2642375	13243.5	271.324	1.283293e+000	1.287211e+000	22	29	5.591880e+000	0	0	0	0	0	0	-3.34657	0	0	27.0811	28.5699
DATA	1245	8	97	0	0	A_23_P118516	NM_016078	13262.6	271.525	2.253415e+001	2.594827e+000	52.5	28	5.583572e+000	0	0	0	0	0	0	23.3795	1	1	21.1402	28.1126
DATA	1246	8	98	0	0	A_33_P3333089	ENST00000619172	13285.8	271.478	1.281996e+000	1.285910e+000	26	29	5.716735e+000	0	0	0	0	0	0	-0.307701	0	0	30	28.7778
DATA	1247	8	99	0	0	A_23_P215505	NM_012294	13307	271.203	1.281523e+000	1.285435e+000	26	29	5.935469e+000	0	0	0	0	0	0	-0.825549	0	0	28.1191	29.3386
DATA	1248	8	100	0	0	A_21_P0011789	TCONS_l2_00013434	13328	271.203	1.281183e+000	1.285095e+000	26	29	6.101238e+000	0	0	0	0	0	0	-0.237016	0	0	30	29.267
DATA	1249	8	101	0	0	A_33_P3364811	NM_002838	13349.1	271	6.445132e+002	6.446413e+001	676.5	29	5.940132e+000	0	0	0	0	0	0	669.576	1	1	27.2919	29.246
DATA	1250	8	102	0	0	A_21_P0005410	lnc-ZKSCAN1-1:6	13370.4	271.027	1.280857e+000	1.287787e+000	28	29	5.858337e+000	0	0	0	0	0	0	0.915797	0	0	30	29.2252
DATA	1251	8	103	0	0	A_21_P0006035	ENST00000450399	13392.1	271.515	1.178810e+001	1.743650e+000	38	29	5.784968e+000	0	0	0	0	0	0	12.2471	1	1	27.7085	29.0251
DATA	1252	8	104	0	0	A_33_P3220410	BX107671	13412.6	271	1.733379e+000	1.296560e+000	27.5	29	5.845567e+000	0	0	0	0	0	0	1.80071	1	0	29.1201	28.6237
DATA	1253	8	105	1028	1	(+)E1A_r60_1	E1A_r60_1	13433.8	271	1.281262e+000	1.285203e+000	27	28	5.506623e+000	0	0	0	0	0	0	0.0907147	0	0	28.1191	28.0765
DATA	1254	8	106	0	0	A_22_P00023760	ENST00000425194	13455.2	271	1.281630e+000	1.285543e+000	24	28	5.941850e+000	0	0	0	0	0	0	-2.07854	0	0	30	28.3771
DATA	1255	8	107	0	0	A_22_P00007614	lnc-HEBP1-1:1	13476.4	271	1.282109e+000	1.286024e+000	24	28	5.888141e+000	0	0	0	0	0	0	-1.92442	0	0	29.1201	28.4313
DATA	1256	8	108	0	0	A_22_P00009914	lnc-MGMT-4:1	13497.4	270.973	1.282693e+000	1.286609e+000	25	28	5.675952e+000	0	0	0	0	0	0	-1.47798	0	0	29.1201	28.5238
DATA	1257	8	109	0	0	A_22_P00006710	NM_001129895	13518.6	270.973	2.017499e+004	2.017499e+003	20885.5	28	5.471481e+000	0	0	0	0	0	0	20919.8	1	1	29.1201	28.2261
DATA	1258	8	110	0	0	A_33_P3292650	NM_207407	13539.6	271	1.284183e+000	1.288104e+000	26	28	5.500485e+000	0	0	0	0	0	0	-0.176509	0	0	30	28.6134
DATA	1259	8	111	0	0	A_22_P00013801	lnc-RP4-604K5.1.1-3:1	13561	270.797	1.285084e+000	1.290281e+000	28	28	5.665942e+000	0	0	0	0	0	0	0.593617	0	0	28.1191	28.5378
DATA	1260	8	112	0	0	A_22_P00002070	ENST00000560376	13581.9	270.276	1.861913e+002	1.866376e+001	223	28	5.650765e+000	0	0	0	0	0	0	192.666	1	1	26.0017	28.3842
DATA	1261	8	113	0	0	A_21_P0004352	lnc-IRX4-2:1	13603.2	270.806	1.287179e+000	1.291159e+000	26	28	5.519232e+000	0	0	0	0	0	0	0.116894	0	0	28.5237	28.8835
DATA	1262	8	114	0	0	A_23_P386888	NM_005577	13624.4	270.973	6.287602e+000	1.437161e+000	32	29	5.773690e+000	0	0	0	0	0	0	6.49443	1	0	29.1201	29.1525
DATA	1263	8	115	0	0	A_24_P461238	NR_027066	13645.5	270.676	1.289646e+000	1.293583e+000	23	29	5.667309e+000	0	0	0	0	0	0	-3.04295	0	0	30	28.7949
DATA	1264	8	116	0	1	ERCC-00104_60	ERCC-00104_60	13666.7	270.609	1.291013e+000	1.294954e+000	26	28	5.775436e+000	0	0	0	0	0	0	-0.988207	0	0	30	28.3812
DATA	1265	8	117	0	0	A_22_P00003829	ENST00000563079	13688	270.5	1.292472e+000	1.296418e+000	27	28	5.938525e+000	0	0	0	0	0	0	-0.569503	0	0	30	28.3587
DATA	1266	8	118	0	0	A_33_P3380992	NM_001080538	13709	270.5	1.293997e+000	1.297947e+000	24.5	28	5.933646e+000	0	0	0	0	0	0	-1.68071	0	0	30	28.6519
DATA	1267	8	119	0	0	A_33_P3399911	A_33_P3399911	13730.2	270.522	4.455865e+000	1.373839e+000	31	29	5.910982e+000	0	0	0	0	0	0	4.57676	1	0	27.0811	29.1206
DATA	1268	8	120	0	0	A_23_P117424	NM_025230	13751.4	270.586	2.159314e+002	2.163231e+001	246.5	28	5.628857e+000	0	0	0	0	0	0	221.5	1	1	27.501	28.8568
DATA	1269	8	121	0	0	A_33_P3267380	NM_172244	13772.5	270.5	2.476811e+000	1.326350e+000	30	29	6.063403e+000	0	0	0	0	0	0	2.53728	1	0	30	29.527
DATA	1270	8	122	0	0	A_23_P119907	NM_018089	13793.7	270.5	1.069343e+001	1.687047e+000	37	28	5.598526e+000	0	0	0	0	0	0	10.9391	1	1	27.0811	28.4974
DATA	1271	8	123	0	0	A_33_P3398091	NM_001130031	13815	270.5	6.167031e+000	1.444962e+000	33	28	5.530477e+000	0	0	0	0	0	0	6.29956	1	0	30	28.4145
DATA	1272	8	124	0	0	A_33_P3335935	NM_144570	13836	270.5	1.304695e+000	1.312979e+000	28	28	5.380401e+000	0	0	0	0	0	0	1.08311	0	0	30	28.1126
DATA	1273	8	125	0	0	A_23_P11224	NM_173470	13857.1	270.397	3.097476e+002	3.100247e+001	335	28	5.333193e+000	0	0	0	0	0	0	315.461	1	1	25.7804	28.3378
DATA	1274	8	126	0	0	A_33_P3296582	NM_024590	13878.4	270.414	1.308718e+000	1.312714e+000	27	28	5.394374e+000	0	0	0	0	0	0	-0.113199	0	0	30	28.3169
DATA	1275	8	127	0	0	A_22_P00022030	NR_110796	13899.5	270.324	1.310779e+000	1.314870e+000	27	29	5.862197e+000	0	0	0	0	0	0	0.155877	0	0	30	29.4485
DATA	1276	8	128	0	0	A_33_P3321564	A_33_P3321564	13920.6	270.414	1.312896e+000	1.316904e+000	25	29	6.116627e+000	0	0	0	0	0	0	-0.6266	0	0	30	29.5714
DATA	1277	8	129	0	0	A_21_P0002153	lnc-ACP1-6:1	13941.8	270.478	1.315048e+000	1.319063e+000	25	29	6.571102e+000	0	0	0	0	0	0	-0.897765	0	0	30	29.5595
DATA	1278	8	130	0	0	A_32_P496893	NM_001014830	13963	270.203	1.317188e+000	1.321209e+000	24	28	6.325826e+000	0	0	0	0	0	0	-1.51553	0	0	30	29.1421
DATA	1279	8	131	0	0	A_33_P3305243	ENST00000373903	13984.2	270.194	6.012489e+000	1.453583e+000	31	28	5.860183e+000	0	0	0	0	0	0	6.0644	1	0	28.5237	28.9353
DATA	1280	8	132	0	0	A_22_P00002025	lnc-BEST4-1:1	14005.4	270	3.364624e+000	1.367620e+000	29.5	28	6.058187e+000	0	0	0	0	0	0	3.38809	1	0	30	28.7927
DATA	1281	8	133	0	0	A_23_P1145	NM_018109	14026.4	270.038	5.183268e+001	5.350633e+000	82	29	5.662738e+000	0	0	0	0	0	0	52.1078	1	1	24.8756	28.7629
DATA	1282	8	134	0	0	A_22_P00021084	lnc-KANSL3-1:1	14047.7	270.113	4.566788e+002	4.568724e+001	483.5	28	5.220151e+000	0	0	0	0	0	0	458.328	1	1	26.8687	28.4728
DATA	1283	8	135	0	0	A_23_P258493	NM_005573	14068.1	269.903	2.388294e+001	2.734685e+000	50.5	28	5.384005e+000	0	0	0	0	0	0	23.9315	1	1	27.0811	28.3853
DATA	1284	8	136	0	1	ETG04_27747	ETG04_27747	14090	270.203	1.330375e+000	1.339561e+000	27	28	5.885891e+000	0	0	0	0	0	0	1.17092	0	0	30	28.4236
DATA	1285	8	137	0	0	A_23_P120710	NM_003316	14111.2	270.017	8.108842e+001	8.218258e+000	108	28	6.065802e+000	0	0	0	0	0	0	80.9822	1	1	26.0017	28.7459
DATA	1286	8	138	0	0	A_23_P163161	NM_020195	14132.7	270.019	1.505092e+002	1.511034e+001	178	27	5.335069e+000	0	0	0	0	0	0	150.068	1	1	24.8756	27.5896
DATA	1287	8	139	0	0	A_21_P0002189	lnc-SLC4A1AP-1:8	14153.5	270	1.336747e+000	1.340827e+000	22	28	5.974986e+000	0	0	0	0	0	0	-2.76498	0	0	29.1201	28.2994
DATA	1288	8	140	0	0	A_22_P00003573	lnc-CCT7-1:1	14174.6	269.973	1.338790e+000	1.342878e+000	26	28	5.907012e+000	0	0	0	0	0	0	-0.952267	0	0	30	28.5751
DATA	1289	8	141	0	0	A_22_P00016698	lnc-TRAF3IP2-1:1	14195.6	270	1.340794e+000	1.344887e+000	25	28	5.671665e+000	0	0	0	0	0	0	-1.14812	0	0	30	28.0749
DATA	1290	8	142	0	0	A_21_P0000859	NR_038980	14217	269.797	1.342722e+000	1.352267e+000	28	27	5.609473e+000	0	0	0	0	0	0	1.20154	0	0	30	28.0259
DATA	1291	8	143	0	0	A_23_P110811	NM_001867	14238	270	4.888245e+003	4.888264e+002	4706	28	5.745377e+000	0	0	0	0	0	0	4837.86	1	1	28.1191	28.7088
DATA	1292	8	144	0	0	A_21_P0007822	lnc-EIF2S3L.1-2:1	14259.3	269.83	1.613795e+001	2.104337e+000	42	28	5.632273e+000	0	0	0	0	0	0	15.9505	1	1	26.2212	29.1202
DATA	1293	8	145	0	0	A_24_P181672	NM_001009905	14280.7	269.804	1.547982e+001	2.055444e+000	41	29	5.645763e+000	0	0	0	0	0	0	15.2803	1	1	22.9591	29.3075
DATA	1294	8	146	0	0	A_23_P144020	NM_175613	14301.5	269.676	1.349711e+000	1.356852e+000	27	29	5.642449e+000	0	0	0	0	0	0	0.892176	0	0	27.0811	29.1464
DATA	1295	8	147	0	0	A_33_P3267769	NM_001001914	14322.7	269.609	1.351218e+000	1.355570e+000	26	29	5.719228e+000	0	0	0	0	0	0	0.244098	0	0	30	29.0787
DATA	1296	8	148	0	0	A_33_P3282840	NM_001030001	14344.1	269.741	2.526719e+002	2.530359e+001	276	28	5.425715e+000	0	0	0	0	0	0	248.579	1	1	25.5572	28.5124
DATA	1297	8	149	0	0	A_21_P0009753	ENST00000590677	14365	269.5	9.916393e+000	1.681540e+000	37	28	5.465728e+000	0	0	0	0	0	0	9.74704	1	1	26.2212	28.4328
DATA	1298	8	150	0	0	A_21_P0005753	lnc-UTP23-2:1	14386.2	269.522	1.355056e+000	1.360686e+000	27	29	6.101322e+000	0	0	0	0	0	0	0.625916	0	0	30	28.7507
DATA	1299	8	151	0	0	A_23_P83073	NM_032558	14407.4	269.586	2.594210e+001	2.929189e+000	50	29	6.172242e+000	0	0	0	0	0	0	25.4577	1	1	30	28.6427
DATA	1300	8	152	0	0	A_23_P62605	NM_000975	14428.6	269.586	2.875706e+004	2.875706e+003	27793.5	28.5	6.185644e+000	0	0	0	0	0	0	28202.1	1	1	27.501	28.8624
DATA	1301	8	153	0	0	A_33_P3345011	NM_178525	14449.7	269.5	2.937800e+000	1.393107e+000	28	29	5.919658e+000	0	0	0	0	0	0	2.87967	1	0	30	28.9046
DATA	1302	8	154	0	0	A_33_P3349840	ENST00000437531	14471.2	270.415	5.421016e+001	5.589636e+000	76.5	29	5.340950e+000	0	0	0	0	0	0	53.1063	1	1	21.4095	29.2297
DATA	1303	8	155	0	0	A_24_P548060	ENST00000419499	14492	269.5	8.965533e+000	1.631153e+000	35	29	5.732941e+000	0	0	0	0	0	0	8.78241	1	1	26.2212	29.2075
DATA	1304	8	156	0	0	A_23_P256455	NM_002947	14513.2	269.5	1.653560e+002	1.659166e+001	183.5	29	5.714448e+000	0	0	0	0	0	0	161.96	1	1	26.6546	29.191
DATA	1305	8	157	0	0	A_22_P00007771	lnc-HNRNPA1-1:1	14534.4	269.414	1.372743e+000	1.369651e+000	26.5	29	5.648739e+000	0	0	0	0	0	0	1.34462	1	0	30	29.1888
DATA	1306	8	158	0	0	A_22_P00016768	XR_251845	14555.5	269.324	1.358322e+000	1.362468e+000	25	28	5.408649e+000	0	0	0	0	0	0	-0.946747	0	0	30	28.7241
DATA	1307	8	159	0	0	A_22_P00016720	lnc-TRAPPC4-1:1	14576.6	269.414	1.357871e+000	1.364025e+000	27	29	5.491017e+000	0	0	0	0	0	0	0.725253	0	0	30	29.259
DATA	1308	8	160	0	0	A_23_P436618	NM_000810	14598	269.5	1.819926e+000	1.373430e+000	28	29	5.564793e+000	0	0	0	0	0	0	1.78452	1	0	30	29.1662
DATA	1309	8	161	0	0	A_33_P3345210	NM_001164407	14619	269.203	1.356123e+000	1.365373e+000	26.5	29	5.648608e+000	0	0	0	0	0	0	1.15808	0	0	30	28.8291
DATA	1310	8	162	0	0	A_22_P00002244	XR_424156	14640.3	269.796	5.674618e+001	5.835135e+000	82.5	28	5.897502e+000	0	0	0	0	0	0	55.7274	1	1	23.696	28.5582
DATA	1311	8	163	0	0	A_23_P69941	NR_027706	14661.4	269	1.353346e+000	1.357478e+000	25	27	5.565918e+000	0	0	0	0	0	0	-1.45277	0	0	29.1201	27.4378
DATA	1312	8	164	0	0	A_19_P00810982	lnc-MACROD1-1:1	14682.7	269.948	2.771562e+001	3.085511e+000	53	26	5.394389e+000	0	0	0	0	0	0	27.2823	1	1	25.3321	26.8108
DATA	1313	9	1	0	0	A_23_P392076	NM_014574	11222.5	280.676	3.852466e+000	1.549303e+000	31	26	5.218998e+000	0	0	0	0	0	0	3.4268	1	0	30	26.3348
DATA	1314	9	2	0	0	A_22_P00003761	lnc-CDIPT-1:7	11243.6	280.586	7.264218e+000	1.674335e+000	34	27	5.528729e+000	0	0	0	0	0	0	6.42772	1	0	27.501	27.0366
DATA	1315	9	3	0	0	A_22_P00003103	NR_033838	11264.8	280.5	1.692837e+000	1.525366e+000	28	29	6.154180e+000	0	0	0	0	0	0	1.49059	1	0	30	28.69
DATA	1316	9	4	0	0	A_21_P0011474	NM_001005735	11286	280.5	8.763020e+000	1.756934e+000	34.5	29	6.208452e+000	0	0	0	0	0	0	7.68136	1	1	30	29.5527
DATA	1317	9	5	0	0	A_23_P217178	NM_005462	11307.2	280.5	1.752409e+000	1.539114e+000	29	30	5.865385e+000	0	0	0	0	0	0	1.52976	1	0	30	29.9634
DATA	1318	9	6	0	0	A_33_P3311646	A_33_P3311646	11327.9	280.19	2.148677e+003	2.148731e+002	1901.5	30	5.949029e+000	0	0	0	0	0	0	1868.95	1	1	25.5572	30.0909
DATA	1319	9	7	0	0	A_21_P0012698	TCONS_l2_00021455	11349.5	280.5	2.226323e+000	1.556134e+000	28	29	5.590872e+000	0	0	0	0	0	0	1.92956	1	0	30	29.8301
DATA	1320	9	8	0	0	A_22_P00016696	lnc-TRA2A-1:1	11370.6	280.2	3.874354e+002	3.877432e+001	360.5	30	5.705097e+000	0	0	0	0	0	0	334.797	1	1	26.4388	29.9094
DATA	1321	9	9	0	0	A_24_P32935	NM_000803	11391	280.86	1.782465e+001	2.361541e+000	42	29	5.244303e+000	0	0	0	0	0	0	15.3592	1	1	23.4529	29.5797
DATA	1322	9	10	0	0	A_22_P00022068	ENST00000440455	11413	280.5	1.548069e+000	1.552795e+000	27	30	5.639045e+000	0	0	0	0	0	0	-1.14485	0	0	30	30.345
DATA	1323	9	11	0	0	A_24_P140608	NM_001945	11433	280.033	1.437947e+001	2.118432e+000	38	29	5.603292e+000	0	0	0	0	0	0	12.3383	1	1	18.2295	29.9888
DATA	1324	9	12	0	0	A_33_P3373885	ENST00000416045	11455.4	280.414	1.554032e+000	1.558776e+000	26	30	5.811619e+000	0	0	0	0	0	0	-1.14651	0	0	27.501	30.3065
DATA	1325	9	13	0	0	A_23_P115762	NM_007265	11476.6	280.038	1.196802e+002	1.206938e+001	131	29	5.616083e+000	0	0	0	0	0	0	102.345	1	1	24.4106	30.0659
DATA	1326	9	14	0	0	A_23_P169887	NM_001521	11497.7	279.583	7.255861e+001	7.422212e+000	85	29	5.325530e+000	0	0	0	0	0	0	61.9823	1	1	26.0017	29.5197
DATA	1327	9	15	0	1	ERCC-00043_129	ERCC-00043_129	11518.8	280.194	1.559536e+000	1.564297e+000	25	29	5.401288e+000	0	0	0	0	0	0	-1.7437	0	0	28.5237	29.3413
DATA	1328	9	16	0	0	A_22_P00016682	lnc-TPR-1:1	11540	280.203	3.824883e+000	1.611380e+000	29	29	5.079656e+000	0	0	0	0	0	0	3.26167	1	0	30	29.3123
DATA	1329	9	17	0	0	A_22_P00005013	lnc-DDX20-2:3	11561	280.203	1.561177e+000	1.565943e+000	27	29	5.453021e+000	0	0	0	0	0	0	-0.462615	0	0	30	29.2959
DATA	1330	9	18	0	0	A_22_P00012139	NM_032940	11583	279.78	3.519740e+001	3.852399e+000	53.5	29	5.245971e+000	0	0	0	0	0	0	30.0013	1	1	23.696	29.3577
DATA	1331	9	19	0	0	A_33_P3321263	ENST00000328113	11603.4	280.027	1.561204e+000	1.565970e+000	26	29	5.660926e+000	0	0	0	0	0	0	-2.23247	0	0	29.1201	29.4688
DATA	1332	9	20	0	0	A_22_P00010716	ENST00000510360	11624.6	280.027	2.566367e+000	1.586366e+000	28.5	30	6.029522e+000	0	0	0	0	0	0	2.18827	1	0	30	30.2114
DATA	1333	9	21	0	0	A_33_P3268989	THC2581013	11645.6	280	1.514759e+001	2.177732e+000	38	30	5.964588e+000	0	0	0	0	0	0	12.923	1	1	30	30.0276
DATA	1334	9	22	0	0	A_23_P364613	NM_138413	11666.8	280	1.558677e+000	1.563472e+000	26	29	5.537289e+000	0	0	0	0	0	0	0.0904706	0	0	28.1191	29.3554
DATA	1335	9	23	0	0	A_33_P3406998	NM_130438	11688.5	279.5	9.972852e+001	1.009439e+001	110	29	5.579029e+000	0	0	0	0	0	0	85.2389	1	1	24.4106	29.2088
DATA	1336	9	24	0	0	A_33_P3290602	NR_102705	11709.8	279.5	3.616596e+002	3.619959e+001	335.5	29	5.619380e+000	0	0	0	0	0	0	309.474	1	1	25.7804	29.0842
DATA	1337	9	25	0	0	A_33_P3215848	BC044628	11730.4	279.973	5.721402e+000	1.659755e+000	32	29	5.782194e+000	0	0	0	0	0	0	4.90179	1	0	29.1201	28.9739
DATA	1338	9	26	0	0	A_23_P27207	NM_145651	11751.1	279.759	3.123798e+001	3.489725e+000	53	29	5.691621e+000	0	0	0	0	0	0	26.8037	1	1	25.1049	28.7203
DATA	1339	9	27	0	0	A_23_P36647	NM_177441	11772.5	279.192	1.989752e+002	1.995802e+001	190.5	28	6.267269e+000	0	0	0	0	0	0	171.04	1	1	24.4106	28.8007
DATA	1340	9	28	0	0	A_22_P00005426	lnc-DTWD2-1:2	11794	279.797	1.545375e+000	1.550093e+000	24.5	28	5.146835e+000	0	0	0	0	0	0	-1.95831	0	0	28.1191	27.9506
DATA	1341	9	29	0	0	A_22_P00024948	lnc-CTIF-2:1	11815	279.797	1.542299e+000	1.547007e+000	26	28	4.855688e+000	0	0	0	0	0	0	-1.41054	0	0	30	28.3717
DATA	1342	9	30	0	0	A_22_P00009778	ENST00000584649	11836.4	278.571	9.501610e+000	1.812365e+000	37	28	4.886335e+000	0	0	0	0	0	0	8.21799	1	1	18.5412	28.3841
DATA	1343	9	31	0	0	A_22_P00003695	ENST00000567058	11857.5	279.676	2.088582e+000	1.554179e+000	28.5	28	4.636833e+000	0	0	0	0	0	0	1.81023	1	0	30	28.7509
DATA	1344	9	32	0	0	A_21_P0008597	ENST00000567647	11878.5	279.676	1.531703e+000	1.536379e+000	24	29	4.939929e+000	0	0	0	0	0	0	-1.8522	0	0	27.0811	28.6404
DATA	1345	9	33	0	0	A_33_P3212274	BC016059	11899.9	279.456	1.797624e+002	1.804143e+001	184	29	5.287065e+000	0	0	0	0	0	0	156.59	1	1	25.7804	29.0317
DATA	1346	9	34	0	0	A_33_P3258146	NM_001258000	11921	279.5	7.443209e+000	1.699929e+000	31.5	29	5.490894e+000	0	0	0	0	0	0	6.50091	1	0	30	29.0386
DATA	1347	9	35	0	0	A_23_P65189	NM_000209	11942	279.5	1.519472e+000	1.524110e+000	25	28	5.491382e+000	0	0	0	0	0	0	-1.69512	0	0	30	29.1273
DATA	1348	9	36	0	0	A_19_P00316371	NR_038393	11963.2	279.5	1.515107e+000	1.519732e+000	23	29	5.463242e+000	0	0	0	0	0	0	-2.67642	0	0	30	29.0977
DATA	1349	9	37	0	0	A_32_P202438	AK025716	11984.3	279.5	1.510613e+000	1.522065e+000	27	29	5.468126e+000	0	0	0	0	0	0	1.26982	0	0	30	29.1667
DATA	1350	9	38	0	0	A_23_P122233	NM_001014990	12005.1	279.271	1.378097e+002	1.386352e+001	142	29	5.273210e+000	0	0	0	0	0	0	121.772	1	1	26.0017	29.4606
DATA	1351	9	39	0	0	A_22_P00003094	lnc-C8orf83-2:1	12026.7	279.5	1.501245e+000	1.505828e+000	26	28	5.078445e+000	0	0	0	0	0	0	-1.54079	0	0	30	28.4651
DATA	1352	9	40	0	0	A_33_P3208970	NM_001114759	12047.7	279.48	2.323533e+001	2.766199e+000	49	28	5.551566e+000	0	0	0	0	0	0	20.6628	1	1	23.9365	28.55
DATA	1353	9	41	0	0	A_21_P0003232	lnc-KCTD6-1:1	12069	279.5	1.491509e+000	1.496062e+000	26.5	28	5.776596e+000	0	0	0	0	0	0	-0.592213	0	0	30	28.6641
DATA	1354	9	42	0	0	A_33_P3403075	NM_018304	12090.2	279.5	4.723742e+000	1.564093e+000	30	28	5.681535e+000	0	0	0	0	0	0	4.22881	1	0	30	28.542
DATA	1355	9	43	0	0	A_24_P364807	NM_017839	12111.5	278.816	2.045478e+001	2.528181e+000	45	28	5.850917e+000	0	0	0	0	0	0	18.3759	1	1	23.2073	28.7519
DATA	1356	9	44	66	-1	3xSLv1	3xSLv1	12132.5	279.324	1.476311e+000	1.480818e+000	22.5	29	5.692416e+000	0	0	0	0	0	0	-3.25786	0	0	27.0811	29.1688
DATA	1357	9	45	0	0	A_22_P00000675	ENST00000414967	12153.6	279.127	1.471128e+000	1.475619e+000	25	29	6.321633e+000	0	0	0	0	0	0	-0.894968	0	0	30	29.3799
DATA	1358	9	46	0	0	A_21_P0011044	TCONS_l2_00005589	12174.8	279.194	1.465937e+000	1.470412e+000	23	29	6.234047e+000	0	0	0	0	0	0	-3.21878	0	0	30	29.4722
DATA	1359	9	47	0	0	A_23_P104372	NM_015190	12195.7	278.462	1.401699e+002	1.409335e+001	154	29	6.277336e+000	0	0	0	0	0	0	127.702	1	1	24.4106	29.3311
DATA	1360	9	48	0	0	A_22_P00024301	lnc-DNAJC24-1:1	12217	279.203	1.455483e+000	1.464838e+000	27	29	5.955947e+000	0	0	0	0	0	0	1.0959	0	0	28.1191	29.5206
DATA	1361	9	49	0	0	A_22_P00001416	ENST00000526455	12238.4	279	1.450142e+000	1.454986e+000	27	30	5.902796e+000	0	0	0	0	0	0	0.319849	0	0	30	29.7685
DATA	1362	9	50	0	0	A_22_P00005153	lnc-DHX57-2:1	12259.4	279.027	2.534841e+000	1.471311e+000	30	30	6.292679e+000	0	0	0	0	0	0	2.33462	1	0	30	30.0036
DATA	1363	9	51	0	0	A_23_P6596	NM_005524	12280.6	279	1.439625e+000	1.444020e+000	26	30	6.371610e+000	0	0	0	0	0	0	-0.225293	0	0	30	30.1159
DATA	1364	9	52	0	0	A_21_P0000081	NM_001170797	12301.9	279.14	3.550809e+001	3.831218e+000	57	30	6.431877e+000	0	0	0	0	0	0	32.9436	1	1	25.7804	30.1199
DATA	1365	9	53	0	0	A_33_P3304427	NM_001190787	12322.8	279	1.429161e+000	1.433524e+000	27	30	6.624239e+000	0	0	0	0	0	0	-0.0789448	0	0	30	30.2095
DATA	1366	9	54	0	0	A_21_P0014863	BC051442	12344	278.07	3.040289e+002	3.043641e+001	306	28	5.944169e+000	0	0	0	0	0	0	284.15	1	1	25.3321	29.1365
DATA	1367	9	55	0	0	A_24_P254346	NM_006052	12365.6	278.414	8.105853e+001	8.229800e+000	108	28	5.750708e+000	0	0	0	0	0	0	76.0395	1	1	25.3321	28.9362
DATA	1368	9	56	0	0	A_21_P0004716	ENST00000612554	12386.4	278.973	1.413586e+000	1.417901e+000	24	28	5.372450e+000	0	0	0	0	0	0	-2.44899	0	0	29.1201	28.9414
DATA	1369	9	57	0	0	A_21_P0006907	lnc-ADD3-3:1	12407.6	278.973	1.408493e+000	1.412793e+000	24.5	29	5.311866e+000	0	0	0	0	0	0	-1.7568	0	0	29.1201	28.9132
DATA	1370	9	58	0	0	A_33_P3395883	A_33_P3395883	12428.2	278.75	1.456850e+002	1.463636e+001	165	29	5.404741e+000	0	0	0	0	0	0	138.131	1	1	25.1049	29.0824
DATA	1371	9	59	0	0	A_23_P357760	ENST00000481340	12450	278.797	2.018601e+000	1.417125e+000	30	29	5.256036e+000	0	0	0	0	0	0	1.92097	1	0	30	29.0233
DATA	1372	9	60	0	1	ERCC-00025_93	DQ883689	12471	278.797	1.393507e+000	1.397914e+000	26	29	5.519639e+000	0	0	0	0	0	0	0.197439	0	0	28.1191	29.1667
DATA	1373	9	61	0	0	A_22_P00001540	lnc-ARHGEF2-2:1	12492.1	278.809	2.573246e+001	2.926044e+000	51	29	5.591434e+000	0	0	0	0	0	0	24.6599	1	1	22.9591	28.9962
DATA	1374	9	62	0	0	A_23_P171223	NM_022101	12513.5	278.676	4.989426e+000	1.474966e+000	30	29	5.379806e+000	0	0	0	0	0	0	4.79825	1	0	30	29.2709
DATA	1375	9	63	0	0	A_23_P132444	NM_006756	12534.3	278.403	6.140803e+002	6.142361e+001	601	30	5.841597e+000	0	0	0	0	0	0	592.548	1	1	26.2212	29.7548
DATA	1376	9	64	0	0	A_33_P3300262	NM_001177972	12555.7	278.5	1.374436e+000	1.378632e+000	23.5	30	5.796267e+000	0	0	0	0	0	0	-3.48211	0	0	27.0811	29.8647
DATA	1377	9	65	0	0	A_33_P3358856	ENST00000494093	12577.2	278.393	2.261821e+003	2.261862e+002	2241	30	5.145366e+000	0	0	0	0	0	0	2197.39	1	1	25.1049	30.152
DATA	1378	9	66	0	0	A_23_P110504	NM_030782	12598.2	278.393	1.018732e+002	1.027897e+001	128	29	5.493682e+000	0	0	0	0	0	0	99.2932	1	1	25.1049	29.6235
DATA	1379	9	67	0	0	A_33_P3231981	NM_007262	12619.9	278.158	1.222959e+003	1.223035e+002	1194	29	5.622749e+000	0	0	0	0	0	0	1195.91	1	1	25.1049	29.2205
DATA	1380	9	68	0	0	A_23_P396934	NM_001144990	12640.3	278.5	1.356735e+000	1.360877e+000	25	29	5.688464e+000	0	0	0	0	0	0	-1.05181	0	0	27.0811	29.1158
DATA	1381	9	69	0	0	A_21_P0011925	lnc-TEX261-2:1	12661.7	278.242	1.733179e+001	2.200985e+000	42	29	6.071169e+000	0	0	0	0	0	0	17.0534	1	1	19.4461	29.1808
DATA	1382	9	70	0	0	A_21_P0001740	lnc-WARS2-1:1	12682.7	278.5	1.348435e+000	1.352552e+000	24	29	5.905996e+000	0	0	0	0	0	0	-1.85969	0	0	30	29.4127
DATA	1383	9	71	0	0	A_33_P3214501	NM_022767	12703.9	278.222	8.932986e+000	1.617577e+000	35	29	5.703805e+000	0	0	0	0	0	0	8.84214	1	1	22.4545	28.915
DATA	1384	9	72	0	0	A_33_P3372659	A_33_P3372659	12725	278.5	1.340574e+000	1.344666e+000	26	29	5.402673e+000	0	0	0	0	0	0	-1.15451	0	0	30	29.3957
DATA	1385	9	73	0	0	A_23_P159851	NM_032803	12746.2	278.5	1.336804e+000	1.340885e+000	25.5	29	5.997242e+000	0	0	0	0	0	0	-0.0895275	0	0	30	29.3586
DATA	1386	9	74	0	0	A_23_P65307	NM_032229	12767.4	278.414	1.333129e+000	1.337199e+000	26	29	5.877338e+000	0	0	0	0	0	0	-0.281704	0	0	30	29.3968
DATA	1387	9	75	0	0	A_24_P50245	NM_006120	12789.2	278.46	5.374567e+002	5.376222e+001	550.5	29	6.072256e+000	0	0	0	0	0	0	537.977	1	1	26.4388	29.2939
DATA	1388	9	76	0	0	A_24_P88554	NM_003846	12809.6	277.875	3.776722e+001	4.004137e+000	65	29	6.281383e+000	0	0	0	0	0	0	37.8982	1	1	25.7804	29.4118
DATA	1389	9	77	0	0	A_21_P0001415	XR_247053	12830.8	278.194	1.322855e+000	1.327131e+000	28	29	5.908461e+000	0	0	0	0	0	0	0.252255	0	0	28.5237	29.207
DATA	1390	9	78	0	1	ERCC-00071_128	DQ883654	12852	278.203	4.974452e+001	5.147554e+000	75	29	6.019209e+000	0	0	0	0	0	0	50.1634	1	1	28.1191	29.6102
DATA	1391	9	79	0	0	A_33_P3213288	NM_004847	12873.2	278.194	2.388199e+002	2.391847e+001	263	29	6.092410e+000	0	0	0	0	0	0	241.393	1	1	28.5237	29.7938
DATA	1392	9	80	0	0	A_22_P00000150	NR_120551	12894.4	278	1.313631e+000	1.317641e+000	25	30	5.951801e+000	0	0	0	0	0	0	-1.27285	0	0	29.1201	29.9098
DATA	1393	9	81	0	0	A_21_P0004277	lnc-GPR98-2:1	12915.5	278	3.871438e+000	1.370627e+000	31	29	5.632434e+000	0	0	0	0	0	0	3.93038	1	0	30	29.195
DATA	1394	9	82	0	0	A_24_P132518	NM_001556	12936.1	277.85	9.137435e+001	9.231171e+000	119	29	5.422891e+000	0	0	0	0	0	0	92.9522	1	1	26.6546	29.1557
DATA	1395	9	83	0	0	A_23_P404821	NM_001080392	12957.3	277.918	2.681231e+001	2.983959e+000	53	29	5.638126e+000	0	0	0	0	0	0	27.3292	1	1	23.9365	29.6523
DATA	1396	9	84	0	0	A_22_P00003889	NM_020747	12978.8	278	2.452500e+000	1.329905e+000	28.5	29	5.669616e+000	0	0	0	0	0	0	2.50454	1	0	30	29.9377
DATA	1397	9	85	0	0	A_23_P124003	NM_170683	13000.3	277.184	2.688328e+002	2.691493e+001	300.5	30	5.641722e+000	0	0	0	0	0	0	275.035	1	1	23.9365	30.0402
DATA	1398	9	86	0	0	A_33_P3373403	NM_016274	13020.9	277.088	5.278259e+001	5.436614e+000	79.5	30	5.703151e+000	0	0	0	0	0	0	54.0889	1	1	25.1049	30.2615
DATA	1399	9	87	0	0	A_33_P3264089	NM_001164458	13042.4	277.973	2.348827e+000	1.321538e+000	29	30	5.697533e+000	0	0	0	0	0	0	2.41084	1	0	30	30.4588
DATA	1400	9	88	0	0	A_22_P00014113	lnc-SBK2-1:1	13063.6	277.973	5.780479e+000	1.421411e+000	32.5	30	5.714495e+000	0	0	0	0	0	0	5.94192	1	0	30	30.439
DATA	1401	9	89	0	0	A_21_P0000258	NR_002564	13084.8	277.333	1.074419e+003	1.074497e+002	1117.5	30	5.898501e+000	0	0	0	0	0	0	1105.97	1	1	25.3321	29.8819
DATA	1402	9	90	0	0	A_33_P3418218	NM_033127	13106	277.797	1.807611e+000	1.307626e+000	29	30	5.889996e+000	0	0	0	0	0	0	1.8631	1	0	28.1191	30.2165
DATA	1403	9	91	0	0	A_23_P211345	NM_080647	13127	277.797	7.598172e+000	1.500188e+000	34	30	5.741756e+000	0	0	0	0	0	0	7.84072	1	1	28.1191	29.9617
DATA	1404	9	92	0	1	ERCC-00096_179	DQ459429	13148.2	277.806	1.682734e+000	1.303030e+000	28	29	5.782094e+000	0	0	0	0	0	0	1.73836	1	0	30	29.5368
DATA	1405	9	93	0	0	A_21_P0005026	XR_242019	13169.5	277.676	1.286895e+000	1.290823e+000	25.5	29	5.727858e+000	0	0	0	0	0	0	-1.48257	0	0	27.0811	29.4015
DATA	1406	9	94	0	0	A_33_P3284117	A_33_P3284117	13190.5	277.676	1.285750e+000	1.289675e+000	27	29	5.413855e+000	0	0	0	0	0	0	-0.560035	0	0	27.0811	29.2519
DATA	1407	9	95	0	0	A_21_P0008154	lnc-NUFIP1-1:5	13211.8	277.522	1.284717e+000	1.292062e+000	27	28	5.364747e+000	0	0	0	0	0	0	0.973571	0	0	30	28.7748
DATA	1408	9	96	0	0	A_33_P3326643	NM_001277269	13233	277.5	1.283818e+000	1.287737e+000	26.5	29	5.449472e+000	0	0	0	0	0	0	-0.21295	0	0	30	28.7818
DATA	1409	9	97	0	0	A_33_P3413038	NM_001163257	13254	277.5	4.558127e+000	1.365305e+000	31	29	5.653715e+000	0	0	0	0	0	0	4.72764	1	0	30	28.7544
DATA	1410	9	98	0	0	A_33_P3279620	AK094832	13274.9	277.366	1.976133e+001	2.357912e+000	48	29	5.920403e+000	0	0	0	0	0	0	20.5064	1	1	21.6755	29.3014
DATA	1411	9	99	0	0	A_23_P160177	NM_144699	13296	277.167	2.259229e+001	2.599501e+000	48	29	6.100372e+000	0	0	0	0	0	0	23.4537	1	1	24.8756	30.0358
DATA	1412	9	100	0	0	A_21_P0013482	TCONS_l2_00027767	13317.5	277.5	1.281497e+000	1.285409e+000	27	30	6.209838e+000	0	0	0	0	0	0	-0.364927	0	0	30	30.2
DATA	1413	9	101	0	0	A_23_P385500	NM_178841	13338.5	277	3.759776e+001	3.973344e+000	63	29	6.081063e+000	0	0	0	0	0	0	39.0519	1	1	22.4545	29.9251
DATA	1414	9	102	0	0	A_23_P110851	NM_198253	13360	277.5	6.314741e+000	1.431765e+000	33	29	5.840850e+000	0	0	0	0	0	0	6.55969	1	0	30	29.916
DATA	1415	9	103	0	0	A_22_P00003662	lnc-CDC25C-1:1	13381	277.5	2.184555e+000	1.303396e+000	29	29	5.861963e+000	0	0	0	0	0	0	2.26934	1	0	30	29.3804
DATA	1416	9	104	0	0	A_22_P00011151	lnc-OBFC2A-1:1	13401.9	277.267	4.088949e+001	4.286121e+000	69	29	5.735739e+000	0	0	0	0	0	0	42.4738	1	1	22.4545	29.2261
DATA	1417	9	105	0	0	A_23_P321935	NM_030758	13423.6	277.508	5.046431e+002	5.048068e+001	540	28.5	5.873183e+000	0	0	0	0	0	0	524.106	1	1	26.6546	28.7462
DATA	1418	9	106	0	0	A_24_P375322	NR_003503	13444.5	277.324	7.123753e+000	1.469756e+000	33	28	5.816456e+000	0	0	0	0	0	0	7.39669	1	1	30	28.5221
DATA	1419	9	107	0	0	A_33_P3278755	NM_001032377	13465.7	277.391	1.282101e+000	1.286015e+000	24	29	6.414791e+000	0	0	0	0	0	0	-2.29116	0	0	27.2919	29.2137
DATA	1420	9	108	0	0	A_23_P117582	NM_130469	13486.9	277.031	3.243607e+002	3.246157e+001	352	29	5.874599e+000	0	0	0	0	0	0	336.532	1	1	27.501	29.056
DATA	1421	9	109	0	0	A_23_P211806	NM_017724	13508	277.203	6.615227e+001	6.739299e+000	91.5	29	6.013618e+000	0	0	0	0	0	0	68.5993	1	1	28.1191	29.2049
DATA	1422	9	110	0	0	A_23_P48535	NM_001030055	13529.2	277.194	1.565451e+001	2.027200e+000	42	28	5.684019e+000	0	0	0	0	0	0	16.2239	1	1	28.5237	28.9395
DATA	1423	9	111	0	0	A_23_P102508	NM_021095	13549.5	278.038	2.717329e+001	3.007495e+000	51	28	5.544463e+000	0	0	0	0	0	0	28.1426	1	1	17.2609	29.0154
DATA	1424	9	112	0	0	A_23_P29495	NM_001904	13571.5	276.767	1.887249e+002	1.891652e+001	220	28	5.604425e+000	0	0	0	0	0	0	195.313	1	1	25.7804	28.4398
DATA	1425	9	113	0	0	A_23_P51410	NM_022743	13591.2	276.792	9.892717e+000	1.626291e+000	35	28	5.484333e+000	0	0	0	0	0	0	10.2302	1	1	30	28.6602
DATA	1426	9	114	0	0	A_33_P3273290	ENST00000464469	13613.8	276.745	4.848840e+001	5.018029e+000	77.5	29	5.749640e+000	0	0	0	0	0	0	50.0942	1	1	24.8756	29.3522
DATA	1427	9	115	0	0	A_23_P45488	NM_021806	13634.9	276.927	3.664019e+001	3.885575e+000	63.5	29	5.865571e+000	0	0	0	0	0	0	37.8164	1	1	25.3321	29.0924
DATA	1428	9	116	0	0	A_23_P319640	NR_024606	13656.2	276.877	9.581737e+001	9.668808e+000	124	29	5.730702e+000	0	0	0	0	0	0	98.7897	1	1	25.5572	29.2895
DATA	1429	9	117	0	0	A_23_P103877	NM_001010847	13677.4	277	1.432578e+000	1.304010e+000	28.5	29	5.847544e+000	0	0	0	0	0	0	1.47537	1	0	30	29.0684
DATA	1430	9	118	0	0	A_23_P258310	NM_144651	13698.5	277	1.293689e+000	1.297639e+000	26	29	5.965980e+000	0	0	0	0	0	0	-0.841602	0	0	30	29.1008
DATA	1431	9	119	0	0	A_23_P56529	NM_001087	13719.5	276.295	2.385439e+001	2.716281e+000	51.5	29	5.905193e+000	0	0	0	0	0	0	24.509	1	1	23.2073	29.4131
DATA	1432	9	120	0	0	A_23_P29939	NM_007308	13740.7	276.9	2.190621e+004	2.190621e+003	22107	30	5.760750e+000	0	0	0	0	0	0	22477.5	1	1	28.3221	29.636
DATA	1433	9	121	0	0	A_23_P88222	NM_138790	13761.5	276.811	1.870491e+001	2.279375e+000	46	30	6.064690e+000	0	0	0	0	0	0	19.1675	1	1	24.8756	29.7331
DATA	1434	9	122	0	0	A_21_P0008560	ENST00000558411	13783	276.797	1.300495e+000	1.310098e+000	27	28.5	6.139621e+000	0	0	0	0	0	0	1.24185	0	0	30	29.0736
DATA	1435	9	123	0	0	A_33_P3267731	NR_034016	13804.2	276.806	1.302377e+000	1.306353e+000	26	28	5.753164e+000	0	0	0	0	0	0	-0.418689	0	0	30	28.6803
DATA	1436	9	124	0	0	A_24_P203765	NM_001287596	13825.5	276.676	1.304314e+000	1.308326e+000	27	28	5.537472e+000	0	0	0	0	0	0	0.0909015	0	0	30	28.4901
DATA	1437	9	125	0	0	A_33_P3343616	NM_001290131	13846.5	276.676	1.130941e+001	1.730854e+000	37.5	28	5.406646e+000	0	0	0	0	0	0	11.5213	1	1	27.0811	28.4427
DATA	1438	9	126	0	0	A_33_P3248787	DB221055	13867.8	276.522	8.135716e+000	1.544047e+000	35	28.5	5.549585e+000	0	0	0	0	0	0	8.27527	1	1	30	29.036
DATA	1439	9	127	0	0	A_32_P45974	BC071972	13889	276.5	1.310414e+000	1.314415e+000	26	29	5.912638e+000	0	0	0	0	0	0	-1.11231	0	0	30	29.3765
DATA	1440	9	128	0	0	A_22_P00023389	lnc-FAM114A1-1:1	13910	276.5	1.312522e+000	1.316529e+000	25	29	5.971725e+000	0	0	0	0	0	0	-1.29185	0	0	26.2212	29.4648
DATA	1441	9	129	0	0	A_33_P3214047	ENST00000412929	13931.3	276.5	1.314693e+000	1.318707e+000	26	29	6.724512e+000	0	0	0	0	0	0	-0.068663	0	0	27.0811	29.8989
DATA	1442	9	130	0	0	A_22_P00005133	ENST00000542248	13952.7	276.678	2.827438e+001	3.120788e+000	54.5	29	6.632333e+000	0	0	0	0	0	0	28.5715	1	1	26.0017	29.6693
DATA	1443	9	131	0	0	A_22_P00010440	ENST00000556602	13973.6	276.414	1.319077e+000	1.323104e+000	24	29	6.650515e+000	0	0	0	0	0	0	-1.9743	0	0	30	29.6468
DATA	1444	9	132	0	0	A_23_P74344	NM_053053	13994.7	276.5	1.289144e+001	1.848897e+000	39.5	29	5.825652e+000	0	0	0	0	0	0	12.9837	1	1	27.0811	29.2481
DATA	1445	9	133	0	0	A_22_P00008549	NR_110826	14016	276.5	1.323558e+000	1.327599e+000	26	29	5.759767e+000	0	0	0	0	0	0	-0.464627	0	0	30	29.3586
DATA	1446	9	134	0	0	A_21_P0004110	ENST00000503488	14037	276.5	1.325782e+000	1.329829e+000	25	29	5.715070e+000	0	0	0	0	0	0	-1.34321	0	0	26.2212	29.2163
DATA	1447	9	135	0	0	A_22_P00004430	ENST00000563286	14058.2	276.478	1.073107e+001	1.710552e+000	37	29	6.118759e+000	0	0	0	0	0	0	10.7533	1	1	30	29.7581
DATA	1448	9	136	0	0	A_24_P253251	NM_003045	14079.2	276.026	1.755866e+001	2.205274e+000	43	29	6.044295e+000	0	0	0	0	0	0	17.5666	1	1	21.6755	29.2407
DATA	1449	9	137	0	0	A_22_P00009751	lnc-ME3-1:1	14100.5	276.324	1.868990e+000	1.349508e+000	28	29	6.258920e+000	0	0	0	0	0	0	1.86665	1	0	30	29.2552
DATA	1450	9	138	0	0	A_23_P502035	NM_000155	14121.7	276.391	2.940215e+001	3.230636e+000	57	28	6.104003e+000	0	0	0	0	0	0	29.3169	1	1	27.2919	28.8314
DATA	1451	9	139	0	0	A_23_P218131	NM_032714	14143.3	276.019	1.169479e+002	1.177141e+001	139.5	28	6.058698e+000	0	0	0	0	0	0	116.422	1	1	24.8756	28.6706
DATA	1452	9	140	0	0	A_33_P3352517	NM_001037162	14164	276.203	1.338882e+000	1.342969e+000	25	28	5.851738e+000	0	0	0	0	0	0	-0.878262	0	0	30	28.8374
DATA	1453	9	141	0	0	A_23_P36226	NM_032315	14185.1	276.328	7.391549e+001	7.512934e+000	101	28	5.869874e+000	0	0	0	0	0	0	73.3533	1	1	26.0017	29.0369
DATA	1454	9	142	0	0	A_24_P367242	NM_181607	14206.4	276	1.342939e+000	1.348889e+000	27	28	5.706350e+000	0	0	0	0	0	0	0.699923	0	0	30	28.5514
DATA	1455	9	143	0	0	A_33_P3744736	NR_046102	14227.5	276	1.344889e+000	1.350780e+000	25	28	5.497737e+000	0	0	0	0	0	0	0.686972	0	0	29.1201	28.7893
DATA	1456	9	144	0	0	A_22_P00021678	lnc-KCNG3-2:1	14248.6	276	1.346769e+000	1.350881e+000	26.5	29	5.722144e+000	0	0	0	0	0	0	-0.941101	0	0	29.1201	29.2432
DATA	1457	9	145	0	0	A_33_P3334121	A_33_P3334121	14269	276.333	8.928514e+000	1.620789e+000	34.5	29	6.007116e+000	0	0	0	0	0	0	8.81063	1	1	30	29.6908
DATA	1458	9	146	0	0	A_32_P175739	NM_000189	14291.1	276.18	9.019900e+001	9.121028e+000	111	29	6.045206e+000	0	0	0	0	0	0	88.892	1	1	26.8687	29.5498
DATA	1459	9	147	0	0	A_21_P0001665	lnc-APITD1-1:1	14312.4	276	5.540006e+000	1.464853e+000	31	29	5.723706e+000	0	0	0	0	0	0	5.45331	1	0	30	29.2984
DATA	1460	9	148	0	0	A_21_P0012230	ENST00000452028	14333.4	276	1.353423e+000	1.357555e+000	26	29	5.736258e+000	0	0	0	0	0	0	-1.06669	0	0	30	29.1837
DATA	1461	9	149	0	0	A_21_P0003751	lnc-SNCA-1:1	14354.5	276	1.904510e+000	1.372231e+000	28	29	5.966310e+000	0	0	0	0	0	0	1.87071	1	0	29.1201	29.1134
DATA	1462	9	150	0	0	A_24_P83678	NM_198468	14375.6	276	3.746969e+000	1.410886e+000	30.5	29	5.944883e+000	0	0	0	0	0	0	3.67703	1	0	30	28.8583
DATA	1463	9	151	0	0	A_23_P113237	NM_001012288	14396.8	275.806	7.301964e+000	1.544781e+000	34	28.5	6.323869e+000	0	0	0	0	0	0	7.15994	1	1	30	28.9758
DATA	1464	9	152	0	0	A_23_P15511	NM_004396	14418	275.771	2.560567e+003	2.560604e+002	2496	29	6.242440e+000	0	0	0	0	0	0	2508.95	1	1	26.8687	28.9094
DATA	1465	9	153	0	0	A_19_P00318152	NR_003239	14439	275.797	6.643184e+002	6.644582e+001	692	29	6.046712e+000	0	0	0	0	0	0	650.529	1	1	28.1191	29.3919
DATA	1466	9	154	0	0	A_23_P1981	NM_000207	14460.3	275.9	4.850004e+000	1.447497e+000	31	30	5.792882e+000	0	0	0	0	0	0	4.74689	1	0	30	29.3443
DATA	1467	9	155	0	0	A_22_P00012490	ENST00000518098	14481.5	275.676	4.452967e+000	1.435090e+000	30	30	5.465075e+000	0	0	0	0	0	0	4.35692	1	0	30	29.4014
DATA	1468	9	156	0	0	A_23_P45294	NM_207318	14502.9	275.746	1.003677e+002	1.012911e+001	120	30	5.957552e+000	0	0	0	0	0	0	98.1795	1	1	26.0017	29.7289
DATA	1469	9	157	0	0	A_22_P00018788	ENST00000518620	14523.8	275.522	1.360465e+000	1.364618e+000	26	29	5.863313e+000	0	0	0	0	0	0	-0.305184	0	0	27.0811	29.5615
DATA	1470	9	158	0	0	A_22_P00017031	ENST00000436418	14545	275.5	1.648124e+000	1.374424e+000	27	29	5.581036e+000	0	0	0	0	0	0	1.61228	1	0	30	29.2105
DATA	1471	9	159	0	0	A_33_P3241090	NM_001005186	14566	275.5	1.360035e+000	1.364187e+000	24.5	28	5.443078e+000	0	0	0	0	0	0	-0.454451	0	0	30	28.8612
DATA	1472	9	160	0	0	A_21_P0014408	NR_040513	14587.3	275.5	1.359481e+000	1.369168e+000	28	29	5.843577e+000	0	0	0	0	0	0	1.20409	0	0	30	29.3692
DATA	1473	9	161	0	0	A_23_P213959	NM_133263	14608.5	276.22	1.645418e+001	2.136672e+000	41.5	29	6.124585e+000	0	0	0	0	0	0	16.1133	1	1	21.6755	29.3717
DATA	1474	9	162	0	0	A_23_P102462	NM_153214	14629.7	275.5	3.903279e+000	1.416625e+000	30	29	5.818801e+000	0	0	0	0	0	0	3.82601	1	0	30	29.058
DATA	1475	9	163	0	0	A_24_P39928	NM_001080468	14650.8	275.478	4.006275e+000	1.418242e+000	29	27	5.536096e+000	0	0	0	0	0	0	3.93074	1	0	30	27.8339
DATA	1476	9	164	0	0	A_22_P00000767	NR_120311	14672	275.5	1.354769e+000	1.360962e+000	27	27	5.387286e+000	0	0	0	0	0	0	0.73488	0	0	30	27.066
DATA	1477	10	1	0	0	A_21_P0012834	ENST00000513310	11233	286.5	1.503342e+000	1.507932e+000	25	26	5.506231e+000	0	0	0	0	0	0	-2.08837	0	0	30	26.7377
DATA	1478	10	2	0	0	A_21_P0009431	NR_120419	11254.3	286.5	1.510998e+000	1.515611e+000	25	27	5.676106e+000	0	0	0	0	0	0	-0.816175	0	0	30	27.7598
DATA	1479	10	3	0	0	A_23_P374782	NM_001024666	11275	286.3	4.553895e+002	4.556439e+001	424	29	6.077469e+000	0	0	0	0	0	0	399.276	1	1	26.2212	29.1689
DATA	1480	10	4	0	0	A_21_P0003186	NR_034007	11296.7	286.5	1.524566e+000	1.529220e+000	25	30	6.463177e+000	0	0	0	0	0	0	-0.855499	0	0	27.0811	30.2951
DATA	1481	10	5	0	0	A_21_P0005826	lnc-ZMAT4-2:1	11317.7	286.5	5.245485e+000	1.622289e+000	31	30	5.593237e+000	0	0	0	0	0	0	4.56103	1	0	27.0811	30.2461
DATA	1482	10	6	0	0	A_21_P0002507	lnc-CXCR4-1:1	11339	286.5	2.359471e+000	1.558580e+000	28	30	5.980891e+000	0	0	0	0	0	0	2.04431	1	0	30	30.1914
DATA	1483	10	7	0	0	A_21_P0011943	TCONS_l2_00014767	11360	286.5	1.842896e+000	1.556442e+000	28	30	5.554871e+000	0	0	0	0	0	0	1.5917	1	0	30	29.9962
DATA	1484	10	8	0	0	A_33_P3254136	NM_177531	11381.2	286.478	2.852728e+000	1.575933e+000	28.5	30	5.719907e+000	0	0	0	0	0	0	2.45688	1	0	30	30.0072
DATA	1485	10	9	0	0	A_21_P0000988	ENST00000438619	11402.4	286.414	1.549043e+000	1.558360e+000	28	30	5.621578e+000	0	0	0	0	0	0	1.02656	0	0	30	30.1464
DATA	1486	10	10	0	0	A_21_P0000748	NR_038280	11423.5	286.324	1.552395e+000	1.557134e+000	25	30	5.684988e+000	0	0	0	0	0	0	-1.68494	0	0	30	30.2177
DATA	1487	10	11	0	0	A_33_P3863935	NR_028492	11444.7	286.391	1.555355e+000	1.561540e+000	27	30	5.645511e+000	0	0	0	0	0	0	0.573118	0	0	30	30.1026
DATA	1488	10	12	0	0	A_23_P252817	NM_001048	11466	286.203	4.185174e+000	1.617592e+000	31	29	5.736700e+000	0	0	0	0	0	0	3.57533	1	0	30	30.053
DATA	1489	10	13	0	0	A_23_P373584	NM_139167	11487	286.203	1.559759e+000	1.564521e+000	23	29	5.712377e+000	0	0	0	0	0	0	-3.41328	0	0	28.1191	29.949
DATA	1490	10	14	0	0	A_21_P0013968	XM_003119675	11508.2	285.571	1.681777e+002	1.689051e+001	174.5	29	5.381674e+000	0	0	0	0	0	0	143.365	1	1	25.3321	29.4246
DATA	1491	10	15	0	0	A_33_P3230011	NM_001130159	11529.4	286.027	1.956117e+000	1.579368e+000	28	29	5.221837e+000	0	0	0	0	0	0	1.66608	1	0	30	29.4453
DATA	1492	10	16	0	0	A_22_P00016042	NR_110227	11550.6	286.027	1.563188e+000	1.567960e+000	26.5	29	5.173856e+000	0	0	0	0	0	0	-0.384819	0	0	30	29.3176
DATA	1493	10	17	0	0	A_22_P00021957	ENST00000525758	11571.6	286	5.793240e+000	1.671887e+000	33	29	5.720916e+000	0	0	0	0	0	0	4.93079	1	0	30	29.8582
DATA	1494	10	18	0	1	ERCC-00034_158	DQ855001	11592.8	286	1.563513e+000	1.570292e+000	27	29	5.718324e+000	0	0	0	0	0	0	0.67531	0	0	30	29.9377
DATA	1495	10	19	0	0	A_23_P358221	NM_015562	11614.2	286	9.618942e+000	1.839437e+000	35.5	30	6.112810e+000	0	0	0	0	0	0	8.18912	1	1	30	30.049
DATA	1496	10	20	0	0	A_23_P10385	NM_016448	11635.4	286	4.779853e+000	1.638419e+000	29	30	6.041074e+000	0	0	0	0	0	0	4.07129	1	0	30	30.2767
DATA	1497	10	21	0	0	A_24_P343233	NM_002124	11656.8	285.656	4.121344e+003	4.121374e+002	3497	30	5.739594e+000	0	0	0	0	0	0	3513.11	1	1	26.2212	29.9643
DATA	1498	10	22	0	0	A_23_P132260	NM_014303	11677.7	285.627	2.720965e+001	3.138697e+000	49	29	5.403065e+000	0	0	0	0	0	0	23.2148	1	1	25.5572	29.3862
DATA	1499	10	23	0	0	A_23_P113825	NM_144653	11698.6	285.467	1.407287e+002	1.415938e+001	142.5	29	5.307867e+000	0	0	0	0	0	0	120.201	1	1	25.5572	29.2364
DATA	1500	10	24	0	0	A_33_P3319896	NM_001009611	11719.8	285.806	1.556135e+000	1.560920e+000	26	29	5.762240e+000	0	0	0	0	0	0	0.0884076	0	0	28.5237	29.1597
DATA	1501	10	25	0	0	A_22_P00011954	lnc-PKMYT1-1:1	11741	285.797	1.553843e+000	1.558587e+000	25	29	5.612134e+000	0	0	0	0	0	0	-0.261528	0	0	30	28.8411
DATA	1502	10	26	0	0	A_23_P8848	NM_018250	11762	285.484	1.262915e+002	1.272464e+001	135	29	5.721103e+000	0	0	0	0	0	0	108.343	1	1	26.2212	28.6768
DATA	1503	10	27	0	0	A_21_P0012929	TCONS_l2_00023251	11783.3	285.9	6.975187e+000	1.702676e+000	32	28	5.161719e+000	0	0	0	0	0	0	5.99435	1	0	30	28.3346
DATA	1504	10	28	0	0	A_33_P3304081	ENST00000489727	11804.3	285.245	1.528709e+001	2.177063e+000	40	28	5.005199e+000	0	0	0	0	0	0	13.1645	1	1	24.4106	28.2143
DATA	1505	10	29	0	1	ERCC-00130_136	EF011072	11825.6	285.586	1.542131e+000	1.546839e+000	25	28	5.404741e+000	0	0	0	0	0	0	-1.41683	0	0	30	28.661
DATA	1506	10	30	0	0	A_23_P122924	NM_002192	11846.8	285.522	6.721663e+000	1.683354e+000	32.5	28.5	5.291512e+000	0	0	0	0	0	0	5.81358	1	0	27.0811	28.943
DATA	1507	10	31	0	0	A_33_P3266993	AK130024	11867.2	284.833	1.304762e+001	2.018127e+000	37	28	4.639992e+000	0	0	0	0	0	0	11.3121	1	1	30	28.807
DATA	1508	10	32	0	0	A_23_P302550	NM_130782	11888.7	285.393	2.081362e+003	2.081418e+002	1844	29	4.704671e+000	0	0	0	0	0	0	1809	1	1	25.1049	28.8516
DATA	1509	10	33	0	0	A_23_P110504	NM_030782	11910.7	285.362	1.143843e+002	1.154051e+001	127	29	5.365840e+000	0	0	0	0	0	0	99.6892	1	1	25.1049	28.9965
DATA	1510	10	34	0	0	A_33_P3313685	AK123052	11930.9	286.149	1.399740e+001	2.072027e+000	38	29	5.324796e+000	0	0	0	0	0	0	12.2299	1	1	22.9591	29.2546
DATA	1511	10	35	0	0	A_23_P60101	NM_030895	11952.7	285.5	4.499924e+000	1.588199e+000	31.5	28	5.317412e+000	0	0	0	0	0	0	3.94365	1	0	30	29.1887
DATA	1512	10	36	0	0	A_32_P489986	NM_001039763	11973.8	285.478	1.514011e+000	1.518633e+000	25	29	5.258955e+000	0	0	0	0	0	0	-1.99333	0	0	27.0811	29.2231
DATA	1513	10	37	0	0	A_33_P6817068	NR_034118	11995	285.5	3.439090e+000	1.552569e+000	29	29	5.299624e+000	0	0	0	0	0	0	3.0321	1	0	30	29.4102
DATA	1514	10	38	0	0	A_21_P0013273	TCONS_l2_00026242	12016	285.5	1.504706e+000	1.509299e+000	25	29	5.349832e+000	0	0	0	0	0	0	-1.45305	0	0	30	29.2016
DATA	1515	10	39	0	0	A_23_P336513	NM_015465	12037.1	285.25	1.791179e+001	2.339161e+000	40	28	5.289734e+000	0	0	0	0	0	0	15.8924	1	1	25.1049	28.4046
DATA	1516	10	40	0	0	A_21_P0010531	ENST00000438195	12058.5	285.324	1.494894e+000	1.499458e+000	24	28	5.248534e+000	0	0	0	0	0	0	-1.9576	0	0	30	28.5906
DATA	1517	10	41	0	0	A_33_P3392187	NM_001080433	12079.5	285.324	1.489935e+000	1.494484e+000	26	28	5.823475e+000	0	0	0	0	0	0	-0.890486	0	0	30	28.9962
DATA	1518	10	42	0	0	A_19_P00808120	NM_001145191	12100.7	285.391	5.807362e+000	1.598622e+000	31	28	5.628772e+000	0	0	0	0	0	0	5.20465	1	0	27.2919	28.9886
DATA	1519	10	43	0	0	A_33_P3279119	DR007930	12122	285.203	1.479678e+000	1.484195e+000	27	28.5	5.785281e+000	0	0	0	0	0	0	-0.209296	0	0	28.1191	29.1911
DATA	1520	10	44	0	1	ERCC-00017_150	DQ459420	12143	285.203	1.474537e+000	1.479065e+000	27	29	5.970924e+000	0	0	0	0	0	0	0.0800699	0	0	30	29.3156
DATA	1521	10	45	0	0	A_33_P3257027	NM_002009	12164.3	285.1	1.469268e+000	1.473753e+000	25.5	29	6.290781e+000	0	0	0	0	0	0	-0.701058	0	0	28.3221	29.5284
DATA	1522	10	46	0	0	A_21_P0010617	ENST00000437410	12184.1	284.581	1.660285e+001	2.216704e+000	41	29	6.269625e+000	0	0	0	0	0	0	15.089	1	1	22.1978	29.5161
DATA	1523	10	47	0	0	A_22_P00024648	ENST00000538430	12206.6	285.027	1.458741e+000	1.463195e+000	24	29	6.253536e+000	0	0	0	0	0	0	-2.49781	0	0	30	29.577
DATA	1524	10	48	0	0	A_24_P56388	NM_181054	12226.8	284.536	2.047678e+002	2.052862e+001	222.5	30	6.188377e+000	0	0	0	0	0	0	187.461	1	1	25.3321	29.761
DATA	1525	10	49	0	0	A_23_P60718	NM_024105	12249	285.19	1.630595e+001	2.183750e+000	43	30	6.073764e+000	0	0	0	0	0	0	14.9844	1	1	27.2919	30.1166
DATA	1526	10	50	0	0	A_22_P00011047	lnc-NTNG2-1:1	12270.2	285	2.508413e+000	1.468791e+000	29	30	6.222120e+000	0	0	0	0	0	0	2.31362	1	0	30	30.0638
DATA	1527	10	51	0	0	A_23_P106241	NM_004239	12290.8	285.093	4.604061e+001	4.824613e+000	69	30	6.199407e+000	0	0	0	0	0	0	42.6174	1	1	24.6442	30.1933
DATA	1528	10	52	0	0	A_21_P0005447	NR_028090	12310.6	284.487	1.160543e+001	1.847146e+000	35.5	30	6.572138e+000	0	0	0	0	0	0	10.78	1	1	30	30.197
DATA	1529	10	53	0	0	A_21_P0001654	lnc-HNRNPU-2:1	12333.5	285	1.427019e+000	1.436698e+000	28	29	6.473820e+000	0	0	0	0	0	0	1.15228	0	0	30	29.8555
DATA	1530	10	54	0	0	A_23_P152963	NM_017622	12354.9	284.448	6.279998e+001	6.439872e+000	84	29	5.827803e+000	0	0	0	0	0	0	58.7835	1	1	25.7804	29.3838
DATA	1531	10	55	0	0	A_21_P0013506	TCONS_l2_00028088	12376	284.797	6.526237e+000	1.563578e+000	31	29	5.417139e+000	0	0	0	0	0	0	6.13107	1	0	30	29.093
DATA	1532	10	56	0	0	A_21_P0012109	NR_110611	12397	284.797	1.411431e+000	1.415740e+000	22	29	5.291624e+000	0	0	0	0	0	0	-4.74469	0	0	28.1191	29.0526
DATA	1533	10	57	0	0	A_21_P0009733	lnc-CTD-2368P22.1.1-1:1	12418.2	284.806	1.406318e+000	1.410611e+000	25.5	29	5.212005e+000	0	0	0	0	0	0	-1.48742	0	0	28.5237	29.1423
DATA	1534	10	58	0	0	A_33_P3594654	NM_024121	12439.3	284.931	2.834489e+001	3.163856e+000	55	29	5.050302e+000	0	0	0	0	0	0	26.9182	1	1	26.0017	29.2154
DATA	1535	10	59	0	0	A_33_P3378835	NM_004252	12460.1	284.707	5.784215e+002	5.785911e+001	579.5	29	5.391912e+000	0	0	0	0	0	0	551.249	1	1	25.7804	29.1176
DATA	1536	10	60	0	0	A_23_P25706	NM_024734	12481	284.486	2.296645e+001	2.687508e+000	48	29	5.582021e+000	0	0	0	0	0	0	21.964	1	1	20.3108	29.2239
DATA	1537	10	61	1028	1	(+)E1A_r60_a97	E1A_r60_a97	12502.8	284.5	1.386481e+000	1.390714e+000	25	29	5.437008e+000	0	0	0	0	0	0	-1.4186	0	0	30	29.2088
DATA	1538	10	62	0	0	A_33_P3355230	NM_002287	12524	284.5	1.555119e+001	2.083066e+000	41	30	5.829763e+000	0	0	0	0	0	0	14.9779	1	1	26.2212	29.6574
DATA	1539	10	63	0	0	A_23_P144337	NM_012118	12545	284.5	1.377030e+000	1.381234e+000	24.5	30	6.061373e+000	0	0	0	0	0	0	-1.57787	0	0	26.2212	30.1323
DATA	1540	10	64	0	0	A_21_P0013726	NR_122077	12566.3	284.5	2.027129e+001	2.450345e+000	47	30	5.921497e+000	0	0	0	0	0	0	19.6567	1	1	27.0811	29.9522
DATA	1541	10	65	0	0	A_23_P54929	NM_020424	12587.5	284.5	3.935629e+001	4.167923e+000	62	30	5.180827e+000	0	0	0	0	0	0	38.2899	1	1	30	30.1098
DATA	1542	10	66	0	0	A_21_P0008810	ENST00000570105	12608.7	284.5	1.363376e+000	1.369773e+000	27	29	5.106850e+000	0	0	0	0	0	0	0.76341	0	0	27.0811	29.2664
DATA	1543	10	67	0	0	A_22_P00018498	ENST00000555465	12629.8	284.5	1.359027e+000	1.363176e+000	25	29	5.715942e+000	0	0	0	0	0	0	-1.73985	0	0	26.6546	29.1648
DATA	1544	10	68	0	0	A_21_P0007550	lnc-TMEM106C-1:2	12651	284.5	4.619727e+000	1.435288e+000	31	29	5.745860e+000	0	0	0	0	0	0	4.53787	1	0	30	29.5231
DATA	1545	10	69	0	0	A_24_P152649	NR_033748	12672	284.5	9.044221e+000	1.628922e+000	34.5	29	5.947737e+000	0	0	0	0	0	0	8.91109	1	1	30	29.4039
DATA	1546	10	70	0	0	A_21_P0005994	NR_109802	12693.3	284.5	1.346572e+000	1.350682e+000	26	29	5.846825e+000	0	0	0	0	0	0	-0.884011	0	0	27.0811	29.0488
DATA	1547	10	71	0	0	A_23_P132845	NM_004366	12714.5	284.324	1.342614e+000	1.349591e+000	26	29	5.283167e+000	0	0	0	0	0	0	0.873073	0	0	30	29.2333
DATA	1548	10	72	0	0	A_33_P3365601	NM_001278559	12735.5	284.324	4.508264e+000	1.416548e+000	32	29	5.828585e+000	0	0	0	0	0	0	4.4812	1	0	30	29.4675
DATA	1549	10	73	0	0	A_21_P0009316	lnc-CCL23-1:1	12756.7	284.391	1.335081e+000	1.339157e+000	26.5	29	5.787483e+000	0	0	0	0	0	0	-0.136812	0	0	30	29.3633
DATA	1550	10	74	0	0	A_22_P00010737	NR_121565	12778	284.203	1.331437e+000	1.340752e+000	28	29.5	5.943858e+000	0	0	0	0	0	0	1.18479	0	0	30	29.5207
DATA	1551	10	75	0	0	A_33_P3235029	ENST00000555016	12799.2	284.371	6.818883e+002	6.820184e+001	711.5	29	5.889316e+000	0	0	0	0	0	0	683.339	1	1	26.4388	29.1193
DATA	1552	10	76	0	0	A_33_P3316233	NM_016067	12820.3	284.1	2.541152e+000	1.352694e+000	29	30	6.166787e+000	0	0	0	0	0	0	2.55305	1	0	30	29.6958
DATA	1553	10	77	0	0	A_22_P00019867	lnc-GSTO2-2:1	12841.8	283.741	1.457852e+002	1.463864e+001	172	30	6.219782e+000	0	0	0	0	0	0	146.835	1	1	26.0017	29.8929
DATA	1554	10	78	0	0	A_33_P3333092	ENST00000581247	12862.6	284.027	1.318181e+000	1.324042e+000	28.5	29	6.165528e+000	0	0	0	0	0	0	0.703845	0	0	30	29.5582
DATA	1555	10	79	0	0	A_33_P3283964	NR_033740	12883.6	284	1.478838e+000	1.327459e+000	29	30	6.173765e+000	0	0	0	0	0	0	1.49637	1	0	29.1201	29.8973
DATA	1556	10	80	0	0	A_33_P3292083	ENST00000530033	12904.8	284	1.312285e+000	1.316577e+000	26	30	6.102292e+000	0	0	0	0	0	0	0.278438	0	0	30	29.8368
DATA	1557	10	81	0	0	A_21_P0014534	XR_245792	12926.2	284	1.309496e+000	1.314905e+000	27	30	5.893674e+000	0	0	0	0	0	0	0.618998	0	0	28.1191	29.7611
DATA	1558	10	82	0	0	A_22_P00001575	lnc-ARL4C-2:5	12947.4	284	1.306854e+000	1.310896e+000	27	29	5.409394e+000	0	0	0	0	0	0	0.119399	0	0	29.1201	29.4263
DATA	1559	10	83	0	0	A_23_P64306	NM_024114	12968.4	284	1.304363e+000	1.308901e+000	27	29	5.597286e+000	0	0	0	0	0	0	0.389153	0	0	29.1201	30.0321
DATA	1560	10	84	0	0	A_33_P3372288	ENST00000334937	12989.5	284	3.852677e+000	1.361602e+000	31.5	29	5.299461e+000	0	0	0	0	0	0	3.93785	1	0	30	29.7668
DATA	1561	10	85	0	0	A_22_P00022849	ENST00000429317	13010.6	284	1.299734e+000	1.303730e+000	25.5	30	5.590600e+000	0	0	0	0	0	0	0.0865468	0	0	29.1201	30.0038
DATA	1562	10	86	0	0	A_21_P0013758	XM_005274633	13032	283.797	1.297588e+000	1.301549e+000	24	30	5.692652e+000	0	0	0	0	0	0	-1.86326	0	0	28.1191	30.1472
DATA	1563	10	87	0	0	A_21_P0000269	NR_002585	13053	283.797	8.485059e+000	1.552041e+000	35.5	30	5.220953e+000	0	0	0	0	0	0	8.71532	1	1	28.1191	30.2627
DATA	1564	10	88	0	0	A_21_P0002985	lnc-ROBO2-5:4	13074.2	283.806	1.293741e+000	1.297691e+000	27	30	5.802943e+000	0	0	0	0	0	0	-0.554592	0	0	28.5237	30.112
DATA	1565	10	89	0	0	A_33_P3354955	NM_016649	13095.2	283.214	4.761320e+001	4.934541e+000	78.5	30	5.952337e+000	0	0	0	0	0	0	49.0411	1	1	25.1049	29.9959
DATA	1566	10	90	0	0	A_22_P00012284	lnc-PPP2R2D-3:1	13116.7	283.29	3.078203e+001	3.339254e+000	56	30	5.807632e+000	0	0	0	0	0	0	31.7453	1	1	26.2212	30.0395
DATA	1567	10	91	0	0	A_32_P122240	NM_001270601	13137.5	283.627	9.930884e+001	1.001469e+001	129	29	5.858096e+000	0	0	0	0	0	0	102.531	1	1	25.3321	29.7593
DATA	1568	10	92	0	0	A_21_P0002257	ENST00000610384	13158.8	283.5	2.245951e+000	1.310901e+000	29	29	5.531425e+000	0	0	0	0	0	0	2.32127	1	0	30	29.3118
DATA	1569	10	93	0	0	A_23_P359655	NM_152437	13179.7	283.582	8.870578e+001	8.963932e+000	120	29	5.686132e+000	0	0	0	0	0	0	91.7658	1	1	24.8756	29.5393
DATA	1570	10	94	0	0	A_21_P0010591	TCONS_l2_00000966	13200.9	283.271	1.835203e+002	1.839726e+001	212	28	5.236128e+000	0	0	0	0	0	0	190.013	1	1	26.0017	28.8716
DATA	1571	10	95	0	0	A_21_P0013067	TCONS_l2_00024656	13222.3	283.5	1.284336e+000	1.288257e+000	26	29	5.346548e+000	0	0	0	0	0	0	-0.626396	0	0	30	28.8897
DATA	1572	10	96	0	0	A_23_P15123	NM_019116	13243.1	283.397	3.615783e+002	3.618075e+001	388	29	5.548456e+000	0	0	0	0	0	0	374.888	1	1	25.7804	28.9813
DATA	1573	10	97	0	0	A_23_P4387	NM_019016	13264.7	283.5	1.282807e+000	1.286723e+000	25	29	5.895052e+000	0	0	0	0	0	0	-2.43469	0	0	30	29.3018
DATA	1574	10	98	0	0	A_21_P0013983	ENST00000437348	13285.8	283.5	1.282235e+000	1.286158e+000	27	30	6.100490e+000	0	0	0	0	0	0	0.0475497	0	0	30	30.1841
DATA	1575	10	99	0	0	A_21_P0011185	TCONS_l2_00007207	13307.2	283.451	2.022274e+001	2.396374e+000	45.5	30	6.131935e+000	0	0	0	0	0	0	20.9956	1	1	24.1747	30.1887
DATA	1576	10	100	0	0	A_33_P3407643	NM_001145024	13328	283.5	1.281467e+000	1.285501e+000	27	30	6.364583e+000	0	0	0	0	0	0	0.183703	0	0	30	30.6755
DATA	1577	10	101	0	0	A_23_P377299	NM_014693	13349.3	283.5	1.281266e+000	1.285177e+000	26	30	5.850495e+000	0	0	0	0	0	0	-0.806988	0	0	30	30.0778
DATA	1578	10	102	0	1	ETG09_205211	ETG09_205211	13370.5	283.324	1.281184e+000	1.285164e+000	26.5	29	5.934856e+000	0	0	0	0	0	0	0.137636	0	0	27.0811	29.7677
DATA	1579	10	103	0	0	A_19_P00321493	NR_125403	13391.6	283.414	2.876527e+000	1.316939e+000	28	29	5.837188e+000	0	0	0	0	0	0	2.98775	1	0	27.501	29.3519
DATA	1580	10	104	0	0	A_23_P356616	NM_145804	13412.8	283.478	6.785219e+000	1.453408e+000	33	29	5.549656e+000	0	0	0	0	0	0	7.04668	1	1	30	29.0532
DATA	1581	10	105	0	0	A_23_P331479	NM_133471	13433.6	283.264	1.137342e+003	1.137415e+002	1177	28	5.928946e+000	0	0	0	0	0	0	1180.92	1	1	24.8756	28.6448
DATA	1582	10	106	0	0	A_23_P361940	NM_003874	13454.5	283.021	2.099555e+001	2.462072e+000	48	29	6.116516e+000	0	0	0	0	0	0	21.7936	1	1	22.9591	29
DATA	1583	10	107	0	0	A_23_P57199	NM_178311	13476	283.357	4.768307e+001	4.938803e+000	76	29	6.034063e+000	0	0	0	0	0	0	49.4754	1	1	25.5572	29.2789
DATA	1584	10	108	0	0	A_24_P19228	NM_138924	13497.4	283.027	1.146530e+001	1.723696e+000	38	29	5.992979e+000	0	0	0	0	0	0	11.8906	1	1	30	29.3926
DATA	1585	10	109	0	0	A_33_P3336103	NM_032862	13518.6	283.027	5.436804e+000	1.397875e+000	31	28.5	5.742627e+000	0	0	0	0	0	0	5.63529	1	0	30	28.9664
DATA	1586	10	110	0	0	A_24_P99639	NM_178170	13539.6	283	1.539800e+000	1.297810e+000	27	28	5.687796e+000	0	0	0	0	0	0	1.59499	1	0	30	29.0658
DATA	1587	10	111	0	0	A_23_P100220	NM_024939	13561	283.294	3.399840e+001	3.636204e+000	60.5	28	5.435623e+000	0	0	0	0	0	0	35.1908	1	1	24.1747	29.0526
DATA	1588	10	112	0	0	A_24_P226210	NM_153223	13582.2	283.161	6.214403e+001	6.347012e+000	91	29	5.685604e+000	0	0	0	0	0	0	64.2718	1	1	24.8756	29.0579
DATA	1589	10	113	0	0	A_23_P57306	NM_005441	13603.8	282.966	1.746092e+001	2.171998e+000	47	29	5.460363e+000	0	0	0	0	0	0	18.0426	1	1	26.2212	29.1024
DATA	1590	10	114	0	0	A_21_P0007436	lnc-CD6-1:1	13624.4	282.973	1.289066e+000	1.293044e+000	26	29	5.637529e+000	0	0	0	0	0	0	0.107846	0	0	30	29.2869
DATA	1591	10	115	0	0	A_22_P00024702	lnc-FZD4-1:2	13645.6	282.973	1.290387e+000	1.295735e+000	26	29	5.827435e+000	0	0	0	0	0	0	0.622861	0	0	30	29.4008
DATA	1592	10	116	0	1	ERCC-00164_60	DQ516779	13666.6	283	1.291794e+000	1.295738e+000	26	29	5.828416e+000	0	0	0	0	0	0	-0.670855	0	0	30	29.4333
DATA	1593	10	117	0	0	A_33_P3302320	NR_109755	13688	282.797	4.353117e+000	1.368334e+000	31	29	5.892922e+000	0	0	0	0	0	0	4.47925	1	0	30	29.2335
DATA	1594	10	118	0	0	A_33_P3405514	NM_001204811	13709	282.797	1.294863e+000	1.298816e+000	26	30	5.952663e+000	0	0	0	0	0	0	-0.297984	0	0	30	29.5936
DATA	1595	10	119	0	0	A_24_P373333	NM_024946	13730.2	282.806	1.561577e+002	1.566982e+001	186	30	5.783375e+000	0	0	0	0	0	0	160.282	1	1	28.5237	29.5594
DATA	1596	10	120	0	0	A_21_P0013302	ENST00000413875	13751.4	282.973	2.864964e+001	3.147038e+000	55.5	30	6.075199e+000	0	0	0	0	0	0	29.3666	1	1	29.1201	29.8405
DATA	1597	10	121	0	1	ERCC-00022_66	DQ855004	13772.6	282.973	1.878508e+000	1.317509e+000	29	30	6.462156e+000	0	0	0	0	0	0	1.92285	1	0	30	30.0196
DATA	1598	10	122	0	0	A_24_P1054	NM_013432	13793.7	282.932	1.486769e+002	1.492494e+001	175	29	5.683327e+000	0	0	0	0	0	0	151.968	1	1	25.5572	29.4308
DATA	1599	10	123	0	0	A_24_P155617	NM_172370	13815	282.5	1.303854e+000	1.313049e+000	26.5	28.5	5.433252e+000	0	0	0	0	0	0	1.19308	0	0	30	29.2093
DATA	1600	10	124	0	0	A_23_P202587	NM_018330	13836	282.5	1.452583e+001	1.955918e+000	40	28	5.290982e+000	0	0	0	0	0	0	14.8033	1	1	26.2212	28.6296
DATA	1601	10	125	0	0	A_21_P0004348	lnc-SLC9A3-1:1	13857.2	282.5	1.307869e+000	1.311862e+000	25	29	5.787077e+000	0	0	0	0	0	0	-1.26422	0	0	30	28.9569
DATA	1602	10	126	0	0	A_23_P106727	NM_014700	13878	282.455	4.089343e+001	4.295244e+000	68	29	5.472947e+000	0	0	0	0	0	0	41.5442	1	1	25.3321	29.3089
DATA	1603	10	127	0	0	A_23_P81441	NM_130848	13899.5	282.5	6.876084e+000	1.484898e+000	33	29	5.949934e+000	0	0	0	0	0	0	6.97395	1	1	27.9146	29.5469
DATA	1604	10	128	0	0	A_23_P31671	NM_006294	13920.7	282.4	3.549713e+003	3.549737e+002	3563	29	6.111813e+000	0	0	0	0	0	0	3594.32	1	1	24.8756	29.5308
DATA	1605	10	129	0	0	A_23_P368067	NM_018833	13941.8	282.5	1.316468e+000	1.321728e+000	26	29	6.719820e+000	0	0	0	0	0	0	0.578667	0	0	30	29.6105
DATA	1606	10	130	0	0	A_21_P0009829	NR_109870	13963	282.5	1.318696e+000	1.326350e+000	26	29	6.256654e+000	0	0	0	0	0	0	0.989419	0	0	30	29.308
DATA	1607	10	131	0	0	A_22_P00006335	lnc-FANCI-1:1	13984.1	282.842	2.319695e+002	2.323476e+001	261	29	5.812620e+000	0	0	0	0	0	0	233.688	1	1	25.1049	29.2129
DATA	1608	10	132	0	0	A_33_P3413895	NR_003261	14005.3	282.5	1.623336e+000	1.337135e+000	28	29	5.706898e+000	0	0	0	0	0	0	1.63262	1	0	30	29.3268
DATA	1609	10	133	0	0	A_33_P3755633	DA515661	14026.5	282.324	2.627915e+001	2.945084e+000	49.5	29	5.662172e+000	0	0	0	0	0	0	26.3845	1	1	27.0811	29.0837
DATA	1610	10	134	0	0	A_21_P0014709	NR_047570	14047.6	282.414	7.954877e+001	8.065589e+000	104	29	6.002655e+000	0	0	0	0	0	0	79.7305	1	1	27.501	29.629
DATA	1611	10	135	0	0	A_21_P0005417	NR_110159	14068.8	282.478	2.113249e+000	1.350707e+000	29	29	6.009029e+000	0	0	0	0	0	0	2.11445	1	0	30	29.8655
DATA	1612	10	136	0	0	A_33_P3368339	NM_001045477	14089.8	282.579	1.816398e+002	1.821307e+001	213.5	29	6.151038e+000	0	0	0	0	0	0	181.435	1	1	25.7804	29.5232
DATA	1613	10	137	0	0	A_24_P740705	NM_194326	14111.3	282.133	1.270949e+002	1.277978e+001	154.5	28	5.988785e+000	0	0	0	0	0	0	126.742	1	1	26.6546	29.1067
DATA	1614	10	138	0	0	A_33_P3374221	AK127740	14132.2	282.2	1.200665e+001	1.799780e+000	38	28	6.099201e+000	0	0	0	0	0	0	11.9536	1	1	21.4095	29.112
DATA	1615	10	139	0	0	A_23_P413788	NM_173540	14153.5	282.435	2.096856e+002	2.101153e+001	230	28	6.194022e+000	0	0	0	0	0	0	208.414	1	1	26.2212	29.1388
DATA	1616	10	140	0	0	A_22_P00023582	ENST00000422118	14174.6	282.027	1.340947e+000	1.346406e+000	26	29	6.030890e+000	0	0	0	0	0	0	0.601722	0	0	30	29.2735
DATA	1617	10	141	0	0	A_21_P0011168	NR_026756	14195.6	282	1.343014e+000	1.350530e+000	26.5	28	5.879307e+000	0	0	0	0	0	0	0.951212	0	0	30	28.7759
DATA	1618	10	142	0	0	A_33_P3280981	THC2612433	14217	282.203	1.345097e+000	1.351923e+000	28	28	5.716431e+000	0	0	0	0	0	0	0.848022	0	0	30	29.026
DATA	1619	10	143	0	0	A_22_P00003131	lnc-C9orf139-1:1	14238.2	282.633	4.671338e+001	4.862848e+000	76.5	28	5.649303e+000	0	0	0	0	0	0	46.1455	1	1	23.696	29.3184
DATA	1620	10	144	0	0	A_33_P3292864	AK090448	14259.2	282.74	6.513412e+001	6.652486e+000	89.5	29	5.547859e+000	0	0	0	0	0	0	64.252	1	1	24.4106	29.753
DATA	1621	10	145	0	0	A_22_P00001285	lnc-ANKS1A-1:1	14280.5	282	1.350701e+000	1.354824e+000	25	30	5.842627e+000	0	0	0	0	0	0	-0.698564	0	0	30	29.984
DATA	1622	10	146	0	0	A_33_P3555009	NR_125345	14301.8	282.123	2.585901e+002	2.589457e+001	276	29	5.748254e+000	0	0	0	0	0	0	254.446	1	1	25.5572	29.8508
DATA	1623	10	147	0	0	A_33_P3376493	NM_000686	14322.6	282	1.353998e+000	1.358132e+000	26	29	5.850825e+000	0	0	0	0	0	0	-0.693697	0	0	30	29.7063
DATA	1624	10	148	0	0	A_22_P00017934	lnc-ZFP90-2:1	14344	281.797	1.355462e+000	1.359676e+000	26	29	6.061519e+000	0	0	0	0	0	0	0.140404	0	0	30	29.7054
DATA	1625	10	149	0	0	A_21_P0014878	AI432163	14365	281.797	4.430697e+000	1.431273e+000	30	29	6.064581e+000	0	0	0	0	0	0	4.34561	1	0	30	29.4818
DATA	1626	10	150	0	0	A_23_P48121	NM_024551	14386.4	281.885	5.347095e+001	5.517893e+000	76	29	6.369329e+000	0	0	0	0	0	0	52.3948	1	1	26.2212	29.2735
DATA	1627	10	151	0	0	A_33_P3301410	NM_019037	14407.4	281.973	1.199870e+002	1.207591e+001	137	29	6.325659e+000	0	0	0	0	0	0	117.475	1	1	29.1201	29.3401
DATA	1628	10	152	0	0	A_24_P45005	NM_024663	14428.3	282.113	5.238725e+002	5.240501e+001	521	29	6.268365e+000	0	0	0	0	0	0	512.538	1	1	26.8687	29.3347
DATA	1629	10	153	0	0	A_23_P306346	NM_152420	14449.7	281.609	3.720606e+000	1.414822e+000	30	29	5.828293e+000	0	0	0	0	0	0	3.63831	1	0	27.2919	29.3321
DATA	1630	10	154	0	0	A_33_P3217009	NR_036484	14471.3	281.609	1.614494e+001	2.114619e+000	42	30	5.442696e+000	0	0	0	0	0	0	15.7805	1	1	23.4529	29.3545
DATA	1631	10	155	0	0	A_21_P0013833	TCONS_l2_00030611	14492.1	282.077	4.933319e+001	5.119004e+000	72	30	5.560872e+000	0	0	0	0	0	0	48.1997	1	1	23.4529	29.4566
DATA	1632	10	156	0	0	A_21_P0011740	XR_243988	14513.2	281.522	1.778378e+001	2.242643e+000	43	30	5.689898e+000	0	0	0	0	0	0	17.374	1	1	27.0811	29.6169
DATA	1633	10	157	0	0	A_33_P3325753	NM_001039141	14534.4	281.586	5.246999e+000	1.463662e+000	31	28.5	5.582304e+000	0	0	0	0	0	0	5.12584	1	0	30	29.0508
DATA	1634	10	158	0	0	A_23_P133536	NM_144647	14555.6	281.586	2.512658e+000	1.389128e+000	28	29	5.391008e+000	0	0	0	0	0	0	2.45494	1	0	30	29.1026
DATA	1635	10	159	0	0	A_21_P0007488	NR_120468	14576.7	281.5	1.361642e+000	1.365798e+000	26	29	5.481118e+000	0	0	0	0	0	0	-0.209936	0	0	30	29.2509
DATA	1636	10	160	0	1	ERCC-00160_243	ERCC-00160_243	14598	281.5	1.361013e+000	1.365174e+000	27	29	5.655791e+000	0	0	0	0	0	0	0.0377712	0	0	30	29.1095
DATA	1637	10	161	0	0	A_33_P3286157	NM_003327	14619.6	281.962	1.118469e+003	1.118552e+002	1111	29	5.820761e+000	0	0	0	0	0	0	1094.21	1	1	24.4106	29.3493
DATA	1638	10	162	0	0	A_23_P76799	NM_013448	14640.3	282.25	8.221161e+001	8.333449e+000	107.5	27.5	5.662342e+000	0	0	0	0	0	0	80.4882	1	1	23.2073	28.0457
DATA	1639	10	163	0	0	A_24_P273489	NM_207372	14661.4	281.414	1.357601e+000	1.362486e+000	26.5	27	5.477480e+000	0	0	0	0	0	0	0.440268	0	0	30	27.4287
DATA	1640	10	164	0	0	A_33_P3301884	NR_026670	14682.5	281.324	1.355906e+000	1.360113e+000	26	27	5.347384e+000	0	0	0	0	0	0	0.133046	0	0	30	26.8738
DATA	1641	11	1	0	0	A_22_P00016358	NR_038441	11222.6	292.973	1.502960e+000	1.507549e+000	25	26	5.234953e+000	0	0	0	0	0	0	-1.75925	0	0	30	26.3269
DATA	1642	11	2	0	0	A_33_P3276450	NM_198572	11243.6	293	1.510759e+000	1.519514e+000	28	27	5.575544e+000	0	0	0	0	0	0	0.987692	0	0	30	27.044
DATA	1643	11	3	0	0	A_21_P0000415	NR_003211	11265	292.797	1.517979e+000	1.522613e+000	26	29	6.139488e+000	0	0	0	0	0	0	-0.54618	0	0	30	28.8333
DATA	1644	11	4	0	0	A_21_P0013242	TCONS_l2_00026028	11286	292.797	1.524627e+000	1.529281e+000	26	30	6.472419e+000	0	0	0	0	0	0	-0.75427	0	0	30	30.083
DATA	1645	11	5	0	0	A_23_P151075	NM_001175	11307	292.311	1.019855e+004	1.019856e+003	8565	30	6.051645e+000	0	0	0	0	0	0	8867.68	1	1	26.2212	30.1818
DATA	1646	11	6	0	0	A_21_P0007883	lnc-BEST3-1:8	11328.4	292.586	1.536311e+000	1.546937e+000	28	30	5.527977e+000	0	0	0	0	0	0	1.17273	0	0	30	30.4724
DATA	1647	11	7	0	0	A_33_P3227696	ENST00000564704	11349.5	292.676	1.541429e+000	1.551599e+000	26	30	5.897957e+000	0	0	0	0	0	0	1.12331	0	0	30	30.2695
DATA	1648	11	8	0	0	A_22_P00021061	NR_126463	11370.6	292.586	4.973658e+000	1.628476e+000	30	30	5.615351e+000	0	0	0	0	0	0	4.28139	1	0	30	30.3546
DATA	1649	11	9	0	0	A_22_P00011315	NM_012213	11391.8	292.5	1.549990e+000	1.556084e+000	28	30	5.639459e+000	0	0	0	0	0	0	0.55885	0	0	30	30.0707
DATA	1650	11	10	0	0	A_33_P3252279	A_33_P3252279	11413	292.5	5.069339e+000	1.638687e+000	30	30	5.749338e+000	0	0	0	0	0	0	4.34235	1	0	30	30.12
DATA	1651	11	11	0	0	A_22_P00008693	lnc-KIAA1147-3:1	11434	292.5	3.112561e+000	1.592107e+000	31	30	5.500857e+000	0	0	0	0	0	0	2.66093	1	0	30	30.1555
DATA	1652	11	12	0	0	A_21_P0014882	A_21_P0014882	11455.3	292.5	5.421672e+000	1.655340e+000	31	30	5.773227e+000	0	0	0	0	0	0	4.62714	1	0	30	30.1679
DATA	1653	11	13	0	0	A_22_P00020814	ENST00000527727	11476.5	292.5	1.561448e+000	1.566215e+000	24	29	5.783342e+000	0	0	0	0	0	0	-1.6723	0	0	30	30.2454
DATA	1654	11	14	0	0	A_21_P0007717	lnc-GRIP1-1:2	11497.7	292.5	1.563176e+000	1.567948e+000	24	29	5.301714e+000	0	0	0	0	0	0	-2.04061	0	0	27.0811	29.5615
DATA	1655	11	15	0	0	A_24_P42501	NM_001037171	11518.9	292.375	2.910995e+001	3.307006e+000	52	29	5.359274e+000	0	0	0	0	0	0	24.7622	1	1	25.5572	29.4323
DATA	1656	11	16	0	0	A_21_P0009437	lnc-ADCYAP1-1:1	11540	292.5	2.028498e+000	1.583179e+000	28	29	5.317626e+000	0	0	0	0	0	0	1.72451	1	0	30	29.687
DATA	1657	11	17	0	0	A_21_P0007975	ENST00000413124	11561	292.5	1.565829e+000	1.571008e+000	27	29	5.258425e+000	0	0	0	0	0	0	0.300891	0	0	30	29.5992
DATA	1658	11	18	0	0	A_23_P409449	NM_005421	11582.3	292.391	1.565886e+000	1.570666e+000	26	30	5.634440e+000	0	0	0	0	0	0	-0.902509	0	0	30	30.0985
DATA	1659	11	19	0	0	A_23_P46396	NM_021190	11603.9	291.687	2.666029e+001	3.094032e+000	48.5	30	5.828119e+000	0	0	0	0	0	0	22.6649	1	1	22.7082	30.1581
DATA	1660	11	20	0	0	A_23_P500333	NM_001009955	11624.7	291.96	8.058659e+001	8.210094e+000	95	30	6.031452e+000	0	0	0	0	0	0	68.5329	1	1	23.696	30.152
DATA	1661	11	21	0	0	A_21_P0001714	lnc-KIAA1383-1:1	11645.8	292.194	1.563927e+000	1.568701e+000	27	30	5.844841e+000	0	0	0	0	0	0	-0.772886	0	0	28.5237	30.1772
DATA	1662	11	22	0	0	A_22_P00008069	ENST00000419826	11667	292.203	1.562618e+000	1.567388e+000	25.5	30	5.353292e+000	0	0	0	0	0	0	-1.41198	0	0	28.1191	29.664
DATA	1663	11	23	0	0	A_19_P00807545	ENST00000609513	11688	292.203	1.927182e+000	1.577588e+000	28	29	5.293401e+000	0	0	0	0	0	0	1.64293	1	0	30	29.3471
DATA	1664	11	24	0	0	A_23_P45059	NM_001380	11709.4	292	1.559004e+000	1.563763e+000	24	29	5.195448e+000	0	0	0	0	0	0	-3.35053	0	0	30	29.6941
DATA	1665	11	25	0	0	A_33_P3364263	NM_030915	11730.4	291.941	1.832566e+001	2.407638e+000	43	29	5.346488e+000	0	0	0	0	0	0	15.665	1	1	24.4106	29.3508
DATA	1666	11	26	0	0	A_23_P251974	ENST00000361625	11751.6	292.027	1.554334e+000	1.559079e+000	26	29	5.638149e+000	0	0	0	0	0	0	-0.242958	0	0	30	28.949
DATA	1667	11	27	0	0	A_23_P218706	NM_024325	11772.6	292	4.651271e+000	1.624353e+000	32	29	5.489700e+000	0	0	0	0	0	0	3.98928	1	0	30	28.7491
DATA	1668	11	28	0	0	A_21_P0007979	ENST00000432770	11793.8	292	1.548608e+000	1.553336e+000	26	28	5.058893e+000	0	0	0	0	0	0	-0.886252	0	0	30	28.2378
DATA	1669	11	29	0	0	A_33_P3253792	NM_203407	11815.2	292	1.545362e+000	1.550080e+000	27	28	4.887105e+000	0	0	0	0	0	0	-0.76709	0	0	28.1191	28.2348
DATA	1670	11	30	0	0	A_33_P3294449	NM_001017977	11834.7	291.829	3.175109e+001	3.531870e+000	54	28	5.301475e+000	0	0	0	0	0	0	27.3989	1	1	20.3108	29
DATA	1671	11	31	0	0	A_21_P0013724	NR_121564	11857.4	291.973	1.538289e+000	1.542986e+000	26	28	4.737072e+000	0	0	0	0	0	0	-1.64778	0	0	29.1201	28.7448
DATA	1672	11	32	0	0	A_21_P0003108	lnc-AZI2-1:1	11878.6	291.973	1.534465e+000	1.539149e+000	25	28	4.731073e+000	0	0	0	0	0	0	-1.56839	0	0	29.1201	28.7404
DATA	1673	11	33	0	0	A_33_P3373985	ENST00000414130	11899.7	290.829	1.546019e+001	2.178544e+000	40.5	29	5.109507e+000	0	0	0	0	0	0	13.4451	1	1	21.4095	29.1214
DATA	1674	11	34	0	0	A_33_P3403418	NM_001903	11920.5	292.163	1.430259e+001	1.836614e+000	38.5	29	5.260083e+000	0	0	0	0	0	0	12.4695	1	1	23.696	29.1131
DATA	1675	11	35	0	0	A_33_P3254048	THC2496216	11942	291.797	1.521927e+000	1.526573e+000	24	29	5.545124e+000	0	0	0	0	0	0	-1.24986	0	0	28.1191	29.4498
DATA	1676	11	36	0	0	A_23_P120860	NM_003634	11963.5	291.481	3.685275e+001	3.987182e+000	59	29	5.153048e+000	0	0	0	0	0	0	32.3215	1	1	24.4106	29.2143
DATA	1677	11	37	0	0	A_23_P129433	NM_004594	11984.4	291.558	1.707382e+001	2.284232e+000	44	30	5.546749e+000	0	0	0	0	0	0	15.0194	1	1	22.7082	29.7808
DATA	1678	11	38	0	0	A_33_P3225298	NM_001287258	12005.6	291.069	4.667159e+001	4.906152e+000	69	29	5.139094e+000	0	0	0	0	0	0	41.1866	1	1	25.3321	29.3478
DATA	1679	11	39	0	0	A_22_P00018453	lnc-TMCO1-1:1	12026.6	291.586	1.503294e+000	1.507883e+000	26.5	29	5.544790e+000	0	0	0	0	0	0	-1.0648	0	0	30	29.0579
DATA	1680	11	40	0	0	A_22_P00004648	NR_104664	12047.8	291.5	1.498342e+000	1.502917e+000	27	28	5.548589e+000	0	0	0	0	0	0	-1.24928	0	0	30	28.5865
DATA	1681	11	41	0	0	A_21_P0004526	lnc-PRR16-1:2	12069	291.5	1.493342e+000	1.497901e+000	24	28	5.741751e+000	0	0	0	0	0	0	-2.13294	0	0	30	28.7413
DATA	1682	11	42	0	0	A_23_P55649	NM_001462	12090.3	291.155	5.221798e+001	5.430970e+000	70.5	28	5.896797e+000	0	0	0	0	0	0	46.6943	1	1	25.3321	28.9774
DATA	1683	11	43	0	0	A_23_P140256	NM_000270	12111.3	291.25	5.010209e+003	5.010231e+002	4286.5	29	5.760714e+000	0	0	0	0	0	0	4495.65	1	1	25.1049	29.2453
DATA	1684	11	44	0	0	A_22_P00014850	ENST00000607654	12133.4	291.848	1.218320e+001	1.918697e+000	36	30	5.818906e+000	0	0	0	0	0	0	10.9714	1	1	19.7386	29.8629
DATA	1685	11	45	0	0	A_21_P0009363	lnc-BTBD17-4:2	12153.7	291.5	5.440674e+000	1.574170e+000	32	29	6.130386e+000	0	0	0	0	0	0	4.91645	1	0	30	29.6109
DATA	1686	11	46	0	0	A_24_P405054	NM_001114600	12174	291.071	1.162389e+002	1.171673e+001	136	30	5.869949e+000	0	0	0	0	0	0	105.405	1	1	25.3321	29.4841
DATA	1687	11	47	0	0	A_33_P3267208	NM_022048	12197.1	291.364	9.554160e+000	1.750067e+000	35.5	30	6.018726e+000	0	0	0	0	0	0	8.69778	1	1	21.9382	29.609
DATA	1688	11	48	0	0	A_22_P00024092	NM_153811	12217	291.5	2.635154e+000	1.484817e+000	28	30	6.007452e+000	0	0	0	0	0	0	2.40718	1	0	30	29.5597
DATA	1689	11	49	0	0	A_22_P00015810	ENST00000442389	12238.4	291.414	1.451394e+000	1.455825e+000	22	31	6.024765e+000	0	0	0	0	0	0	-4.19991	0	0	27.501	30.1538
DATA	1690	11	50	0	0	A_32_P144920	NM_015509	12259.5	291.324	1.233564e+001	1.904092e+000	39	31	6.278383e+000	0	0	0	0	0	0	11.3521	1	1	27.0811	30.2889
DATA	1691	11	51	0	0	A_33_P3417195	NM_203425	12280.5	291.324	5.865845e+000	1.559678e+000	32	31	6.510065e+000	0	0	0	0	0	0	5.41799	1	0	30	30.4801
DATA	1692	11	52	0	0	A_33_P3539223	NM_032818	12301.8	291.194	7.898890e+000	1.642231e+000	35	31	6.364482e+000	0	0	0	0	0	0	7.32307	1	1	30	30.4566
DATA	1693	11	53	0	0	A_22_P00021471	lnc-KRT18-1:1	12323	291.203	1.430098e+000	1.439949e+000	27.5	30	6.778119e+000	0	0	0	0	0	0	1.16849	0	0	28.1191	30.2969
DATA	1694	11	54	0	0	A_22_P00023283	NR_110819	12344.4	290.661	1.533000e+001	2.095790e+000	40	29	6.134457e+000	0	0	0	0	0	0	14.319	1	1	25.3321	29.8966
DATA	1695	11	55	0	0	A_23_P78571	NM_144613	12365.7	291.089	4.423714e+001	4.647200e+000	65	29	5.459606e+000	0	0	0	0	0	0	41.4727	1	1	25.3321	29.654
DATA	1696	11	56	0	0	A_24_P65121	NM_001288615	12386.4	291.027	1.414387e+000	1.418704e+000	27	29	5.397901e+000	0	0	0	0	0	0	-1.02467	0	0	30	29.3056
DATA	1697	11	57	0	0	A_33_P3269423	NM_207440	12407.6	291.027	2.364022e+000	1.433176e+000	28	29	5.701594e+000	0	0	0	0	0	0	2.23238	1	0	30	29.4453
DATA	1698	11	58	0	0	A_33_P3351279	NM_004767	12428.4	290.462	3.078805e+001	3.385683e+000	54.5	29	4.954860e+000	0	0	0	0	0	0	29.1782	1	1	24.4106	29.4615
DATA	1699	11	59	0	0	A_21_P0006156	lnc-RORB-2:3	12449.8	291	1.399108e+000	1.403379e+000	23	29	5.199116e+000	0	0	0	0	0	0	-3.08153	0	0	28.1191	29.1977
DATA	1700	11	60	0	0	A_32_P158302	NR_024412	12471.2	290.661	3.299972e+001	3.584010e+000	59	29	5.296256e+000	0	0	0	0	0	0	31.5013	1	1	26.6546	29.2348
DATA	1701	11	61	0	0	A_24_P280873	ENST00000433151	12492.5	290.731	7.179222e+000	1.567439e+000	35.5	29	5.769091e+000	0	0	0	0	0	0	6.87765	1	1	27.9146	29.4183
DATA	1702	11	62	0	0	A_21_P0000910	lnc-MIB2-1:5	12513.5	290.544	4.457135e+001	4.668414e+000	69	30	5.671618e+000	0	0	0	0	0	0	42.8474	1	1	24.8756	29.416
DATA	1703	11	63	0	0	A_33_P3216288	AK309023	12534.6	290.973	1.379579e+000	1.383790e+000	25	30	5.946452e+000	0	0	0	0	0	0	-0.122589	0	0	29.1201	29.697
DATA	1704	11	64	0	0	A_23_P112596	NM_001123	12554.9	290.635	5.294507e+001	5.471213e+000	76.5	30	6.017026e+000	0	0	0	0	0	0	51.2395	1	1	26.8687	29.8707
DATA	1705	11	65	0	0	A_23_P425197	NM_144701	12577	290.797	1.370265e+000	1.374448e+000	25.5	30	5.080261e+000	0	0	0	0	0	0	-1.2028	0	0	30	30.2773
DATA	1706	11	66	0	0	A_22_P00020268	ENST00000518420	12598	290.797	4.039269e+001	4.265265e+000	63.5	30	5.694417e+000	0	0	0	0	0	0	39.357	1	1	28.1191	29.748
DATA	1707	11	67	0	0	A_23_P120316	NM_006636	12619.7	290.356	3.830932e+001	4.066988e+000	62	29	5.544953e+000	0	0	0	0	0	0	37.4513	1	1	25.5572	29.5795
DATA	1708	11	68	0	0	A_23_P102117	NM_025216	12640.3	290.333	1.308296e+001	1.887984e+000	39	29	5.794404e+000	0	0	0	0	0	0	12.8296	1	1	21.6755	29.3815
DATA	1709	11	69	0	0	A_23_P120883	NM_002133	12661.8	290.368	2.130023e+002	2.134340e+001	237	29	5.181173e+000	0	0	0	0	0	0	209.54	1	1	25.7804	29.0079
DATA	1710	11	70	0	0	A_21_P0007340	NR_120528	12682.6	290.586	1.348718e+000	1.355715e+000	28	29	6.128799e+000	0	0	0	0	0	0	0.871417	0	0	30	29.4055
DATA	1711	11	71	0	0	A_21_P0000307	NR_002951	12703.7	290.279	4.479531e+001	4.678196e+000	73	29	5.564031e+000	0	0	0	0	0	0	44.3306	1	1	22.1978	29.1585
DATA	1712	11	72	0	0	A_22_P00015091	NR_040082	12725	290.5	1.340787e+000	1.347682e+000	28	29	5.875517e+000	0	0	0	0	0	0	0.862056	0	0	30	29.872
DATA	1713	11	73	0	0	A_33_P3413726	ENST00000565828	12746.2	290.5	1.336996e+000	1.341078e+000	24	29	5.814065e+000	0	0	0	0	0	0	-1.81502	0	0	30	29.1907
DATA	1714	11	74	0	0	A_32_P33114	NM_175737	12767.3	290.5	1.333321e+000	1.337391e+000	26	29	5.863397e+000	0	0	0	0	0	0	-0.512286	0	0	30	29.2162
DATA	1715	11	75	0	0	A_33_P3412143	NM_001080521	12788.5	290.5	1.329750e+000	1.334650e+000	26.5	29	6.034311e+000	0	0	0	0	0	0	0.473918	0	0	27.9146	29.2072
DATA	1716	11	76	0	0	A_19_P00325810	NR_027005	12809.7	290.5	7.281540e+001	7.402071e+000	101	30	6.074740e+000	0	0	0	0	0	0	73.0609	1	1	27.0811	29.6759
DATA	1717	11	77	0	0	A_23_P73835	NM_019556	12829.6	290.737	1.260578e+001	1.830450e+000	38.5	29	6.101487e+000	0	0	0	0	0	0	12.6782	1	1	20.591	29.6743
DATA	1718	11	78	0	0	A_21_P0009945	lnc-SSTR4-5:1	12852	290.5	1.319772e+000	1.323801e+000	24.5	30	6.298867e+000	0	0	0	0	0	0	-1.66171	0	0	30	30.1793
DATA	1719	11	79	0	0	A_21_P0005931	lnc-PPP3CC-1:3	12873.2	290.5	1.316691e+000	1.320803e+000	28	29	6.092293e+000	0	0	0	0	0	0	0.157746	0	0	30	29.5059
DATA	1720	11	80	0	0	A_23_P103070	NM_003405	12894.9	290.158	1.502556e+002	1.508323e+001	175	30	6.147197e+000	0	0	0	0	0	0	152.213	1	1	25.1049	29.9757
DATA	1721	11	81	0	0	A_23_P113005	NM_004428	12915.4	290.038	5.564082e+002	5.565636e+001	593	30	5.889502e+000	0	0	0	0	0	0	564.838	1	1	24.4106	29.7815
DATA	1722	11	82	0	0	A_23_P145606	NM_001006630	12936.5	290.324	1.308214e+000	1.312208e+000	26	30	5.918148e+000	0	0	0	0	0	0	-0.74627	0	0	30	29.9959
DATA	1723	11	83	0	0	A_23_P102404	NM_006429	12957.9	289.919	3.491417e+002	3.493872e+001	369.5	29	5.578746e+000	0	0	0	0	0	0	355.869	1	1	27.0811	29.8633
DATA	1724	11	84	0	0	A_22_P00004048	ENST00000414965	12979	290.203	4.973808e+000	1.398576e+000	32	29	5.466976e+000	0	0	0	0	0	0	5.07916	1	0	30	29.9183
DATA	1725	11	85	0	0	A_33_P3257861	NM_001134707	13000	290.203	3.109097e+001	3.371807e+000	58	29	5.421347e+000	0	0	0	0	0	0	31.8057	1	1	28.1191	29.8165
DATA	1726	11	86	0	0	A_23_P335039	NM_133474	13020.9	289.18	1.912948e+001	2.314369e+000	47	30	5.604517e+000	0	0	0	0	0	0	19.6019	1	1	23.696	29.9846
DATA	1727	11	87	0	0	A_23_P122001	NM_002439	13042.3	289.589	5.498554e+001	5.650274e+000	82.5	30	5.440856e+000	0	0	0	0	0	0	56.4337	1	1	25.1049	30.069
DATA	1728	11	88	0	0	A_33_P3412463	NM_001193434	13063.6	290	1.386579e+000	1.306007e+000	27	30	5.246231e+000	0	0	0	0	0	0	1.42524	1	0	29.1201	30.2417
DATA	1729	11	89	0	1	ERCC-00009_60	DQ668364	13084.6	290	1.292889e+000	1.296948e+000	28	30	5.813764e+000	0	0	0	0	0	0	0.175612	0	0	30	29.9878
DATA	1730	11	90	0	0	A_23_P212792	NM_025009	13105.3	289.617	3.475671e+001	3.709155e+000	62	30	5.844279e+000	0	0	0	0	0	0	35.8203	1	1	23.696	30.0199
DATA	1731	11	91	0	0	A_22_P00004879	lnc-CYS1-2:2	13126.9	290.119	2.577592e+001	2.884001e+000	50	30	5.731262e+000	0	0	0	0	0	0	26.5969	1	1	21.9382	29.9451
DATA	1732	11	92	0	0	A_22_P00008882	NR_120368	13148.4	290	1.288264e+000	1.292197e+000	25	29	5.662688e+000	0	0	0	0	0	0	-1.61323	0	0	29.1201	29.6157
DATA	1733	11	93	0	0	A_24_P191588	NM_000688	13169.3	289.509	1.580325e+001	2.040572e+000	43	29	5.695373e+000	0	0	0	0	0	0	16.3406	1	1	25.3321	29.6825
DATA	1734	11	94	0	0	A_24_P944320	NM_213605	13191.1	288.853	1.332701e+001	1.854603e+000	38	29	5.430163e+000	0	0	0	0	0	0	13.7928	1	1	20.3108	29.2278
DATA	1735	11	95	0	1	ERCC-00042_60	DQ516783	13211.6	290	1.284847e+000	1.288769e+000	26	28	5.354440e+000	0	0	0	0	0	0	-1.14891	0	0	29.1201	28.8866
DATA	1736	11	96	0	0	A_32_P108107	NM_153323	13233	289.797	1.283953e+000	1.290334e+000	29	29	5.332524e+000	0	0	0	0	0	0	0.825743	0	0	30	29.0805
DATA	1737	11	97	0	0	A_24_P920646	BC035714	13254	289.797	1.283203e+000	1.287120e+000	24	29	5.854645e+000	0	0	0	0	0	0	-2.88776	0	0	30	29.434
DATA	1738	11	98	0	0	A_22_P00008841	ENST00000426811	13275.2	289.806	1.282573e+000	1.286509e+000	27	29	6.249588e+000	0	0	0	0	0	0	0.074928	0	0	30	30.0143
DATA	1739	11	99	0	0	A_33_P3620087	XR_159044	13296.5	289.676	1.282068e+000	1.286282e+000	26	30	6.030081e+000	0	0	0	0	0	0	0.288258	0	0	30	30.4684
DATA	1740	11	100	0	0	A_23_P105619	NM_138341	13317.3	289.672	1.395170e+001	1.897181e+000	42	30	6.531620e+000	0	0	0	0	0	0	14.4858	1	1	27.0811	30.7879
DATA	1741	11	101	0	0	A_22_P00012650	lnc-PXDN-3:1	13338.9	289.5	7.807181e+001	7.912281e+000	109.5	30	6.006076e+000	0	0	0	0	0	0	81.0771	1	1	25.3321	30.6782
DATA	1742	11	102	0	0	A_22_P00005105	lnc-DHRS2-2:1	13360	289.5	2.162369e+000	1.303288e+000	29	29	6.058670e+000	0	0	0	0	0	0	2.24583	1	0	30	29.937
DATA	1743	11	103	0	0	A_23_P29124	NM_000407	13381.2	289.5	5.031060e+003	5.031077e+002	5308.5	29	5.983414e+000	0	0	0	0	0	0	5225.27	1	1	25.7804	29.8023
DATA	1744	11	104	0	0	A_33_P3330079	XR_110532	13401.8	289.212	2.929627e+001	3.199182e+000	58	29	5.680361e+000	0	0	0	0	0	0	30.4247	1	1	24.4106	29.0809
DATA	1745	11	105	0	0	A_22_P00008291	lnc-ITGA11-1:1	13423.3	289.5	1.281651e+000	1.288771e+000	27	29	5.589531e+000	0	0	0	0	0	0	0.943399	0	0	27.0811	28.737
DATA	1746	11	106	0	0	A_33_P3279431	NM_001007024	13444.5	289.5	6.537471e+000	1.442554e+000	33	29	5.745844e+000	0	0	0	0	0	0	6.78616	1	1	30	28.9363
DATA	1747	11	107	0	0	A_24_P134789	NM_181688	13465.7	289.5	4.280406e+001	4.469525e+000	70	29	6.171911e+000	0	0	0	0	0	0	44.4162	1	1	27.0811	29.2264
DATA	1748	11	108	0	0	A_21_P0010263	lnc-ADARB1-3:6	13487	289.5	2.046151e+000	1.303127e+000	28	29	6.098051e+000	0	0	0	0	0	0	2.12226	1	0	30	29.144
DATA	1749	11	109	0	0	A_23_P382188	NM_001013841	13508	289.5	2.901066e+000	1.319923e+000	29	29	6.018958e+000	0	0	0	0	0	0	3.00737	1	0	30	29.2642
DATA	1750	11	110	0	0	A_22_P00002220	ENST00000568571	13529	289.3	1.139360e+002	1.146622e+001	143.5	28	5.655637e+000	0	0	0	0	0	0	118.039	1	1	26.2212	29.0741
DATA	1751	11	111	0	0	A_23_P390726	NM_144725	13550.4	289.414	2.071142e+000	1.305879e+000	28	28	5.682034e+000	0	0	0	0	0	0	2.1442	1	0	30	29.317
DATA	1752	11	112	0	0	A_22_P00006795	NR_109873	13571.5	289.324	1.286424e+000	1.290351e+000	25.5	29	5.297504e+000	0	0	0	0	0	0	-0.357666	0	0	27.0811	29.448
DATA	1753	11	113	0	0	A_22_P00025153	ENST00000583122	13592.6	289.414	5.147851e+000	1.390278e+000	32	28.5	5.476869e+000	0	0	0	0	0	0	5.32073	1	0	30	29.0878
DATA	1754	11	114	0	0	A_21_P0004011	ENST00000515556	13613.8	289.194	1.288724e+000	1.292659e+000	26	29	5.563939e+000	0	0	0	0	0	0	-0.13123	0	0	28.5237	29.3431
DATA	1755	11	115	0	0	A_23_P31218	NR_026865	13635	289.203	1.290025e+000	1.296062e+000	27	29	5.632845e+000	0	0	0	0	0	0	0.760727	0	0	30	29.4008
DATA	1756	11	116	0	0	A_21_P0004492	lnc-BASP1-3:8	13656.2	289.194	1.291416e+000	1.295359e+000	26	29	5.998002e+000	0	0	0	0	0	0	-0.835476	0	0	30	29.7983
DATA	1757	11	117	0	0	A_33_P3390327	NM_001005183	13677.4	289	1.292883e+000	1.296830e+000	25	29	5.798172e+000	0	0	0	0	0	0	-1.48654	0	0	30	29.1746
DATA	1758	11	118	0	0	A_21_P0008910	lnc-ACSM5-2:1	13698.5	289	1.294442e+000	1.298393e+000	27	29	5.981866e+000	0	0	0	0	0	0	-0.0523894	0	0	30	29.745
DATA	1759	11	119	0	0	A_33_P3233906	NM_005855	13719.7	288.754	2.327403e+001	2.665874e+000	49.5	31	5.920979e+000	0	0	0	0	0	0	23.8971	1	1	26.6546	30.0706
DATA	1760	11	120	0	1	ERCC-00002_129	DQ459430	13740.6	289	1.297787e+000	1.301758e+000	27	30	5.805430e+000	0	0	0	0	0	0	0.0500623	0	0	29.1201	29.855
DATA	1761	11	121	0	0	A_21_P0002348	lnc-SMARCAL1-2:3	13762	289.203	1.299612e+000	1.303579e+000	27	30	6.153390e+000	0	0	0	0	0	0	-1.04265	0	0	30	29.9884
DATA	1762	11	122	0	0	A_23_P120588	NM_130794	13783.2	289	1.301462e+000	1.305435e+000	24.5	30	6.341938e+000	0	0	0	0	0	0	-3.06485	0	0	28.1191	29.9356
DATA	1763	11	123	0	0	A_21_P0001894	ENST00000451464	13804.4	289	1.303393e+000	1.307372e+000	24	29	5.298070e+000	0	0	0	0	0	0	-1.74586	0	0	29.1201	29.4134
DATA	1764	11	124	0	0	A_22_P00016119	lnc-TIFA-1:1	13825.5	289	1.305378e+000	1.313351e+000	27	29	5.779810e+000	0	0	0	0	0	0	1.04265	0	0	30	29.6423
DATA	1765	11	125	0	0	A_22_P00019724	ENST00000456537	13846.6	288.973	3.355679e+000	1.353654e+000	29.5	29	5.347188e+000	0	0	0	0	0	0	3.41563	1	0	30	29.1523
DATA	1766	11	126	0	0	A_22_P00022532	ENST00000580258	13867.6	289	1.309497e+000	1.313495e+000	25	29	5.476203e+000	0	0	0	0	0	0	-1.23802	0	0	30	29.3568
DATA	1767	11	127	0	0	A_23_P142250	NM_014270	13889	288.797	1.311641e+000	1.316681e+000	25	29	6.009711e+000	0	0	0	0	0	0	0.529776	0	0	30	29.6522
DATA	1768	11	128	0	0	A_22_P00013537	ENST00000523264	13910	288.797	1.313806e+000	1.317817e+000	27	29	5.956028e+000	0	0	0	0	0	0	-0.253189	0	0	28.1191	29.4844
DATA	1769	11	129	0	0	A_23_P34578	NM_013285	13931.6	288.721	1.100017e+002	1.107910e+001	137.5	29	6.749609e+000	0	0	0	0	0	0	111.231	1	1	26.0017	29.5817
DATA	1770	11	130	0	0	A_23_P11224	NM_173470	13952.2	288.719	3.154029e+002	3.156800e+001	341	29	6.769703e+000	0	0	0	0	0	0	318.398	1	1	25.3321	29.316
DATA	1771	11	131	0	0	A_23_P318464	NM_020526	13973.5	288.676	4.440352e+000	1.397005e+000	30	29	6.186482e+000	0	0	0	0	0	0	4.47479	1	0	30	29.0549
DATA	1772	11	132	0	0	A_24_P66337	ENST00000319406	13994.8	288.522	1.322810e+000	1.330469e+000	28	29	5.821197e+000	0	0	0	0	0	0	0.986679	0	0	27.0811	29.3308
DATA	1773	11	133	0	0	A_22_P00003439	lnc-CCDC38-1:1	14016	288.5	1.325114e+000	1.330690e+000	28	29	5.745747e+000	0	0	0	0	0	0	0.640732	0	0	30	29.0533
DATA	1774	11	134	0	0	A_33_P3289167	NM_014383	14037.1	288.5	8.424350e+002	8.425402e+001	871.5	29	5.605229e+000	0	0	0	0	0	0	844.562	1	1	25.3321	29.3824
DATA	1775	11	135	0	0	A_23_P130466	NM_021089	14057.7	288.52	4.621193e+001	4.809807e+000	72	29	5.316200e+000	0	0	0	0	0	0	46.2504	1	1	23.9365	29.4206
DATA	1776	11	136	0	0	A_24_P263543	ENST00000489253	14079.5	288.618	3.432318e+002	3.434918e+001	369	29	5.947192e+000	0	0	0	0	0	0	342.905	1	1	24.4106	29.7769
DATA	1777	11	137	0	0	A_21_P0000054	NM_001164811	14101.1	288.397	1.308251e+002	1.315080e+001	157	29	6.083032e+000	0	0	0	0	0	0	130.476	1	1	25.7804	29.1714
DATA	1778	11	138	0	0	A_33_P3289461	NM_080622	14121.7	288.5	6.250804e+000	1.479193e+000	33	29	5.934884e+000	0	0	0	0	0	0	6.22377	1	0	30	29.2568
DATA	1779	11	139	0	0	A_24_P383019	NM_181599	14143	288.5	1.338792e+000	1.342880e+000	26	28	6.031420e+000	0	0	0	0	0	0	-1.05394	0	0	30	28.996
DATA	1780	11	140	0	0	A_24_P345377	NM_018178	14164.4	288.14	4.009231e+001	4.228840e+000	65	29	6.004379e+000	0	0	0	0	0	0	39.7878	1	1	23.9365	29.2551
DATA	1781	11	141	0	0	A_33_P3280157	NR_001290	14185.2	288.42	3.785432e+001	4.018015e+000	63	28	5.950423e+000	0	0	0	0	0	0	37.5067	1	1	23.9365	28.8
DATA	1782	11	142	0	0	A_23_P396867	NM_178582	14206	287.825	2.962090e+001	3.254878e+000	52.5	28	5.937925e+000	0	0	0	0	0	0	29.3062	1	1	21.6755	29.1852
DATA	1783	11	143	0	0	A_21_P0010276	lnc-TMEM50B-1:1	14227.5	288.324	1.347213e+000	1.351326e+000	24	28	5.744547e+000	0	0	0	0	0	0	-1.44013	0	0	30	29.159
DATA	1784	11	144	0	0	A_22_P00006546	ENST00000430537	14248.6	288.414	2.881028e+000	1.383633e+000	29	29	6.050100e+000	0	0	0	0	0	0	2.8417	1	0	30	29.6552
DATA	1785	11	145	0	0	A_33_P3211727	NM_018166	14270	288.5	1.542297e+000	1.363982e+000	28	30	5.718387e+000	0	0	0	0	0	0	1.51908	1	0	30	30.1694
DATA	1786	11	146	0	0	A_22_P00018460	ENST00000513718	14291	288.203	1.352834e+000	1.358683e+000	27	29.5	5.588121e+000	0	0	0	0	0	0	0.67223	0	0	30	30
DATA	1787	11	147	0	0	A_33_P3379644	NM_000689	14312.2	288.194	6.251406e+000	1.495589e+000	32	30	5.797718e+000	0	0	0	0	0	0	6.14172	1	0	30	30.004
DATA	1788	11	148	0	0	A_21_P0003941	ENST00000513626	14333.6	288.358	3.103312e+001	3.388366e+000	56.5	29	5.784088e+000	0	0	0	0	0	0	30.4515	1	1	24.8756	29.5918
DATA	1789	11	149	0	0	A_22_P00020470	ENST00000540595	14354.5	288	1.357561e+000	1.362122e+000	26	30	6.174231e+000	0	0	0	0	0	0	0.329929	0	0	30	29.7984
DATA	1790	11	150	0	0	A_24_P1255	NM_078469	14375.6	288	4.359026e+000	1.431064e+000	28	29.5	6.033912e+000	0	0	0	0	0	0	4.26875	1	0	30	29.6748
DATA	1791	11	151	0	0	A_22_P00015598	ENST00000359838	14396.6	288	1.360121e+000	1.364328e+000	26	29	6.465194e+000	0	0	0	0	0	0	0.119385	0	0	29.1201	29.4792
DATA	1792	11	152	0	0	A_33_P3407049	A_33_P3407049	14418.2	288.076	3.185118e+002	3.188043e+001	335	30	6.339407e+000	0	0	0	0	0	0	311.384	1	1	27.7085	29.7149
DATA	1793	11	153	0	0	A_32_P141682	NM_001145127	14439.2	288	1.362125e+000	1.366288e+000	26	29	5.915304e+000	0	0	0	0	0	0	0.035108	0	0	30	29.3943
DATA	1794	11	154	0	0	A_33_P3324495	NM_173832	14460.6	288.698	5.509497e+002	5.511193e+001	550	30	5.849752e+000	0	0	0	0	0	0	537.894	1	1	24.6442	29.8178
DATA	1795	11	155	0	0	A_23_P117896	NM_052955	14481.5	288	3.731156e+000	1.417604e+000	29.5	30	5.668224e+000	0	0	0	0	0	0	3.6417	1	0	30	29.4176
DATA	1796	11	156	0	0	A_22_P00020630	lnc-RGS9-2:1	14502.6	288	1.627850e+000	1.377665e+000	29	30	5.481177e+000	0	0	0	0	0	0	1.58836	1	0	30	29.5916
DATA	1797	11	157	0	0	A_23_P208310	NM_012099	14524.1	288.212	1.052780e+001	1.726417e+000	36	29	5.665432e+000	0	0	0	0	0	0	10.2705	1	1	27.501	29.3953
DATA	1798	11	158	0	0	A_21_P0005032	lnc-B3GAT2-3:10	14545	287.797	1.363979e+000	1.368143e+000	26	29	5.266664e+000	0	0	0	0	0	0	-0.685095	0	0	28.1191	29.3852
DATA	1799	11	159	0	0	A_33_P3413910	NM_024866	14566	287.797	1.408673e+002	1.415299e+001	160.5	29	5.436155e+000	0	0	0	0	0	0	137.46	1	1	28.1191	29.1917
DATA	1800	11	160	0	0	A_33_P3249046	NM_001171092	14587.3	287.9	1.363323e+000	1.372860e+000	28	29	5.591719e+000	0	0	0	0	0	0	1.18467	0	0	28.3221	29.1392
DATA	1801	11	161	0	0	A_33_P3281408	NM_001127401	14608.8	288.344	2.811927e+003	2.811960e+002	2739	29	5.666809e+000	0	0	0	0	0	0	2745.93	1	1	26.2212	29.1289
DATA	1802	11	162	0	0	A_22_P00011477	ENST00000445300	14629.5	287.676	1.361615e+000	1.367952e+000	27	29	5.804104e+000	0	0	0	0	0	0	0.754491	0	0	27.0811	29.0187
DATA	1803	11	163	0	0	A_21_P0011664	NR_027417	14650.8	287.522	1.360350e+000	1.365238e+000	26	27	5.458741e+000	0	0	0	0	0	0	0.43833	0	0	27.0811	27.8478
DATA	1804	11	164	0	0	A_21_P0005779	lnc-RHPN1-4:1	14672	287.5	1.358855e+000	1.363004e+000	25	27	5.396946e+000	0	0	0	0	0	0	-0.527003	0	0	30	27.1214
DATA	1805	12	1	0	0	A_23_P126499	NM_030907	11233	298.797	2.649611e+000	1.537628e+000	29	26	5.492067e+000	0	0	0	0	0	0	2.33508	1	0	28.1191	26.708
DATA	1806	12	2	0	0	A_24_P131646	NM_000258	11254.3	298.9	1.517595e+000	1.522228e+000	27	27	5.517160e+000	0	0	0	0	0	0	-0.844255	0	0	30	27.5542
DATA	1807	12	3	0	0	A_23_P253524	NM_001813	11275.4	298.973	3.295238e+000	1.564290e+000	29.5	29	6.120989e+000	0	0	0	0	0	0	2.87642	1	0	30	29.0938
DATA	1808	12	4	0	0	A_33_P3365621	NM_001005285	11296.5	298.676	1.530714e+000	1.537586e+000	28	30	6.210208e+000	0	0	0	0	0	0	0.714694	0	0	27.0811	29.9407
DATA	1809	12	5	0	0	A_23_P503072	NM_148672	11317.8	298.522	1.649820e+001	2.257684e+000	40.5	30	5.863182e+000	0	0	0	0	0	0	14.2893	1	1	27.0811	30.2939
DATA	1810	12	6	0	0	A_22_P00015844	lnc-TBCD-2:4	11339	298.5	1.541777e+000	1.546483e+000	24	30	5.918359e+000	0	0	0	0	0	0	-2.63812	0	0	26.2212	30.444
DATA	1811	12	7	0	0	A_23_P209337	NM_145280	11358.8	298.943	2.378048e+001	2.839235e+000	48	30	5.957089e+000	0	0	0	0	0	0	20.4638	1	1	20.3108	30.2415
DATA	1812	12	8	0	0	A_23_P79015	NM_199037	11381.2	298.522	1.550778e+000	1.555512e+000	24.5	30	5.663369e+000	0	0	0	0	0	0	-2.22772	0	0	27.0811	30.4926
DATA	1813	12	9	0	0	A_33_P3230876	NM_001004127	11401.9	298.475	6.734169e+001	6.912313e+000	82	30	5.512046e+000	0	0	0	0	0	0	57.652	1	1	26.0017	30.2065
DATA	1814	12	10	0	0	A_22_P00017757	XR_247046	11423.6	298.586	1.771219e+000	1.572589e+000	29	30	5.640506e+000	0	0	0	0	0	0	1.51306	1	0	30	30.2372
DATA	1815	12	11	0	0	A_22_P00008761	NR_110256	11444.7	298.5	1.560571e+000	1.565335e+000	25	30	5.667842e+000	0	0	0	0	0	0	-1.33832	0	0	30	30.1993
DATA	1816	12	12	0	0	A_21_P0013137	ENST00000473271	11466	298.5	1.562910e+000	1.567681e+000	27	29	5.750674e+000	0	0	0	0	0	0	-0.510049	0	0	30	29.9453
DATA	1817	12	13	0	0	A_23_P250385	NM_005322	11486.7	298.243	2.108384e+001	2.628379e+000	46	29	5.498653e+000	0	0	0	0	0	0	17.9323	1	1	20.591	30.038
DATA	1818	12	14	0	0	A_22_P00012256	NR_003039	11508.2	298.478	2.353872e+000	1.588528e+000	29	29	5.239967e+000	0	0	0	0	0	0	2.00002	1	0	30	29.447
DATA	1819	12	15	0	0	A_33_P3276630	ENST00000338542	11529.4	298.414	1.866615e+000	1.583034e+000	28	30	5.533239e+000	0	0	0	0	0	0	1.58501	1	0	30	30.0933
DATA	1820	12	16	0	0	A_33_P3224135	NM_001300972	11550.5	298.324	7.241453e+000	1.731290e+000	33	29	5.634061e+000	0	0	0	0	0	0	6.1467	1	0	30	29.9144
DATA	1821	12	17	0	0	A_33_P3310455	lnc-MMRN1-1:2	11571.7	298.391	1.568030e+000	1.580124e+000	27	30	5.673807e+000	0	0	0	0	0	0	1.28818	0	0	30	30.3285
DATA	1822	12	18	0	0	A_33_P3222744	NM_015852	11593.6	298.308	1.366055e+001	2.083082e+000	36	30	5.921525e+000	0	0	0	0	0	0	11.595	1	1	20.8674	30.7356
DATA	1823	12	19	0	0	A_23_P163992	NM_005310	11614	298.203	8.959124e+000	1.809437e+000	35	30	6.032586e+000	0	0	0	0	0	0	7.60712	1	1	28.1191	30.6575
DATA	1824	12	20	0	0	A_22_P00003756	ENST00000512849	11635.2	298.194	1.566408e+000	1.571190e+000	26	30	5.790440e+000	0	0	0	0	0	0	-1.2903	0	0	30	30.0425
DATA	1825	12	21	0	0	A_22_P00015199	NR_075092	11656.4	298.027	1.565142e+000	1.576720e+000	28	30	5.352777e+000	0	0	0	0	0	0	1.24366	0	0	29.1201	29.8465
DATA	1826	12	22	0	0	A_23_P109184	NM_002196	11677.5	298	1.563612e+000	1.568385e+000	24	29	5.275292e+000	0	0	0	0	0	0	-2.89177	0	0	29.1201	29.5772
DATA	1827	12	23	0	0	A_21_P0004570	lnc-NUDT12-3:4	11698.6	298	2.030599e+000	1.579653e+000	28.5	29	5.482780e+000	0	0	0	0	0	0	1.73024	1	0	30	29.7528
DATA	1828	12	24	0	0	A_22_P00012924	lnc-RCBTB2-1:1	11719.6	298	1.559668e+000	1.564508e+000	26.5	29	5.438349e+000	0	0	0	0	0	0	0.134202	0	0	30	29.4228
DATA	1829	12	25	0	0	A_22_P00006446	lnc-FBXW11-3:1	11739.6	296.733	1.163552e+001	1.726999e+000	35.5	29	5.260551e+000	0	0	0	0	0	0	9.94449	1	1	30	29.3457
DATA	1830	12	26	0	0	A_21_P0006377	lnc-LINGO2-2:2	11762.4	298	1.554535e+000	1.559673e+000	28	29	5.466718e+000	0	0	0	0	0	0	0.299294	0	0	30	28.7385
DATA	1831	12	27	0	1	ERCC-00039_95	DQ883656	11783.4	298	1.551632e+000	1.558794e+000	27	28.5	5.120379e+000	0	0	0	0	0	0	0.745373	0	0	30	28.6007
DATA	1832	12	28	0	0	A_23_P30020	NM_030821	11804.2	297.463	1.475745e+002	1.483895e+001	152	28	4.875678e+000	0	0	0	0	0	0	126.833	1	1	25.1049	28.3626
DATA	1833	12	29	0	0	A_23_P161076	NM_001767	11825.3	297.5	9.895499e+002	9.896713e+001	860.5	28	5.307255e+000	0	0	0	0	0	0	852.322	1	1	25.3321	28.8014
DATA	1834	12	30	0	0	A_33_P3279629	NM_033199	11846.6	298	1.541531e+000	1.546353e+000	26.5	28.5	5.387471e+000	0	0	0	0	0	0	0.163539	0	0	30	29.0514
DATA	1835	12	31	0	0	A_23_P46852	NM_024928	11867.4	297.412	7.697773e+001	7.850773e+000	89	28	5.490352e+000	0	0	0	0	0	0	66.6195	1	1	24.4106	28.9514
DATA	1836	12	32	0	0	A_22_P00024304	lnc-PEA15-1:1	11889	297.797	1.533716e+000	1.539286e+000	27	29	5.098224e+000	0	0	0	0	0	0	0.453528	0	0	30	29.0345
DATA	1837	12	33	0	0	A_33_P3285047	NM_001302109	11910.6	297.667	3.516872e+001	3.836916e+000	56	29	5.222528e+000	0	0	0	0	0	0	30.6001	1	1	27.501	29.0466
DATA	1838	12	34	0	0	A_23_P24633	NM_199297	11931.5	297.327	8.745831e+001	8.878616e+000	104	29	5.249740e+000	0	0	0	0	0	0	76.3123	1	1	23.9365	29.1805
DATA	1839	12	35	0	0	A_21_P0014895	THC2602929	11952.5	297.676	1.520795e+000	1.525438e+000	26	29	5.346578e+000	0	0	0	0	0	0	-1.76586	0	0	30	29.1697
DATA	1840	12	36	0	0	A_23_P321501	NM_182908	11973.8	297.522	1.516161e+000	1.520790e+000	26	29	5.073531e+000	0	0	0	0	0	0	-0.15858	0	0	30	29.3462
DATA	1841	12	37	0	0	A_33_P3363660	NP511337	11995	297.5	1.511438e+000	1.516053e+000	26.5	30	4.793400e+000	0	0	0	0	0	0	-0.500726	0	0	30	29.7469
DATA	1842	12	38	0	0	A_22_P00020707	lnc-JAG1-6:1	12016	297.5	1.506659e+000	1.512865e+000	26.5	30	5.435304e+000	0	0	0	0	0	0	0.615562	0	0	30	29.6693
DATA	1843	12	39	0	0	A_23_P106720	NM_006453	12037.3	297.5	1.501712e+000	1.506296e+000	27.5	29	5.733885e+000	0	0	0	0	0	0	-0.10389	0	0	30	28.9815
DATA	1844	12	40	0	0	A_23_P118246	NM_016095	12058.4	297.586	1.496731e+000	1.507028e+000	29.5	28	5.682605e+000	0	0	0	0	0	0	1.16713	0	0	30	28.794
DATA	1845	12	41	0	0	A_23_P31866	NM_080651	12079.4	297.263	4.856724e+001	5.081963e+000	67.5	28	5.583359e+000	0	0	0	0	0	0	43.3294	1	1	25.3321	28.9358
DATA	1846	12	42	0	0	A_33_P3220213	A_33_P3220213	12100.7	297.5	2.154794e+000	1.506513e+000	29	29	5.730212e+000	0	0	0	0	0	0	1.92907	1	0	30	29.4659
DATA	1847	12	43	0	0	A_33_P3259560	A_33_P3259560	12122	297.5	4.192943e+000	1.543793e+000	29.5	29	5.852095e+000	0	0	0	0	0	0	3.767	1	0	26.2212	29.6911
DATA	1848	12	44	0	0	A_21_P0001529	NR_125761	12143	297.5	1.476019e+000	1.480525e+000	26	29	6.106251e+000	0	0	0	0	0	0	-0.228935	0	0	26.2212	29.8321
DATA	1849	12	45	0	0	A_21_P0008208	lnc-EFNB2-5:1	12164.2	297.478	1.470700e+000	1.475190e+000	24.5	30	5.920156e+000	0	0	0	0	0	0	-1.17968	0	0	27.0811	29.8547
DATA	1850	12	46	0	0	A_23_P99044	NM_033448	12185.4	297.414	6.883475e+000	1.623031e+000	32	30	5.927372e+000	0	0	0	0	0	0	6.25124	1	0	30	29.7201
DATA	1851	12	47	0	0	A_23_P65963	NM_016561	12205.6	297.473	4.348937e+001	4.588969e+000	65	30	5.973428e+000	0	0	0	0	0	0	39.633	1	1	24.4106	29.5661
DATA	1852	12	48	0	0	A_22_P00018466	XR_431566	12227.7	297.391	6.855000e+000	1.612098e+000	34	30	5.874942e+000	0	0	0	0	0	0	6.27121	1	0	30	29.6954
DATA	1853	12	49	0	0	A_23_P213863	NM_001190946	12249.2	297.882	5.533012e+001	5.720783e+000	79	30	6.143310e+000	0	0	0	0	0	0	50.8071	1	1	23.9365	30.2527
DATA	1854	12	50	0	0	A_21_P0014117	XR_241571	12270	297.203	1.443894e+000	1.449391e+000	27	31	6.262108e+000	0	0	0	0	0	0	0.517833	0	0	30	30.4695
DATA	1855	12	51	0	0	A_33_P3353821	ENST00000441055	12291.2	297.194	1.438524e+000	1.442915e+000	26	31	6.731350e+000	0	0	0	0	0	0	-0.0753065	0	0	28.5237	30.7906
DATA	1856	12	52	0	0	A_23_P18267	NM_006545	12312.9	297.145	4.964655e+001	5.168560e+000	72	30	6.308817e+000	0	0	0	0	0	0	46.1029	1	1	24.8756	30.3192
DATA	1857	12	53	0	0	A_22_P00011869	ENST00000432481	12333.6	297.027	1.427849e+000	1.436766e+000	28	29	6.371610e+000	0	0	0	0	0	0	1.06578	0	0	30	30.0508
DATA	1858	12	54	0	0	A_23_P131435	NM_014880	12354.8	296.885	1.118960e+002	1.128021e+001	133	30	5.870487e+000	0	0	0	0	0	0	104.678	1	1	26.8687	30.0185
DATA	1859	12	55	0	0	A_33_P3402035	NM_004295	12375.4	296.939	5.291501e+001	5.479177e+000	70	29	5.148213e+000	0	0	0	0	0	0	49.6797	1	1	23.4529	29.4462
DATA	1860	12	56	0	0	A_21_P0006944	ENST00000418524	12397	297.203	1.412136e+000	1.416447e+000	26	29	5.220515e+000	0	0	0	0	0	0	-0.933348	0	0	30	29.3083
DATA	1861	12	57	0	0	A_23_P170608	NM_022117	12418	297.065	3.899917e+001	4.147423e+000	61	29	5.190599e+000	0	0	0	0	0	0	36.8861	1	1	27.0811	29.2314
DATA	1862	12	58	0	0	A_33_P3315149	NR_027262	12439.4	297	1.401862e+000	1.408684e+000	27.5	29	5.059525e+000	0	0	0	0	0	0	0.802988	0	0	30	29.46
DATA	1863	12	59	0	0	A_33_P3371727	ENST00000379253	12460	297.119	1.086761e+002	1.095757e+001	127	29	5.424903e+000	0	0	0	0	0	0	103.526	1	1	26.2212	29.1355
DATA	1864	12	60	0	0	A_22_P00022353	lnc-MON2-3:1	12481.6	297	1.391871e+000	1.396220e+000	26	29	5.998762e+000	0	0	0	0	0	0	0.159682	0	0	30	29.4275
DATA	1865	12	61	0	0	A_32_P358887	NM_003759	12502.6	297	1.527765e+000	1.399606e+000	28	29	5.836549e+000	0	0	0	0	0	0	1.46582	1	0	29.1201	29.3555
DATA	1866	12	62	0	0	A_23_P359647	NM_138714	12523.2	296.483	6.884783e+001	7.023010e+000	93	29	5.786193e+000	0	0	0	0	0	0	66.2814	1	1	25.7804	29.2776
DATA	1867	12	63	0	0	A_33_P3236902	NM_005960	12544.8	296.362	1.981838e+002	1.986648e+001	216.5	30	5.967992e+000	0	0	0	0	0	0	191.468	1	1	25.7804	29.7923
DATA	1868	12	64	0	0	A_33_P3392092	NM_001117	12566.4	297	1.372718e+000	1.376909e+000	25	30	5.728649e+000	0	0	0	0	0	0	-1.91414	0	0	30	29.7074
DATA	1869	12	65	0	0	A_33_P3354847	NM_207417	12587.5	296.944	7.815793e+000	1.579289e+000	35	30	5.063861e+000	0	0	0	0	0	0	7.60223	1	1	29.1201	30.1016
DATA	1870	12	66	0	0	A_21_P0011250	NR_039985	12608.5	296.676	6.941574e+000	1.533920e+000	33	30	5.818304e+000	0	0	0	0	0	0	6.77393	1	1	27.0811	30.0743
DATA	1871	12	67	0	0	A_23_P53018	NM_054108	12629.7	296.623	9.156912e+001	9.257866e+000	122	29	5.734122e+000	0	0	0	0	0	0	89.6459	1	1	26.2212	29.7341
DATA	1872	12	68	0	1	ETG10_195139	ETG10_195139	12651	296.5	1.354995e+000	1.359131e+000	27	29	5.888671e+000	0	0	0	0	0	0	-0.50496	0	0	30	29.7311
DATA	1873	12	69	0	0	A_21_P0010240	XR_425268	12672	296.5	1.350844e+000	1.354968e+000	28	29	5.971139e+000	0	0	0	0	0	0	-0.0189473	0	0	30	29.1594
DATA	1874	12	70	0	0	A_21_P0004002	ENST00000511861	12693.3	296.5	1.346741e+000	1.350852e+000	26	29	5.725254e+000	0	0	0	0	0	0	-0.662041	0	0	30	29.024
DATA	1875	12	71	0	0	A_22_P00018811	lnc-MTX3-1:1	12714.4	296.586	1.342783e+000	1.348302e+000	28	29	5.286451e+000	0	0	0	0	0	0	0.613128	0	0	30	29.1928
DATA	1876	12	72	0	0	A_21_P0008012	NR_046991	12735.7	296.5	1.338897e+000	1.342985e+000	27	29	5.423285e+000	0	0	0	0	0	0	-0.422694	0	0	30	29.5289
DATA	1877	12	73	0	0	A_24_P297539	NM_181801	12757.3	296.442	2.376468e+001	2.727810e+000	51	29	5.839204e+000	0	0	0	0	0	0	23.6879	1	1	24.4106	29.3597
DATA	1878	12	74	0	0	A_22_P00024773	NR_120361	12778	296.5	1.331527e+000	1.335592e+000	27	29	5.904917e+000	0	0	0	0	0	0	-0.32896	0	0	26.2212	29.368
DATA	1879	12	75	0	0	A_23_P215132	NM_014149	12799.1	296.525	8.212857e+001	8.320183e+000	106	30	5.951916e+000	0	0	0	0	0	0	82.2986	1	1	25.7804	29.42
DATA	1880	12	76	0	0	A_19_P00318904	THC2650820	12820.5	296.586	7.094314e+001	7.217657e+000	101	30	6.070098e+000	0	0	0	0	0	0	71.2737	1	1	25.3321	29.7366
DATA	1881	12	77	0	0	A_22_P00011722	lnc-PEBP4-1:2	12841.4	296.414	1.321363e+000	1.325397e+000	27	30	6.179067e+000	0	0	0	0	0	0	-0.75289	0	0	30	30.1589
DATA	1882	12	78	0	0	A_24_P229726	A_24_P229726	12862.5	296.324	2.043795e+000	1.337950e+000	28	30	6.211883e+000	0	0	0	0	0	0	2.06325	1	0	30	29.9837
DATA	1883	12	79	0	0	A_33_P3236077	NM_001079827	12883.8	296.478	1.338750e+000	1.325972e+000	29	30	5.981707e+000	0	0	0	0	0	0	1.35462	1	0	27.0811	29.8792
DATA	1884	12	80	0	0	A_24_P320526	NM_024294	12905	296.056	1.344003e+002	1.350433e+001	166	30	5.965295e+000	0	0	0	0	0	0	136.294	1	1	24.8756	30.0735
DATA	1885	12	81	0	0	A_23_P24192	NM_015179	12925.8	295.729	1.118257e+002	1.125945e+001	136	29	5.545408e+000	0	0	0	0	0	0	113.638	1	1	26.2212	29.384
DATA	1886	12	82	0	0	A_23_P49988	NM_033062	12947.2	296.194	1.306875e+000	1.310865e+000	27	29	5.854040e+000	0	0	0	0	0	0	-0.506948	0	0	28.5237	29.9569
DATA	1887	12	83	0	0	A_22_P00020190	ENST00000582518	12968.4	296.027	1.304353e+000	1.308335e+000	24	29	5.503031e+000	0	0	0	0	0	0	-2.83026	0	0	29.1201	29.8858
DATA	1888	12	84	0	0	A_22_P00023195	NR_125748	12989.9	295.948	6.178843e+002	6.180223e+001	666	29	5.324756e+000	0	0	0	0	0	0	631.568	1	1	26.2212	29.8099
DATA	1889	12	85	0	0	A_23_P76322	NM_004570	13010.6	296	1.299727e+000	1.303702e+000	26	30	5.566813e+000	0	0	0	0	0	0	0.0427948	0	0	29.1201	29.8407
DATA	1890	12	86	0	0	A_21_P0006684	ENST00000603033	13031.9	296.104	4.855218e+000	1.389160e+000	31	30	5.537848e+000	0	0	0	0	0	0	4.97936	1	0	30	30.0383
DATA	1891	12	87	0	0	A_23_P150876	NM_024667	13052.7	295.412	3.551467e+002	3.553844e+001	391	30	5.433961e+000	0	0	0	0	0	0	364.777	1	1	24.4106	30.2194
DATA	1892	12	88	0	0	A_21_P0014573	XR_111287	13073.8	295.615	2.122585e+001	2.487862e+000	49	30	5.795659e+000	0	0	0	0	0	0	21.8327	1	1	24.6442	30.3265
DATA	1893	12	89	0	0	A_23_P409438	NM_172138	13095.4	295.603	4.916073e+001	5.084021e+000	77	30	5.874177e+000	0	0	0	0	0	0	50.6355	1	1	25.3321	30.004
DATA	1894	12	90	0	0	A_33_P3387115	BC021693	13116.5	296	1.290413e+000	1.294353e+000	24	30	5.991265e+000	0	0	0	0	0	0	-2.30554	0	0	29.1201	30.5
DATA	1895	12	91	0	0	A_22_P00013897	lnc-RPS21-2:1	13137.4	295.906	1.237831e+001	1.789921e+000	38.5	29	5.713303e+000	0	0	0	0	0	0	12.7798	1	1	24.6442	29.8593
DATA	1896	12	92	0	0	A_21_P0008742	ENST00000560818	13158.9	295.896	1.287607e+000	1.296073e+000	27	29	5.666321e+000	0	0	0	0	0	0	1.11961	0	0	30	29.7323
DATA	1897	12	93	0	1	ERCC-00104_60	ERCC-00104_60	13180	295.797	1.286408e+000	1.290336e+000	26	29	5.523321e+000	0	0	0	0	0	0	-0.258673	0	0	28.1191	29.8826
DATA	1898	12	94	0	0	A_33_P3288659	NM_030812	13201.2	295.806	7.686110e+000	1.500982e+000	35	29	5.423245e+000	0	0	0	0	0	0	7.95781	1	1	30	29.1301
DATA	1899	12	95	0	0	A_33_P3230478	NM_201442	13222.4	295.973	1.284388e+000	1.288605e+000	26	29	5.409487e+000	0	0	0	0	0	0	0.286251	0	0	30	28.9713
DATA	1900	12	96	0	0	A_22_P00018822	lnc-C9orf66-1:1	13243.5	295.944	1.283579e+000	1.287498e+000	24	29	5.513731e+000	0	0	0	0	0	0	-1.44924	0	0	30	29.3074
DATA	1901	12	97	1028	1	(+)E1A_r60_a97	E1A_r60_a97	13264.5	295.676	1.282900e+000	1.286816e+000	26	29	5.678292e+000	0	0	0	0	0	0	-1.11324	0	0	30	29.9434
DATA	1902	12	98	0	0	A_21_P0002889	ENST00000482382	13285.2	295.674	2.125178e+001	2.484122e+000	48.5	30	6.204748e+000	0	0	0	0	0	0	22.0542	1	1	22.1978	30.2748
DATA	1903	12	99	0	0	A_33_P3262694	THC2659533	13306.7	295.846	7.571331e+001	7.679740e+000	106	30	6.479381e+000	0	0	0	0	0	0	78.5987	1	1	24.1747	30.8097
DATA	1904	12	100	0	0	A_21_P0006241	lnc-OLFM1-2:1	13328.2	295.5	1.281604e+000	1.285516e+000	27	30	6.405807e+000	0	0	0	0	0	0	-0.881401	0	0	26.6546	30.924
DATA	1905	12	101	0	0	A_23_P159671	NM_000292	13349	295.421	1.825941e+002	1.830460e+001	213.5	30	6.219642e+000	0	0	0	0	0	0	189.625	1	1	25.5572	30.6109
DATA	1906	12	102	0	0	A_21_P0008557	XR_243166	13370.4	295.586	1.950072e+000	1.299990e+000	29.5	29	5.980239e+000	0	0	0	0	0	0	2.02525	1	0	27.501	30.0667
DATA	1907	12	103	0	0	A_23_P403955	NM_007375	13391.7	295.5	3.353800e+001	3.591669e+000	60	29	5.646658e+000	0	0	0	0	0	0	34.8292	1	1	27.0811	29.4037
DATA	1908	12	104	0	0	A_23_P109427	NM_000854	13412.8	295.5	1.281619e+000	1.285531e+000	26	29	5.461571e+000	0	0	0	0	0	0	-0.643747	0	0	30	28.8514
DATA	1909	12	105	0	0	A_33_P3333364	ENST00000390287	13434	295.5	1.281922e+000	1.286676e+000	26.5	29	5.606674e+000	0	0	0	0	0	0	0.482747	0	0	30	29.0731
DATA	1910	12	106	0	0	A_23_P1819	NM_012378	13454.8	295.417	1.710764e+001	2.140362e+000	44	29	5.887251e+000	0	0	0	0	0	0	17.7538	1	1	23.696	28.8444
DATA	1911	12	107	0	0	A_33_P3222019	NM_014653	13476.3	295.255	1.837758e+003	1.837803e+002	1922	29	6.022995e+000	0	0	0	0	0	0	1906.37	1	1	24.8756	29.3118
DATA	1912	12	108	0	0	A_33_P3352544	NM_005469	13497.1	295.397	6.795456e+001	6.916335e+000	97.5	29	6.230744e+000	0	0	0	0	0	0	70.4567	1	1	25.7804	29.3852
DATA	1913	12	109	0	0	A_24_P192301	NM_006080	13518.6	295.414	1.284278e+000	1.288198e+000	27	28.5	5.683398e+000	0	0	0	0	0	0	-0.600866	0	0	30	29.1969
DATA	1914	12	110	0	0	A_21_P0005634	NR_125421	13539.8	295.478	2.221144e+000	1.308064e+000	28	29	5.224761e+000	0	0	0	0	0	0	2.3	1	0	30	29.1569
DATA	1915	12	111	0	0	A_23_P200396	NM_019118	13560.5	295.39	1.506625e+001	1.983448e+000	40	28	5.104172e+000	0	0	0	0	0	0	15.5896	1	1	21.6755	29.0385
DATA	1916	12	112	0	0	A_24_P226069	NM_031950	13581.7	295.094	1.525251e+002	1.530705e+001	189	29	5.250725e+000	0	0	0	0	0	0	157.693	1	1	27.2919	29.2016
DATA	1917	12	113	0	0	A_21_P0000030	NM_001161533	13603.2	295.194	2.303192e+000	1.312644e+000	29.5	29	5.555604e+000	0	0	0	0	0	0	2.37903	1	0	30	29.2948
DATA	1918	12	114	0	0	A_33_P3281323	ENST00000608937	13623.8	295.268	4.296570e+001	4.487060e+000	70	29	5.491490e+000	0	0	0	0	0	0	44.338	1	1	24.8756	29.6074
DATA	1919	12	115	0	0	A_21_P0011840	NR_037626	13645.6	295.027	5.975588e+000	1.426141e+000	31	29	5.968540e+000	0	0	0	0	0	0	6.15979	1	0	29.1201	29.9114
DATA	1920	12	116	0	0	A_33_P3415560	NM_133466	13666.6	295	1.292417e+000	1.300802e+000	27	29	6.089450e+000	0	0	0	0	0	0	1.10566	0	0	30	29.5866
DATA	1921	12	117	0	0	A_21_P0001048	NR_126351	13688	295.203	5.802821e+000	1.421744e+000	31	29	5.940215e+000	0	0	0	0	0	0	5.96779	1	0	28.1191	29.4353
DATA	1922	12	118	0	0	A_32_P524904	NM_001136485	13709	295.203	1.295594e+000	1.299935e+000	27	30	6.043913e+000	0	0	0	0	0	0	0.325207	0	0	30	29.851
DATA	1923	12	119	0	0	A_23_P212854	ENST00000504951	13729.8	294.733	1.237652e+002	1.244474e+001	152	30	5.856069e+000	0	0	0	0	0	0	126.964	1	1	26.6546	29.634
DATA	1924	12	120	0	0	A_21_P0010648	TCONS_l2_00001492	13751.4	295	1.299071e+000	1.303481e+000	26	30	6.178379e+000	0	0	0	0	0	0	0.348776	0	0	30	30.1815
DATA	1925	12	121	0	0	A_23_P27649	NM_001080411	13772.5	295	1.300919e+000	1.308278e+000	28	30	6.086789e+000	0	0	0	0	0	0	0.962399	0	0	30	30.2461
DATA	1926	12	122	0	0	A_23_P209499	NM_181458	13793.6	295	1.302835e+000	1.306812e+000	25	30	5.744903e+000	0	0	0	0	0	0	-0.578381	0	0	30	29.9405
DATA	1927	12	123	0	0	A_21_P0010557	ENST00000449715	13815	295.582	9.026870e+001	9.121266e+000	115.5	29	5.284950e+000	0	0	0	0	0	0	92.0598	1	1	25.3321	29.5823
DATA	1928	12	124	0	0	A_33_P3872301	BF570763	13836	294.797	1.306849e+000	1.310839e+000	26	29	5.285251e+000	0	0	0	0	0	0	-0.729002	0	0	30	29.366
DATA	1929	12	125	0	0	A_21_P0012941	TCONS_l2_00023390	13857.2	294.806	1.308950e+000	1.312946e+000	27	29	5.680609e+000	0	0	0	0	0	0	-0.43952	0	0	30	29.3252
DATA	1930	12	126	0	0	A_33_P3433258	NR_033976	13878.4	294.973	2.125956e+000	1.332192e+000	28.5	29	5.803696e+000	0	0	0	0	0	0	2.15782	1	0	30	29.8032
DATA	1931	12	127	0	0	A_23_P381351	NM_001317	13899.6	294.973	3.169640e+000	1.354908e+000	29	29	5.760620e+000	0	0	0	0	0	0	3.21179	1	0	30	29.5569
DATA	1932	12	128	0	0	A_33_P3422728	NM_033655	13920.8	293.915	1.669706e+001	2.128116e+000	44	29	6.621158e+000	0	0	0	0	0	0	16.8916	1	1	22.9591	29.6628
DATA	1933	12	129	0	0	A_21_P0014277	NR_103860	13940.8	294.267	6.478283e+000	1.471861e+000	33	29	6.745910e+000	0	0	0	0	0	0	6.54302	1	0	30	29.5191
DATA	1934	12	130	0	0	A_21_P0000778	NR_038357	13963.2	294.754	4.377824e+001	4.573685e+000	70	29	6.287818e+000	0	0	0	0	0	0	44.1329	1	1	25.5572	29.0772
DATA	1935	12	131	66	-1	3xSLv1	3xSLv1	13984.2	294.5	1.322337e+000	1.326374e+000	25	28	5.833721e+000	0	0	0	0	0	0	-1.97143	0	0	26.6546	28.9405
DATA	1936	12	132	0	0	A_24_P678104	NM_015894	14005.4	294.837	2.684478e+001	2.995330e+000	52	29	5.762920e+000	0	0	0	0	0	0	26.9676	1	1	23.696	29.16
DATA	1937	12	133	0	0	A_33_P3245908	NM_001288743	14026.5	294.676	8.702163e+000	1.590293e+000	34	29	5.681520e+000	0	0	0	0	0	0	8.72673	1	1	30	29.0776
DATA	1938	12	134	0	0	A_23_P6413	NM_080430	14047.7	294.5	6.071443e+001	6.216139e+000	91	29	5.217411e+000	0	0	0	0	0	0	60.7795	1	1	27.0811	29.4076
DATA	1939	12	135	0	0	A_33_P3365860	NM_001271752	14068.8	294.5	9.809276e+000	1.657233e+000	35	29	5.925494e+000	0	0	0	0	0	0	9.8026	1	1	30	29.6138
DATA	1940	12	136	0	0	A_23_P89649	NM_033185	14090	294.5	1.333997e+000	1.338070e+000	24	29	5.986052e+000	0	0	0	0	0	0	-2.11384	0	0	30	29.4606
DATA	1941	12	137	0	0	A_21_P0012487	TCONS_l2_00019725	14111	294.5	2.472336e+000	1.362976e+000	29	29	5.939403e+000	0	0	0	0	0	0	2.46213	1	0	30	29.4615
DATA	1942	12	138	0	0	A_32_P126311	NM_173514	14132.5	294.264	3.017558e+001	3.302784e+000	54.5	29	6.290762e+000	0	0	0	0	0	0	29.9997	1	1	24.6442	29.5155
DATA	1943	12	139	0	0	A_33_P3379906	NM_001004480	14153.5	294.324	1.340806e+000	1.344899e+000	25	29	6.145517e+000	0	0	0	0	0	0	-0.382328	0	0	27.0811	29.4553
DATA	1944	12	140	0	0	A_33_P3294826	NM_001199723	14174.6	294.414	4.130273e+001	4.344409e+000	67	28.5	6.048665e+000	0	0	0	0	0	0	40.9259	1	1	27.501	29.2
DATA	1945	12	141	0	0	A_23_P333022	NM_152990	14195.8	294.478	1.345191e+000	1.350066e+000	26	29	5.963891e+000	0	0	0	0	0	0	0.450386	0	0	27.0811	29.3347
DATA	1946	12	142	0	1	ETG10_195139	ETG10_195139	14217	294.5	1.347304e+000	1.351417e+000	26	28	6.146544e+000	0	0	0	0	0	0	-0.0214671	0	0	30	29.3017
DATA	1947	12	143	0	0	A_22_P00023890	lnc-P2RX3-1:1	14238	294.5	1.349326e+000	1.357479e+000	29	28	5.715260e+000	0	0	0	0	0	0	1.03138	0	0	30	29.0714
DATA	1948	12	144	0	0	A_23_P36050	NM_001005202	14259.2	294.194	1.351238e+000	1.355363e+000	24	30	5.675041e+000	0	0	0	0	0	0	-2.37355	0	0	28.5237	30.0116
DATA	1949	12	145	0	0	A_19_P00317949	NR_024507	14280.4	294.027	1.122217e+001	1.761086e+000	38	30	5.636812e+000	0	0	0	0	0	0	11.037	1	1	30	30.2341
DATA	1950	12	146	0	0	A_24_P119201	NM_015832	14301.6	294.027	7.771794e+000	1.587852e+000	31.5	30	5.843303e+000	0	0	0	0	0	0	7.63351	1	1	29.1201	30.128
DATA	1951	12	147	0	0	A_22_P00008793	ENST00000426090	14322.6	294	1.356551e+000	1.360779e+000	26.5	30	5.937190e+000	0	0	0	0	0	0	0.150756	0	0	30	30.0884
DATA	1952	12	148	0	0	A_21_P0001573	lnc-IGSF3-1:1	14344.4	293.766	1.648956e+001	2.138884e+000	43	30	5.945606e+000	0	0	0	0	0	0	16.1575	1	1	23.696	29.9504
DATA	1953	12	149	0	0	A_23_P98974	NM_003667	14365.1	294.104	1.359619e+000	1.366852e+000	27	30	6.066456e+000	0	0	0	0	0	0	0.897948	0	0	30	29.8947
DATA	1954	12	150	0	0	A_21_P0014822	BC061902	14387	294.145	1.847411e+002	1.852448e+001	209	29	6.005397e+000	0	0	0	0	0	0	180.637	1	1	27.2919	29.5813
DATA	1955	12	151	0	0	A_21_P0000464	NR_003689	14407.4	294	2.081483e+000	1.382035e+000	27	30	6.315069e+000	0	0	0	0	0	0	2.03359	1	0	30	29.6265
DATA	1956	12	152	0	0	A_23_P118493	NM_005486	14428.6	293.973	2.688507e+000	1.393490e+000	28	29	6.116627e+000	0	0	0	0	0	0	2.62465	1	0	29.1201	29.4777
DATA	1957	12	153	0	0	A_21_P0005248	lnc-ASB4-3:2	14449.5	295.056	1.017467e+001	1.705259e+000	35	29	5.753766e+000	0	0	0	0	0	0	9.92467	1	1	20.3108	29.5078
DATA	1958	12	154	0	0	A_21_P0008043	lnc-USPL1-1:1	14471	293.797	1.364699e+000	1.370270e+000	26	29.5	5.526698e+000	0	0	0	0	0	0	0.604847	0	0	28.1191	29.5038
DATA	1959	12	155	0	0	A_23_P13294	NM_001004459	14492	293.797	2.042535e+001	2.459103e+000	45	30	5.651959e+000	0	0	0	0	0	0	19.9098	1	1	28.1191	29.4015
DATA	1960	12	156	0	0	A_22_P00009494	lnc-MAGI1-2:1	14513.4	294	1.365622e+000	1.369791e+000	25.5	30	5.817360e+000	0	0	0	0	0	0	-0.450389	0	0	30	30.0492
DATA	1961	12	157	0	0	A_21_P0012220	ENST00000429521	14534.5	293.5	1.428853e+002	1.435404e+001	165	29	5.516067e+000	0	0	0	0	0	0	139.239	1	1	25.3321	29.2835
DATA	1962	12	158	0	0	A_23_P20882	NM_004888	14555.7	293.905	1.115489e+003	1.115573e+002	1056	29	5.381537e+000	0	0	0	0	0	0	1086.99	1	1	26.8687	29.3797
DATA	1963	12	159	0	0	A_23_P166306	NM_000071	14576.8	293.806	6.762284e+000	1.527358e+000	31	29	5.344014e+000	0	0	0	0	0	0	6.59109	1	0	30	29
DATA	1964	12	160	0	0	A_23_P40952	NM_002880	14597.8	293.417	1.657655e+002	1.663298e+001	187	29	5.496903e+000	0	0	0	0	0	0	161.645	1	1	25.7804	29.1141
DATA	1965	12	161	0	0	A_21_P0009096	lnc-CTD-3203P2.2.1-1:1	14619	293.5	1.363937e+000	1.368159e+000	25.5	29	5.677754e+000	0	0	0	0	0	0	0.122715	0	0	26.2212	29.2056
DATA	1966	12	162	0	0	A_22_P00011704	lnc-PDZD7-1:1	14640.6	294.553	4.112265e+002	4.114538e+001	425	28	5.613457e+000	0	0	0	0	0	0	401.438	1	1	22.9591	28.0878
DATA	1967	12	163	0	0	A_23_P374559	NM_181710	14661.4	293.586	1.705076e+000	1.376387e+000	27	27	5.479912e+000	0	0	0	0	0	0	1.66643	1	0	30	27.4786
DATA	1968	12	164	0	0	A_33_P3452292	AF130090	14682.6	293.586	1.360049e+000	1.364201e+000	24	27	5.402770e+000	0	0	0	0	0	0	-1.4286	0	0	30	26.9448
DATA	1969	13	1	0	0	A_23_P110712	NM_004417	11222.7	304.525	3.681821e+003	3.681852e+002	3208	26	5.229093e+000	0	0	0	0	0	0	3246.47	1	1	25.5572	26.2149
DATA	1970	13	2	0	0	A_22_P00016707	lnc-TRAFD1-1:1	11243.6	305	1.610048e+000	1.530203e+000	29	27	5.570147e+000	0	0	0	0	0	0	1.41232	1	0	30	26.8834
DATA	1971	13	3	0	0	A_23_P362694	NM_152997	11264.8	305	1.524216e+000	1.528869e+000	25.5	28	6.447145e+000	0	0	0	0	0	0	-1.1064	0	0	30	28.9964
DATA	1972	13	4	0	0	A_21_P0004690	lnc-SLC35D3-1:1	11286.2	305	1.530837e+000	1.535510e+000	26	29	6.436328e+000	0	0	0	0	0	0	-0.301565	0	0	30	29.5474
DATA	1973	13	5	0	0	A_33_P3405491	AY465895	11307.4	305	6.356940e+000	1.667480e+000	32	30	5.956153e+000	0	0	0	0	0	0	5.50448	1	0	30	30.2056
DATA	1974	13	6	0	0	A_21_P0009685	NM_174909	11328	304.733	5.870392e+001	6.070752e+000	76	30	5.688365e+000	0	0	0	0	0	0	50.6599	1	1	26.4388	30.3716
DATA	1975	13	7	0	0	A_23_P383819	NM_016569	11349.5	305	3.588005e+000	1.592892e+000	31	31	5.920496e+000	0	0	0	0	0	0	3.08603	1	0	30	30.6584
DATA	1976	13	8	0	0	A_23_P167096	NM_005429	11370.6	305	6.141668e+000	1.673188e+000	31	31	5.707481e+000	0	0	0	0	0	0	5.26736	1	0	30	30.7266
DATA	1977	13	9	0	0	A_23_P102634	NM_080827	11391.8	304.806	1.738381e+000	1.569901e+000	28	30	5.655303e+000	0	0	0	0	0	0	1.48723	1	0	30	30.5424
DATA	1978	13	10	0	0	A_23_P122414	NM_000409	11413	304.797	4.155422e+000	1.391675e+000	28	30	5.606712e+000	0	0	0	0	0	0	3.54723	1	0	30	30.3045
DATA	1979	13	11	0	0	A_23_P127978	NM_138706	11434.2	304.806	1.073125e+001	1.898957e+000	35	30	5.544221e+000	0	0	0	0	0	0	9.14325	1	1	28.5237	30.2372
DATA	1980	13	12	0	0	A_24_P727501	ENST00000530759	11454.9	303.917	1.995188e+001	2.538054e+000	44	30	5.463292e+000	0	0	0	0	0	0	16.9769	1	1	22.9591	30.3145
DATA	1981	13	13	0	0	A_21_P0001445	NR_033883	11476.5	304.676	1.566352e+000	1.571133e+000	26	29	5.646070e+000	0	0	0	0	0	0	-0.385301	0	0	27.0811	29.989
DATA	1982	13	14	0	0	A_24_P101201	NM_005313	11497.6	304.448	4.627752e+002	4.630423e+001	395	29	5.366467e+000	0	0	0	0	0	0	392.798	1	1	25.3321	29.5399
DATA	1983	13	15	0	0	A_21_P0004284	XR_246559	11518.8	304.522	1.569038e+000	1.573830e+000	27	29	5.234931e+000	0	0	0	0	0	0	0.0194929	0	0	30	29.6115
DATA	1984	13	16	0	1	ERCC-00023_60	DQ516744	11540	304.5	1.569779e+000	1.574682e+000	26	30	5.679204e+000	0	0	0	0	0	0	0.158925	0	0	30	30.1573
DATA	1985	13	17	0	0	A_23_P52058	NM_005646	11561	304.167	3.898194e+001	4.204273e+000	60	30	5.489509e+000	0	0	0	0	0	0	33.0418	1	1	24.8756	30.2491
DATA	1986	13	18	0	0	A_23_P210465	NM_002638	11582.6	304.2	1.740895e+002	1.748003e+001	174.5	30	5.879807e+000	0	0	0	0	0	0	147.564	1	1	25.3321	30.8246
DATA	1987	13	19	0	0	A_23_P80032	NM_005225	11603.5	304.5	1.278187e+001	2.027980e+000	37	30	5.949845e+000	0	0	0	0	0	0	10.8365	1	1	27.9146	30.717
DATA	1988	13	20	0	0	A_33_P3306339	A_33_P3306339	11624.7	304.5	1.568903e+000	1.573692e+000	27	30	5.805452e+000	0	0	0	0	0	0	-0.442405	0	0	30	30.332
DATA	1989	13	21	0	0	A_23_P369641	NM_001100878	11646.2	304.213	3.848228e+001	4.157104e+000	56	30	5.807829e+000	0	0	0	0	0	0	32.6667	1	1	22.7082	30.1311
DATA	1990	13	22	0	0	A_23_P77630	NM_022818	11667.2	303.635	1.690502e+002	1.697785e+001	167.5	29	5.176691e+000	0	0	0	0	0	0	143.649	1	1	23.4529	29.6627
DATA	1991	13	23	0	0	A_22_P00016988	lnc-TTC24-1:2	11688	304.5	1.564614e+000	1.569391e+000	26	29	5.526244e+000	0	0	0	0	0	0	-1.15686	0	0	30	29.6178
DATA	1992	13	24	0	0	A_22_P00022657	lnc-C4orf21-4:1	11709.2	304.478	1.562552e+000	1.567322e+000	25	29	5.327923e+000	0	0	0	0	0	0	-1.52371	0	0	27.0811	29.6015
DATA	1993	13	25	0	0	A_21_P0000023	NM_001159749	11730.5	304.324	1.876381e+001	2.443317e+000	43	29	5.370854e+000	0	0	0	0	0	0	16.0049	1	1	27.0811	29.5021
DATA	1994	13	26	0	0	A_23_P170901	NM_152410	11752	304.255	9.257815e+001	9.388704e+000	107	29	5.464324e+000	0	0	0	0	0	0	79.1012	1	1	23.2073	28.9283
DATA	1995	13	27	0	0	A_23_P115149	NM_024102	11772.8	304.194	1.033297e+001	1.870686e+000	35	29	5.342413e+000	0	0	0	0	0	0	8.84486	1	1	30	28.959
DATA	1996	13	28	0	0	A_22_P00016690	lnc-TPSG1-2:1	11794	304.203	1.551555e+000	1.556292e+000	26	28	4.996631e+000	0	0	0	0	0	0	-0.839207	0	0	30	28.6087
DATA	1997	13	29	0	0	A_21_P0001639	lnc-TAF5L-1:1	11815	304.203	1.504920e+001	2.162525e+000	40	28	5.338418e+000	0	0	0	0	0	0	12.9353	1	1	28.1191	28.7739
DATA	1998	13	30	0	0	A_22_P00020610	NR_105008	11836.4	304	1.544618e+000	1.549338e+000	26	28.5	5.328554e+000	0	0	0	0	0	0	0.03258	0	0	30	28.961
DATA	1999	13	31	0	0	A_21_P0005906	ENST00000521815	11857.4	304.027	1.540891e+000	1.546291e+000	27	28	5.386131e+000	0	0	0	0	0	0	0.400794	0	0	30	28.9178
DATA	2000	13	32	0	0	A_24_P538478	ENST00000237380	11878.6	304.027	4.770009e+000	1.613758e+000	31	28	5.468296e+000	0	0	0	0	0	0	4.13009	1	0	30	29.0344
DATA	2001	13	33	0	0	A_22_P00009427	XR_247064	11899.6	304	4.972664e+000	1.615950e+000	32	29	5.210110e+000	0	0	0	0	0	0	4.31708	1	0	30	29.1812
DATA	2002	13	34	0	0	A_22_P00014861	XR_243384	11920.8	304	5.124145e+000	1.616597e+000	31	29	5.309230e+000	0	0	0	0	0	0	4.46106	1	0	30	29.0407
DATA	2003	13	35	0	0	A_23_P208030	NM_020783	11942.2	304	1.524102e+000	1.528754e+000	24	29	5.229207e+000	0	0	0	0	0	0	-2.85152	0	0	28.1191	29.322
DATA	2004	13	36	0	0	A_24_P369656	NM_052978	11963.4	304	1.519523e+000	1.530575e+000	28	29	5.104916e+000	0	0	0	0	0	0	1.22585	0	0	29.1201	29.2243
DATA	2005	13	37	0	0	A_21_P0000292	NR_002829	11984.4	304	1.514861e+000	1.519486e+000	26	30	4.748896e+000	0	0	0	0	0	0	-1.10935	0	0	30	29.7222
DATA	2006	13	38	0	0	A_33_P3303956	NR_038831	12005.5	304	1.510057e+000	1.514667e+000	24.5	29	5.060789e+000	0	0	0	0	0	0	-1.82776	0	0	29.1201	29.308
DATA	2007	13	39	0	0	A_22_P00014994	NR_119381	12026.6	304	6.052164e+000	1.626534e+000	30.5	29	5.789751e+000	0	0	0	0	0	0	5.35098	1	0	30	29.542
DATA	2008	13	40	0	0	A_21_P0000311	NR_002955	12048	303.797	4.665883e+000	1.575324e+000	30	28	5.722094e+000	0	0	0	0	0	0	4.13931	1	0	30	28.8773
DATA	2009	13	41	0	0	A_21_P0006575	lnc-ATXN3L-3:1	12069	303.797	1.495007e+000	1.499571e+000	25	28	5.679102e+000	0	0	0	0	0	0	-2.55938	0	0	30	28.7871
DATA	2010	13	42	0	0	A_23_P32175	NM_014368	12090.2	303.806	1.489833e+000	1.494406e+000	27	29	5.729651e+000	0	0	0	0	0	0	0.0781076	0	0	28.5237	29
DATA	2011	13	43	0	0	A_22_P00020348	lnc-BOD1-4:2	12111.4	303.873	1.484614e+000	1.491661e+000	28	30	5.714782e+000	0	0	0	0	0	0	0.776049	0	0	28.5237	29.7625
DATA	2012	13	44	0	0	A_23_P127095	NM_032747	12132.6	303.389	2.014653e+003	2.014708e+002	1786	30	5.855577e+000	0	0	0	0	0	0	1812.41	1	1	24.4106	30.0435
DATA	2013	13	45	0	0	A_22_P00025103	ENST00000425125	12153.6	303.586	2.447331e+000	1.498623e+000	29	30	5.910365e+000	0	0	0	0	0	0	2.20951	1	0	30	29.9336
DATA	2014	13	46	0	0	A_33_P3271480	NR_026984	12173.8	303.396	1.243274e+001	1.927837e+000	37.5	30	5.896160e+000	0	0	0	0	0	0	11.2637	1	1	24.8756	29.9271
DATA	2015	13	47	0	0	A_23_P99027	NM_002834	12195.4	303.5	5.856274e+001	6.037432e+000	78.5	30	5.890096e+000	0	0	0	0	0	0	53.2551	1	1	24.4106	29.7973
DATA	2016	13	48	0	0	A_21_P0003149	lnc-CBLB-7:18	12217.2	303.5	1.457850e+000	1.462300e+000	25.5	30	5.920594e+000	0	0	0	0	0	0	-0.193096	0	0	30	29.9049
DATA	2017	13	49	0	0	A_23_P164528	NM_015285	12237.9	303.231	3.134641e+001	3.456696e+000	55	31	5.908830e+000	0	0	0	0	0	0	28.7185	1	1	24.4106	30.3699
DATA	2018	13	50	0	0	A_22_P00015005	lnc-SMOC1-2:1	12259.5	303.5	1.447035e+000	1.452676e+000	28	31	6.098146e+000	0	0	0	0	0	0	0.548083	0	0	30	30.4815
DATA	2019	13	51	0	0	A_23_P50052	XR_109479	12281.3	303.278	5.386864e+003	5.386884e+002	5013	31	6.601388e+000	0	0	0	0	0	0	4973.23	1	1	24.8756	30.8007
DATA	2020	13	52	0	0	A_33_P3369979	NM_001004686	12301.8	303.5	1.436250e+000	1.440635e+000	26	30	6.431145e+000	0	0	0	0	0	0	-1.06442	0	0	30	30.369
DATA	2021	13	53	0	0	A_33_P3296289	AF370407	12323	303.5	1.430893e+000	1.435320e+000	27	30	6.534320e+000	0	0	0	0	0	0	0.120148	0	0	30	30.6105
DATA	2022	13	54	0	0	A_21_P0001600	lnc-EDEM3-2:1	12344	303.5	3.095416e+000	1.463075e+000	30.5	29	6.141208e+000	0	0	0	0	0	0	2.8895	1	0	30	30.1333
DATA	2023	13	55	0	0	A_21_P0007794	lnc-SLC15A4-9:1	12365.3	303.5	1.420275e+000	1.424611e+000	25	30	5.372150e+000	0	0	0	0	0	0	-2.01992	0	0	30	29.9252
DATA	2024	13	56	0	0	A_33_P3394489	NR_021492	12386.7	302.882	4.097925e+001	4.336733e+000	66	29	5.287262e+000	0	0	0	0	0	0	38.5418	1	1	23.696	29.1304
DATA	2025	13	57	0	0	A_21_P0005856	lnc-SLCO5A1-3:1	12407.5	303.324	6.112862e+000	1.540606e+000	32	29	5.205673e+000	0	0	0	0	0	0	5.77003	1	0	30	29.3197
DATA	2026	13	58	0	0	A_23_P366453	NM_152688	12428.7	303.391	1.404687e+000	1.408976e+000	26	29	5.158825e+000	0	0	0	0	0	0	-0.422618	0	0	30	29.3372
DATA	2027	13	59	0	0	A_23_P134729	NR_027259	12450	303.203	1.549026e+000	1.412341e+000	27.5	29	5.416177e+000	0	0	0	0	0	0	1.4729	1	0	30	29.1647
DATA	2028	13	60	0	0	A_33_P3388148	NM_001166694	12471	303.203	1.394559e+000	1.398818e+000	27	29	5.945533e+000	0	0	0	0	0	0	0.0183696	0	0	30	29.3874
DATA	2029	13	61	0	0	A_24_P226278	NM_015288	12491.5	303.125	3.338679e+001	3.618007e+000	59	29	6.051617e+000	0	0	0	0	0	0	31.97	1	1	25.7804	29.3611
DATA	2030	13	62	0	0	A_24_P673786	NM_005028	12512.8	302.885	2.858635e+003	2.858669e+002	2699	29	5.764093e+000	0	0	0	0	0	0	2747.04	1	1	26.8687	29.0321
DATA	2031	13	63	0	0	A_32_P206401	NM_181701	12534.6	303.027	1.362816e+001	1.942424e+000	41	30	5.889301e+000	0	0	0	0	0	0	13.143	1	1	29.1201	29.5137
DATA	2032	13	64	0	0	A_23_P343808	NM_005633	12555.6	303	5.048831e+000	1.468885e+000	33	30	5.873040e+000	0	0	0	0	0	0	4.88574	1	0	29.1201	29.567
DATA	2033	13	65	0	0	A_23_P368338	NM_001139444	12576.8	303	1.370548e+000	1.375568e+000	28	30	5.632284e+000	0	0	0	0	0	0	0.465463	0	0	28.1191	29.8321
DATA	2034	13	66	0	0	A_22_P00019293	ENST00000520162	12598.2	303	3.432011e+000	1.412466e+000	29.5	30	5.757970e+000	0	0	0	0	0	0	3.34358	1	0	28.1191	29.8104
DATA	2035	13	67	0	0	A_24_P76740	NM_032449	12619.2	302.644	4.264570e+001	4.477914e+000	66	29.5	5.793761e+000	0	0	0	0	0	0	41.6815	1	1	22.4545	29.7761
DATA	2036	13	68	0	0	A_33_P3236436	NM_001080531	12640.4	302.973	1.357181e+000	1.361324e+000	24	29	5.703174e+000	0	0	0	0	0	0	-2.64983	0	0	29.1201	29.5911
DATA	2037	13	69	0	0	A_23_P329924	NM_177551	12661.4	302.447	4.691199e+001	4.883552e+000	72	29	6.001187e+000	0	0	0	0	0	0	46.1421	1	1	23.696	29.419
DATA	2038	13	70	0	0	A_23_P112531	NM_001035254	12682.5	302.767	4.735203e+002	4.737136e+001	466.5	29	5.680184e+000	0	0	0	0	0	0	467.176	1	1	25.7804	29.0285
DATA	2039	13	71	0	0	A_22_P00021032	ENST00000536217	12704	302.797	1.344739e+000	1.350031e+000	25	29	5.246839e+000	0	0	0	0	0	0	0.560005	0	0	30	29.0323
DATA	2040	13	72	0	0	A_21_P0007048	lnc-PLXDC2-1:2	12725	302.797	1.340844e+000	1.344938e+000	23	29	5.189234e+000	0	0	0	0	0	0	-2.23617	0	0	30	29.4881
DATA	2041	13	73	0	0	A_33_P3256760	NR_033201	12746.2	302.806	1.337023e+000	1.341104e+000	26	29	5.753131e+000	0	0	0	0	0	0	-0.238176	0	0	30	29.0913
DATA	2042	13	74	0	0	A_22_P00019837	lnc-GTDC1-6:1	12768	302.561	2.663942e+003	2.663976e+002	2687	29	5.794388e+000	0	0	0	0	0	0	2659.05	1	1	25.7804	29.3401
DATA	2043	13	75	0	0	A_22_P00008399	lnc-JPH1-1:1	12788.5	302.676	1.329751e+000	1.336773e+000	27.5	29	5.728956e+000	0	0	0	0	0	0	0.890147	0	0	30	28.9259
DATA	2044	13	76	0	0	A_33_P3257973	NM_014877	12809.7	302.661	7.329324e+001	7.449079e+000	98	30	6.027855e+000	0	0	0	0	0	0	73.5412	1	1	25.7804	29.6602
DATA	2045	13	77	0	0	A_21_P0006852	lnc-ZEB1-2:1	12831	302.5	2.742441e+000	1.355005e+000	29	30	5.996536e+000	0	0	0	0	0	0	2.7587	1	0	30	29.7695
DATA	2046	13	78	0	0	A_33_P3253747	NM_000761	12852	302.5	6.082493e+000	1.456815e+000	32.5	30	6.189990e+000	0	0	0	0	0	0	6.13336	1	0	30	30.2235
DATA	2047	13	79	0	0	A_23_P122001	NM_002439	12873.4	302.491	5.296164e+001	5.458332e+000	79	30	6.126840e+000	0	0	0	0	0	0	53.5315	1	1	25.1049	29.8077
DATA	2048	13	80	0	0	A_22_P00012970	lnc-RELT-1:1	12894.6	302.102	2.542512e+001	2.863661e+000	53	30	5.886528e+000	0	0	0	0	0	0	25.7567	1	1	25.3321	29.8514
DATA	2049	13	81	0	0	A_22_P00025269	lnc-C1orf31-2:1	12915.5	302.5	1.310831e+000	1.314833e+000	27	30	5.937432e+000	0	0	0	0	0	0	-0.044361	0	0	30	29.7347
DATA	2050	13	82	0	0	A_23_P122007	NM_033211	12936.7	302.5	5.587270e+000	1.426115e+000	33	30	5.857262e+000	0	0	0	0	0	0	5.68403	1	0	30	30.123
DATA	2051	13	83	0	0	A_22_P00007359	lnc-GRAMD4-2:2	12957.8	302.5	7.387390e+000	1.503522e+000	34.5	29	5.579658e+000	0	0	0	0	0	0	7.53018	1	1	30	29.9476
DATA	2052	13	84	0	0	A_22_P00005034	lnc-DDX54-1:1	12979	302.5	1.992432e+000	1.322161e+000	29	29	5.404204e+000	0	0	0	0	0	0	2.03476	1	0	30	29.9046
DATA	2053	13	85	0	0	A_33_P3407601	THC2753069	13000.1	302.036	7.567474e+002	7.568599e+001	801	29	5.440974e+000	0	0	0	0	0	0	774.195	1	1	24.6442	29.9368
DATA	2054	13	86	0	0	A_21_P0014767	ENST00000573229	13021.4	302.414	1.298567e+000	1.307565e+000	27	30	5.733288e+000	0	0	0	0	0	0	1.1747	0	0	27.501	30.0498
DATA	2055	13	87	0	0	A_23_P7101	NM_006527	13042.5	302.324	7.191128e+001	7.307774e+000	100.5	30	5.463191e+000	0	0	0	0	0	0	73.8111	1	1	27.0811	30.1475
DATA	2056	13	88	0	0	A_23_P34744	NM_000396	13063.4	302.109	1.243182e+002	1.249945e+001	150.5	30	5.691830e+000	0	0	0	0	0	0	127.789	1	1	24.8756	30.284
DATA	2057	13	89	0	0	A_33_P3751193	A_33_P3751193	13084.8	302.478	1.292799e+000	1.299091e+000	28	30	5.977170e+000	0	0	0	0	0	0	0.803161	0	0	27.0811	30.1388
DATA	2058	13	90	0	0	A_24_P544882	NM_003144	13105.5	302.106	2.311818e+001	2.649872e+000	49	30	5.968442e+000	0	0	0	0	0	0	23.8271	1	1	22.9591	30.5122
DATA	2059	13	91	0	0	A_23_P120710	NM_003316	13127.3	301.891	7.202350e+001	7.317588e+000	99	30	5.996546e+000	0	0	0	0	0	0	74.3225	1	1	27.2919	30.5096
DATA	2060	13	92	0	0	A_21_P0006617	ENST00000422206	13148.4	302	1.288211e+000	1.296346e+000	28	29	5.625430e+000	0	0	0	0	0	0	1.0774	0	0	30	29.8383
DATA	2061	13	93	0	0	A_23_P132910	NM_019027	13168.9	302.138	7.141548e+001	7.257284e+000	99.5	29	5.546594e+000	0	0	0	0	0	0	73.8451	1	1	26.6546	29.6875
DATA	2062	13	94	0	0	A_23_P316531	NM_005298	13190.8	301.945	2.975724e+002	2.978518e+001	331	29	5.585822e+000	0	0	0	0	0	0	307.977	1	1	25.3321	29.6181
DATA	2063	13	95	0	0	A_22_P00017715	lnc-XRCC3-1:2	13211.6	302	5.964479e+000	1.420077e+000	33.5	28	5.363352e+000	0	0	0	0	0	0	6.17776	1	0	29.1201	29.0241
DATA	2064	13	96	0	0	A_21_P0001143	ENST00000427806	13232.8	302	1.283952e+000	1.287871e+000	24	29	5.505428e+000	0	0	0	0	0	0	-2.38915	0	0	28.1191	29.2578
DATA	2065	13	97	0	0	A_33_P3318509	NM_014358	13254.2	302	7.277328e+000	1.478606e+000	34	29	5.880331e+000	0	0	0	0	0	0	7.54707	1	1	28.1191	29.7383
DATA	2066	13	98	0	0	A_21_P0014611	lnc-BLID-1:12	13275.4	302	1.282592e+000	1.286507e+000	24	30	5.735228e+000	0	0	0	0	0	0	-1.87255	0	0	29.1201	30.2538
DATA	2067	13	99	0	0	A_21_P0005183	lnc-THBS2-3:1	13296.4	301.973	3.525571e+000	1.333475e+000	32	30	5.870748e+000	0	0	0	0	0	0	3.65937	1	0	30	30.4517
DATA	2068	13	100	0	0	A_22_P00012509	XR_241120	13317.8	301.741	7.549294e+002	7.550388e+001	804.5	30	6.477725e+000	0	0	0	0	0	0	783.8	1	1	26.0017	31.0591
DATA	2069	13	101	0	0	A_33_P3230103	NM_032814	13338.6	302	5.280014e+000	1.389652e+000	31	30	6.678440e+000	0	0	0	0	0	0	5.48291	1	0	30	31
DATA	2070	13	102	0	0	A_23_P43197	ENST00000469032	13360	301.797	1.281416e+000	1.285328e+000	25.5	29.5	6.266772e+000	0	0	0	0	0	0	-1.03489	0	0	30	30.284
DATA	2071	13	103	0	0	A_23_P105313	NM_001414	13381	301.797	1.539028e+002	1.544386e+001	181.5	29	5.951784e+000	0	0	0	0	0	0	159.828	1	1	28.1191	29.7774
DATA	2072	13	104	0	0	A_23_P404059	NM_173493	13402.2	301.806	1.281570e+000	1.285482e+000	26	29	5.676936e+000	0	0	0	0	0	0	-0.974587	0	0	28.5237	28.9963
DATA	2073	13	105	0	0	A_23_P337262	NM_153000	13423.4	301.973	1.524807e+000	1.294753e+000	26.5	29	5.645984e+000	0	0	0	0	0	0	1.58302	1	0	30	28.9669
DATA	2074	13	106	0	0	A_22_P00003709	ENST00000504827	13444.5	301.676	1.282201e+000	1.286328e+000	27	29	5.511260e+000	0	0	0	0	0	0	0.242994	0	0	30	29.0076
DATA	2075	13	107	0	0	A_21_P0012084	NR_121185	13465.7	301.609	1.282692e+000	1.286922e+000	26.5	29	5.850305e+000	0	0	0	0	0	0	0.295024	0	0	27.2919	28.9562
DATA	2076	13	108	0	0	A_33_P6753179	ENST00000421951	13487	301.5	1.283301e+000	1.287218e+000	27	29	6.330759e+000	0	0	0	0	0	0	-0.103111	0	0	30	29.6386
DATA	2077	13	109	66	-1	3xSLv1	3xSLv1	13508	301.5	1.284013e+000	1.287933e+000	25	29	6.166975e+000	0	0	0	0	0	0	-0.658792	0	0	30	29.4916
DATA	2078	13	110	0	0	A_23_P58862	NM_020819	13529.2	301.5	4.221199e+000	1.356131e+000	32	29	5.785795e+000	0	0	0	0	0	0	4.37209	1	0	30	29.4423
DATA	2079	13	111	0	0	A_22_P00005026	lnc-DDX51-2:1	13550.3	301.5	1.285772e+000	1.291387e+000	28	28	5.133659e+000	0	0	0	0	0	0	0.683424	0	0	30	29.07
DATA	2080	13	112	0	0	A_24_P396702	NM_014880	13571.5	301.5	1.749099e+002	1.753855e+001	197.5	29	5.195338e+000	0	0	0	0	0	0	180.884	1	1	24.4106	29.1877
DATA	2081	13	113	0	0	A_24_P254744	NM_182644	13592.7	301.5	1.287957e+000	1.292661e+000	27	29	5.182162e+000	0	0	0	0	0	0	0.46182	0	0	30	29.3902
DATA	2082	13	114	0	0	A_21_P0012611	TCONS_l2_00020758	13613.8	301.5	1.289195e+000	1.298935e+000	28	29	5.644266e+000	0	0	0	0	0	0	1.26605	0	0	30	29.736
DATA	2083	13	115	0	0	A_24_P167338	NM_014488	13635	301.214	2.227708e+001	2.576494e+000	48	30	6.082009e+000	0	0	0	0	0	0	22.9718	1	1	21.6755	30.2824
DATA	2084	13	116	0	0	A_24_P281395	ENST00000455013	13656.3	301.489	3.621403e+001	3.846291e+000	65	29	6.205935e+000	0	0	0	0	0	0	37.3015	1	1	23.696	29.9203
DATA	2085	13	117	0	0	A_23_P33683	NM_016496	13677.5	301.164	8.290023e+002	8.291038e+001	873.5	29	6.124658e+000	0	0	0	0	0	0	852.905	1	1	25.3321	29.5769
DATA	2086	13	118	0	0	A_21_P0014723	THC2618554	13698.5	301.324	1.295076e+000	1.299030e+000	26	30	6.146714e+000	0	0	0	0	0	0	-1.1065	0	0	30	29.7992
DATA	2087	13	119	0	0	A_33_P3327567	ENST00000467061	13719.6	301.414	1.296763e+000	1.304644e+000	27	30	5.912502e+000	0	0	0	0	0	0	1.03744	0	0	30	29.7947
DATA	2088	13	120	0	0	A_21_P0008693	lnc-SYNM-1:1	13740.8	301.478	1.298533e+000	1.302497e+000	25	31	6.179071e+000	0	0	0	0	0	0	-1.01202	0	0	30	30.1734
DATA	2089	13	121	0	0	A_23_P211627	NM_007172	13762.1	301.137	4.654058e+001	4.833379e+000	73	30	6.141868e+000	0	0	0	0	0	0	47.6287	1	1	23.9365	30.3707
DATA	2090	13	122	0	0	A_33_P3346691	A_33_P3346691	13783	301.203	1.302260e+000	1.306235e+000	23	30	5.757372e+000	0	0	0	0	0	0	-2.40872	0	0	28.1191	30.1341
DATA	2091	13	123	0	0	A_24_P237753	NM_015354	13804.4	301	3.805875e+000	1.362461e+000	31	30	5.646304e+000	0	0	0	0	0	0	3.88328	1	0	30	30.0038
DATA	2092	13	124	0	0	A_22_P00006429	XR_251529	13825.4	301.027	4.240488e+000	1.377173e+000	30	29	5.585090e+000	0	0	0	0	0	0	4.32	1	0	30	29.878
DATA	2093	13	125	0	0	A_21_P0001044	NR_125789	13846.6	301.027	1.308366e+000	1.314957e+000	28	29	5.267445e+000	0	0	0	0	0	0	0.840022	0	0	30	29.376
DATA	2094	13	126	0	0	A_23_P71530	NM_002546	13867.6	301	1.310502e+000	1.314503e+000	24	29	5.398266e+000	0	0	0	0	0	0	-0.54076	0	0	29.1201	29.477
DATA	2095	13	127	0	0	A_24_P182494	NM_007207	13889	300.561	2.534905e+001	2.856469e+000	49	29	5.994718e+000	0	0	0	0	0	0	25.6983	1	1	25.7804	29.848
DATA	2096	13	128	0	0	A_24_P125469	NM_006033	13910.2	301	1.314959e+000	1.319905e+000	26.5	29	5.944517e+000	0	0	0	0	0	0	0.501632	0	0	30	29.2824
DATA	2097	13	129	0	0	A_22_P00015968	ENST00000522960	13931.4	301	1.665781e+000	1.331719e+000	28.5	29	6.618030e+000	0	0	0	0	0	0	1.68289	1	0	30	29.4771
DATA	2098	13	130	0	1	ERCC-00148_99	DQ883642	13952.8	301.054	2.746691e+001	3.048977e+000	52	29	6.339727e+000	0	0	0	0	0	0	27.6997	1	1	25.5572	29.3115
DATA	2099	13	131	0	0	A_33_P3332487	ENST00000368689	13973.6	300.973	1.321859e+000	1.329326e+000	28	29	6.042490e+000	0	0	0	0	0	0	0.96093	0	0	30	29.1275
DATA	2100	13	132	0	0	A_21_P0008118	lnc-ING1-1:1	13994.6	301	1.324202e+000	1.330770e+000	27.5	29	5.904137e+000	0	0	0	0	0	0	0.823534	0	0	30	29.0233
DATA	2101	13	133	0	0	A_33_P3335624	ENST00000338548	14015.9	300.654	7.503199e+001	7.620267e+000	102.5	29	5.581474e+000	0	0	0	0	0	0	75.2712	1	1	24.1747	28.9231
DATA	2102	13	134	0	0	A_24_P786713	ENST00000540219	14037	300.797	1.328921e+000	1.335492e+000	27	29	5.628795e+000	0	0	0	0	0	0	0.820266	0	0	30	29.3165
DATA	2103	13	135	0	0	A_21_P0008170	lnc-DIAPH3-4:1	14058.2	300.806	1.331298e+000	1.341639e+000	28	29	5.128384e+000	0	0	0	0	0	0	1.29574	0	0	30	29.1602
DATA	2104	13	136	0	0	A_33_P3355508	NM_023067	14079.4	300.973	1.333692e+000	1.337764e+000	25	29	5.910205e+000	0	0	0	0	0	0	-0.412125	0	0	30	29.5802
DATA	2105	13	137	0	0	A_33_P3325439	NM_001001992	14100.8	300.755	1.208011e+002	1.215421e+001	141	29	5.782097e+000	0	0	0	0	0	0	120.325	1	1	23.9365	29.4704
DATA	2106	13	138	0	0	A_33_P3233947	NM_198076	14121.9	300.707	1.342409e+002	1.349104e+001	157	29	6.037869e+000	0	0	0	0	0	0	133.48	1	1	25.7804	29.749
DATA	2107	13	139	0	0	A_23_P63010	NM_181746	14143.4	300.632	1.748686e+002	1.753849e+001	200	29	5.977237e+000	0	0	0	0	0	0	173.576	1	1	24.8756	29.5433
DATA	2108	13	140	0	0	A_21_P0007190	ENST00000532947	14164	300.5	1.342866e+000	1.346965e+000	25	29	6.131061e+000	0	0	0	0	0	0	-1.07707	0	0	26.2212	29.3213
DATA	2109	13	141	0	0	A_33_P3275422	NR_024096	14185.3	300.525	9.696435e+003	9.696445e+002	9573	29	5.986616e+000	0	0	0	0	0	0	9593.11	1	1	25.7804	29.3794
DATA	2110	13	142	0	0	A_33_P3302586	NM_207370	14206.4	300.586	1.436639e+000	1.359006e+000	26	28	5.764789e+000	0	0	0	0	0	0	1.41903	1	0	27.501	29.0286
DATA	2111	13	143	0	0	A_23_P78479	NM_015363	14227.6	300.586	5.406223e+000	1.457486e+000	30	28	5.856786e+000	0	0	0	0	0	0	5.33161	1	0	27.501	29.2383
DATA	2112	13	144	0	0	A_33_P3237580	NM_001242791	14248.7	300.5	9.087978e+000	1.631991e+000	35	29	5.679551e+000	0	0	0	0	0	0	8.94915	1	1	30	29.3424
DATA	2113	13	145	0	0	A_24_P945293	NM_016079	14270.4	300.611	5.480500e+002	5.482181e+001	561	30	5.976953e+000	0	0	0	0	0	0	538.868	1	1	24.4106	30.4048
DATA	2114	13	146	0	0	A_22_P00014016	ENST00000490410	14291.5	300.731	3.096864e+003	3.096893e+002	3049.5	30	5.817150e+000	0	0	0	0	0	0	3040.72	1	1	24.4106	30.2638
DATA	2115	13	147	0	0	A_24_P343095	NM_000791	14312.3	300.721	1.441446e+001	1.982600e+000	41	30	6.068223e+000	0	0	0	0	0	0	14.1349	1	1	21.9382	30.185
DATA	2116	13	148	0	0	A_22_P00001334	lnc-ANXA9-1:1	14333.4	300.414	5.948581e+000	1.487012e+000	33	30	6.093539e+000	0	0	0	0	0	0	5.8263	1	0	30	30.4071
DATA	2117	13	149	0	0	A_33_P3213645	NM_033266	14354.5	300.324	1.665129e+000	1.374513e+000	27.5	30	6.030600e+000	0	0	0	0	0	0	1.62906	1	0	30	30.0917
DATA	2118	13	150	0	0	A_22_P00002567	NM_001114118	14375.7	300.475	3.975255e+001	4.203362e+000	63.5	30	6.262275e+000	0	0	0	0	0	0	38.8492	1	1	25.7804	29.9958
DATA	2119	13	151	0	0	A_21_P0008788	ENST00000614853	14396.8	300.5	1.363022e+000	1.367183e+000	25	30	6.406851e+000	0	0	0	0	0	0	-1.09956	0	0	26.6546	29.7479
DATA	2120	13	152	0	0	A_33_P3330283	NM_138473	14418.2	300.222	7.595591e+001	7.717851e+000	102	29	6.015674e+000	0	0	0	0	0	0	74.0984	1	1	27.0811	29.304
DATA	2121	13	153	0	0	A_23_P4782	NM_031896	14439.2	300.194	3.458347e+000	1.412287e+000	28	29	5.822516e+000	0	0	0	0	0	0	3.37132	1	0	30	29.4901
DATA	2122	13	154	0	0	A_23_P109636	NM_015541	14460.3	301	3.405878e+001	3.671214e+000	61	30	5.705689e+000	0	0	0	0	0	0	33.1764	1	1	25.5572	29.6336
DATA	2123	13	155	0	0	A_23_P117225	NM_000123	14482	300.93	3.787712e+002	3.790193e+001	379	29.5	5.804342e+000	0	0	0	0	0	0	368.777	1	1	25.3321	29.5344
DATA	2124	13	156	0	0	A_24_P149704	NM_138709	14502.6	300	2.247828e+000	1.389539e+000	28	30	5.465494e+000	0	0	0	0	0	0	2.18815	1	0	30	29.7111
DATA	2125	13	157	0	0	A_33_P3388533	ENST00000554904	14523.6	300	1.367349e+000	1.371523e+000	25	30	5.625955e+000	0	0	0	0	0	0	-0.622513	0	0	29.1201	29.7323
DATA	2126	13	158	0	0	A_33_P3347193	NM_001301009	14545	300.203	2.303930e+000	1.390876e+000	28	30	5.284142e+000	0	0	0	0	0	0	2.24207	1	0	28.1191	29.5204
DATA	2127	13	159	0	0	A_33_P3290139	NM_001290258	14566.2	300	1.367293e+000	1.377226e+000	27	29	5.349368e+000	0	0	0	0	0	0	1.22453	0	0	28.1191	29.3993
DATA	2128	13	160	0	0	A_22_P00010574	ENST00000458480	14587.4	300	1.366926e+000	1.371099e+000	25	29	5.252680e+000	0	0	0	0	0	0	-1.43359	0	0	29.1201	28.8926
DATA	2129	13	161	0	0	A_33_P3313625	A_33_P3313625	14608.5	300.64	5.999602e+001	6.154185e+000	85	29	5.010816e+000	0	0	0	0	0	0	58.4267	1	1	24.4106	28.623
DATA	2130	13	162	0	0	A_22_P00010900	ENST00000574939	14629.6	300	4.355389e+000	1.437220e+000	29	29	5.345709e+000	0	0	0	0	0	0	4.2447	1	0	30	28.6829
DATA	2131	13	163	0	0	A_23_P397899	NM_021218	14650.6	300	2.067407e+001	2.479323e+000	45	27	5.508673e+000	0	0	0	0	0	0	20.165	1	1	30	27.803
DATA	2132	13	164	0	0	A_23_P37892	NM_133443	14672	299.797	2.377501e+000	1.387578e+000	28	27	5.438341e+000	0	0	0	0	0	0	2.32145	1	0	30	27.2907
DATA	2133	14	1	0	0	A_21_P0009967	lnc-ARFGEF2-3:8	11233.2	311	1.516451e+000	1.521080e+000	26	26	5.250464e+000	0	0	0	0	0	0	-0.0385202	0	0	28.1191	26.3408
DATA	2134	14	2	0	0	A_23_P200535	NM_014408	11254.4	311	8.046666e+001	8.190544e+000	95	27	5.585194e+000	0	0	0	0	0	0	70.2732	1	1	29.1201	27.2663
DATA	2135	14	3	0	0	A_22_P00016266	lnc-TMEM105-1:1	11275.5	311	6.160742e+000	1.654238e+000	30	28	6.154451e+000	0	0	0	0	0	0	5.35653	1	0	30	29.0655
DATA	2136	14	4	66	-1	3xSLv1	3xSLv1	11296.6	311	1.536776e+000	1.541467e+000	25	30	6.100094e+000	0	0	0	0	0	0	-1.08247	0	0	30	29.8143
DATA	2137	14	5	0	0	A_19_P00321076	NR_003367	11317.8	310.65	1.309800e+001	2.027014e+000	39	30	5.835642e+000	0	0	0	0	0	0	11.3016	1	1	26.2212	30.2646
DATA	2138	14	6	0	0	A_22_P00000544	lnc-AC114947.1.1-1:1	11339	310.797	1.547515e+000	1.552240e+000	26	31	5.599394e+000	0	0	0	0	0	0	-1.42486	0	0	28.1191	30.5943
DATA	2139	14	7	0	0	A_22_P00009081	NR_109952	11360	310.797	1.552103e+000	1.556841e+000	26	31	5.641813e+000	0	0	0	0	0	0	-0.757688	0	0	28.1191	30.6332
DATA	2140	14	8	0	0	A_23_P211417	NM_021026	11381.3	310.9	1.556285e+000	1.565198e+000	29	30	5.418483e+000	0	0	0	0	0	0	0.975331	0	0	30	30.5539
DATA	2141	14	9	0	0	A_24_P336931	NM_001164315	11402.1	310.889	1.490551e+002	1.498740e+001	150.5	30	5.610017e+000	0	0	0	0	0	0	127.167	1	1	27.2919	30.5502
DATA	2142	14	10	0	0	A_22_P00004214	ENST00000458420	11423.5	310.676	1.562904e+000	1.569223e+000	27	30	5.600066e+000	0	0	0	0	0	0	0.593291	0	0	30	30.092
DATA	2143	14	11	0	0	A_22_P00025095	lnc-GGH-1:1	11444.7	310.609	1.565528e+000	1.570307e+000	25.5	30	5.341532e+000	0	0	0	0	0	0	-0.936453	0	0	30	30.1159
DATA	2144	14	12	0	0	A_22_P00010933	ENST00000502383	11466	310.5	1.567691e+000	1.573058e+000	27	29	5.758183e+000	0	0	0	0	0	0	0.362861	0	0	30	29.9679
DATA	2145	14	13	0	0	A_33_P3321678	ENST00000296615	11487.2	310.368	1.227353e+003	1.227454e+002	1060	29	5.783669e+000	0	0	0	0	0	0	1040.74	1	1	25.7804	29.8885
DATA	2146	14	14	0	0	A_21_P0012581	XR_425724	11508.2	310.522	1.570736e+000	1.575531e+000	27	29	5.680129e+000	0	0	0	0	0	0	-0.268522	0	0	30	29.9042
DATA	2147	14	15	0	0	A_23_P32500	NM_015136	11529.3	310.222	2.122551e+001	2.643855e+000	46	29	5.715534e+000	0	0	0	0	0	0	17.9739	1	1	22.4545	29.917
DATA	2148	14	16	0	0	A_21_P0009464	lnc-CABLES1-1:1	11550.6	310.586	1.572120e+000	1.576920e+000	26	30	5.648454e+000	0	0	0	0	0	0	-0.917054	0	0	30	29.9591
DATA	2149	14	17	0	0	A_21_P0002836	ENST00000455703	11571.7	310.5	1.572176e+000	1.576976e+000	26	30	5.878625e+000	0	0	0	0	0	0	-0.89966	0	0	30	30.6985
DATA	2150	14	18	0	0	A_23_P120845	NM_005080	11593	310.3	8.902107e+002	8.903503e+001	778	30	5.978171e+000	0	0	0	0	0	0	753.691	1	1	26.2212	30.9695
DATA	2151	14	19	0	0	A_21_P0010898	TCONS_l2_00003718	11614	310.5	1.571229e+000	1.576025e+000	25	30	5.653492e+000	0	0	0	0	0	0	-1.8378	0	0	30	30.5
DATA	2152	14	20	0	0	A_33_P3412035	NM_018227	11635.2	310.478	1.570214e+000	1.581278e+000	28	30	5.851365e+000	0	0	0	0	0	0	1.19233	0	0	30	30.1115
DATA	2153	14	21	0	0	A_22_P00007394	ENST00000449923	11656.4	310.414	1.105935e+001	1.923395e+000	34.5	30	5.356932e+000	0	0	0	0	0	0	9.38101	1	1	27.501	30.0309
DATA	2154	14	22	0	0	A_23_P141126	NM_000154	11677.8	309.804	2.443560e+001	2.905426e+000	48.5	29	5.126635e+000	0	0	0	0	0	0	20.7518	1	1	23.696	29.4902
DATA	2155	14	23	0	1	ERCC-00097_63	ERCC-00097_63	11698.6	310.414	2.515174e+000	1.590039e+000	28.5	29	5.103034e+000	0	0	0	0	0	0	2.1384	1	0	30	29.5682
DATA	2156	14	24	0	0	A_32_P167791	NM_003932	11720.1	310.036	1.005452e+003	1.005574e+002	880	30	5.772309e+000	0	0	0	0	0	0	856.142	1	1	24.6442	29.9509
DATA	2157	14	25	0	0	A_33_P3338397	AK127243	11741	310.203	1.560393e+000	1.565156e+000	26	29	5.138572e+000	0	0	0	0	0	0	-1.06137	0	0	30	29.4308
DATA	2158	14	26	0	0	A_24_P142495	NM_030966	11761.9	309.855	4.436252e+002	4.439002e+001	406	29	5.465492e+000	0	0	0	0	0	0	379.031	1	1	27.2919	29.1842
DATA	2159	14	27	0	0	A_21_P0001643	lnc-IRF2BP2-2:1	11783.4	310.027	7.626595e+000	1.735769e+000	33	29	5.270526e+000	0	0	0	0	0	0	6.52894	1	0	29.1201	29.058
DATA	2160	14	28	0	0	A_22_P00001579	ENST00000427232	11804.5	310	1.551232e+000	1.555968e+000	24	29	5.297236e+000	0	0	0	0	0	0	-3.16486	0	0	30	28.8718
DATA	2161	14	29	0	0	A_22_P00018189	lnc-ZNF609-1:1	11824.7	309.818	1.664278e+001	2.269185e+000	40	28	5.407380e+000	0	0	0	0	0	0	14.3085	1	1	25.1049	28.9037
DATA	2162	14	30	0	0	A_33_P3543133	NR_038970	11846.6	310	1.544066e+000	1.548848e+000	27	29	5.399312e+000	0	0	0	0	0	0	0.125783	0	0	30	29.0213
DATA	2163	14	31	0	0	A_22_P00016942	lnc-TSPO-2:1	11868	310.203	1.540167e+000	1.544869e+000	25	29	5.571114e+000	0	0	0	0	0	0	-0.0409364	0	0	28.1191	29.2102
DATA	2164	14	32	0	0	A_22_P00001995	ENST00000415940	11889.2	310	1.536044e+000	1.540733e+000	25.5	28	5.542913e+000	0	0	0	0	0	0	-0.754562	0	0	28.1191	29.0634
DATA	2165	14	33	0	0	A_33_P3342160	NM_018036	11910.4	310	3.656350e+001	3.966058e+000	56	29	5.362874e+000	0	0	0	0	0	0	31.7653	1	1	30	29.1761
DATA	2166	14	34	0	0	A_33_P3346508	A_33_P3346508	11931.5	310	6.730793e+001	6.902952e+000	84	29	5.162778e+000	0	0	0	0	0	0	58.6435	1	1	29.1201	29.3397
DATA	2167	14	35	0	0	A_23_P76684	NM_006054	11952.7	309.705	1.001213e+002	1.012797e+001	110	29	5.320685e+000	0	0	0	0	0	0	87.4965	1	1	26.6546	29.2634
DATA	2168	14	36	0	0	A_22_P00012004	NM_002661	11974.1	309.267	1.282471e+002	1.291478e+001	140	29	5.072514e+000	0	0	0	0	0	0	112.43	1	1	26.0017	29.3373
DATA	2169	14	37	0	0	A_22_P00001405	NR_102709	11995	309.797	1.513318e+000	1.517938e+000	25.5	29	4.841938e+000	0	0	0	0	0	0	-1.35838	0	0	30	29.3102
DATA	2170	14	38	0	0	A_33_P3334308	NM_007157	12015.8	309.818	6.822029e+001	6.987813e+000	88	29	5.294876e+000	0	0	0	0	0	0	60.1831	1	1	24.6442	29.1548
DATA	2171	14	39	0	0	A_23_P60488	NM_002540	12036.8	309.981	5.596351e+001	5.796003e+000	77	29	5.860332e+000	0	0	0	0	0	0	49.5323	1	1	24.8756	29.5115
DATA	2172	14	40	0	1	ERCC-00095_63	DQ516759	12058.4	309.973	1.498337e+000	1.504984e+000	28	28	5.656456e+000	0	0	0	0	0	0	0.701308	0	0	30	28.7931
DATA	2173	14	41	0	0	A_33_P3377100	NM_021081	12079.6	309.973	1.493174e+000	1.499107e+000	27	28.5	5.660133e+000	0	0	0	0	0	0	0.572188	0	0	30	28.9269
DATA	2174	14	42	0	0	A_23_P323761	NM_025228	12100.7	309.525	6.588088e+002	6.589778e+001	601	29	5.761896e+000	0	0	0	0	0	0	589.24	1	1	25.7804	29.1391
DATA	2175	14	43	0	0	A_23_P259442	NM_001873	12122	309.5	1.482563e+000	1.487089e+000	26	29.5	5.673471e+000	0	0	0	0	0	0	-0.881488	0	0	30	29.75
DATA	2176	14	44	0	0	A_22_P00015539	lnc-STK32C-1:1	12143	309.5	1.477266e+000	1.484749e+000	27	30	5.864227e+000	0	0	0	0	0	0	0.846025	0	0	26.2212	29.98
DATA	2177	14	45	0	0	A_23_P372308	NM_020211	12164.2	309.522	1.471876e+000	1.476370e+000	26.5	30	5.797701e+000	0	0	0	0	0	0	-0.306384	0	0	27.0811	29.8094
DATA	2178	14	46	0	0	A_21_P0011599	TCONS_l2_00011380	12185.4	309.586	1.466474e+000	1.470951e+000	27	30	5.823384e+000	0	0	0	0	0	0	-0.104728	0	0	27.501	29.9065
DATA	2179	14	47	0	0	A_23_P303978	XR_426154	12206.6	309.586	2.739742e+000	1.490890e+000	30	30	5.793710e+000	0	0	0	0	0	0	2.49546	1	0	30	29.8997
DATA	2180	14	48	0	0	A_22_P00001436	ENST00000430520	12227.7	309.5	5.584324e+000	1.563206e+000	31	30	5.761744e+000	0	0	0	0	0	0	5.10537	1	0	30	29.9681
DATA	2181	14	49	0	0	A_23_P55917	NM_032298	12249.4	309.175	1.191158e+001	1.879958e+000	37	31	5.903101e+000	0	0	0	0	0	0	10.932	1	1	30	30.3201
DATA	2182	14	50	0	0	A_32_P100830	NM_153209	12270.1	309.394	2.805280e+001	3.157460e+000	52	30	6.196235e+000	0	0	0	0	0	0	25.8403	1	1	19.7386	30.4244
DATA	2183	14	51	0	0	A_22_P00024413	ENST00000533866	12291.2	309.478	4.060602e+000	1.499724e+000	31	31	6.345357e+000	0	0	0	0	0	0	3.75438	1	0	27.0811	30.5435
DATA	2184	14	52	0	0	A_33_P3365228	NM_001256346	12312.4	309.414	1.680899e+000	1.448071e+000	29	30	6.644236e+000	0	0	0	0	0	0	1.56	1	0	30	30.4029
DATA	2185	14	53	0	0	A_21_P0009803	ENST00000603718	12333.5	309.324	1.602696e+000	1.441838e+000	28	29	6.262762e+000	0	0	0	0	0	0	1.493	1	0	30	30.1984
DATA	2186	14	54	0	0	A_21_P0008108	lnc-RAP2A-1:1	12354.7	309.391	1.594802e+000	1.436429e+000	29	29	5.840209e+000	0	0	0	0	0	0	1.49122	1	0	30	30.0515
DATA	2187	14	55	0	0	A_33_P3253598	NR_033667	12376	309.5	3.099789e+000	1.455582e+000	29	29	5.076150e+000	0	0	0	0	0	0	2.90938	1	0	30	29.4098
DATA	2188	14	56	0	0	A_22_P00024443	ENST00000411946	12397	309.5	1.412649e+000	1.416962e+000	25	29	5.053309e+000	0	0	0	0	0	0	-1.93173	0	0	26.2212	29.008
DATA	2189	14	57	0	0	A_24_P381844	NM_000833	12418.2	309.194	1.407425e+000	1.411722e+000	26	29	5.586894e+000	0	0	0	0	0	0	-0.810425	0	0	28.5237	29.3065
DATA	2190	14	58	0	0	A_32_P189204	NM_174942	12439.4	309.027	1.679188e+000	1.416528e+000	28	29	5.472615e+000	0	0	0	0	0	0	1.59358	1	0	30	29.0551
DATA	2191	14	59	0	0	A_33_P3215768	NM_007210	12460.2	309.153	4.052965e+001	4.288456e+000	63	29	5.706015e+000	0	0	0	0	0	0	38.6004	1	1	26.4388	29.0623
DATA	2192	14	60	0	0	A_33_P3303385	NM_014865	12481.4	309.426	1.332037e+002	1.339337e+001	150	29	6.128245e+000	0	0	0	0	0	0	127.321	1	1	24.4106	29.3465
DATA	2193	14	61	0	0	A_21_P0003236	lnc-ROBO2-4:3	12502.6	309	1.387294e+000	1.391529e+000	24	29	5.923232e+000	0	0	0	0	0	0	-1.93446	0	0	29.1201	29.108
DATA	2194	14	62	0	0	A_22_P00025539	XR_247561	12524	309.203	1.671102e+001	2.171463e+000	41	29	6.050685e+000	0	0	0	0	0	0	16.0871	1	1	28.1191	29.1563
DATA	2195	14	63	0	0	A_21_P0009234	lnc-AC003101.1.1-1:1	12544.9	308.491	2.001319e+003	2.001367e+002	1960	30	5.975157e+000	0	0	0	0	0	0	1933.2	1	1	25.7804	29.4521
DATA	2196	14	64	0	0	A_32_P213831	NM_020704	12566.4	309	1.930469e+000	1.390551e+000	27.5	30	5.914204e+000	0	0	0	0	0	0	1.87123	1	0	30	29.8513
DATA	2197	14	65	0	0	A_23_P120845	NM_005080	12587.6	308.891	9.202879e+002	9.203903e+001	905	30	5.700083e+000	0	0	0	0	0	0	895.058	1	1	26.8687	29.7308
DATA	2198	14	66	1028	1	(+)E1A_r60_3	E1A_r60_3	12608.6	309	1.363794e+000	1.367957e+000	26.5	30	5.897988e+000	0	0	0	0	0	0	-0.729071	0	0	30	29.8652
DATA	2199	14	67	0	0	A_33_P3252630	NM_001278677	12628.9	308.759	1.966877e+001	2.393387e+000	43	29	5.803550e+000	0	0	0	0	0	0	19.2523	1	1	18.2295	29.5396
DATA	2200	14	68	0	0	A_22_P00015684	lnc-SYN3-4:1	12651	308.797	1.355057e+000	1.359194e+000	24	29	5.947318e+000	0	0	0	0	0	0	-2.30931	0	0	30	29.61
DATA	2201	14	69	0	0	A_22_P00008901	NR_110757	12672	308.797	1.350881e+000	1.355005e+000	25	29	6.126766e+000	0	0	0	0	0	0	-1.76878	0	0	28.1191	29.4325
DATA	2202	14	70	0	0	A_22_P00003331	ENST00000509602	12693.4	309	2.870265e+000	1.381005e+000	30	29	5.273241e+000	0	0	0	0	0	0	2.83623	1	0	30	29.1463
DATA	2203	14	71	0	0	A_21_P0006487	lnc-CXorf30-1:2	12714.4	308.973	1.342763e+000	1.346862e+000	26	29	5.314939e+000	0	0	0	0	0	0	-1.02155	0	0	29.1201	29.2245
DATA	2204	14	72	0	0	A_23_P16139	NM_006387	12735.2	308.619	1.957437e+001	2.373887e+000	45	29	5.386849e+000	0	0	0	0	0	0	19.4546	1	1	26.6546	29.6008
DATA	2205	14	73	0	0	A_32_P192692	NM_001014797	12756.8	308.522	1.335120e+000	1.339196e+000	25	29	5.763385e+000	0	0	0	0	0	0	-0.291393	0	0	30	29.0656
DATA	2206	14	74	0	0	A_22_P00025925	lnc-PARN-4:1	12778	308.5	1.403252e+000	1.342879e+000	28	29	5.738845e+000	0	0	0	0	0	0	1.40252	1	0	26.2212	29.0868
DATA	2207	14	75	0	0	A_22_P00009764	ENST00000564741	12799	308.5	1.327961e+000	1.332015e+000	25	29	5.768623e+000	0	0	0	0	0	0	-1.11979	0	0	30	28.9592
DATA	2208	14	76	0	0	A_33_P3373960	NM_183059	12820.3	308.5	1.324532e+000	1.328575e+000	25	30	5.994337e+000	0	0	0	0	0	0	-2.19732	0	0	27.0811	29.9153
DATA	2209	14	77	0	0	A_22_P00003912	lnc-CERKL-3:1	12841.4	308.586	1.321255e+000	1.325783e+000	26	30	6.099127e+000	0	0	0	0	0	0	0.3649	0	0	30	29.8132
DATA	2210	14	78	0	0	A_33_P3245679	NM_001292023	12862.6	308.586	3.183181e+000	1.359893e+000	30	30	6.010469e+000	0	0	0	0	0	0	3.2138	1	0	30	30.1029
DATA	2211	14	79	0	0	A_21_P0010636	TCONS_l2_00001394	12883.8	308.522	1.667160e+000	1.329562e+000	28	30	5.804885e+000	0	0	0	0	0	0	1.68708	1	0	30	29.9173
DATA	2212	14	80	0	0	A_24_P767901	ENST00000514414	12905	308.5	1.312138e+000	1.316144e+000	25.5	30	5.967964e+000	0	0	0	0	0	0	-1.27259	0	0	30	29.898
DATA	2213	14	81	0	0	A_22_P00016813	ENST00000512464	12926	308.5	1.309381e+000	1.313378e+000	23	30	5.753469e+000	0	0	0	0	0	0	-2.81058	0	0	30	30.0398
DATA	2214	14	82	0	0	A_21_P0007878	lnc-KRT80-2:2	12947.2	308.478	1.306724e+000	1.315310e+000	28.5	30	5.768124e+000	0	0	0	0	0	0	1.11892	0	0	30	29.9923
DATA	2215	14	83	0	0	A_23_P169503	NM_001807	12968.4	308.414	1.304205e+000	1.308186e+000	27	29	5.333859e+000	0	0	0	0	0	0	-0.67216	0	0	27.501	29.7273
DATA	2216	14	84	0	0	A_33_P3414799	NM_001145855	12989.6	308.414	1.157783e+001	1.745148e+000	38	29	5.540242e+000	0	0	0	0	0	0	11.8354	1	1	27.501	29.8496
DATA	2217	14	85	0	0	A_23_P38271	NM_017534	13010.8	308.478	1.299554e+000	1.303760e+000	27	30	5.713660e+000	0	0	0	0	0	0	0.255393	0	0	30	30.1565
DATA	2218	14	86	0	0	A_32_P47701	NM_001402	13031.8	308.143	7.308179e+002	7.309337e+001	770	30	5.826192e+000	0	0	0	0	0	0	749.584	1	1	25.1049	30.4457
DATA	2219	14	87	0	0	A_22_P00019797	ENST00000507997	13053	308.5	1.295449e+000	1.300152e+000	28	30	5.252346e+000	0	0	0	0	0	0	0.452903	0	0	30	30.3279
DATA	2220	14	88	0	0	A_21_P0000899	NR_040091	13074.2	308.194	1.293592e+000	1.302252e+000	29	30	5.697237e+000	0	0	0	0	0	0	1.13846	0	0	30	30.0692
DATA	2221	14	89	0	0	A_23_P115356	NM_003689	13094.9	308	2.004880e+002	2.009064e+001	227	30	5.891529e+000	0	0	0	0	0	0	206.518	1	1	26.8687	30.3031
DATA	2222	14	90	0	0	A_33_P3316555	NM_004528	13116.5	308.119	1.775403e+002	1.780114e+001	203	30.5	5.808213e+000	0	0	0	0	0	0	183.112	1	1	25.7804	30.54
DATA	2223	14	91	0	0	A_24_P212234	NM_182632	13137.1	308.264	3.498162e+001	3.729403e+000	63	30	6.170474e+000	0	0	0	0	0	0	36.1192	1	1	24.4106	30.1815
DATA	2224	14	92	0	0	A_23_P348146	NM_001040153	13158.5	307.615	1.617164e+001	2.069557e+000	42	29	5.698369e+000	0	0	0	0	0	0	16.7148	1	1	24.4106	29.8256
DATA	2225	14	93	0	0	A_21_P0006564	NR_003255	13180	308.203	4.130958e+000	1.354744e+000	31	29	5.644728e+000	0	0	0	0	0	0	4.27377	1	0	30	29.7808
DATA	2226	14	94	0	0	A_33_P3417865	NM_004926	13201	308	4.069346e+003	4.069367e+002	4075	29	5.559497e+000	0	0	0	0	0	0	4213.47	1	1	28.1191	29.3158
DATA	2227	14	95	0	0	A_23_P117424	NM_025230	13221.8	307.984	2.157930e+002	2.161772e+001	250	28	5.410903e+000	0	0	0	0	0	0	223.595	1	1	27.2919	28.8785
DATA	2228	14	96	0	0	A_33_P3283709	ENST00000588126	13243.5	308	1.283511e+000	1.287429e+000	25	29	5.685598e+000	0	0	0	0	0	0	-0.722167	0	0	29.1201	29.7769
DATA	2229	14	97	0	0	A_23_P201022	NM_000298	13264.6	308	4.915989e+000	1.377468e+000	31.5	29	5.667639e+000	0	0	0	0	0	0	5.09964	1	0	29.1201	29.9693
DATA	2230	14	98	0	0	A_19_P00320875	ENST00000435485	13285.6	308	3.510314e+002	3.512670e+001	384.5	30	6.142593e+000	0	0	0	0	0	0	364.298	1	1	30	30.4538
DATA	2231	14	99	0	0	A_24_P289260	NM_214462	13307	307.797	3.619321e+000	1.335774e+000	30	30	6.183860e+000	0	0	0	0	0	0	3.75732	1	0	28.1191	30.9237
DATA	2232	14	100	0	0	A_21_P0002343	lnc-SPAG16-1:1	13328.2	307.806	1.281607e+000	1.286169e+000	26	30	6.528681e+000	0	0	0	0	0	0	0.424298	0	0	28.5237	30.9113
DATA	2233	14	101	0	0	A_33_P6473169	NR_110745	13349.4	308	1.545047e+000	1.294613e+000	27.5	30	6.384075e+000	0	0	0	0	0	0	1.60451	1	0	30	30.5685
DATA	2234	14	102	0	0	A_33_P3310159	NM_004080	13370.5	307.944	1.727919e+000	1.296889e+000	28	29	6.028347e+000	0	0	0	0	0	0	1.79447	1	0	30	29.78
DATA	2235	14	103	0	0	A_23_P128828	NM_004643	13391.2	307.629	9.183348e+002	9.184248e+001	985.5	29	5.678369e+000	0	0	0	0	0	0	953.641	1	1	26.4388	29.1575
DATA	2236	14	104	0	0	A_23_P108492	NM_138395	13412.8	307.522	1.281712e+000	1.285625e+000	25	29	5.467299e+000	0	0	0	0	0	0	-1.5188	0	0	30	29.1519
DATA	2237	14	105	0	0	A_24_P16214	ENST00000427868	13433.9	307.741	3.875141e+001	4.082940e+000	68	29	5.561322e+000	0	0	0	0	0	0	40.2243	1	1	25.5572	29
DATA	2238	14	106	0	0	A_33_P3571824	NM_004829	13455	307.421	1.299748e+001	1.828707e+000	40	29	5.875931e+000	0	0	0	0	0	0	13.4868	1	1	21.1402	28.9686
DATA	2239	14	107	0	0	A_33_P3390950	ENST00000534398	13476.3	307.615	1.019509e+003	1.019591e+002	1078	29	5.918778e+000	0	0	0	0	0	0	1057.42	1	1	26.8687	29.008
DATA	2240	14	108	0	0	A_23_P398275	NR_027001	13497.3	307.339	3.149897e+001	3.402920e+000	57	29	6.491147e+000	0	0	0	0	0	0	32.6534	1	1	24.8756	29.7407
DATA	2241	14	109	0	0	A_22_P00021307	ENST00000415417	13518.6	307.586	3.178668e+000	1.327069e+000	31	29	6.013160e+000	0	0	0	0	0	0	3.29312	1	0	30	29.2397
DATA	2242	14	110	0	0	A_21_P0013943	A_21_P0013943	13539.8	307.5	1.285416e+000	1.290944e+000	27	29	5.003633e+000	0	0	0	0	0	0	0.666021	0	0	30	29.046
DATA	2243	14	111	0	0	A_33_P3258593	NM_005039	13560.7	307.788	6.194033e+001	6.327007e+000	90	28	5.452798e+000	0	0	0	0	0	0	64.0763	1	1	24.6442	29.1301
DATA	2244	14	112	0	0	A_22_P00022142	lnc-CYR61-3:2	13582	307.5	1.287518e+000	1.291449e+000	26	29	5.533977e+000	0	0	0	0	0	0	-0.646285	0	0	30	29.3345
DATA	2245	14	113	0	1	ETG05_36762	ETG05_36762	13603.3	307.5	1.837299e+000	1.305660e+000	28	29	5.642929e+000	0	0	0	0	0	0	1.89723	1	0	30	29.7462
DATA	2246	14	114	0	0	A_22_P00010162	ENST00000453189	13624.4	307.414	1.290036e+000	1.293974e+000	26	29	5.699427e+000	0	0	0	0	0	0	-0.889221	0	0	30	29.8
DATA	2247	14	115	0	0	A_22_P00015259	NR_125719	13645.6	307.414	2.652046e+000	1.322252e+000	30	29	5.879116e+000	0	0	0	0	0	0	2.73281	1	0	30	29.9042
DATA	2248	14	116	0	0	A_32_P181020	NM_005510	13666	307.14	2.903457e+001	3.179904e+000	55	29	6.319809e+000	0	0	0	0	0	0	29.8857	1	1	21.9382	29.687
DATA	2249	14	117	0	0	A_33_P3272281	ENST00000543308	13688	307.5	1.294526e+000	1.298478e+000	26	29	6.123697e+000	0	0	0	0	0	0	-0.862909	0	0	30	29.7947
DATA	2250	14	118	0	0	A_23_P118306	NM_005147	13708.9	307.607	3.466034e+001	3.701855e+000	63	30	5.994226e+000	0	0	0	0	0	0	35.5854	1	1	25.7804	29.8275
DATA	2251	14	119	0	0	A_21_P0010489	NM_183238	13730.1	306.727	8.360765e+000	1.547207e+000	35	31	5.982186e+000	0	0	0	0	0	0	8.57255	1	1	30	30.0147
DATA	2252	14	120	0	0	A_33_P3340580	NM_001242704	13751.4	307.027	2.562036e+000	1.328647e+000	29	30	6.108258e+000	0	0	0	0	0	0	2.62319	1	0	30	30.0268
DATA	2253	14	121	0	0	A_33_P6474088	NR_103542	13772.9	307.44	1.570980e+001	2.042730e+000	42	30	6.009567e+000	0	0	0	0	0	0	16.0607	1	1	30	30.355
DATA	2254	14	122	0	0	A_24_P156922	NM_001007098	13793.6	307	1.303596e+000	1.307575e+000	25	30	5.679275e+000	0	0	0	0	0	0	-1.57808	0	0	29.1201	30.218
DATA	2255	14	123	0	0	A_24_P350546	XR_248659	13815	307.203	3.160325e+000	1.347239e+000	30	29	5.645425e+000	0	0	0	0	0	0	3.2211	1	0	30	29.9044
DATA	2256	14	124	0	0	A_24_P150580	NM_016563	13836	307.203	1.307739e+000	1.311732e+000	25.5	29	5.170456e+000	0	0	0	0	0	0	-0.866773	0	0	30	29.3333
DATA	2257	14	125	0	0	A_23_P213000	NM_017491	13857.1	307.237	1.665816e+002	1.670990e+001	196	29	5.295251e+000	0	0	0	0	0	0	169.237	1	1	26.6546	29.2782
DATA	2258	14	126	0	0	A_24_P406334	NM_012449	13878.4	307	1.312079e+000	1.316797e+000	26.5	29	5.790183e+000	0	0	0	0	0	0	0.439337	0	0	30	29.8137
DATA	2259	14	127	0	0	A_33_P3409274	ENST00000454421	13899.5	307	2.035936e+000	1.333961e+000	28	29	5.440042e+000	0	0	0	0	0	0	2.06142	1	0	30	29.3828
DATA	2260	14	128	0	0	A_21_P0008695	ENST00000622345	13920.6	307	1.316601e+000	1.321051e+000	26	29	6.219641e+000	0	0	0	0	0	0	0.340905	0	0	30	29.2201
DATA	2261	14	129	0	0	A_23_P5392	NM_004881	13941.6	307.19	1.922831e+001	2.333977e+000	45	29	6.331646e+000	0	0	0	0	0	0	19.4011	1	1	25.7804	29.346
DATA	2262	14	130	0	0	A_33_P3231472	NM_014506	13963.2	307.339	5.656504e+001	5.809702e+000	81	29	6.160278e+000	0	0	0	0	0	0	56.9689	1	1	25.7804	29.1089
DATA	2263	14	131	0	0	A_19_P00321132	NR_110840	13984.3	306.9	4.681127e+000	1.407802e+000	31	29	5.908752e+000	0	0	0	0	0	0	4.70628	1	0	30	28.952
DATA	2264	14	132	0	0	A_33_P3794109	BC028622	14005.4	306.973	2.770482e+000	1.358644e+000	29	29	5.576086e+000	0	0	0	0	0	0	2.78034	1	0	30	29.0297
DATA	2265	14	133	0	0	A_22_P00003001	NR_038962	14026.5	306.944	1.553563e+000	1.341517e+000	27.5	29	5.471687e+000	0	0	0	0	0	0	1.55629	1	0	30	29.0172
DATA	2266	14	134	0	0	A_22_P00002065	ENST00000526674	14047.6	306.873	1.330829e+000	1.336565e+000	28	29	5.526039e+000	0	0	0	0	0	0	0.668599	0	0	30	29.318
DATA	2267	14	135	0	0	A_23_P111297	NM_006638	14068.8	306.522	8.569439e+000	1.588272e+000	35.5	29	5.766305e+000	0	0	0	0	0	0	8.5539	1	1	27.0811	29.4303
DATA	2268	14	136	0	0	A_21_P0000353	NR_003007	14090	306.5	4.449644e+000	1.411623e+000	30	29	5.698934e+000	0	0	0	0	0	0	4.43361	1	0	30	29.5744
DATA	2269	14	137	0	0	A_21_P0002008	ENST00000456681	14111.2	306.5	1.337955e+000	1.342039e+000	24.5	29	5.640608e+000	0	0	0	0	0	0	-1.84523	0	0	26.6546	29.5353
DATA	2270	14	138	0	0	A_33_P3359791	ENST00000484389	14132.4	306.586	6.992199e+000	1.515378e+000	32.5	30	6.089939e+000	0	0	0	0	0	0	6.94234	1	1	27.501	29.9084
DATA	2271	14	139	0	0	A_19_P00321722	lnc-CCDC71L-1:3	14153.7	306.722	2.449080e+003	2.449117e+002	2443	29	6.067092e+000	0	0	0	0	0	0	2427.36	1	1	24.8756	29.7418
DATA	2272	14	140	0	0	A_33_P3242814	A_33_P3242814	14174.7	306.5	1.344912e+000	1.349018e+000	24	29	6.124140e+000	0	0	0	0	0	0	-1.78534	0	0	27.0811	29.4939
DATA	2273	14	141	0	0	A_21_P0005685	NR_125746	14195.8	306.5	1.347143e+000	1.351256e+000	24	29	6.014126e+000	0	0	0	0	0	0	-1.75367	0	0	26.6546	29.6559
DATA	2274	14	142	0	0	A_23_P105138	NM_001752	14217.1	306.603	5.640517e+002	5.642140e+001	573	28	5.864745e+000	0	0	0	0	0	0	556.285	1	1	25.7804	29.1532
DATA	2275	14	143	0	0	A_23_P14072	NM_002273	14238	306.7	1.522307e+003	1.522368e+002	1521.5	28	5.637140e+000	0	0	0	0	0	0	1499.01	1	1	26.2212	29.1279
DATA	2276	14	144	0	0	A_22_P00025694	lnc-SLC7A7-1:1	14259.3	306.5	1.353473e+000	1.358104e+000	27	30	5.641407e+000	0	0	0	0	0	0	0.36194	0	0	30	29.8008
DATA	2277	14	145	0	0	A_24_P927474	ENST00000552179	14280.4	306.414	3.386818e+001	3.649509e+000	62	30	5.858235e+000	0	0	0	0	0	0	33.2524	1	1	30	30.3586
DATA	2278	14	146	0	0	A_33_P3348670	A_33_P3348670	14301.6	306.414	1.016101e+002	1.025181e+001	127	30	5.997383e+000	0	0	0	0	0	0	99.6249	1	1	30	30.087
DATA	2279	14	147	0	0	A_33_P3686706	THC2638457	14322.8	306.478	1.359071e+000	1.363220e+000	25	30	6.137716e+000	0	0	0	0	0	0	-0.356392	0	0	30	30.5894
DATA	2280	14	148	0	0	A_23_P395426	NM_022105	14344.2	306.3	4.110277e+001	4.330964e+000	65	30	5.993689e+000	0	0	0	0	0	0	40.1981	1	1	24.1747	30.2598
DATA	2281	14	149	0	0	A_22_P00001798	lnc-ATP6AP2-3:1	14365	306.5	1.362276e+000	1.371074e+000	27	30	6.110129e+000	0	0	0	0	0	0	1.10087	0	0	30	29.9516
DATA	2282	14	150	0	0	A_22_P00011348	ENST00000554149	14386.2	306.194	1.363629e+000	1.367805e+000	26.5	30	6.236855e+000	0	0	0	0	0	0	0.0577058	0	0	28.5237	30.0857
DATA	2283	14	151	0	0	A_23_P11025	NM_001178106	14407.5	306.42	9.877793e+001	9.972227e+000	119	30	6.291362e+000	0	0	0	0	0	0	96.3033	1	1	24.4106	29.7975
DATA	2284	14	152	0	0	A_33_P3351765	NM_014997	14428.6	306.027	3.093794e+000	1.404662e+000	29	30	5.910568e+000	0	0	0	0	0	0	3.01401	1	0	30	29.7008
DATA	2285	14	153	0	0	A_33_P3229083	NM_080593	14450.1	306.912	6.521739e+002	6.523180e+001	655	29	5.755597e+000	0	0	0	0	0	0	634.799	1	1	25.1049	29.4563
DATA	2286	14	154	0	0	A_23_P82868	NM_000930	14471	306.203	2.224981e+000	1.389913e+000	27	29	5.821394e+000	0	0	0	0	0	0	2.16472	1	0	28.1191	29.5075
DATA	2287	14	155	0	0	A_21_P0009764	ENST00000592431	14492	306.203	1.505976e+001	2.037649e+000	41	30	5.751302e+000	0	0	0	0	0	0	14.6453	1	1	30	29.4963
DATA	2288	14	156	0	0	A_23_P26468	NM_001278720	14513	307.193	3.022228e+003	3.022259e+002	2958	30	5.946312e+000	0	0	0	0	0	0	2937.58	1	1	24.8756	30.1609
DATA	2289	14	157	0	0	A_33_P3333045	ENST00000467600	14534.4	306	7.046139e+000	1.543441e+000	32	30	5.555228e+000	0	0	0	0	0	0	6.84917	1	1	29.1201	29.8372
DATA	2290	14	158	0	0	A_23_P201445	NM_016076	14555.1	304.651	2.995656e+001	3.295257e+000	55	30	5.360032e+000	0	0	0	0	0	0	29.1266	1	1	21.6755	29.5468
DATA	2291	14	159	0	0	A_33_P3238290	NM_001290268	14575.9	305.857	1.830755e+001	2.288406e+000	44.5	29	5.306689e+000	0	0	0	0	0	0	17.7986	1	1	23.2073	29.094
DATA	2292	14	160	0	0	A_21_P0006913	lnc-ADRA2A-1:1	14597.8	306	4.218750e+000	1.435964e+000	28	29	4.994471e+000	0	0	0	0	0	0	4.10268	1	0	30	28.7346
DATA	2293	14	161	0	0	A_23_P24515	NM_000019	14619.1	306.528	3.368646e+001	3.637352e+000	58.5	29	5.309060e+000	0	0	0	0	0	0	32.7724	1	1	24.6442	29.049
DATA	2294	14	162	0	0	A_24_P7121	NM_024677	14640.5	306.5	2.323439e+001	2.697831e+000	49.5	28	5.623064e+000	0	0	0	0	0	0	22.6197	1	1	24.4106	28.2208
DATA	2295	14	163	0	0	A_33_P3295328	NM_001007033	14661.4	305.973	1.365578e+000	1.369757e+000	25.5	27	5.581682e+000	0	0	0	0	0	0	0.0515244	0	0	30	27.5947
DATA	2296	14	164	0	0	A_21_P0014844	lnc-MRPS25-1:1	14682.9	306.517	1.621916e+001	2.122066e+000	41	27	5.428988e+000	0	0	0	0	0	0	15.8212	1	1	26.0017	26.9773
DATA	2297	15	1	0	0	A_33_P3278137	NR_002595	11222.5	317.324	1.686440e+000	1.529721e+000	27.5	26	5.370994e+000	0	0	0	0	0	0	1.48061	1	0	30	26.1701
DATA	2298	15	2	0	0	A_22_P00008943	NM_002281	11243.7	317.333	6.528225e+004	6.528226e+003	57380	26	5.526600e+000	0	0	0	0	0	0	57029.2	1	1	27.7085	26.7498
DATA	2299	15	3	0	0	A_22_P00017043	lnc-TTLL7-7:1	11265	317.203	1.530312e+000	1.540433e+000	30	28	6.115491e+000	0	0	0	0	0	0	1.12572	0	0	30	28.2731
DATA	2300	15	4	0	0	A_32_P415151	NM_182552	11286	317.203	4.497138e+000	1.605647e+000	31	29	6.362002e+000	0	0	0	0	0	0	3.8945	1	0	30	29.3008
DATA	2301	15	5	0	0	A_21_P0014053	NM_001256579	11307.2	317.194	1.542579e+000	1.548096e+000	27	30	6.014442e+000	0	0	0	0	0	0	0.431217	0	0	30	30.3068
DATA	2302	15	6	0	0	A_21_P0003201	lnc-GMNC-2:1	11328.4	317.027	1.547859e+000	1.552584e+000	26	31	5.965295e+000	0	0	0	0	0	0	-0.730026	0	0	30	30.5859
DATA	2303	15	7	0	0	A_24_P213354	ENST00000396131	11349.5	317	1.296695e+003	1.296788e+002	1112	31	5.834727e+000	0	0	0	0	0	0	1111.4	1	1	25.3321	30.6723
DATA	2304	15	8	0	0	A_33_P3275959	BC001407	11370.5	317.143	1.998295e+002	2.004389e+001	199	31	5.543399e+000	0	0	0	0	0	0	170.799	1	1	26.2212	30.6592
DATA	2305	15	9	0	0	A_21_P0008997	lnc-BANP-4:1	11391.6	317	1.560685e+000	1.565449e+000	26	30	5.450203e+000	0	0	0	0	0	0	-0.756316	0	0	30	30.4904
DATA	2306	15	10	0	0	A_33_P3296772	NR_037676	11413	317.203	1.564096e+000	1.568871e+000	27	30	5.558469e+000	0	0	0	0	0	0	-0.769767	0	0	30	30.2222
DATA	2307	15	11	0	0	A_22_P00014808	NR_103738	11434.4	317	1.566852e+000	1.571636e+000	27	30	5.480924e+000	0	0	0	0	0	0	-0.268484	0	0	30	30.0772
DATA	2308	15	12	0	0	A_21_P0007065	NR_120647	11455.4	317	1.569176e+000	1.575064e+000	26	30	5.695442e+000	0	0	0	0	0	0	0.498689	0	0	30	30.1752
DATA	2309	15	13	0	0	A_22_P00005391	ENST00000280904	11476.5	317	1.571061e+000	1.575857e+000	26	29	5.828218e+000	0	0	0	0	0	0	-1.2076	0	0	30	29.8015
DATA	2310	15	14	0	0	A_21_P0007689	lnc-HIST4H4-3:1	11497.6	317	1.572506e+000	1.577307e+000	26	29	5.725661e+000	0	0	0	0	0	0	-0.573461	0	0	29.1201	29.8833
DATA	2311	15	15	0	0	A_22_P00008126	lnc-IL32-1:1	11518.8	316.806	3.314696e+000	1.612695e+000	30	29	5.684369e+000	0	0	0	0	0	0	2.80344	1	0	30	29.8417
DATA	2312	15	16	0	0	A_23_P114423	NM_152869	11540	316.797	2.386899e+000	1.596812e+000	29	30	5.895527e+000	0	0	0	0	0	0	2.01796	1	0	30	30.051
DATA	2313	15	17	0	0	A_33_P3287472	NM_001007533	11561	316.797	2.893874e+000	1.605380e+000	28.5	30	5.777166e+000	0	0	0	0	0	0	2.44625	1	0	30	30.5165
DATA	2314	15	18	0	0	A_23_P99653	ENST00000390439	11582.3	316.9	2.137536e+000	1.593343e+000	29	30	5.856822e+000	0	0	0	0	0	0	1.80707	1	0	30	30.9145
DATA	2315	15	19	0	0	A_21_P0010072	lnc-YTHDF1-3:1	11603.5	316.676	1.573519e+000	1.579728e+000	28	31	5.974700e+000	0	0	0	0	0	0	0.563351	0	0	27.0811	31.0951
DATA	2316	15	20	0	0	A_33_P3377151	NM_006274	11624.5	316.676	1.572628e+000	1.577450e+000	26	30	5.641059e+000	0	0	0	0	0	0	0.0699739	0	0	30	30.2895
DATA	2317	15	21	0	0	A_33_P3605269	NR_027713	11645.8	316.522	1.571338e+000	1.577234e+000	27	30	5.593592e+000	0	0	0	0	0	0	0.498585	0	0	30	30.2179
DATA	2318	15	22	0	0	A_33_P3495783	ENST00000327381	11667	316.5	1.569762e+000	1.574555e+000	24.5	29	5.303226e+000	0	0	0	0	0	0	-2.40879	0	0	30	29.5521
DATA	2319	15	23	0	0	A_24_P145009	NR_003502	11688	316.5	5.176571e+000	1.655691e+000	33	29	5.477761e+000	0	0	0	0	0	0	4.39366	1	0	30	29.562
DATA	2320	15	24	0	0	A_21_P0004852	lnc-HDGFL1-1:1	11709.3	316.5	1.565713e+000	1.574022e+000	28	30	5.393741e+000	0	0	0	0	0	0	0.895311	0	0	30	29.5778
DATA	2321	15	25	0	0	A_33_P3421907	ENST00000580780	11730.4	316.586	1.310774e+001	2.043753e+000	37	29	5.184865e+000	0	0	0	0	0	0	11.1582	1	1	27.501	29.5586
DATA	2322	15	26	0	0	A_21_P0006271	XR_246689	11751.7	316.5	1.560517e+000	1.565281e+000	26	29	5.163098e+000	0	0	0	0	0	0	-1.19091	0	0	27.0811	29.4648
DATA	2323	15	27	0	0	A_21_P0014838	AK098835	11772.8	316.478	1.120786e+001	1.922742e+000	36	29	5.192514e+000	0	0	0	0	0	0	9.57602	1	1	27.0811	29.2731
DATA	2324	15	28	0	0	A_33_P3297160	ENST00000395193	11794	316.5	1.554317e+000	1.559062e+000	24	29	5.364187e+000	0	0	0	0	0	0	-1.18425	0	0	30	29.1544
DATA	2325	15	29	0	0	A_21_P0012058	NR_046836	11815	316.5	1.550895e+000	1.555629e+000	26	28	5.280910e+000	0	0	0	0	0	0	-0.254742	0	0	30	28.8462
DATA	2326	15	30	0	0	A_23_P166716	NM_017819	11835.9	316.019	6.453503e+001	6.637479e+000	83	28	5.558634e+000	0	0	0	0	0	0	55.508	1	1	24.4106	28.8288
DATA	2327	15	31	0	0	A_21_P0002098	ENST00000432894	11857.4	316.414	1.543341e+000	1.548053e+000	25	28	5.464271e+000	0	0	0	0	0	0	-1.44011	0	0	27.501	28.8425
DATA	2328	15	32	0	0	A_24_P192805	NM_001007232	11878.4	315.932	1.561798e+002	1.569411e+001	166	28	5.474108e+000	0	0	0	0	0	0	135.027	1	1	25.1049	29.1541
DATA	2329	15	33	0	0	A_22_P00004917	NR_125923	11899.7	316.391	1.535078e+000	1.539765e+000	26	29	5.235494e+000	0	0	0	0	0	0	-1.6705	0	0	30	29.2586
DATA	2330	15	34	0	0	A_23_P134433	NM_001427	11921.2	315.885	1.681050e+003	1.681120e+002	1469.5	29	5.404805e+000	0	0	0	0	0	0	1461.64	1	1	26.8687	29.0683
DATA	2331	15	35	0	0	A_23_P118392	NM_016084	11942.3	315.175	2.728013e+001	3.128046e+000	49	29	5.193591e+000	0	0	0	0	0	0	23.7915	1	1	25.1049	29
DATA	2332	15	36	0	0	A_21_P0005460	NR_126161	11963.2	315.35	3.650476e+001	3.956586e+000	56.5	29	5.116767e+000	0	0	0	0	0	0	31.9322	1	1	26.0017	29.012
DATA	2333	15	37	0	0	A_21_P0007479	NR_033855	11984.4	316.027	1.516622e+000	1.521252e+000	26	29	5.040326e+000	0	0	0	0	0	0	-1.65197	0	0	30	29.1592
DATA	2334	15	38	0	0	A_22_P00018834	NR_033932	12005.6	316.027	1.511726e+000	1.516341e+000	26	29	5.130085e+000	0	0	0	0	0	0	-0.769565	0	0	29.1201	29.1245
DATA	2335	15	39	0	0	A_24_P898945	NM_001098801	12026.6	316	2.918845e+000	1.539268e+000	29	29	5.422374e+000	0	0	0	0	0	0	2.57795	1	0	29.1201	29.112
DATA	2336	15	40	0	0	A_21_P0009741	lnc-DDX39A-2:1	12047.8	316	1.501633e+000	1.506822e+000	28	29	5.690256e+000	0	0	0	0	0	0	0.378136	0	0	30	28.9738
DATA	2337	15	41	0	0	A_22_P00013354	lnc-RP11-158I9.5.1-1:1	12069.2	315.94	2.689441e+001	3.079928e+000	49	28	5.805174e+000	0	0	0	0	0	0	23.9178	1	1	23.696	28.7293
DATA	2338	15	42	0	0	A_23_P414519	NM_016588	12090.4	316	1.576940e+000	1.503994e+000	28	29	5.714360e+000	0	0	0	0	0	0	1.40733	1	0	29.1201	29.015
DATA	2339	15	43	0	0	A_22_P00025849	ENST00000573270	12111.4	316	1.485884e+000	1.490893e+000	27	29	5.697826e+000	0	0	0	0	0	0	0.336257	0	0	29.1201	29.6887
DATA	2340	15	44	0	0	A_22_P00018335	lnc-ZPBP-1:1	12132.5	316	1.480535e+000	1.490162e+000	27.5	29.5	5.705610e+000	0	0	0	0	0	0	1.10802	0	0	30	29.8185
DATA	2341	15	45	0	0	A_21_P0008906	ENST00000571619	12153.6	316	1.475146e+000	1.481328e+000	27	29	5.826338e+000	0	0	0	0	0	0	0.635956	0	0	29.1201	29.6996
DATA	2342	15	46	0	0	A_24_P195794	ENST00000488906	12174.2	315.13	7.518899e+003	7.518914e+002	6785	30	5.950080e+000	0	0	0	0	0	0	6807.66	1	1	24.4106	30.0727
DATA	2343	15	47	0	0	A_21_P0013976	NR_049793	12196	315.412	4.713669e+001	4.937174e+000	69	30	5.757009e+000	0	0	0	0	0	0	42.841	1	1	24.4106	29.8592
DATA	2344	15	48	0	0	A_23_P398637	NM_152292	12217.2	315.806	4.580808e+000	1.533240e+000	32	30	5.769660e+000	0	0	0	0	0	0	4.17889	1	0	30	30.0675
DATA	2345	15	49	0	0	A_22_P00019068	lnc-CLEC14A-2:1	12238.4	315.873	1.907999e+000	1.470162e+000	28.5	30.5	5.764577e+000	0	0	0	0	0	0	1.74714	1	0	30	30.1944
DATA	2346	15	50	0	0	A_21_P0010068	lnc-HRH3-1:1	12259.5	315.676	8.262543e+000	1.670835e+000	35	30	6.023914e+000	0	0	0	0	0	0	7.59456	1	1	30	30.3527
DATA	2347	15	51	0	0	A_22_P00021994	lnc-CNOT1-1:1	12280.6	315.586	1.455987e+000	1.454081e+000	29	30	6.198551e+000	0	0	0	0	0	0	1.34333	1	0	30	30.4364
DATA	2348	15	52	0	0	A_22_P00003510	ENST00000513616	12301.8	315.522	1.436922e+000	1.447662e+000	26	30	6.714742e+000	0	0	0	0	0	0	1.25467	0	0	30	30.6815
DATA	2349	15	53	0	0	A_21_P0013316	TCONS_l2_00026622	12323	315.5	1.666150e+000	1.445493e+000	29	30	6.488269e+000	0	0	0	0	0	0	1.54892	1	0	26.2212	30.2
DATA	2350	15	54	0	0	A_23_P118607	NM_025267	12343.6	315.694	1.986983e+001	2.448409e+000	44	29	6.166246e+000	0	0	0	0	0	0	18.5397	1	1	20.3108	29.9925
DATA	2351	15	55	0	0	A_24_P59607	NM_001113434	12365.3	315.5	8.789420e+000	1.674350e+000	34	29	5.378224e+000	0	0	0	0	0	0	8.23268	1	1	27.0811	29.6525
DATA	2352	15	56	0	0	A_21_P0006306	NR_121580	12386.4	315.586	1.415475e+000	1.419797e+000	25	29	5.115699e+000	0	0	0	0	0	0	-0.594413	0	0	30	29.0551
DATA	2353	15	57	0	0	A_23_P120845	NM_005080	12407.6	315.397	9.144285e+002	9.145379e+001	889	28.5	5.254661e+000	0	0	0	0	0	0	862.916	1	1	25.3321	28.8425
DATA	2354	15	58	0	0	A_22_P00004300	XR_245020	12428.8	315.5	1.404990e+000	1.409279e+000	25	29	5.374904e+000	0	0	0	0	0	0	-0.724565	0	0	30	28.8631
DATA	2355	15	59	0	0	A_24_P291231	NM_016831	12450	315.5	1.399856e+000	1.404129e+000	24.5	29	5.699807e+000	0	0	0	0	0	0	-1.97742	0	0	26.2212	29.1103
DATA	2356	15	60	0	0	A_24_P374461	NM_181646	12471	315.5	1.451577e+000	1.406592e+000	28.5	29	5.985837e+000	0	0	0	0	0	0	1.38492	1	0	30	29.023
DATA	2357	15	61	0	0	A_22_P00008795	lnc-KIFC3-1:1	12492.3	315.5	4.393137e+000	1.461620e+000	32	29	6.107232e+000	0	0	0	0	0	0	4.20656	1	0	30	29.1969
DATA	2358	15	62	0	0	A_23_P405282	NR_038359	12513	315.3	4.176812e+004	4.176812e+003	40490	29	5.928077e+000	0	0	0	0	0	0	40133.4	1	1	26.2212	29.0125
DATA	2359	15	63	0	0	A_22_P00017049	lnc-TUBA1A-1:1	12534.5	315.324	5.396051e+000	1.485722e+000	33	29	6.032856e+000	0	0	0	0	0	0	5.20334	1	0	30	29.1434
DATA	2360	15	64	0	0	A_23_P359738	NM_015630	12555.7	315.391	1.375591e+001	1.948142e+000	40	30	5.945501e+000	0	0	0	0	0	0	13.3105	1	1	27.2919	29.3166
DATA	2361	15	65	66	-1	3xSLv1	3xSLv1	12577	315.203	1.370591e+000	1.374775e+000	26	30	5.813040e+000	0	0	0	0	0	0	-1.40322	0	0	28.1191	29.5568
DATA	2362	15	66	0	0	A_33_P3246293	NM_001145207	12598	315.203	1.350568e+001	1.923939e+000	41	29	5.176997e+000	0	0	0	0	0	0	13.1569	1	1	30	29.1348
DATA	2363	15	67	0	0	A_33_P3390723	THC2661718	12619.3	314.261	2.062908e+001	2.474017e+000	48	29	5.627402e+000	0	0	0	0	0	0	20.1626	1	1	23.2073	29.1922
DATA	2364	15	68	0	0	A_23_P81676	NM_198239	12640.4	315.027	1.357173e+000	1.366502e+000	28	29	5.671261e+000	0	0	0	0	0	0	1.16616	0	0	30	29.6786
DATA	2365	15	69	0	0	A_24_P461497	ENST00000567299	12661.9	314.759	4.945882e+001	5.128655e+000	76	29	5.780919e+000	0	0	0	0	0	0	48.652	1	1	25.1049	29.5805
DATA	2366	15	70	0	0	A_23_P13907	NM_000618	12683.1	314.828	1.461756e+001	1.991673e+000	42	29	5.703805e+000	0	0	0	0	0	0	14.4235	1	1	27.501	29.3661
DATA	2367	15	71	0	0	A_22_P00023571	lnc-RP11-677C1.2.1-1:1	12704.2	314.759	3.701148e+001	3.939232e+000	64	29	5.106368e+000	0	0	0	0	0	0	36.6303	1	1	25.7804	29.0813
DATA	2368	15	72	0	0	A_24_P15391	NM_001135649	12724.6	314.902	1.367741e+001	1.918207e+000	40	29	5.222421e+000	0	0	0	0	0	0	13.5748	1	1	26.2212	29.3128
DATA	2369	15	73	0	0	A_22_P00024748	ENST00000568036	12746.4	315	1.336873e+000	1.342013e+000	27	29	5.731576e+000	0	0	0	0	0	0	0.530653	0	0	29.1201	29.2093
DATA	2370	15	74	0	0	A_21_P0004377	lnc-PRLR-1:1	12767.4	315	1.333186e+000	1.337256e+000	26	29	5.855798e+000	0	0	0	0	0	0	-0.356321	0	0	29.1201	29.2519
DATA	2371	15	75	0	0	A_33_P3211634	NM_001286361	12788.5	315	1.329596e+000	1.333662e+000	27	29	5.760082e+000	0	0	0	0	0	0	0.0443769	0	0	29.1201	29.046
DATA	2372	15	76	0	0	A_22_P00011165	lnc-OCIAD2-1:1	12809.6	315	1.326126e+000	1.330174e+000	26	29	5.730720e+000	0	0	0	0	0	0	-0.297133	0	0	30	29.2846
DATA	2373	15	77	0	0	A_24_P416257	NM_015044	12830.9	314.357	1.636828e+002	1.642196e+001	189	30	6.110727e+000	0	0	0	0	0	0	164.673	1	1	25.5572	29.872
DATA	2374	15	78	0	0	A_22_P00012162	XR_243033	12852	314.797	1.319541e+000	1.323569e+000	27	30	6.063327e+000	0	0	0	0	0	0	-0.791773	0	0	30	29.9683
DATA	2375	15	79	0	0	A_23_P415395	NM_145208	12873.2	314.806	1.316431e+000	1.320450e+000	25	30	5.877654e+000	0	0	0	0	0	0	-1.21594	0	0	28.5237	29.9531
DATA	2376	15	80	0	0	A_24_P937325	ENST00000472289	12894.7	314.333	2.050900e+001	2.437584e+000	46	30	5.693981e+000	0	0	0	0	0	0	20.7799	1	1	23.9365	29.9028
DATA	2377	15	81	0	0	A_23_P114405	NM_012286	12915.1	314.19	1.103862e+002	1.111663e+001	137.5	30	5.797446e+000	0	0	0	0	0	0	112.078	1	1	25.5572	29.7942
DATA	2378	15	82	0	0	A_24_P372553	NM_015608	12936.6	314.586	5.137477e+000	1.408910e+000	31	30	5.766362e+000	0	0	0	0	0	0	5.22726	1	0	30	30.1724
DATA	2379	15	83	0	0	A_22_P00017945	lnc-ZIC1-2:1	12957.8	314.5	1.305316e+000	1.309443e+000	28	29	5.577340e+000	0	0	0	0	0	0	0.19712	0	0	30	29.8534
DATA	2380	15	84	0	0	A_23_P119102	NM_003370	12979	314.3	2.067480e+003	2.067521e+002	2117	29	5.471638e+000	0	0	0	0	0	0	2111.76	1	1	26.2212	29.6981
DATA	2381	15	85	66	-1	3xSLv1	3xSLv1	13000.2	314.5	1.300541e+000	1.304511e+000	26	30	5.754799e+000	0	0	0	0	0	0	-1.27502	0	0	30	30.318
DATA	2382	15	86	0	0	A_33_P3412488	ENST00000417039	13021.3	314.5	1.298354e+000	1.302317e+000	25	30	5.866139e+000	0	0	0	0	0	0	-1.45761	0	0	27.0811	30.3596
DATA	2383	15	87	0	0	A_21_P0009529	lnc-PIEZO2-3:1	13042.5	314.5	1.296293e+000	1.300250e+000	25	30	5.763197e+000	0	0	0	0	0	0	-1.83874	0	0	27.9146	30.5388
DATA	2384	15	88	0	0	A_24_P185036	NM_018348	13063.7	314.5	4.922533e+000	1.388504e+000	32	30	5.613293e+000	0	0	0	0	0	0	5.06097	1	0	30	30.3462
DATA	2385	15	89	0	0	A_21_P0005510	lnc-PCLO-1:1	13084.8	314.5	1.292579e+000	1.301657e+000	28	30	5.788824e+000	0	0	0	0	0	0	1.18879	0	0	30	30.035
DATA	2386	15	90	0	0	A_19_P00321194	NR_002838	13106	314.5	1.290925e+000	1.294866e+000	25	31	5.996157e+000	0	0	0	0	0	0	-1.96613	0	0	30	30.4524
DATA	2387	15	91	0	0	A_33_P3388564	NM_144607	13127	314.5	1.289415e+000	1.293352e+000	27	30	5.922544e+000	0	0	0	0	0	0	-0.0910586	0	0	26.2212	30.4868
DATA	2388	15	92	0	0	A_21_P0001262	lnc-UBIAD1-2:1	13148.3	314.5	1.288018e+000	1.291951e+000	26.5	29	6.082459e+000	0	0	0	0	0	0	-0.217561	0	0	27.0811	29.7656
DATA	2389	15	93	0	0	A_33_P3248629	ENST00000492720	13169.5	314.324	1.388966e+000	1.298146e+000	28.5	29	5.872113e+000	0	0	0	0	0	0	1.43646	1	0	27.0811	29.8089
DATA	2390	15	94	0	0	A_22_P00002397	NR_002808	13190.6	314.414	1.285646e+000	1.292891e+000	28	29	5.410847e+000	0	0	0	0	0	0	0.958483	0	0	27.501	29.2419
DATA	2391	15	95	0	0	A_22_P00007292	lnc-GPR27-1:2	13211.8	314.478	8.154526e+000	1.524924e+000	35.5	28	5.554746e+000	0	0	0	0	0	0	8.44724	1	1	27.0811	28.9633
DATA	2392	15	96	0	0	A_22_P00010559	lnc-NCOR2-3:1	13233	314.5	1.283795e+000	1.289316e+000	28	29	5.317260e+000	0	0	0	0	0	0	0.665946	0	0	30	29.3064
DATA	2393	15	97	0	0	A_21_P0000496	NR_004395	13254	314.203	1.283080e+000	1.288589e+000	26	29	5.847490e+000	0	0	0	0	0	0	0.664157	0	0	30	29.8224
DATA	2394	15	98	0	0	A_21_P0000335	NR_002981	13275.3	314.1	1.204758e+001	1.762458e+000	37	30	5.803378e+000	0	0	0	0	0	0	12.5012	1	1	30	30.0661
DATA	2395	15	99	0	0	A_33_P3286278	NM_002087	13295.9	314.104	9.317339e+003	9.317347e+002	9328	30	5.989022e+000	0	0	0	0	0	0	9671.58	1	1	28.1191	30.4881
DATA	2396	15	100	0	0	A_33_P3381191	NM_024955	13317.6	314.027	2.788831e+000	1.315493e+000	30	30	6.245665e+000	0	0	0	0	0	0	2.89565	1	0	30	31
DATA	2397	15	101	0	0	A_33_P3265376	NM_001145724	13338.6	314	2.121418e+000	1.302770e+000	27.5	31	6.746482e+000	0	0	0	0	0	0	2.20303	1	0	30	31.1508
DATA	2398	15	102	0	0	A_23_P422724	NM_000943	13360	314.203	1.281381e+000	1.285293e+000	26	29	6.414607e+000	0	0	0	0	0	0	-1.30502	0	0	30	30.2742
DATA	2399	15	103	0	0	A_22_P00012814	lnc-RAPH1-1:1	13381.2	314	1.503921e+000	1.294103e+000	28	29	5.654367e+000	0	0	0	0	0	0	1.56184	1	0	28.1191	29.3386
DATA	2400	15	104	0	0	A_23_P115149	NM_024102	13402.4	314	1.043415e+001	1.655663e+000	38	29	5.902057e+000	0	0	0	0	0	0	10.8346	1	1	29.1201	29.5019
DATA	2401	15	105	0	0	A_22_P00015387	lnc-SREK1-2:1	13423.4	314	1.281867e+000	1.285780e+000	25	29	5.659354e+000	0	0	0	0	0	0	-1.15902	0	0	30	29.4797
DATA	2402	15	106	0	0	A_23_P42695	NM_024051	13444.1	314	1.211763e+002	1.218569e+001	148	29	5.693845e+000	0	0	0	0	0	0	125.76	1	1	26.8687	28.8205
DATA	2403	15	107	0	0	A_23_P358917	NM_000765	13465.6	314	1.282787e+000	1.286703e+000	25	29	5.807074e+000	0	0	0	0	0	0	-0.177267	0	0	29.1201	28.972
DATA	2404	15	108	0	0	A_22_P00018046	lnc-ZNF266-1:1	13487	313.797	4.123732e+000	1.351781e+000	30	29	5.928575e+000	0	0	0	0	0	0	4.27584	1	0	30	29.0123
DATA	2405	15	109	0	0	A_19_P00807328	XR_424249	13508	313.797	1.520281e+000	1.297032e+000	27	29	6.399504e+000	0	0	0	0	0	0	1.57545	1	0	30	29.5696
DATA	2406	15	110	0	0	A_21_P0002414	XR_425379	13529.2	313.806	1.285032e+000	1.288955e+000	27	28.5	5.791008e+000	0	0	0	0	0	0	-0.271018	0	0	30	29.1914
DATA	2407	15	111	0	0	A_22_P00009380	ENST00000523820	13550.4	313.973	1.286005e+000	1.291307e+000	27	28	4.734557e+000	0	0	0	0	0	0	0.616637	0	0	30	28.7176
DATA	2408	15	112	0	0	A_22_P00006683	ENST00000444827	13571.5	313.944	1.287074e+000	1.291003e+000	26	28	5.516899e+000	0	0	0	0	0	0	-0.793369	0	0	30	29.1581
DATA	2409	15	113	0	0	A_33_P3379176	ENST00000455505	13592.9	313.804	2.625518e+001	2.926280e+000	54	29	5.645202e+000	0	0	0	0	0	0	27.1215	1	1	22.7082	29.7406
DATA	2410	15	114	0	0	A_21_P0011575	TCONS_l2_00011129	13614	313.5	1.289531e+000	1.293468e+000	26	29	5.538809e+000	0	0	0	0	0	0	-0.357552	0	0	30	29.9602
DATA	2411	15	115	0	0	A_22_P00013811	lnc-RP5-1047A19.4.1-1:1	13635	313.5	1.290895e+000	1.296162e+000	27	29.5	6.222087e+000	0	0	0	0	0	0	0.604309	0	0	26.2212	30.2833
DATA	2412	15	116	0	0	A_23_P317683	NM_003274	13656.2	313.5	8.847455e+001	8.941916e+000	115.5	29	6.085923e+000	0	0	0	0	0	0	91.1038	1	1	30	30.17
DATA	2413	15	117	0	0	A_33_P3271725	NM_025055	13677.2	313.268	1.179304e+001	1.753620e+000	40.5	29	6.181433e+000	0	0	0	0	0	0	12.129	1	1	21.4095	29.8396
DATA	2414	15	118	0	0	A_33_P3210203	NM_032451	13698.5	313.5	5.708692e+000	1.419386e+000	32.5	29	6.140145e+000	0	0	0	0	0	0	5.86379	1	0	30	29.9112
DATA	2415	15	119	0	0	A_21_P0011743	NR_038278	13719.8	313.837	3.034614e+001	3.301850e+000	59	31	6.128618e+000	0	0	0	0	0	0	31.1285	1	1	23.9365	29.963
DATA	2416	15	120	0	0	A_21_P0001362	lnc-SARS-1:1	13740.8	313.5	1.299114e+000	1.303417e+000	27.5	31	6.143803e+000	0	0	0	0	0	0	0.303542	0	0	30	30.4322
DATA	2417	15	121	0	0	A_22_P00011985	lnc-PLAGL2-1:1	13762	313.5	1.301001e+000	1.304972e+000	23	30.5	6.073639e+000	0	0	0	0	0	0	-2.73044	0	0	30	30.4961
DATA	2418	15	122	0	0	A_33_P3394828	NM_024078	13783.5	313.5	6.744303e+003	6.744315e+002	6937	30	5.882176e+000	0	0	0	0	0	0	6888.07	1	1	24.4106	30.2
DATA	2419	15	123	0	0	A_23_P11372	NM_000194	13804.3	313.61	6.774228e+001	6.899535e+000	94	30	5.671441e+000	0	0	0	0	0	0	69.0804	1	1	25.7804	30.1597
DATA	2420	15	124	0	0	A_23_P98022	NM_012238	13825.4	312.956	1.921453e+001	2.326110e+000	44.5	29.5	5.718198e+000	0	0	0	0	0	0	19.5633	1	1	22.4545	30.065
DATA	2421	15	125	0	0	A_22_P00025156	ENST00000537280	13846.6	313.414	1.309217e+000	1.315252e+000	27	29	5.210265e+000	0	0	0	0	0	0	0.744028	0	0	30	29.3952
DATA	2422	15	126	0	0	A_32_P232035	NR_026776	13867.8	313.478	1.311425e+000	1.315429e+000	25	29	5.344828e+000	0	0	0	0	0	0	-0.770402	0	0	30	29.4328
DATA	2423	15	127	0	0	A_21_P0009980	lnc-MC3R-1:1	13889	313.5	2.370261e+000	1.338844e+000	28	29	5.851745e+000	0	0	0	0	0	0	2.40108	1	0	30	29.4863
DATA	2424	15	128	0	0	A_22_P00006930	ENST00000578741	13910	313.203	1.315941e+000	1.319959e+000	24	29	5.887028e+000	0	0	0	0	0	0	-1.6101	0	0	30	29.0837
DATA	2425	15	129	0	0	A_33_P3382086	NM_138418	13931.7	313.518	1.696929e+002	1.702074e+001	198.5	29	6.345832e+000	0	0	0	0	0	0	171.289	1	1	25.3321	29.3933
DATA	2426	15	130	0	0	A_33_P3220192	NR_026775	13952.4	313.027	1.320637e+000	1.324669e+000	25.5	29	6.465107e+000	0	0	0	0	0	0	-0.181391	0	0	30	29.4318
DATA	2427	15	131	0	1	ERCC-00058_185	DQ459418	13973.6	313.027	1.323025e+000	1.327279e+000	29	29	6.016673e+000	0	0	0	0	0	0	0.240735	0	0	29.1201	29.1758
DATA	2428	15	132	0	0	A_33_P3404470	NM_030930	13995.1	313.41	7.791797e+001	7.904419e+000	106	29	6.024435e+000	0	0	0	0	0	0	78.2267	1	1	26.2212	28.8193
DATA	2429	15	133	0	0	A_22_P00011461	lnc-PAPPA-AS1-1:1	14016	313.203	1.327896e+000	1.336647e+000	28	28	5.024692e+000	0	0	0	0	0	0	1.12209	0	0	30	28.3275
DATA	2430	15	134	0	0	A_21_P0011033	TCONS_l2_00005433	14037.2	313	2.483013e+000	1.357279e+000	28.5	29	5.442899e+000	0	0	0	0	0	0	2.48387	1	0	30	28.8856
DATA	2431	15	135	0	0	A_33_P3394065	ENST00000422321	14058.4	313	1.474330e+000	1.344928e+000	27	29	5.123804e+000	0	0	0	0	0	0	1.47213	1	0	30	29.1306
DATA	2432	15	136	0	0	A_22_P00010593	ENST00000561906	14079.4	312.973	1.335172e+000	1.341624e+000	26.5	29	5.661073e+000	0	0	0	0	0	0	0.795518	0	0	30	29.5635
DATA	2433	15	137	0	0	A_33_P3416797	AL831947	14100.6	312.973	1.629113e+000	1.351525e+000	28	29	5.524898e+000	0	0	0	0	0	0	1.62081	1	0	30	29.3711
DATA	2434	15	138	0	0	A_23_P52647	NM_006795	14121.9	312.855	1.970540e+003	1.970585e+002	1914	29	6.033749e+000	0	0	0	0	0	0	1956.98	1	1	27.2919	29.8088
DATA	2435	15	139	0	0	A_23_P112113	NM_014846	14143	312.797	5.851914e+001	6.004816e+000	80	29.5	5.936488e+000	0	0	0	0	0	0	58.0142	1	1	28.1191	29.7619
DATA	2436	15	140	0	0	A_33_P3489737	NM_020726	14164	312.797	1.344672e+000	1.349457e+000	27	29	6.152523e+000	0	0	0	0	0	0	0.423952	0	0	28.1191	29.6708
DATA	2437	15	141	0	0	A_23_P121533	NM_012445	14185	313	2.244121e+003	2.244162e+002	2196	29	6.155726e+000	0	0	0	0	0	0	2217.11	1	1	28.1191	29.5296
DATA	2438	15	142	0	0	A_33_P3383656	NM_001033575	14206	312.738	1.195463e+002	1.203098e+001	138	29	6.183002e+000	0	0	0	0	0	0	117.916	1	1	26.8687	29.4286
DATA	2439	15	143	0	0	A_22_P00000611	lnc-ACOT1-3:2	14227.6	312.973	5.795300e+000	1.474247e+000	31	28	5.791976e+000	0	0	0	0	0	0	5.70667	1	0	29.1201	29.2869
DATA	2440	15	144	0	0	A_23_P106741	NM_002811	14248.7	312.609	2.269583e+002	2.273640e+001	248	29	5.641313e+000	0	0	0	0	0	0	223.148	1	1	27.2919	29.2568
DATA	2441	15	145	0	0	A_33_P3321205	NM_001159531	14269.5	312.581	2.164377e+001	2.556002e+000	48	30	5.752506e+000	0	0	0	0	0	0	21.2489	1	1	22.4545	30.0861
DATA	2442	15	146	0	0	A_33_P8922891	XM_005255009	14291	312.5	4.039486e+000	1.420272e+000	31	30	5.784083e+000	0	0	0	0	0	0	3.96002	1	0	26.2212	30.5415
DATA	2443	15	147	0	1	ERCC-00012_90	ERCC-00012_90	14312.2	312.522	3.977721e+000	1.420330e+000	30	30	5.998982e+000	0	0	0	0	0	0	3.8941	1	0	30	30.5447
DATA	2444	15	148	0	0	A_23_P11862	NM_018186	14334.1	312.642	1.798012e+001	2.257655e+000	44	30	6.035346e+000	0	0	0	0	0	0	17.5783	1	1	24.8756	30.548
DATA	2445	15	149	0	0	A_22_P00014513	lnc-SHPRH-2:3	14354.6	312.586	1.459409e+000	1.374694e+000	27	30	5.995923e+000	0	0	0	0	0	0	1.42514	1	0	30	30.1146
DATA	2446	15	150	0	0	A_33_P3302393	ENST00000258157	14375.5	312.731	7.024646e+001	7.156700e+000	93	30	6.199916e+000	0	0	0	0	0	0	68.5199	1	1	24.4106	30.0081
DATA	2447	15	151	0	0	A_21_P0007890	ENST00000551629	14397.8	312.687	3.492905e+001	3.751944e+000	59	30	6.368212e+000	0	0	0	0	0	0	34.0342	1	1	19.1492	30.0482
DATA	2448	15	152	0	0	A_23_P211584	NM_033318	14418	312.5	6.573606e+000	1.520518e+000	33	30	6.258409e+000	0	0	0	0	0	0	6.39982	1	0	30	29.6179
DATA	2449	15	153	0	0	A_23_P120125	NM_199235	14439.2	312.5	2.669418e+000	1.397900e+000	29	29	5.833607e+000	0	0	0	0	0	0	2.59677	1	0	26.6546	29.7333
DATA	2450	15	154	0	0	A_33_P3340129	AK125148	14460.3	312.5	8.764307e+000	1.628976e+000	33	29	5.811302e+000	0	0	0	0	0	0	8.51998	1	1	27.0811	29.6107
DATA	2451	15	155	0	0	A_24_P21770	NM_145008	14482	312.7	1.324006e+002	1.331115e+001	153	29.5	5.611858e+000	0	0	0	0	0	0	128.632	1	1	26.2212	29.622
DATA	2452	15	156	0	0	A_21_P0008493	lnc-HSP90AA1-10:1	14502.6	312.414	1.370243e+000	1.374426e+000	26	30	5.676182e+000	0	0	0	0	0	0	-0.481245	0	0	27.501	29.5939
DATA	2453	15	157	0	0	A_24_P392713	ENST00000492017	14523.7	312.5	1.051571e+004	1.051572e+003	10286.5	30	5.686864e+000	0	0	0	0	0	0	10209.8	1	1	27.0811	29.9727
DATA	2454	15	158	0	0	A_33_P3340655	NM_052904	14545	312.5	1.370819e+000	1.375004e+000	26	30	5.575689e+000	0	0	0	0	0	0	-0.537054	0	0	30	29.8101
DATA	2455	15	159	0	0	A_21_P0009757	lnc-C19orf12-2:1	14565.9	311.314	1.620987e+001	2.125377e+000	39	29	5.476881e+000	0	0	0	0	0	0	15.7405	1	1	24.1747	29.3514
DATA	2456	15	160	0	0	A_23_P252711	NM_016027	14587.4	312	7.389586e+000	1.560589e+000	33	29	5.184375e+000	0	0	0	0	0	0	7.17607	1	1	30	28.812
DATA	2457	15	161	0	0	A_22_P00001431	lnc-APOB-2:1	14608.4	312.027	1.369860e+000	1.374042e+000	24	29	5.056009e+000	0	0	0	0	0	0	-0.714787	0	0	30	28.4961
DATA	2458	15	162	0	0	A_24_P246351	NM_138411	14629.6	312.027	1.723344e+000	1.384050e+000	27	29	5.272739e+000	0	0	0	0	0	0	1.6751	1	0	30	28.5687
DATA	2459	15	163	0	0	A_33_P3375626	A_33_P3375626	14650.6	312	1.368074e+000	1.374469e+000	26.5	27	5.512074e+000	0	0	0	0	0	0	0.759369	0	0	30	27.7874
DATA	2460	15	164	0	0	A_22_P00011417	lnc-PAK2-1:1	14672.1	312.964	1.058732e+002	1.067575e+001	126.5	27	5.373370e+000	0	0	0	0	0	0	103.062	1	1	25.3321	27.2117
DATA	2461	16	1	0	0	A_23_P114656	NM_004964	11233	323.203	3.231181e+002	3.234788e+001	312	26	5.406013e+000	0	0	0	0	0	0	282.426	1	1	28.1191	26.3723
DATA	2462	16	2	0	0	A_21_P0014442	XR_251642	11254.3	323.1	2.857616e+000	1.560766e+000	28	27	5.565681e+000	0	0	0	0	0	0	2.48597	1	0	28.3221	26.9542
DATA	2463	16	3	0	0	A_33_P3373243	ENST00000319817	11275.4	323.027	1.536314e+000	1.541004e+000	25	28	6.074453e+000	0	0	0	0	0	0	-2.3318	0	0	30	28.841
DATA	2464	16	4	0	0	A_33_P3238543	NR_015454	11296.7	322.6	7.976133e+001	8.124763e+000	96	29	6.287363e+000	0	0	0	0	0	0	68.8242	1	1	25.1049	29.5896
DATA	2465	16	5	0	0	A_33_P3306018	AK127893	11317.6	323	1.547898e+000	1.552678e+000	27	30	5.826894e+000	0	0	0	0	0	0	0.111377	0	0	29.1201	30.4549
DATA	2466	16	6	0	0	A_33_P3270354	ENST00000418789	11339	323.203	1.553046e+000	1.557787e+000	27	31	5.662350e+000	0	0	0	0	0	0	-0.150246	0	0	28.1191	30.4675
DATA	2467	16	7	0	0	A_23_P107684	NM_014347	11359.8	323.115	3.152279e+002	3.156147e+001	291	31	5.551797e+000	0	0	0	0	0	0	269.353	1	1	26.8687	30.7265
DATA	2468	16	8	0	0	A_33_P3404843	NM_172231	11381.4	323	2.845132e+000	1.591817e+000	29	30	5.268098e+000	0	0	0	0	0	0	2.42486	1	0	29.1201	30.5437
DATA	2469	16	9	0	0	A_22_P00023246	NR_110829	11402.5	323	1.564880e+000	1.569658e+000	26	30	5.490219e+000	0	0	0	0	0	0	-0.118816	0	0	29.1201	30.2519
DATA	2470	16	10	0	0	A_22_P00017420	XR_245081	11423.6	322.973	1.839051e+000	1.583341e+000	29	30	5.555710e+000	0	0	0	0	0	0	1.56097	1	0	30	30.144
DATA	2471	16	11	0	0	A_33_P3716108	DA096222	11444.6	323	1.570347e+000	1.575341e+000	26	29	5.203291e+000	0	0	0	0	0	0	0.213063	0	0	30	29.5793
DATA	2472	16	12	0	0	A_23_P27107	NM_003963	11466	322.797	6.400050e+000	1.702051e+000	33	29	5.813898e+000	0	0	0	0	0	0	5.41676	1	0	30	29.7566
DATA	2473	16	13	0	0	A_22_P00025081	XR_426248	11487	322.797	1.573929e+000	1.585309e+000	28	29.5	5.820046e+000	0	0	0	0	0	0	1.21952	0	0	30	30.0595
DATA	2474	16	14	0	0	A_22_P00014420	lnc-SGMS1-1:1	11508.3	322.9	1.575139e+000	1.579957e+000	27	29	5.247646e+000	0	0	0	0	0	0	0.0453181	0	0	30	29.3185
DATA	2475	16	15	0	0	A_33_P3395743	NM_022834	11529.6	322.137	2.949176e+002	2.953407e+001	271.5	30	5.798730e+000	0	0	0	0	0	0	249.086	1	1	24.1747	30.1434
DATA	2476	16	16	0	0	A_21_P0011371	TCONS_l2_00009029	11550.6	322.973	1.576246e+000	1.585626e+000	28	30	5.783882e+000	0	0	0	0	0	0	1.0154	0	0	30	30.2157
DATA	2477	16	17	0	0	A_33_P3338215	AK090863	11571.7	322.609	1.576081e+000	1.585604e+000	29	30	5.792904e+000	0	0	0	0	0	0	1.03131	0	0	27.2919	30.8327
DATA	2478	16	18	0	0	A_32_P80741	NM_001007176	11593	322.5	1.575620e+000	1.583838e+000	27	30	5.845977e+000	0	0	0	0	0	0	0.87708	0	0	26.2212	31.0728
DATA	2479	16	19	0	0	A_22_P00022552	ENST00000517739	11614	322.5	1.574840e+000	1.584892e+000	27.5	30	5.924396e+000	0	0	0	0	0	0	1.08865	0	0	30	30.8192
DATA	2480	16	20	0	0	A_22_P00023828	NM_001185177	11635.2	322.522	2.561435e+000	1.599161e+000	28	30	5.320478e+000	0	0	0	0	0	0	2.16601	1	0	30	30.3074
DATA	2481	16	21	0	0	A_21_P0000388	NR_003072	11656.4	322.586	3.142439e+000	1.608063e+000	30	30	5.500571e+000	0	0	0	0	0	0	2.65978	1	0	30	29.9361
DATA	2482	16	22	0	0	A_22_P00000623	XR_249063	11677.6	322.586	1.570470e+000	1.575264e+000	24	29	5.260786e+000	0	0	0	0	0	0	-2.81539	0	0	30	29.5176
DATA	2483	16	23	0	0	A_22_P00025600	NR_015342	11698.7	322.5	1.568364e+000	1.573775e+000	27.5	29	5.302564e+000	0	0	0	0	0	0	0.375504	0	0	27.0811	29.55
DATA	2484	16	24	0	0	A_21_P0004979	ENST00000610240	11720	322.5	1.565971e+000	1.571831e+000	27	29	5.205121e+000	0	0	0	0	0	0	0.495088	0	0	30	29.3094
DATA	2485	16	25	0	0	A_23_P148204	NM_017944	11740.7	322.4	8.345787e+001	8.491831e+000	101	29	5.108227e+000	0	0	0	0	0	0	71.0414	1	1	24.8756	29.5117
DATA	2486	16	26	0	0	A_22_P00025636	ENST00000522173	11762.2	322.5	1.560426e+000	1.572310e+000	28	30	5.517196e+000	0	0	0	0	0	0	1.27472	0	0	30	29.7737
DATA	2487	16	27	0	0	A_23_P133153	NM_004407	11783.4	322.414	1.557234e+000	1.561988e+000	26.5	29	5.233226e+000	0	0	0	0	0	0	-0.763308	0	0	30	29.1474
DATA	2488	16	28	0	0	A_22_P00017364	ENST00000505978	11804.5	322.324	1.553833e+000	1.558577e+000	27	28	5.375622e+000	0	0	0	0	0	0	-0.429731	0	0	30	28.9891
DATA	2489	16	29	0	0	A_21_P0008667	XR_424667	11825.6	322.414	1.550251e+000	1.554984e+000	26.5	28	5.506231e+000	0	0	0	0	0	0	-0.759862	0	0	30	28.9283
DATA	2490	16	30	0	0	A_23_P30474	NM_018034	11846.2	322.475	8.119108e+001	8.265974e+000	99	28	5.100222e+000	0	0	0	0	0	0	69.8632	1	1	25.7804	28.478
DATA	2491	16	31	0	0	A_23_P77401	NM_018340	11867.4	322.389	3.198106e+002	3.201847e+001	298	28	5.511568e+000	0	0	0	0	0	0	275.908	1	1	24.4106	28.9767
DATA	2492	16	32	0	0	A_21_P0002261	lnc-IL1R2-1:2	11889.2	322.194	1.538177e+000	1.542872e+000	26.5	29	5.487342e+000	0	0	0	0	0	0	-0.927682	0	0	30	29.0138
DATA	2493	16	33	0	0	A_23_P88046	NM_018210	11910.4	322	3.496218e+001	3.819744e+000	57	29	5.186188e+000	0	0	0	0	0	0	30.3344	1	1	30	29.2404
DATA	2494	16	34	0	0	A_21_P0005093	XR_428063	11931.4	322.027	1.529311e+000	1.533979e+000	27	29	5.333851e+000	0	0	0	0	0	0	-0.557941	0	0	29.1201	28.9853
DATA	2495	16	35	0	0	A_32_P158786	NM_001170633	11952.6	322	1.524654e+000	1.529712e+000	27.5	29	5.025239e+000	0	0	0	0	0	0	0.306579	0	0	30	29.0423
DATA	2496	16	36	0	0	A_33_P6497255	XR_426854	11973.6	322	1.519914e+000	1.524555e+000	26	29	5.074599e+000	0	0	0	0	0	0	-0.962025	0	0	29.1201	29.1205
DATA	2497	16	37	0	0	A_22_P00004863	NR_105005	11995	322.203	1.514996e+000	1.519632e+000	27	29	5.090175e+000	0	0	0	0	0	0	0.0504455	0	0	30	29.0323
DATA	2498	16	38	0	0	A_22_P00015744	lnc-TAF12-2:1	12016.1	321.733	2.064441e+003	2.064497e+002	1860	29	5.418221e+000	0	0	0	0	0	0	1819.45	1	1	26.4388	29.0565
DATA	2499	16	39	0	1	ERCC-00130_136	EF011072	12037.4	322	1.504860e+000	1.509454e+000	23.5	29	5.903238e+000	0	0	0	0	0	0	-2.15725	0	0	30	29.1801
DATA	2500	16	40	0	0	A_22_P00022568	ENST00000429469	12058.5	322	3.863910e+000	1.553098e+000	30	28	5.716749e+000	0	0	0	0	0	0	3.42869	1	0	29.1201	28.924
DATA	2501	16	41	0	0	A_22_P00003748	ENST00000578545	12079.6	322	1.494441e+000	1.499237e+000	26	28	5.579044e+000	0	0	0	0	0	0	0.235457	0	0	30	28.749
DATA	2502	16	42	0	0	A_23_P4082	NM_006584	12100.6	322	1.480543e+001	1.899280e+000	38	29	5.714062e+000	0	0	0	0	0	0	13.2307	1	1	29.1201	29.3938
DATA	2503	16	43	0	0	A_33_P3214705	NM_001100418	12121.8	321.632	1.320247e+002	1.328609e+001	143	30	5.706418e+000	0	0	0	0	0	0	118.412	1	1	25.7804	29.7901
DATA	2504	16	44	0	1	ERCC-00046_63	DQ516748	12143	321.797	1.478345e+000	1.482858e+000	26	29	5.708872e+000	0	0	0	0	0	0	-0.930506	0	0	30	29.7602
DATA	2505	16	45	0	0	A_33_P3363168	NM_001282129	12164.4	322	2.998303e+002	3.001941e+001	291.5	29	5.649854e+000	0	0	0	0	0	0	270.906	1	1	30	29.4776
DATA	2506	16	46	0	0	A_33_P3338740	NM_021044	12185.4	321.973	1.467400e+000	1.471880e+000	27	30	5.403576e+000	0	0	0	0	0	0	-0.43853	0	0	29.1201	30.1462
DATA	2507	16	47	0	0	A_33_P3366296	NR_026731	12206.6	321.973	1.523695e+000	1.474273e+000	28	30	5.383579e+000	0	0	0	0	0	0	1.38701	1	0	30	29.547
DATA	2508	16	48	0	0	A_23_P209360	NM_052920	12227.7	321.609	9.457646e+000	1.740276e+000	35	30	5.696388e+000	0	0	0	0	0	0	8.64178	1	1	30	30.1283
DATA	2509	16	49	0	0	A_33_P3628481	NR_046216	12248.8	321.741	1.240982e+001	1.912606e+000	37	30	5.756065e+000	0	0	0	0	0	0	11.3822	1	1	17.9125	30.2258
DATA	2510	16	50	0	0	A_24_P27977	NM_003307	12270.4	321.919	1.784404e+001	2.299098e+000	44	30	6.201238e+000	0	0	0	0	0	0	16.4297	1	1	20.8674	30.5303
DATA	2511	16	51	0	0	A_21_P0009001	lnc-CLDN6-1:1	12291.2	321.522	1.910285e+000	1.456880e+000	29	30	6.527741e+000	0	0	0	0	0	0	1.76549	1	0	30	30.6782
DATA	2512	16	52	0	0	A_21_P0014711	NM_001282958	12312.9	321.5	3.568695e+003	3.568724e+002	3308	29	6.510953e+000	0	0	0	0	0	0	3311.03	1	1	25.3321	29.9623
DATA	2513	16	53	0	0	A_33_P3309506	NM_001080837	12333.6	321.586	2.610013e+000	1.456939e+000	29	29	6.384949e+000	0	0	0	0	0	0	2.43058	1	0	27.501	29.9882
DATA	2514	16	54	0	0	A_22_P00014315	lnc-SERPINB3-3:3	12354.7	321.5	1.423626e+000	1.427972e+000	27	29	5.654295e+000	0	0	0	0	0	0	-0.684072	0	0	30	29.529
DATA	2515	16	55	0	0	A_19_P00321631	ENST00000430094	12376	321.5	1.418240e+000	1.422570e+000	26	29	5.225235e+000	0	0	0	0	0	0	-1.42022	0	0	26.2212	29.4366
DATA	2516	16	56	0	0	A_21_P0009216	lnc-PFAS-1:2	12397	321.5	2.994922e+000	1.448589e+000	29	28	4.966553e+000	0	0	0	0	0	0	2.82067	1	0	30	28.6084
DATA	2517	16	57	0	0	A_21_P0008046	ENST00000394457	12417.7	321.179	1.773859e+001	2.267312e+000	42.5	28	5.233190e+000	0	0	0	0	0	0	16.7675	1	1	21.4095	28.7321
DATA	2518	16	58	0	0	A_23_P370142	NM_002572	12439.4	321.583	1.688501e+002	1.694352e+001	185	29	5.691738e+000	0	0	0	0	0	0	160.212	1	1	25.7804	29.1124
DATA	2519	16	59	0	0	A_23_P305723	NM_020948	12460.5	321.324	7.151293e+001	7.287365e+000	96	29	5.777773e+000	0	0	0	0	0	0	68.1027	1	1	27.0811	28.7519
DATA	2520	16	60	0	0	A_23_P49539	NM_001291324	12481.6	321.414	3.089380e+000	1.430378e+000	29	29	6.176016e+000	0	0	0	0	0	0	2.95271	1	0	30	29.127
DATA	2521	16	61	0	0	A_33_P3361741	NM_013238	12503	321.5	3.160286e+001	3.453095e+000	56	29	5.910258e+000	0	0	0	0	0	0	30.3144	1	1	26.2212	28.976
DATA	2522	16	62	0	0	A_23_P103465	NM_000929	12524	321.5	3.090119e+001	3.386995e+000	56.5	29	6.146145e+000	0	0	0	0	0	0	29.7456	1	1	26.2212	29.2
DATA	2523	16	63	0	0	A_21_P0012410	TCONS_l2_00018976	12545.2	321.194	1.377640e+000	1.384818e+000	27.5	29	6.073946e+000	0	0	0	0	0	0	0.876002	0	0	30	29.0502
DATA	2524	16	64	0	0	A_21_P0014819	A_21_P0014819	12566.4	321.027	1.372897e+000	1.381863e+000	28	30	6.015922e+000	0	0	0	0	0	0	1.11251	0	0	30	29.4655
DATA	2525	16	65	0	0	A_33_P3305388	NM_001004058	12587.6	321.027	1.368269e+000	1.372447e+000	26	30	5.705556e+000	0	0	0	0	0	0	-0.715358	0	0	30	29.6534
DATA	2526	16	66	0	0	A_22_P00011217	ENST00000561973	12608.6	321	1.363751e+000	1.367914e+000	26	29	5.760152e+000	0	0	0	0	0	0	-0.608867	0	0	30	29.6145
DATA	2527	16	67	0	1	ETG09_48764	ETG09_48764	12629.7	321.1	1.359326e+000	1.366049e+000	27.5	29	5.558729e+000	0	0	0	0	0	0	0.820541	0	0	30	29.3103
DATA	2528	16	68	0	0	A_22_P00018643	lnc-TEKT5-2:1	12651	321.203	1.354957e+000	1.359237e+000	27	29	5.942645e+000	0	0	0	0	0	0	0.19406	0	0	30	29.8811
DATA	2529	16	69	0	0	A_22_P00008765	lnc-KIF15-1:1	12672.4	321	1.350685e+000	1.354808e+000	26	29	5.865819e+000	0	0	0	0	0	0	-0.0881333	0	0	30	29.4646
DATA	2530	16	70	0	0	A_33_P3225690	NM_014643	12693.8	320.873	4.228943e+001	4.439388e+000	69	29	5.318751e+000	0	0	0	0	0	0	41.7947	1	1	27.0811	29.2471
DATA	2531	16	71	0	0	A_24_P12435	NM_181782	12714.1	320.964	9.575788e+001	9.670029e+000	118	28	5.751401e+000	0	0	0	0	0	0	94.9102	1	1	25.3321	29.0584
DATA	2532	16	72	0	0	A_33_P3358601	NM_001170820	12735.5	321.5	5.685992e+000	1.458223e+000	33	29	5.415814e+000	0	0	0	0	0	0	5.65225	1	0	30	29.376
DATA	2533	16	73	0	0	A_33_P3228762	NM_001104647	12757	321	3.791187e+002	3.793551e+001	400.5	29	5.738648e+000	0	0	0	0	0	0	377.953	1	1	28.1191	29.2809
DATA	2534	16	74	0	0	A_21_P0000714	NR_038108	12777.9	320.969	5.714310e+002	5.715870e+001	584.5	29	5.692000e+000	0	0	0	0	0	0	571.224	1	1	27.501	28.8898
DATA	2535	16	75	0	0	A_22_P00009079	ENST00000598304	12799	320.797	1.327727e+000	1.331781e+000	25	29	5.687018e+000	0	0	0	0	0	0	-0.86263	0	0	30	29.2295
DATA	2536	16	76	0	0	A_33_P3252925	NM_001287439	12820.6	320.93	1.416938e+002	1.423150e+001	165	29.5	5.767395e+000	0	0	0	0	0	0	142.393	1	1	25.7804	29.4706
DATA	2537	16	77	0	0	A_33_P3410589	NM_153690	12841.4	320.973	1.320986e+000	1.325019e+000	26	29	6.025977e+000	0	0	0	0	0	0	-0.434972	0	0	30	29.6349
DATA	2538	16	78	0	0	A_24_P878388	ENST00000463344	12863.2	320.339	2.507665e+003	2.507700e+002	2570	30	5.804648e+000	0	0	0	0	0	0	2532.44	1	1	25.3321	29.9398
DATA	2539	16	79	0	0	A_33_P3269631	ENST00000495900	12883.8	320.806	4.044678e+000	1.379418e+000	31	30	5.828997e+000	0	0	0	0	0	0	4.09388	1	0	30	29.8949
DATA	2540	16	80	0	0	A_22_P00011780	ENST00000436340	12904.7	320.49	1.952238e+001	2.354324e+000	47	30	5.691251e+000	0	0	0	0	0	0	19.8031	1	1	23.9365	29.938
DATA	2541	16	81	0	0	A_21_P0009921	ENST00000440889	12926	320.5	1.309099e+000	1.313135e+000	27	30	5.516895e+000	0	0	0	0	0	0	0.103579	0	0	30	29.796
DATA	2542	16	82	0	0	A_32_P65589	AJ252276	12947.2	320.522	3.555895e+000	1.357814e+000	30	30	5.665787e+000	0	0	0	0	0	0	3.62212	1	0	30	30.1038
DATA	2543	16	83	0	0	A_23_P99891	NM_022566	12968.4	320.586	7.436617e+001	7.550752e+000	102.5	29	5.409996e+000	0	0	0	0	0	0	75.8979	1	1	27.501	29.75
DATA	2544	16	84	0	0	A_23_P170352	NM_002949	12989.6	320.586	3.643363e+001	3.870193e+000	63.5	29	5.810068e+000	0	0	0	0	0	0	37.2524	1	1	27.501	29.8682
DATA	2545	16	85	0	0	A_33_P3337569	NM_214711	13010.7	320.5	1.299270e+000	1.303237e+000	27	30	5.740047e+000	0	0	0	0	0	0	-0.321201	0	0	30	30.2992
DATA	2546	16	86	0	0	A_33_P3217507	A_33_P3217507	13032	320.5	1.297135e+000	1.302682e+000	28	30	5.815316e+000	0	0	0	0	0	0	0.659422	0	0	30	30.3653
DATA	2547	16	87	0	0	A_23_P420863	NM_022162	13052.6	320.389	1.383630e+002	1.389716e+001	166	30	5.666132e+000	0	0	0	0	0	0	142.162	1	1	24.4106	30.3282
DATA	2548	16	88	0	0	A_21_P0013551	TCONS_l2_00028610	13074.2	320.478	1.293303e+000	1.297252e+000	26	30	5.762007e+000	0	0	0	0	0	0	-0.131796	0	0	30	30.1573
DATA	2549	16	89	0	0	A_23_P117928	NM_014952	13095.4	320.15	8.609004e+001	8.705938e+000	118.5	30	5.748129e+000	0	0	0	0	0	0	88.7012	1	1	25.3321	30.125
DATA	2550	16	90	0	0	A_22_P00015867	lnc-TBX15-2:1	13116.6	320.414	1.289997e+000	1.296787e+000	27	30	5.965870e+000	0	0	0	0	0	0	0.886724	0	0	30	30.5212
DATA	2551	16	91	0	0	A_21_P0008219	lnc-TUBGCP3-6:1	13137.1	320.397	9.575261e+002	9.576134e+001	1000	29	5.957411e+000	0	0	0	0	0	0	988.868	1	1	25.7804	29.6565
DATA	2552	16	92	0	0	A_24_P403734	NM_015481	13159	320.3	1.045861e+003	1.045941e+002	1107	29	5.991787e+000	0	0	0	0	0	0	1081.24	1	1	26.2212	29.8394
DATA	2553	16	93	0	0	A_23_P435601	NM_175052	13180	320.5	1.286051e+000	1.289977e+000	27	29	5.633077e+000	0	0	0	0	0	0	-0.292929	0	0	30	29.6463
DATA	2554	16	94	0	0	A_33_P6473144	NR_110248	13201.2	320.478	1.285000e+000	1.288923e+000	26	29	5.622408e+000	0	0	0	0	0	0	-0.390036	0	0	27.0811	29.0857
DATA	2555	16	95	0	0	A_33_P3278118	NM_004346	13222	320	3.117573e+001	3.373171e+000	59	29	5.634212e+000	0	0	0	0	0	0	32.3085	1	1	26.4388	29.2439
DATA	2556	16	96	0	0	A_22_P00023268	lnc-PIKFYVE-2:1	13243.6	320.027	1.283309e+000	1.287227e+000	25	29	5.837534e+000	0	0	0	0	0	0	-0.653387	0	0	30	29.6962
DATA	2557	16	97	0	1	ERCC-00019_219	DQ883651	13264.2	320.431	2.848995e+001	3.126029e+000	57	29	5.964702e+000	0	0	0	0	0	0	29.5585	1	1	25.7804	30.2752
DATA	2558	16	98	0	0	A_23_P66682	NM_018952	13286	320.203	2.335839e+000	1.307083e+000	28	29	5.948099e+000	0	0	0	0	0	0	2.42445	1	0	28.1191	29.9336
DATA	2559	16	99	0	0	A_23_P97606	NM_000851	13307	320.203	1.814739e+001	2.224001e+000	44	30	6.499293e+000	0	0	0	0	0	0	18.8416	1	1	30	30.8508
DATA	2560	16	100	0	0	A_32_P189211	NM_001039905	13328.4	320	1.281476e+000	1.287402e+000	27.5	30	6.843581e+000	0	0	0	0	0	0	0.747415	0	0	30	30.8093
DATA	2561	16	101	0	0	A_24_P23546	NM_198956	13349.4	320	1.281340e+000	1.291569e+000	29	30	6.437767e+000	0	0	0	0	0	0	1.32503	0	0	30	30.6733
DATA	2562	16	102	0	0	A_23_P154875	NM_012105	13370.1	319.763	8.101525e+001	8.202838e+000	108.5	29	6.349555e+000	0	0	0	0	0	0	84.1411	1	1	26.6546	29.696
DATA	2563	16	103	0	0	A_22_P00010119	lnc-MRP63-6:1	13391.6	320	1.281440e+000	1.285490e+000	27.5	29	5.858413e+000	0	0	0	0	0	0	0.194962	0	0	29.1201	29.4625
DATA	2564	16	104	0	0	A_21_P0013108	lnc-SHPRH-2:8	13412.2	320.485	1.710955e+001	2.140110e+000	46	29	5.648515e+000	0	0	0	0	0	0	17.7651	1	1	27.7085	29.3473
DATA	2565	16	105	0	0	A_22_P00002569	lnc-C17orf89-2:1	13434	319.797	1.565252e+000	1.295438e+000	27	29	5.614613e+000	0	0	0	0	0	0	1.62475	1	0	28.1191	28.8145
DATA	2566	16	106	0	0	A_24_P23445	NR_029422	13455	319.527	3.224661e+001	3.471788e+000	61.5	29	5.689073e+000	0	0	0	0	0	0	33.4601	1	1	25.3321	28.8024
DATA	2567	16	107	0	0	A_33_P3283592	NM_001142306	13476.4	320	2.272462e+000	1.306926e+000	29	29	5.805751e+000	0	0	0	0	0	0	2.35688	1	0	30	28.7149
DATA	2568	16	108	0	0	A_23_P252855	NM_018321	13497.3	319.754	8.309290e+001	8.408479e+000	110	29	5.812892e+000	0	0	0	0	0	0	86.1329	1	1	25.3321	29.3739
DATA	2569	16	109	0	0	A_22_P00001790	XR_246615	13518.2	319.511	9.704113e+000	1.613074e+000	36	29	6.115962e+000	0	0	0	0	0	0	10.0528	1	1	22.9591	29.2478
DATA	2570	16	110	0	0	A_33_P3292230	NM_001193282	13539.8	319.806	1.285556e+000	1.291786e+000	27	29	5.147117e+000	0	0	0	0	0	0	0.798676	0	0	30	29.0354
DATA	2571	16	111	0	0	A_23_P69452	NM_016216	13560.7	319.404	2.058216e+001	2.429333e+000	49	28	5.284499e+000	0	0	0	0	0	0	21.2891	1	1	23.696	28.9884
DATA	2572	16	112	0	0	A_21_P0013964	lnc-ZNF768-1:1	13582	319.5	1.464390e+000	1.299932e+000	27	28.5	5.524859e+000	0	0	0	0	0	0	1.51334	1	0	30	29.1423
DATA	2573	16	113	0	0	A_23_P106127	NM_014749	13603.1	319.403	8.684521e+001	8.780233e+000	111	30	5.630709e+000	0	0	0	0	0	0	89.6617	1	1	26.2212	30.0232
DATA	2574	16	114	0	0	A_22_P00003569	NR_045196	13624.9	319.842	1.682857e+002	1.687827e+001	203	30	5.672327e+000	0	0	0	0	0	0	173.556	1	1	25.1049	30.2402
DATA	2575	16	115	0	0	A_32_P110243	BC071734	13645.6	319.586	2.960297e+004	2.960298e+003	30296.5	30	6.301816e+000	0	0	0	0	0	0	30496.8	1	1	27.501	30.5309
DATA	2576	16	116	0	0	A_23_P24215	NM_015188	13666.8	319.522	1.905938e+000	1.311174e+000	29	29	6.687587e+000	0	0	0	0	0	0	1.96116	1	0	30	30.2727
DATA	2577	16	117	0	0	A_33_P3375636	NM_001129891	13688	319.5	1.809150e+000	1.311420e+000	28.5	29	6.203012e+000	0	0	0	0	0	0	1.85922	1	0	30	29.6178
DATA	2578	16	118	0	0	A_33_P3347281	NM_001024075	13709	319.5	1.373056e+000	1.307811e+000	28	29	6.042036e+000	0	0	0	0	0	0	1.40921	1	0	30	29.7222
DATA	2579	16	119	0	0	A_23_P398712	NM_015025	13730.3	319.5	1.298430e+000	1.302394e+000	28	31	6.029064e+000	0	0	0	0	0	0	-0.0265358	0	0	30	29.9963
DATA	2580	16	120	0	0	A_23_P324813	NM_181844	13751.4	319.414	1.382719e+000	1.311572e+000	28	31	6.142102e+000	0	0	0	0	0	0	1.41513	1	0	30	30.3731
DATA	2581	16	121	0	0	A_22_P00022807	lnc-CPXM2-2:2	13772.6	319.414	1.003269e+001	1.647045e+000	38	30	5.891424e+000	0	0	0	0	0	0	10.2524	1	1	27.501	30.1391
DATA	2582	16	122	0	0	A_33_P3408711	NM_001456	13793.8	319.478	4.392473e+001	4.583157e+000	72	30	5.833365e+000	0	0	0	0	0	0	44.8173	1	1	27.0811	30.1188
DATA	2583	16	123	0	0	A_21_P0003136	lnc-VGLL3-1:1	13815	319.5	1.306357e+000	1.310345e+000	24	29	5.775934e+000	0	0	0	0	0	0	-2.94066	0	0	30	29.7626
DATA	2584	16	124	1028	1	(+)E1A_r60_n9	E1A_r60_n9	13836	319.5	1.308487e+000	1.312481e+000	25	29	5.268813e+000	0	0	0	1	0	0	-1.59905	0	0	30	29.2167
DATA	2585	16	125	0	0	A_21_P0012866	TCONS_l2_00022657	13857.3	319.391	4.079200e+000	1.376532e+000	31	29	5.187189e+000	0	0	0	0	0	0	4.14165	1	0	30	29.5896
DATA	2586	16	126	0	0	A_23_P28015	ENST00000301475	13878	319.725	3.042650e+001	3.315424e+000	57	29	5.345873e+000	0	0	0	0	0	0	30.84	1	1	21.6755	29.2988
DATA	2587	16	127	0	0	A_21_P0013734	XR_432469	13899.3	319.4	1.445373e+001	1.956903e+000	41	29	5.732717e+000	0	0	0	0	0	0	14.6247	1	1	25.1049	29.1333
DATA	2588	16	128	0	0	A_23_P208400	NM_024876	13919.8	318.947	8.054778e+000	1.547606e+000	34	29	6.055046e+000	0	0	0	0	0	0	8.1362	1	1	21.4095	29.1489
DATA	2589	16	129	0	0	A_23_P131526	NM_024520	13941.8	319.322	6.178495e+001	6.318759e+000	89	29	6.338748e+000	0	0	0	0	0	0	62.2913	1	1	26.2212	29.3647
DATA	2590	16	130	0	0	A_22_P00017699	lnc-XKR9-1:2	13963	319.203	1.322360e+000	1.326396e+000	26	29	6.211058e+000	0	0	0	0	0	0	-0.651633	0	0	30	29.1402
DATA	2591	16	131	0	0	A_21_P0012774	ENST00000515128	13984.4	319	2.065243e+000	1.344797e+000	28	29	5.865608e+000	0	0	0	0	0	0	2.07455	1	0	30	29.0317
DATA	2592	16	132	0	0	A_21_P0000016	NM_001146225	14005.4	319	1.327233e+000	1.331285e+000	25	29	5.710282e+000	0	0	0	0	0	0	-1.14001	0	0	30	28.7202
DATA	2593	16	133	0	0	A_21_P0010552	NM_001012421	14026.5	319	1.329692e+000	1.334023e+000	27	29	5.234223e+000	0	0	0	0	0	0	0.269325	0	0	29.1201	29.0614
DATA	2594	16	134	0	0	A_23_P316085	NR_045180	14047.6	319	1.346381e+000	1.342990e+000	29	29	5.390642e+000	0	0	0	0	0	0	1.34498	1	0	29.1201	29.1405
DATA	2595	16	135	0	0	A_23_P136671	NM_001074	14068.6	319	1.334607e+000	1.339719e+000	26	29	5.195036e+000	0	0	0	0	0	0	0.525579	0	0	30	29.3975
DATA	2596	16	136	0	0	A_22_P00019938	ENST00000494761	14090	318.797	4.606635e+000	1.418061e+000	31	29	5.733059e+000	0	0	0	0	0	0	4.58493	1	0	30	29.5866
DATA	2597	16	137	0	0	A_33_P3373119	A_33_P3373119	14111.4	319	5.211026e+000	1.441163e+000	31	29	5.647496e+000	0	0	0	0	0	0	5.17681	1	0	29.1201	29.428
DATA	2598	16	138	0	0	A_24_P294842	NM_000332	14132.4	319	9.997045e+000	1.676693e+000	38	30	5.978873e+000	0	0	0	0	0	0	9.91362	1	1	29.1201	29.7453
DATA	2599	16	139	0	0	A_22_P00004839	lnc-CYB5R2-2:1	14153.4	318.973	4.210926e+000	1.412670e+000	29.5	30	6.059438e+000	0	0	0	0	0	0	4.1684	1	0	30	30.0204
DATA	2600	16	140	0	0	A_23_P20544	NM_033516	14174.6	318.973	1.346697e+000	1.350809e+000	26	30	6.204946e+000	0	0	0	0	0	0	-1.05739	0	0	29.1201	29.7851
DATA	2601	16	141	0	0	A_33_P3356696	A_33_P3356696	14195.8	318.806	1.348990e+000	1.353109e+000	24	30	6.744347e+000	0	0	0	0	0	0	-1.43658	0	0	28.5237	30.2903
DATA	2602	16	142	0	0	A_33_P3369398	A_33_P3369398	14217	318.5	1.351204e+000	1.357141e+000	27.5	29	6.226573e+000	0	0	0	0	0	0	0.690604	0	0	30	29.5
DATA	2603	16	143	0	0	A_22_P00007371	lnc-GREM2-7:1	14238	318.5	2.196264e+000	1.375161e+000	28	28	5.677796e+000	0	0	0	0	0	0	2.15957	1	0	30	28.954
DATA	2604	16	144	0	0	A_33_P3426943	NR_038238	14259.4	318.586	1.355535e+000	1.359673e+000	26	30	5.732695e+000	0	0	0	0	0	0	-0.00736835	0	0	30	29.8854
DATA	2605	16	145	0	0	A_23_P112159	NM_012154	14280.9	318.842	2.014606e+003	2.014652e+002	1957.5	30	5.968238e+000	0	0	0	0	0	0	1974.72	1	1	25.1049	30.2561
DATA	2606	16	146	0	0	A_23_P126031	NM_001004469	14301.6	318.586	3.349144e+000	1.404189e+000	30.5	30	5.785356e+000	0	0	0	0	0	0	3.27833	1	0	30	30.3992
DATA	2607	16	147	0	0	A_33_P3363507	A_33_P3363507	14322.8	318.522	1.361356e+000	1.365512e+000	25.5	30	5.838798e+000	0	0	0	0	0	0	-0.794068	0	0	30	30.888
DATA	2608	16	148	0	0	A_24_P127235	NM_004327	14343.9	318.341	4.176359e+001	4.394460e+000	65	30	5.860748e+000	0	0	0	0	0	0	40.7741	1	1	21.6755	30.2602
DATA	2609	16	149	0	0	A_33_P3368375	NM_007322	14365	318.5	9.199232e+000	1.649272e+000	35	30	6.116204e+000	0	0	0	0	0	0	8.9704	1	1	26.2212	30.1215
DATA	2610	16	150	0	0	A_33_P3261625	NM_021177	14386.5	318.714	5.264860e+002	5.266644e+001	514	30	6.232514e+000	0	0	0	0	0	0	512.799	1	1	26.2212	29.9465
DATA	2611	16	151	0	0	A_23_P54963	NM_032478	14408	318.907	2.091066e+001	2.500923e+000	46	30	6.411432e+000	0	0	0	0	0	0	20.3459	1	1	22.4545	30.1319
DATA	2612	16	152	0	0	A_19_P00813352	lnc-DYM-1:1	14429	318.5	2.812544e+003	2.812578e+002	2739.5	29	6.017248e+000	0	0	0	0	0	0	2734.35	1	1	26.2212	29.4259
DATA	2613	16	153	0	0	A_22_P00010247	NR_125419	14449.8	318.478	1.369858e+000	1.374040e+000	22.5	29	5.892779e+000	0	0	0	0	0	0	-2.61094	0	0	30	29.6733
DATA	2614	16	154	0	0	A_33_P3284453	NM_001012279	14471	319.132	1.136911e+001	1.784218e+000	36	30	5.853067e+000	0	0	0	0	0	0	11.0363	1	1	30	29.7791
DATA	2615	16	155	0	0	A_33_P3278475	NM_002158	14491.9	318.569	1.642012e+002	1.647764e+001	191.5	29	5.782187e+000	0	0	0	0	0	0	159.328	1	1	25.7804	29.7356
DATA	2616	16	156	0	0	A_24_P28811	NR_103761	14513.3	318.391	2.084819e+002	2.089356e+001	223	30	5.783794e+000	0	0	0	0	0	0	202.222	1	1	27.2919	29.7263
DATA	2617	16	157	0	0	A_33_P3338392	NM_022115	14534.4	318.027	1.415500e+000	1.383638e+000	27	30	5.552007e+000	0	0	0	0	0	0	1.37277	1	0	29.1201	29.8397
DATA	2618	16	158	0	0	A_33_P3229702	NM_053284	14555.6	318.027	4.244145e+000	1.440432e+000	31	30	5.757885e+000	0	0	0	0	0	0	4.11571	1	0	30	29.5735
DATA	2619	16	159	0	0	A_22_P00012368	lnc-PREX2-1:1	14576.6	318	1.372177e+000	1.378398e+000	26	28	5.520830e+000	0	0	0	0	0	0	0.72558	0	0	30	28.8868
DATA	2620	16	160	0	0	A_21_P0008174	lnc-PCDH20-4:1	14598	318.203	1.371883e+000	1.376072e+000	23	29	5.340431e+000	0	0	0	0	0	0	-2.54508	0	0	28.1191	28.8609
DATA	2621	16	161	0	0	A_23_P324885	NM_001123396	14619	318.203	1.371298e+000	1.375485e+000	24	29	5.444636e+000	0	0	0	0	0	0	-0.364021	0	0	30	28.9453
DATA	2622	16	162	0	0	A_23_P76799	NM_013448	14640.5	318.92	8.149189e+001	8.264349e+000	105	28	5.655341e+000	0	0	0	0	0	0	79.1208	1	1	23.9365	28.1975
DATA	2623	16	163	0	0	A_21_P0000290	NR_002750	14661.4	318	8.609212e+000	1.620980e+000	35	27	5.446135e+000	0	0	0	0	0	0	8.36707	1	1	30	27.3815
DATA	2624	16	164	0	0	A_21_P0010245	lnc-WRB-2:1	14682.5	318	1.367893e+000	1.372069e+000	25	26	5.381904e+000	0	0	0	0	0	0	-0.317913	0	0	29.1201	26.7883
DATA	2625	17	1	0	0	A_21_P0014367	XR_133155	11222.6	329.586	1.521891e+000	1.527009e+000	28	26	5.347080e+000	0	0	0	0	0	0	0.33189	0	0	30	26.0928
DATA	2626	17	2	0	0	A_21_P0005569	lnc-DYNC1I1-1:1	11243.7	329.5	1.529252e+000	1.533920e+000	26	26	5.100248e+000	0	0	0	0	0	0	-0.211048	0	0	30	26.3748
DATA	2627	17	3	0	0	A_33_P3361925	NM_001184898	11264.7	329.393	4.221461e+001	4.493831e+000	63.5	27	5.823510e+000	0	0	0	0	0	0	36.5737	1	1	25.1049	27.9626
DATA	2628	17	4	0	0	A_23_P58321	NM_001237	11286	329.5	1.542389e+000	1.551518e+000	28	29	6.349233e+000	0	0	0	0	0	0	1.00981	0	0	30	29.249
DATA	2629	17	5	0	0	A_33_P3246318	NM_014248	11307	329.3	2.847263e+003	2.847306e+002	2356.5	30	6.323959e+000	0	0	0	0	0	0	2447.7	1	1	26.2212	29.9405
DATA	2630	17	6	0	0	A_33_P3334535	NM_017676	11328.4	329.414	8.597044e+000	1.779502e+000	36	30	5.691024e+000	0	0	0	0	0	0	7.36534	1	1	30	30.449
DATA	2631	17	7	0	0	A_33_P3256793	NM_020775	11349.6	329.569	2.061173e+002	2.067089e+001	197	31	5.562830e+000	0	0	0	0	0	0	176.048	1	1	25.3321	30.4202
DATA	2632	17	8	0	0	A_33_P3228128	NM_202001	11371	329.3	1.835908e+002	1.842582e+001	183	30	5.532924e+000	0	0	0	0	0	0	156.399	1	1	26.2212	30.4118
DATA	2633	17	9	0	0	A_33_P3335451	NM_018622	11391.7	329.255	3.994687e+002	3.997773e+001	352	31	5.353347e+000	0	0	0	0	0	0	339.53	1	1	24.8756	30.5731
DATA	2634	17	10	0	0	A_32_P71447	NM_015261	11413	329.203	1.237606e+001	2.001997e+000	38	30	5.513182e+000	0	0	0	0	0	0	10.498	1	1	28.1191	30.12
DATA	2635	17	11	0	0	A_21_P0010028	lnc-ABHD12-1:1	11434.2	329.194	1.571520e+000	1.582302e+000	28	29	5.160997e+000	0	0	0	0	0	0	1.16429	0	0	30	29.5865
DATA	2636	17	12	0	0	A_32_P129669	NM_032428	11455.7	328.482	1.010329e+002	1.022583e+001	112.5	29	5.737141e+000	0	0	0	0	0	0	85.4474	1	1	25.3321	29.8934
DATA	2637	17	13	0	0	A_22_P00006825	lnc-GABRB2-1:1	11476.5	329	1.575404e+000	1.580214e+000	25.5	29	5.820727e+000	0	0	0	0	0	0	-1.27848	0	0	30	29.7351
DATA	2638	17	14	0	0	A_22_P00015738	lnc-TACR2-1:1	11497.6	329	1.576715e+000	1.585527e+000	28	29	5.390545e+000	0	0	0	0	0	0	0.949781	0	0	30	29.0888
DATA	2639	17	15	0	0	A_23_P118300	NM_031208	11518.8	328.491	5.368253e+001	5.596575e+000	72	29	5.328511e+000	0	0	0	0	0	0	45.2881	1	1	25.3321	29.2302
DATA	2640	17	16	0	0	A_22_P00005450	NR_024236	11540	329.203	1.578142e+000	1.584900e+000	28	30	5.758276e+000	0	0	0	0	0	0	0.661187	0	0	28.1191	30.1952
DATA	2641	17	17	0	0	A_23_P215675	NM_018224	11561.4	329	4.505506e+001	4.775498e+000	60.5	30	5.603018e+000	0	0	0	0	0	0	37.9925	1	1	30	30.5038
DATA	2642	17	18	0	0	A_23_P143474	NM_001697	11582.7	328.033	2.888081e+003	2.888124e+002	2345	30	5.721494e+000	0	0	0	0	0	0	2436.29	1	1	26.0017	30.8759
DATA	2643	17	19	0	0	A_19_P00317360	NM_001199182	11603.5	329	1.159107e+001	1.961173e+000	38	31	5.891470e+000	0	0	0	0	0	0	9.78021	1	1	30	31.0195
DATA	2644	17	20	0	0	A_32_P74409	NM_001145033	11624.6	329	3.005340e+000	1.609263e+000	29	30	5.937492e+000	0	0	0	0	0	0	2.53747	1	0	30	30.5301
DATA	2645	17	21	0	0	A_22_P00006487	NR_109865	11645.6	329	5.874624e+000	1.685293e+000	30.5	30	5.344464e+000	0	0	0	0	0	0	4.96435	1	0	30	30.0568
DATA	2646	17	22	0	0	A_21_P0005045	lnc-ASCC3-1:1	11667	328.797	1.573019e+000	1.577821e+000	27	30	5.546019e+000	0	0	0	0	0	0	-0.666268	0	0	30	29.9015
DATA	2647	17	23	0	0	A_24_P413437	NM_007363	11688.2	328.283	1.660096e+002	1.667557e+001	176	29	5.362817e+000	0	0	0	0	0	0	140.634	1	1	24.4106	29.6563
DATA	2648	17	24	0	0	A_21_P0012665	ENST00000509098	11709.3	328.9	1.568744e+000	1.574559e+000	27	29	5.224934e+000	0	0	0	0	0	0	0.48206	0	0	30	29.5455
DATA	2649	17	25	0	1	ERCC-00028_121	ERCC-00028_121	11730.4	328.973	1.566183e+000	1.572382e+000	27	29	5.506844e+000	0	0	0	0	0	0	0.567303	0	0	30	29.7055
DATA	2650	17	26	0	0	A_22_P00003517	XR_243795	11751.5	328.676	1.563285e+000	1.568058e+000	24	29	5.100959e+000	0	0	0	0	0	0	-1.94758	0	0	30	29.4377
DATA	2651	17	27	0	0	A_22_P00019362	lnc-NUP188-1:1	11772.8	328.522	1.560140e+000	1.564905e+000	27.5	30	5.036679e+000	0	0	0	0	0	0	0.0239549	0	0	30	29.4679
DATA	2652	17	28	0	0	A_33_P3243707	NM_014458	11794	328.5	4.620757e+000	1.628475e+000	30	28.5	5.403603e+000	0	0	0	0	0	0	3.9499	1	0	30	29.0853
DATA	2653	17	29	0	0	A_23_P105028	NM_015459	11814.5	329.024	2.426780e+001	2.883955e+000	46.5	28	5.439196e+000	0	0	0	0	0	0	20.7892	1	1	21.4095	28.8496
DATA	2654	17	30	0	0	A_33_P3249936	NM_198463	11836.3	328.5	1.549464e+000	1.554194e+000	26	28	5.042396e+000	0	0	0	0	0	0	-1.20497	0	0	30	28.383
DATA	2655	17	31	0	0	A_23_P50455	NM_002691	11856.8	327.762	6.359274e+001	6.545497e+000	82.5	28	5.027094e+000	0	0	0	0	0	0	54.7573	1	1	21.6755	28.4948
DATA	2656	17	32	0	0	A_21_P0011955	TCONS_l2_00014843	11878.6	328.586	3.106454e+000	1.576964e+000	28.5	28	5.482389e+000	0	0	0	0	0	0	2.68203	1	0	30	29.1206
DATA	2657	17	33	0	0	A_23_P1431	NM_004329	11899.7	328.5	1.537032e+000	1.541724e+000	26	29	5.208737e+000	0	0	0	0	0	0	-1.1452	0	0	30	29.0382
DATA	2658	17	34	0	0	A_22_P00011815	lnc-PHC3-1:1	11921	328.5	4.830563e+000	1.611311e+000	31.5	28	5.412595e+000	0	0	0	0	0	0	4.19463	1	0	30	28.7902
DATA	2659	17	35	0	0	A_24_P354715	NM_002526	11942	328.367	2.503457e+001	2.935313e+000	48	29	5.301326e+000	0	0	0	0	0	0	21.8045	1	1	23.4529	28.7786
DATA	2660	17	36	0	0	A_33_P3242458	NM_017836	11963.5	328.155	4.636586e+002	4.639102e+001	418.5	29	4.938225e+000	0	0	0	0	0	0	405.128	1	1	25.3321	28.6409
DATA	2661	17	37	0	0	A_33_P3381621	BC065041	11984.4	328.414	1.518246e+000	1.526177e+000	28	29	5.204043e+000	0	0	0	0	0	0	0.87861	0	0	27.501	29.0356
DATA	2662	17	38	0	0	A_33_P3272145	ENST00000525221	12005.5	328.324	1.513253e+000	1.517873e+000	25	29	5.192787e+000	0	0	0	0	0	0	-0.714514	0	0	27.0811	28.8807
DATA	2663	17	39	0	0	A_24_P186943	NM_000501	12026.7	328.391	2.007971e+001	2.514044e+000	46	29	5.795145e+000	0	0	0	0	0	0	17.7179	1	1	27.2919	29.3622
DATA	2664	17	40	0	0	A_21_P0006429	lnc-ARL13A-1:1	12048	328.5	2.383259e+000	1.526257e+000	29	28	5.917601e+000	0	0	0	0	0	0	2.11023	1	0	30	29.0742
DATA	2665	17	41	0	0	A_33_P3335398	NM_001080395	12069	328.203	3.464699e+000	1.541703e+000	31	28	5.773294e+000	0	0	0	0	0	0	3.07854	1	0	30	28.6926
DATA	2666	17	42	0	0	A_23_P116602	NM_020798	12090	327.781	6.499378e+001	6.669534e+000	81	28	5.513440e+000	0	0	0	0	0	0	57.9561	1	1	27.2919	28.7431
DATA	2667	17	43	0	0	A_21_P0006161	lnc-RMI1-3:1	12111.4	328.027	1.486935e+000	1.491475e+000	24.5	29	5.652638e+000	0	0	0	0	0	0	-2.58836	0	0	29.1201	29.5847
DATA	2668	17	44	0	0	A_33_P3393170	NM_004055	12132.6	328.027	1.122689e+002	1.132481e+001	123.5	29	5.695110e+000	0	0	0	0	0	0	100.846	1	1	29.1201	29.7131
DATA	2669	17	45	0	0	A_22_P00001543	ENST00000508961	12153.6	328	1.782424e+000	1.491260e+000	27.5	29	5.803787e+000	0	0	0	0	0	0	1.60697	1	0	29.1201	29.4839
DATA	2670	17	46	0	0	A_33_P3340802	ENST00000374186	12174.8	328	1.470551e+000	1.475041e+000	26	30	5.822159e+000	0	0	0	0	0	0	-0.837087	0	0	30	30.1119
DATA	2671	17	47	0	0	A_22_P00002460	lnc-C15orf41-3:1	12196	328.203	1.465039e+000	1.469716e+000	26	30	4.896895e+000	0	0	0	0	0	0	0.223069	0	0	28.1191	29.739
DATA	2672	17	48	0	0	A_24_P150068	NM_213621	12217.4	328	8.845441e+000	1.710381e+000	33	30	5.293474e+000	0	0	0	0	0	0	8.06559	1	1	29.1201	30.1525
DATA	2673	17	49	0	0	A_33_P3383556	NM_174975	12238.4	328	1.556025e+000	1.466660e+000	29	30	5.699335e+000	0	0	0	0	0	0	1.4242	1	0	30	30.1185
DATA	2674	17	50	0	0	A_24_P100996	NM_213599	12259.5	328	1.448421e+000	1.459603e+000	27.5	30	6.116419e+000	0	0	0	0	0	0	1.28919	0	0	30	30.2125
DATA	2675	17	51	0	0	A_33_P3359160	NM_001267608	12281.1	327.567	7.334079e+001	7.475494e+000	93	30	6.320401e+000	0	0	0	0	0	0	67.6477	1	1	25.7804	30.2691
DATA	2676	17	52	0	0	A_19_P00801823	TCONS_l2_00028399	12302.4	327.788	2.741210e+001	3.097182e+000	52.5	30	6.716503e+000	0	0	0	0	0	0	25.3813	1	1	24.6442	30.6552
DATA	2677	17	53	0	0	A_33_P3423721	NM_001271605	12323	327.797	9.440962e+003	9.440973e+002	8457	29	6.417880e+000	0	0	0	0	0	0	8774.06	1	1	28.1191	30.1581
DATA	2678	17	54	0	0	A_22_P00005503	lnc-DZIP1-3:1	12344	327.797	1.426519e+000	1.389155e+000	26	29	5.958887e+000	0	0	0	0	0	0	0.898808	0	0	30	30.0341
DATA	2679	17	55	0	0	A_33_P3251932	NM_207002	12366.1	327.316	1.146607e+003	1.146696e+002	1094	29	5.526357e+000	0	0	0	0	0	0	1073.9	1	1	25.7804	29.5234
DATA	2680	17	56	0	0	A_33_P3789327	AV755695	12386.5	327.944	5.234110e+000	1.513435e+000	31	29	5.239896e+000	0	0	0	0	0	0	4.92002	1	0	30	29.1293
DATA	2681	17	57	0	0	A_22_P00015995	NM_144582	12407.5	327.676	3.975817e+000	1.469567e+000	30	28	5.097951e+000	0	0	0	0	0	0	3.75119	1	0	30	28.4549
DATA	2682	17	58	0	0	A_19_P00319044	NR_110256	12428.8	327.522	1.405184e+000	1.409474e+000	25	29	5.583570e+000	0	0	0	0	0	0	-1.61692	0	0	27.0811	28.8249
DATA	2683	17	59	0	0	A_24_P50437	ENST00000472161	12449.9	327.603	1.158126e+003	1.158211e+002	1071	29	5.829911e+000	0	0	0	0	0	0	1100.84	1	1	25.7804	29.012
DATA	2684	17	60	0	0	A_21_P0009456	lnc-SLC35G4-2:1	12471	327.5	1.394917e+000	1.403704e+000	29	29	5.830592e+000	0	0	0	0	0	0	1.07482	0	0	30	28.7621
DATA	2685	17	61	0	0	A_24_P55250	NM_016063	12491.7	327.638	7.722252e+001	7.847104e+000	103	29	6.039036e+000	0	0	0	0	0	0	73.9328	1	1	25.5572	28.6992
DATA	2686	17	62	0	0	A_23_P111132	NM_005345	12512.8	327.298	9.738291e+001	9.836889e+000	120	29	5.958176e+000	0	0	0	0	0	0	93.5668	1	1	25.3321	28.9882
DATA	2687	17	63	0	0	A_33_P3420035	NM_181489	12534.5	327.269	2.055480e+002	2.060135e+001	229.5	29	6.098000e+000	0	0	0	0	0	0	198.209	1	1	24.4106	28.8202
DATA	2688	17	64	0	0	A_23_P20480	NM_018310	12555	327.114	1.338312e+001	1.922079e+000	39	29	5.988728e+000	0	0	0	0	0	0	12.9488	1	1	20.591	29.2602
DATA	2689	17	65	0	0	A_33_P3259440	NM_001038640	12577	327.5	1.370508e+000	1.376665e+000	28	30	5.840793e+000	0	0	0	0	0	0	0.715416	0	0	30	29.485
[truncated: 9,009,423 more chars]
