# Supplementary material for: An unexpected role of neutrophils in clearing apoptotic hepatocytes in vivo
Source: eLife. 2023 Sep 20;12:RP86591. doi: 10.7554/eLife.86591 (PMC10511239; doi:10.7554/eLife.86591)
Supplement: Figure 7—source data 1. [file elife-86591-fig7-data1.zip › figure 7 source data 1/normal human 2.txt]

TYPE	text	text	text	integer	text	float	float	text	integer	text	text	integer	integer	integer	integer	float	float	float	float	float	float	text	text	text	text	text	text	text	text	text	text	text	integer	integer	integer	text	integer	boolean
FEPARAMS	Protocol_Name	Protocol_date	Scan_ScannerName	Scan_NumChannels	Scan_Date	Scan_MicronsPerPixelX	Scan_MicronsPerPixelY	Scan_OriginalGUID	Scan_NumScanPass	Grid_Name	Grid_Date	Grid_NumSubGridRows	Grid_NumSubGridCols	Grid_NumRows	Grid_NumCols	Grid_RowSpacing	Grid_ColSpacing	Grid_OffsetX	Grid_OffsetY	Grid_NomSpotWidth	Grid_NomSpotHeight	Grid_GenomicBuild	FeatureExtractor_Barcode	FeatureExtractor_Sample	FeatureExtractor_ScanFileName	FeatureExtractor_ArrayName	FeatureExtractor_ScanFileGUID	FeatureExtractor_DesignFileName	FeatureExtractor_ExtractionTime	FeatureExtractor_UserName	FeatureExtractor_ComputerName	FeatureExtractor_Version	FeatureExtractor_IsXDRExtraction	FeatureExtractor_ColorMode	FeatureExtractor_QCReportType	DyeNorm_NormFilename	DyeNorm_NormNumProbes	Grid_IsGridFile
DATA	GE1_1200_Jun14 (Read Only)	16-Jun-2014 14:30	Agilent Technologies G5761A SG17409101	1	03-29-2019 09:31:50	3	3	2d8849c5-811a-40c7-9fae-26b944bf07a2	2	072363_D_F_20150612	12-Jun-2015 00:00	1	1	384	164	36.6617	31.745	0	18.3309	30	30	hg19:GRCh37:Feb2009	257236320045_1_4		D:\GE RNA\JZ201902181934\\SG17409101_257236320045_S001.tif	SG17409101_257236320045_S001	2d8849c5-811a-40c7-9fae-26b944bf07a2	072363_D_F_20150612.xml	29-Mar-2019 09:51:37	admin	DESKTOP-6Q13DMJ	12.0.3.2	0	0	0		0	0
*
TYPE	float	float	float	integer	integer	float	float	float	integer	float	float	float	integer	float	float	integer	integer	integer	integer	integer	float	float	float	integer	float	float	float	float	float	integer	integer	float	float	float	float	float	integer	float	float	float	float	integer	float	float	float	float	float	integer	float	float	float	float	float	float	float	integer	float	integer	float	float	float	float	integer	float	float	float	float	text	float	float	float	float	float	float	float	float	float	float	float	float	float	float	float	float	float	float	float	float	float	integer	integer	integer	integer	float	integer	text	integer	text	float	float	float	boolean	float	float	boolean	float	boolean	float	boolean	float	boolean	float	boolean	float	boolean	float	boolean	float	boolean	float	boolean	float	boolean
STATS	gDarkOffsetAverage	gDarkOffsetMedian	gDarkOffsetStdDev	gDarkOffsetNumPts	gSaturationValue	gAvgSig2BkgeQC	gAvgSig2BkgNegCtrl	gRatioSig2BkgeQC_NegCtrl	gNumSatFeat	gLocalBGInlierNetAve	gLocalBGInlierAve	gLocalBGInlierSDev	gLocalBGInlierNum	gGlobalBGInlierAve	gGlobalBGInlierSDev	gGlobalBGInlierNum	gNumFeatureNonUnifOL	gNumPopnOL	gNumNonUnifBGOL	gNumPopnBGOL	gOffsetUsed	gGlobalFeatInlierAve	gGlobalFeatInlierSDev	gGlobalFeatInlierNum	AnyColorPrcntFeatNonUnifOL	AnyColorPrcntBGNonUnifOL	AnyColorPrcntFeatPopnOL	AnyColorPrcntBGPopnOL	TotalPrcntFeatOL	gNumNegBGSubFeat	gNonCtrlNumNegFeatBGSubSig	gSpatialDetrendRMSFit	gSpatialDetrendRMSFilteredMinusFit	gSpatialDetrendSurfaceArea	gSpatialDetrendVolume	gSpatialDetrendAveFit	gNonCtrlNumSatFeat	gNonCtrl99PrcntNetSig	gNonCtrl50PrcntNetSig	gNonCtrl1PrcntNetSig	gNonCtrlMedPrcntCVBGSubSig	gCtrleQCNumSatFeat	gCtrleQC99PrcntNetSig	gCtrleQC50PrcntNetSig	gCtrleQC1PrcntNetSig	geQCMedPrcntCVBGSubSig	geQCSig2BkgLow2	gNegCtrlNumInliers	gNegCtrlAveNetSig	gNegCtrlSDevNetSig	gNegCtrlAveBGSubSig	gNegCtrlSDevBGSubSig	gAveNumPixOLLo	gAveNumPixOLHi	gPixCVofHighSignalFeat	gNumHighSignalFeat	AddErrorEstimateGreen	TotalNumFeatures	ROIHeight	ROIWidth	CentroidDiffX	CentroidDiffY	NumFoundFeat	MaxNonUnifEdges	MaxSpotNotFoundEdges	gMultDetrendRMSFit	gMultDetrendSurfaceAverage	eQCLowSigName2	eQCOneColorLogLowSignal	eQCOneColorLogLowSignalError	eQCOneColorLogHighSignal	eQCOneColorLinFitLogLowConc	eQCOneColorLinFitLogLowSignal	eQCOneColorLinFitLogHighConc	eQCOneColorLinFitLogHighSignal	eQCOneColorLinFitSlope	eQCOneColorLinFitIntercept	eQCOneColorLinFitRSQ	eQCOneColorSpikeDetectionLimit	gNonCtrl50PrcntBGSubSig	gCtrleQC50PrcntBGSubSig	gMedPrcntCVProcSignal	geQCMedPrcntCVProcSignal	gOutlierFlagger_Auto_FeatB_Term	gOutlierFlagger_Auto_FeatC_Term	gOutlierFlagger_Auto_BgndB_Term	gOutlierFlagger_Auto_BgndC_Term	OutlierFlagger_FeatChiSq	OutlierFlagger_BgndChiSq	GriddingStatus	IsGoodGrid	NumGeneNonUnifOL	TotalNumberOfReplicatedGenes	gPercentileIntensityProcessedSignal	ExtractionStatus	QCMetricResults	gNonCtrlNumWellAboveBG	ImageDepth	AFHold	gPMTVolts	GlassThickness	GridHasBeenOptimized	gNegCtrlSpread	Metric_IsGoodGrid	Metric_IsGoodGrid_IsInRange	Metric_AnyColorPrcntFeatNonUnifOL	Metric_AnyColorPrcntFeatNonUnifOL_IsInRange	Metric_gNegCtrlAveNetSig	Metric_gNegCtrlAveNetSig_IsInRange	Metric_gNegCtrlAveBGSubSig	Metric_gNegCtrlAveBGSubSig_IsInRange	Metric_gNegCtrlSDevBGSubSig	Metric_gNegCtrlSDevBGSubSig_IsInRange	Metric_gSpatialDetrendRMSFilteredMinusFit	Metric_gSpatialDetrendRMSFilteredMinusFit_IsInRange	Metric_gNonCntrlMedCVProcSignal	Metric_gNonCntrlMedCVProcSignal_IsInRange	Metric_gE1aMedCVProcSignal	Metric_gE1aMedCVProcSignal_IsInRange	Metric_absGE1E1aSlope	Metric_absGE1E1aSlope_IsInRange	Metric_DetectionLimit	Metric_DetectionLimit_IsInRange
DATA	10	10	0.772136	65536	779514	1.09604	0.801342	1.36776	0	22.9062	32.9062	3.71371	62976	32.9062	3.71371	62976	2	137	0	0	10	465.109	4659.15	62837	0.00317581	0	0.217543	0	0.00328402	15545	14493	0.879924	1.52441	1.00044	3.15846	29.1479	0	7703.43	22.2093	15.4286	12.6278	0	35.7381	19.75	15.4474	-1	0.998788	305	17.9191	1.59529	-1.22336	1.33075	0.116711	0.810626	0.0666705	586	1.52441	62976	3.75915	6.34859	0.631348	0.550228	37895	0	0.541667	0.0953075	1.00435	(+)E1A_r60_3	0	0	0	0	0	0	0	0	0	0	-1	2.87768	0.56105	5.85839	-1	535.814	24.0587	87.8588	32.9673	2.3017	1.2874	0	1	2	58201	30.621	1	ExtractionEvaluate	23588	20 Bit	0	364.747	994.536	0	4.35316	1	1	0.00317581	1	17.9191	1	-1.22336	1	1.33075	1	1.52441	1	5.85839	1	-1	0	0	0	-1	0
*
TYPE	integer	integer	integer	integer	integer	text	text	float	float	float	float	float	float	float	boolean	boolean	boolean	boolean	boolean	boolean	float	boolean	boolean	float	float
FEATURES	FeatureNum	Row	Col	SubTypeMask	ControlType	ProbeName	SystematicName	PositionX	PositionY	gProcessedSignal	gProcessedSigError	gMedianSignal	gBGMedianSignal	gBGPixSDev	gIsSaturated	gIsFeatNonUnifOL	gIsBGNonUnifOL	gIsFeatPopnOL	gIsBGPopnOL	IsManualFlag	gBGSubSignal	gIsPosAndSignif	gIsWellAboveBG	SpotExtentX	gBGMeanSignal
DATA	1	1	1	260	1	GE_BrightCorner	GE_BrightCorner	16513.4	225.556	1.416479e+005	1.416479e+004	128452	27	5.553824e+000	0	0	0	0	0	0	128976	1	1	28.1191	27.2834
DATA	2	1	2	66	1	DarkCorner	DarkCorner	16534.4	225.027	1.680864e+000	1.685995e+000	27	28	5.644606e+000	0	0	0	0	0	0	-0.0735767	0	0	29.1201	27.9488
DATA	3	1	3	66	1	DarkCorner	DarkCorner	16555.6	225.027	1.692273e+000	1.697440e+000	25	28	5.693201e+000	0	0	0	0	0	0	-1.98584	0	0	30	28.5243
DATA	4	1	4	0	0	A_21_P0014386	A_21_P0014386	16576.6	225	4.346435e+000	1.762516e+000	30.5	29	5.646652e+000	0	0	0	0	0	0	3.87904	1	0	30	28.7614
DATA	5	1	5	0	0	A_33_P3396872	NM_001105533	16597.8	225.194	1.712931e+000	1.722113e+000	26	29	5.527560e+000	0	0	0	0	0	0	1.03465	0	0	30	28.7533
DATA	6	1	6	0	0	A_33_P3267760	ENST00000378463	16619	225.203	1.722147e+000	1.727405e+000	24	29	5.512103e+000	0	0	0	0	0	0	-2.9467	0	0	30	28.7726
DATA	7	1	7	0	0	A_32_P194264	NM_001008708	16640.8	225.733	1.046651e+001	2.027489e+000	36	29	5.550532e+000	0	0	0	0	0	0	9.18844	1	1	26.2212	28.9193
DATA	8	1	8	0	0	A_23_P153745	NM_006332	16661.5	225.379	9.653390e+003	9.653406e+002	8315	28	5.579376e+000	0	0	0	0	0	0	8438.83	1	1	27.2919	28.7757
DATA	9	1	9	0	0	A_33_P3352837	A_33_P3352837	16682.5	225	1.745304e+000	1.750632e+000	25.5	29	5.687507e+000	0	0	0	0	0	0	-0.194453	0	0	30	28.826
DATA	10	1	10	0	0	A_21_P0011260	ENST00000618272	16703.6	225	1.751653e+000	1.757001e+000	25	29	5.706081e+000	0	0	0	0	0	0	-3.02352	0	0	29.1201	28.8637
DATA	11	1	11	0	0	A_33_P3235816	ENST00000436258	16724.6	225	1.757299e+000	1.762664e+000	26	29	5.687959e+000	0	0	0	0	0	0	-0.561866	0	0	29.1201	28.7112
DATA	12	1	12	0	0	A_21_P0014180	ENST00000474396	16746	225.203	1.781778e+000	1.776815e+000	27	28	5.699733e+000	0	0	0	0	0	0	1.53641	1	0	30	28.6426
DATA	13	1	13	0	0	A_24_P944991	NM_173829	16767	225.203	3.212893e+000	1.801111e+000	27	28	5.546144e+000	0	0	0	0	0	0	2.76362	1	0	30	28.5249
DATA	14	1	14	0	0	A_21_P0006507	lnc-ARMCX4-1:1	16788.4	225	1.770532e+000	1.775937e+000	27	28	5.569347e+000	0	0	0	0	0	0	-0.502894	0	0	30	28.4183
DATA	15	1	15	0	0	A_23_P208706	NM_138764	16808.9	225.267	1.145753e+002	1.159484e+001	120	28	5.577874e+000	0	0	0	0	0	0	98.171	1	1	26.4388	28.3552
DATA	16	1	16	0	0	A_33_P3388806	NM_001199327	16830.6	225	1.776234e+000	1.781656e+000	25	28	5.328507e+000	0	0	0	0	0	0	-2.75225	0	0	30	28.253
DATA	17	1	17	0	0	A_33_P3324839	NM_006772	16852.1	225.394	9.700645e+000	2.030543e+000	34.5	28	5.334819e+000	0	0	0	0	0	0	8.28983	1	1	19.1492	28.2674
DATA	18	1	18	0	0	A_24_P333494	NM_018994	16872.6	224.885	1.029806e+002	1.045162e+001	119	28	5.311278e+000	0	0	0	0	0	0	87.9448	1	1	26.2212	28.4365
DATA	19	1	19	0	0	A_22_P00006274	NR_109772	16894.2	225	1.780566e+000	1.786073e+000	27	29	5.531695e+000	0	0	0	0	0	0	0.135807	0	0	30	28.7472
DATA	20	1	20	0	0	A_23_P161615	ENST00000534785	16915.4	225	5.211423e+000	1.860855e+000	31	29	5.602200e+000	0	0	0	0	0	0	4.44713	1	0	29.1201	28.8983
DATA	21	1	21	0	0	A_33_P3384958	NM_014839	16936.5	225	2.848226e+001	3.362023e+000	52	29	5.639702e+000	0	0	0	0	0	0	24.3066	1	1	29.1201	28.8653
DATA	22	1	22	0	0	A_22_P00018955	lnc-SOX11-1:1	16957.6	225	1.780265e+000	1.785700e+000	24.5	29	5.690523e+000	0	0	0	0	0	0	-2.95785	0	0	30	28.8049
DATA	23	1	23	0	0	A_22_P00009547	NR_126414	16978.6	225	1.779237e+000	1.785690e+000	28	28	5.622932e+000	0	0	0	0	0	0	0.515758	0	0	30	28.7566
DATA	24	1	24	0	0	A_23_P218331	NM_001017916	17000.2	224.969	7.166611e+001	7.385115e+000	87	28	5.658465e+000	0	0	0	0	0	0	61.267	1	1	27.2919	28.7767
DATA	25	1	25	0	0	A_33_P6455786	NM_058172	17021.4	224.9	2.965980e+002	2.971324e+001	279	28	5.704661e+000	0	0	0	0	0	0	253.834	1	1	26.0017	28.7425
DATA	26	1	26	0	0	A_21_P0008705	lnc-POTEB-5:4	17042.4	225	6.079129e+000	1.879983e+000	31	28	5.668155e+000	0	0	0	0	0	0	5.20919	1	0	29.1201	28.7597
DATA	27	1	27	0	0	A_22_P00016526	ENST00000547094	17063.4	225	1.770925e+000	1.776332e+000	24.5	29	5.663292e+000	0	0	0	0	0	0	-3.02251	0	0	30	28.814
DATA	28	1	28	0	0	A_33_P3235207	NM_018018	17084.6	224.973	1.767896e+000	1.773293e+000	24	29	5.589441e+000	0	0	0	0	0	0	-3.87169	0	0	29.1201	28.8501
DATA	29	1	29	0	0	A_33_P3330991	XR_248772	17106	225.131	3.464270e+001	3.890218e+000	57	28	5.547167e+000	0	0	0	0	0	0	29.8372	1	1	26.8687	28.8033
DATA	30	1	30	0	0	A_33_P3374299	NM_173561	17126.8	225	1.760882e+000	1.766258e+000	26	28	5.571212e+000	0	0	0	0	0	0	-1.36565	0	0	30	28.6923
DATA	31	1	31	0	0	A_33_P3274701	AK024162	17148	224.797	1.756856e+000	1.762219e+000	25	28	5.260924e+000	0	0	0	0	0	0	-2.4637	0	0	30	28.5231
DATA	32	1	32	0	0	A_23_P83436	NM_000285	17168.9	225.237	2.729902e+002	2.735558e+001	251.5	29	5.568044e+000	0	0	0	0	0	0	236.701	1	1	26.6546	28.7986
DATA	33	1	33	0	0	A_33_P3243138	NM_182704	17190.4	225	1.748119e+000	1.753456e+000	24.5	29	5.603983e+000	0	0	0	0	0	0	-2.58687	0	0	30	28.7461
DATA	34	1	34	0	0	A_22_P00008018	ENST00000579045	17211.5	225	1.743363e+000	1.748685e+000	26	29	5.562351e+000	0	0	0	0	0	0	-0.839188	0	0	30	28.7647
DATA	35	1	35	0	0	A_22_P00003937	ENST00000569945	17232.6	225	1.738380e+000	1.743687e+000	24	29	5.545963e+000	0	0	0	0	0	0	-2.73226	0	0	29.1201	28.8339
DATA	36	1	36	0	1	ERCC-00109_120	DQ854998	17254	224.797	1.733086e+000	1.738377e+000	25	29	5.508265e+000	0	0	0	0	0	0	-0.936688	0	0	30	28.7296
DATA	37	1	37	0	0	A_33_P3293593	NM_152479	17275	224.797	1.727733e+000	1.733007e+000	26	28	5.263936e+000	0	0	0	0	0	0	-0.375991	0	0	30	28.4001
DATA	38	1	38	0	0	A_22_P00008389	NM_001145545	17296.3	224.9	1.722143e+000	1.727401e+000	24.5	28	5.318006e+000	0	0	0	0	0	0	-2.61397	0	0	28.3221	28.3305
DATA	39	1	39	0	0	A_21_P0012208	lnc-C21orf58-1:1	17317.4	225	1.716451e+000	1.722058e+000	27	28	5.542782e+000	0	0	0	0	0	0	0.315028	0	0	29.1201	28.4472
DATA	40	1	40	0	0	A_23_P101084	NM_032598	17338.5	225	5.494313e+000	1.801627e+000	32	28	5.594952e+000	0	0	0	0	0	0	4.88142	1	0	30	28.3881
DATA	41	1	41	0	0	A_23_P162120	NM_006185	17359.6	225	1.449107e+001	2.241270e+000	40	28	5.376156e+000	0	0	0	0	0	0	12.9199	1	1	29.1201	28.3661
DATA	42	1	42	0	0	A_24_P291426	NM_016316	17380.9	224.412	1.398004e+001	2.203732e+000	38	28	5.345083e+000	0	0	0	0	0	0	12.51	1	1	24.1747	28.3623
DATA	43	1	43	0	0	A_32_P99311	NM_181756	17402	224.797	1.692198e+000	1.697364e+000	24	28	5.340700e+000	0	0	0	0	0	0	-2.7412	0	0	28.1191	28.319
DATA	44	1	44	0	0	A_21_P0011409	TCONS_l2_00009502	17423.1	224.75	8.520431e+000	1.893585e+000	35.5	28	5.599741e+000	0	0	0	0	0	0	7.68074	1	1	30	28.2795
DATA	45	1	45	0	0	A_24_P198629	NM_001040616	17444.7	224.204	3.262004e+001	3.671243e+000	55	28	5.575518e+000	0	0	0	0	0	0	29.5208	1	1	24.6442	28.1576
DATA	46	1	46	0	0	A_19_P00322925	ENST00000607519	17465.4	224.973	9.075463e+000	1.907884e+000	34	28	5.614379e+000	0	0	0	0	0	0	8.24373	1	1	29.1201	28.2837
DATA	47	1	47	0	0	A_22_P00025188	ENST00000512831	17486.6	224.973	1.666622e+000	1.671710e+000	26	28	5.550382e+000	0	0	0	0	0	0	-1.71639	0	0	30	28.2902
DATA	48	1	48	0	0	A_23_P52610	NM_000107	17507.4	224.035	1.905468e+002	1.912730e+001	198.5	28	5.600191e+000	0	0	0	0	0	0	174.439	1	1	25.1049	28.2492
DATA	49	1	49	0	0	A_22_P00004622	lnc-CST7-2:1	17529	224.797	1.653498e+000	1.658546e+000	26	28	5.616008e+000	0	0	0	0	0	0	-1.97419	0	0	28.1191	28.3171
DATA	50	1	50	0	0	A_23_P2814	NM_005905	17550	224.797	1.646989e+000	1.658827e+000	29.5	28	5.535969e+000	0	0	0	0	0	0	1.38557	0	0	30	28.2323
DATA	51	1	51	0	0	A_23_P140602	NM_001033088	17571	224.3	4.734825e+001	5.012592e+000	70	28	5.538381e+000	0	0	0	0	0	0	43.8652	1	1	26.2212	28.168
DATA	52	1	52	0	0	A_33_P3276112	lnc-CTD-2517M22.14.1-1:3	17592.5	224.676	5.393775e+000	1.725284e+000	33	28	5.540479e+000	0	0	0	0	0	0	5.01726	1	0	30	28.2788
DATA	53	1	53	0	0	A_21_P0012896	TCONS_l2_00022830	17613.5	224.676	1.627334e+000	1.640004e+000	28.5	28	5.545804e+000	0	0	0	0	0	0	1.48263	0	0	30	28.208
DATA	54	1	54	0	0	A_22_P00010379	lnc-MYL12A-1:1	17634.8	224.522	1.620788e+000	1.625736e+000	23	28	5.539892e+000	0	0	0	0	0	0	-4.10629	0	0	27.0811	28.2211
DATA	55	1	55	0	0	A_23_P210939	NM_181468	17655.8	224.5	4.305239e+002	4.308283e+001	437	28	5.564194e+000	0	0	0	0	0	0	405.296	1	1	25.7804	28.2027
DATA	56	1	56	0	0	A_24_P349039	NM_020754	17677	224.5	5.748989e+000	1.712246e+000	33	28	5.618076e+000	0	0	0	0	0	0	5.43374	1	0	30	28.1942
DATA	57	1	57	0	0	A_24_P143686	NM_001080394	17698.3	224.609	8.303434e+000	1.808330e+000	36	28	5.636490e+000	0	0	0	0	0	0	7.87951	1	1	27.2919	28.3169
DATA	58	1	58	0	0	A_23_P115346	NM_006893	17719.4	224.298	5.304581e+001	5.540668e+000	76.5	28	5.586816e+000	0	0	0	0	0	0	50.5355	1	1	25.1049	28.3862
DATA	59	1	59	0	0	A_22_P00010590	ENST00000553534	17740.5	224.676	1.589056e+000	1.593907e+000	25	28	5.610723e+000	0	0	0	0	0	0	-1.25371	0	0	30	28.4711
DATA	60	1	60	0	0	A_22_P00014892	ENST00000521326	17761.4	224.4	8.969377e+001	9.108833e+000	112	28	5.642322e+000	0	0	0	0	0	0	86.1125	1	1	25.7804	28.431
DATA	61	1	61	0	0	A_21_P0014148	XR_108599	17783	224.5	1.576790e+000	1.581604e+000	26	28	5.336973e+000	0	0	0	0	0	0	-2.95864	0	0	30	28.4601
DATA	62	1	62	0	0	A_21_P0012259	TCONS_l2_00017650	17804	224.5	1.570866e+000	1.575661e+000	26	28	5.393227e+000	0	0	0	0	0	0	-1.36974	0	0	30	28.4413
DATA	63	1	63	0	0	A_33_P3237393	NM_001300778	17825.2	224.522	1.564977e+000	1.569754e+000	25	28	5.692676e+000	0	0	0	0	0	0	-3.15274	0	0	27.0811	28.4187
DATA	64	1	64	0	0	A_23_P251486	NM_006438	17846.4	224.586	1.559206e+000	1.563966e+000	27.5	28	5.381689e+000	0	0	0	0	0	0	-0.145513	0	0	27.501	28.3833
DATA	65	1	65	0	0	A_33_P3227880	NM_001197247	17867.8	224.5	1.423495e+002	1.431998e+001	165	28	5.630787e+000	0	0	0	0	0	0	139.26	1	1	25.7804	28.3503
DATA	66	1	66	0	0	A_33_P3267305	NM_173595	17888.9	224.5	1.273885e+002	1.283313e+001	149	28	5.552639e+000	0	0	0	0	0	0	125.068	1	1	26.2212	28.3603
DATA	67	1	67	0	0	A_22_P00017513	lnc-WDFY2-1:1	17910	224.5	6.388942e+000	1.673977e+000	33	28	5.222718e+000	0	0	0	0	0	0	6.29457	1	0	26.2212	28.2887
DATA	68	1	68	0	0	A_21_P0005768	NR_126028	17931	224.5	1.537292e+000	1.541985e+000	25.5	28	5.256734e+000	0	0	0	0	0	0	-1.88443	0	0	30	28.3189
DATA	69	1	69	0	0	A_21_P0013237	lnc-VKORC1L1-2:1	17952.2	224.5	1.532124e+000	1.536801e+000	24	28	5.570323e+000	0	0	0	0	0	0	-2.91911	0	0	30	28.3473
DATA	70	1	70	0	0	A_21_P0003068	lnc-RP11-433C9.2.1-1:2	17973.3	224.5	1.527091e+000	1.531753e+000	24.5	28	5.617078e+000	0	0	0	0	0	0	-3.30649	0	0	30	28.2565
DATA	71	1	71	0	0	A_33_P3333642	ENST00000399003	17994.5	224.157	1.367070e+002	1.375570e+001	163	28	5.659266e+000	0	0	0	0	0	0	136.491	1	1	24.1747	28.3061
DATA	72	1	72	0	0	A_24_P42557	NM_001018036	18015.7	224.5	1.517409e+000	1.522041e+000	26	28	5.687060e+000	0	0	0	0	0	0	-0.774235	0	0	30	28.3265
DATA	73	1	73	0	0	A_21_P0014207	XR_242321	18037	224.5	1.512764e+000	1.517382e+000	22.5	28	5.757213e+000	0	0	0	0	0	0	-4.72474	0	0	30	28.5034
DATA	74	1	74	0	0	A_22_P00021565	ENST00000531523	18058	224.286	1.734059e+003	1.734125e+002	1715	28	5.724310e+000	0	0	0	0	0	0	1747.2	1	1	25.3321	28.5283
DATA	75	1	75	0	0	A_21_P0000102	NM_001190470	18080	224.312	7.986191e+003	7.986205e+002	7991	28	5.711234e+000	0	0	0	0	0	0	8070.8	1	1	26.6546	28.5695
DATA	76	1	76	0	0	A_24_P401090	ENST00000442006	18100.3	224.5	1.499842e+000	1.504421e+000	25	28	5.591555e+000	0	0	0	0	0	0	-2.50106	0	0	30	28.6978
DATA	77	1	77	0	0	A_21_P0003288	ENST00000479244	18121.5	224.5	1.495818e+000	1.500385e+000	24	28	5.648471e+000	0	0	0	0	0	0	-2.71839	0	0	30	28.7988
DATA	78	1	78	0	0	A_24_P914625	NM_207406	18142.7	224.5	1.491951e+000	1.496506e+000	26	28	5.608709e+000	0	0	0	0	0	0	-1.61297	0	0	30	28.7323
DATA	79	1	79	0	0	A_33_P3393543	AL831916	18163.8	224.5	1.488253e+000	1.492797e+000	23.5	28	5.659013e+000	0	0	0	0	0	0	-4.06429	0	0	30	28.656
DATA	80	1	80	0	0	A_22_P00025856	ENST00000414038	18185	224.5	2.955213e+000	1.518284e+000	29	28	5.656337e+000	0	0	0	0	0	0	3.02498	1	0	30	28.7626
DATA	81	1	81	0	0	A_23_P10559	NM_001080395	18206.8	224.281	1.860590e+002	1.866513e+001	213	29	5.644785e+000	0	0	0	0	0	0	190.898	1	1	25.3321	28.7868
DATA	82	1	82	0	0	A_23_P109636	NM_015541	18227.7	224.58	3.369749e+001	3.681472e+000	60	28	5.673241e+000	0	0	0	0	0	0	34.6482	1	1	24.4106	28.6684
DATA	83	1	83	0	0	A_22_P00011325	lnc-OST4-2:3	18249.1	224.271	1.833206e+003	1.833266e+002	1899	28	5.648471e+000	0	0	0	0	0	0	1888.87	1	1	26.0017	28.5908
DATA	84	1	84	0	0	A_22_P00000881	NM_001010881	18269.6	224.414	1.472177e+000	1.476671e+000	24	28	5.747723e+000	0	0	0	0	0	0	-3.29909	0	0	27.501	28.5171
DATA	85	1	85	0	0	A_24_P143301	NM_181337	18290.8	224.5	1.469438e+000	1.474079e+000	27.5	28	5.671605e+000	0	0	0	0	0	0	0.221195	0	0	26.6546	28.6648
DATA	86	1	86	0	0	A_22_P00010333	ENST00000452888	18312	224.5	1.466879e+000	1.471387e+000	29	29	5.594819e+000	0	0	0	0	0	0	0.0979048	0	0	26.2212	28.7911
DATA	87	1	87	0	0	A_23_P215406	NM_018890	18333	224.5	6.219709e+001	6.390827e+000	93	29	5.588415e+000	0	0	0	0	0	0	64.5442	1	1	26.2212	28.81
DATA	88	1	88	0	0	A_22_P00011550	lnc-PCDH18-1:4	18354.3	224.5	1.462257e+000	1.466721e+000	24.5	28	5.550382e+000	0	0	0	0	0	0	-3.09593	0	0	30	28.5033
DATA	89	1	89	0	0	A_21_P0003096	lnc-IL5RA-3:1	18375.5	224.324	1.460191e+000	1.464649e+000	24	28	5.612800e+000	0	0	0	0	0	0	-4.19908	0	0	30	28.3205
DATA	90	1	90	0	0	A_21_P0013738	TCONS_l2_00030040	18396.6	224.414	1.458296e+000	1.462748e+000	27	28	5.596883e+000	0	0	0	0	0	0	-0.857788	0	0	30	28.3308
DATA	91	1	91	0	0	A_21_P0010286	lnc-PRDM15-1:1	18417.8	224.478	1.456560e+000	1.461006e+000	25	28	5.567827e+000	0	0	0	0	0	0	-1.58332	0	0	30	28.3508
DATA	92	1	92	0	0	A_24_P336113	NM_012295	18438.8	224.263	9.319555e+001	9.433137e+000	124	28	5.549719e+000	0	0	0	0	0	0	97.3438	1	1	25.3321	28.4274
DATA	93	1	93	0	0	A_33_P3373991	ENST00000437095	18460	224.5	5.970890e+000	1.575549e+000	33.5	28	5.350284e+000	0	0	0	0	0	0	6.24273	1	0	26.2212	28.3552
DATA	94	1	94	0	0	A_33_P3266619	ENST00000547602	18481.3	224.391	1.452334e+000	1.456768e+000	22	28	5.579007e+000	0	0	0	0	0	0	-4.99757	0	0	27.2919	28.3393
DATA	95	1	95	0	0	A_33_P3361412	NM_018420	18502.5	224.324	4.397433e+000	1.520652e+000	32	28	5.525832e+000	0	0	0	0	0	0	4.60504	1	0	27.0811	28.3083
DATA	96	1	96	0	0	A_33_P3349927	ENST00000467220	18523.5	224.324	1.450334e+000	1.454762e+000	26.5	28	5.577230e+000	0	0	0	0	0	0	-0.572571	0	0	27.0811	28.294
DATA	97	1	97	0	0	A_22_P00023880	lnc-ANKMY2-1:1	18544.7	224.391	1.449568e+000	1.453993e+000	23	28	5.558290e+000	0	0	0	0	0	0	-4.3342	0	0	30	28.272
DATA	98	1	98	0	0	A_22_P00002594	lnc-C19orf54-1:1	18566	224.5	1.448954e+000	1.453378e+000	26	28	5.594941e+000	0	0	0	0	0	0	-2.12264	0	0	30	28.1547
DATA	99	1	99	0	0	A_22_P00019357	lnc-UMPS-1:1	18587	224.5	1.448504e+000	1.452926e+000	24	28	5.628418e+000	0	0	0	0	0	0	-2.59248	0	0	26.2212	28.2674
DATA	100	1	100	0	0	A_22_P00009095	lnc-LHX2-2:1	18608.2	224.194	1.448200e+000	1.452621e+000	23	28	5.617243e+000	0	0	0	0	0	0	-4.78806	0	0	30	28.3137
DATA	101	1	101	0	0	A_24_P92952	NM_006015	18629.6	224.073	4.389653e+001	4.623713e+000	74	28	5.532475e+000	0	0	0	0	0	0	46.0706	1	1	25.5572	28.3523
DATA	102	1	102	0	0	A_32_P132317	NM_001033045	18650.9	224.288	4.187843e+001	4.432572e+000	73	28	5.293870e+000	0	0	0	0	0	0	43.9525	1	1	26.2212	28.3749
DATA	103	1	103	0	0	A_22_P00015375	ENST00000430650	18672.4	223.4	1.314459e+001	1.959047e+000	40	28	5.280997e+000	0	0	0	0	0	0	13.7943	1	1	19.1492	28.3805
DATA	104	1	104	0	0	A_32_P120604	BC029857	18693.1	224	1.267434e+002	1.275734e+001	161	28	5.225580e+000	0	0	0	0	0	0	132.981	1	1	27.2919	28.3357
DATA	105	1	105	0	0	A_23_P141044	NM_145271	18714.6	223.842	4.209333e+002	4.211841e+001	474.5	28	5.511207e+000	0	0	0	0	0	0	441.518	1	1	25.7804	28.3988
DATA	106	1	106	0	0	A_33_P3250356	NM_001162530	18735.2	224.194	1.449465e+000	1.454531e+000	27	28	5.604478e+000	0	0	0	0	0	0	0.452739	0	0	30	28.7346
DATA	107	1	107	0	0	A_21_P0003248	lnc-C3orf30-4:2	18756.4	224.027	1.450160e+000	1.454587e+000	25	28	5.289075e+000	0	0	0	0	0	0	-3.0369	0	0	30	28.4711
DATA	108	1	108	0	0	A_23_P310295	ENST00000420826	18777.4	224.208	1.266414e+001	1.929256e+000	40	28	5.637969e+000	0	0	0	0	0	0	13.2645	1	1	30	28.8706
DATA	109	1	109	0	0	A_23_P429449	NM_033119	18798.6	224	1.451932e+000	1.456364e+000	27	28	5.613752e+000	0	0	0	0	0	0	-0.880981	0	0	30	28.8675
DATA	110	1	110	0	0	A_24_P161581	NM_001145176	18820.5	223.842	8.012749e+001	8.144223e+000	114	28	5.558914e+000	0	0	0	0	0	0	83.8072	1	1	25.7804	28.7218
DATA	111	1	111	0	0	A_22_P00011282	NR_036678	18841	224.203	1.454211e+000	1.458650e+000	26	28	5.504825e+000	0	0	0	0	0	0	-2.54185	0	0	30	28.777
DATA	112	1	112	0	0	A_23_P121806	NM_021204	18862.1	223.745	2.626705e+001	3.005160e+000	56	28	5.250159e+000	0	0	0	0	0	0	27.427	1	1	25.1049	28.4832
DATA	113	1	113	0	0	A_21_P0007692	XR_424331	18884	224.02	1.331271e+001	1.976876e+000	41	28	5.228602e+000	0	0	0	0	0	0	13.8865	1	1	23.696	28.4629
DATA	114	1	114	0	0	A_23_P207400	NM_007300	18904.5	223.273	9.491698e+000	1.743811e+000	36	28	5.222199e+000	0	0	0	0	0	0	9.89105	1	1	22.7082	28.4808
DATA	115	1	115	0	0	A_21_P0009956	ENST00000428529	18925.6	224	1.460067e+000	1.464528e+000	28	28	5.255608e+000	0	0	0	0	0	0	0.0361734	0	0	30	28.5179
DATA	116	1	116	0	0	A_23_P203841	NM_013449	18946.8	224.237	4.796773e+001	5.015870e+000	76	28	5.497815e+000	0	0	0	0	0	0	49.8698	1	1	26.2212	28.7681
DATA	117	1	117	0	0	A_22_P00012923	NR_121197	18968.6	223.879	4.605923e+001	4.834237e+000	76	28	5.560524e+000	0	0	0	0	0	0	47.8257	1	1	25.7804	28.6007
DATA	118	1	118	0	0	A_23_P117928	NM_014952	18989.6	223.611	9.746672e+001	9.856897e+000	127	28	5.345481e+000	0	0	0	0	0	0	101.077	1	1	24.4106	28.3652
DATA	119	1	119	0	0	A_21_P0007650	lnc-FAM101A-2:4	19010.4	224	1.467448e+000	1.471928e+000	25	28	5.335519e+000	0	0	0	0	0	0	-2.81077	0	0	30	28.3502
DATA	120	1	120	0	0	A_23_P120845	NM_005080	19032	223.22	5.655981e+002	5.657901e+001	586.5	28	5.340104e+000	0	0	0	0	0	0	584.958	1	1	25.7804	28.3509
DATA	121	1	121	0	0	A_22_P00010589	ENST00000555642	19052.6	224	1.471577e+000	1.476070e+000	24	28	5.330805e+000	0	0	0	0	0	0	-3.72037	0	0	29.1201	28.3929
DATA	122	1	122	0	0	A_21_P0001417	lnc-ATF3-1:4	19073.6	224	1.473719e+000	1.478218e+000	28	28	5.301454e+000	0	0	0	0	0	0	-0.56306	0	0	30	28.4072
DATA	123	1	123	0	0	A_23_P156708	NM_032470	19095	223.778	1.412117e+002	1.419856e+001	170	28	5.282993e+000	0	0	0	0	0	0	145.406	1	1	27.2919	28.3615
DATA	124	1	124	0	0	A_23_P252023	NM_175698	19116.2	224	1.478203e+000	1.482716e+000	24	28	5.587529e+000	0	0	0	0	0	0	-2.67761	0	0	30	28.3782
DATA	125	1	125	0	0	A_21_P0001507	lnc-PPAP2B-4:1	19137.4	224	1.480496e+000	1.485016e+000	26	28	5.631973e+000	0	0	0	0	0	0	-0.685825	0	0	30	28.443
DATA	126	1	126	0	0	A_21_P0012608	TCONS_l2_00020732	19158.5	224	1.482809e+000	1.487335e+000	27	28	5.661599e+000	0	0	0	0	0	0	-0.0631914	0	0	30	28.3954
DATA	127	1	127	0	0	A_33_P3357949	NM_004956	19179.6	224	1.485141e+000	1.489675e+000	26	28	5.654041e+000	0	0	0	0	0	0	-2.58002	0	0	30	28.4174
DATA	128	1	128	0	0	A_22_P00000283	ENST00000563734	19200.6	224	1.487471e+000	1.492012e+000	25	28	5.625472e+000	0	0	0	0	0	0	-2.05	0	0	30	28.6863
DATA	129	1	129	0	0	A_23_P255257	NM_015397	19222.4	223.638	4.065181e+003	4.065209e+002	3991	29	5.615884e+000	0	0	0	0	0	0	4146.82	1	1	25.3321	28.7708
DATA	130	1	130	0	0	A_33_P3220445	NM_001001419	19243.6	223.455	1.574576e+002	1.581674e+001	187	29	5.577469e+000	0	0	0	0	0	0	160.371	1	1	24.4106	28.7713
DATA	131	1	131	0	0	A_22_P00005226	NR_024149	19264.4	224	3.251371e+000	1.533943e+000	31	29	5.570174e+000	0	0	0	0	0	0	3.30628	1	0	30	28.8859
DATA	132	1	132	0	0	A_33_P3295098	ENST00000289135	19285.4	223.973	1.496816e+000	1.501385e+000	24	29	5.562659e+000	0	0	0	0	0	0	-3.54302	0	0	30	28.8463
DATA	133	1	133	0	0	A_22_P00014012	NR_110621	19306.6	223.973	1.499082e+000	1.503658e+000	26	29	5.574392e+000	0	0	0	0	0	0	-0.848724	0	0	30	28.943
DATA	134	1	134	0	0	A_23_P123672	NM_014290	19328.5	223.638	1.283669e+002	1.292472e+001	154	28	5.600827e+000	0	0	0	0	0	0	129.943	1	1	25.3321	29.0081
DATA	135	1	135	0	0	A_21_P0003616	lnc-LPHN3-3:1	19349	223.797	1.503457e+000	1.508046e+000	27.5	28	5.628539e+000	0	0	0	0	0	0	-0.146459	0	0	28.1191	28.8809
DATA	136	1	136	0	0	A_22_P00003128	lnc-C9orf131-1:1	19370	223.797	1.505543e+000	1.510139e+000	24	28	5.663463e+000	0	0	0	0	0	0	-3.30717	0	0	30	28.7767
DATA	137	1	137	0	0	A_33_P3259443	XR_109175	19391.4	224	1.507627e+000	1.512230e+000	26	28	5.342359e+000	0	0	0	0	0	0	-0.916092	0	0	30	28.3851
DATA	138	1	138	0	0	A_22_P00025675	lnc-VCL-1:1	19412.4	223.973	1.509551e+000	1.514159e+000	22	28	5.488325e+000	0	0	0	0	0	0	-4.51797	0	0	29.1201	28.3675
DATA	139	1	139	0	0	A_22_P00020019	ENST00000565401	19433.6	223.973	4.824952e+001	5.057511e+000	75	28	5.523806e+000	0	0	0	0	0	0	48.5171	1	1	29.1201	28.3908
DATA	140	1	140	0	0	A_22_P00002331	ENST00000530102	19454.6	224	1.513110e+000	1.517729e+000	24	28	5.335680e+000	0	0	0	0	0	0	-2.16637	0	0	30	28.3466
DATA	141	1	141	0	0	A_33_P3254590	NR_033868	19476	223.797	1.514683e+000	1.520247e+000	27.5	29	5.507193e+000	0	0	0	0	0	0	0.536217	0	0	30	28.7261
DATA	142	1	142	0	0	A_33_P3421163	NM_033285	19497.4	224.077	3.271360e+001	3.607603e+000	56	29	5.506235e+000	0	0	0	0	0	0	32.79	1	1	24.4106	28.9822
DATA	143	1	143	0	0	A_24_P288915	ENST00000445752	19518.3	223.94	2.341444e+001	2.792709e+000	49.5	29	5.465076e+000	0	0	0	0	0	0	23.4495	1	1	23.696	28.9747
DATA	144	1	144	0	0	A_33_P3417950	NM_005858	19539.7	223.182	2.278190e+002	2.283276e+001	261	29	5.534106e+000	0	0	0	0	0	0	228.013	1	1	24.6442	28.7839
DATA	145	1	145	0	0	A_33_P3241989	NM_001130715	19560.6	223.973	1.519634e+000	1.524273e+000	24.5	28	5.546396e+000	0	0	0	0	0	0	-1.70366	0	0	30	28.7063
DATA	146	1	146	0	0	A_33_P3414669	NM_183353	19582.5	223.316	3.065570e+001	3.423900e+000	58	28	5.288611e+000	0	0	0	0	0	0	30.6454	1	1	25.3321	28.2589
DATA	147	1	147	0	0	A_33_P3252394	NM_006705	19603.4	223.77	7.257188e+002	7.258792e+001	728	28	5.317603e+000	0	0	0	0	0	0	725.143	1	1	26.0017	28.3056
DATA	148	1	148	0	0	A_23_P62377	NM_001039582	19624	223.797	1.521340e+000	1.525984e+000	25	28	5.252792e+000	0	0	0	0	0	0	-0.993949	0	0	28.1191	28.3156
DATA	149	1	149	0	0	A_21_P0010441	lnc-KCNJ4-1:1	19645.2	223.806	1.521486e+000	1.526131e+000	24	28	5.357546e+000	0	0	0	0	0	0	-2.31832	0	0	28.5237	28.3422
DATA	150	1	150	0	0	A_33_P3763846	NM_001303252	19666.4	223.873	1.521407e+000	1.526052e+000	26.5	28	5.359101e+000	0	0	0	0	0	0	0.0138505	0	0	30	28.3465
DATA	151	1	151	0	0	A_21_P0012309	NR_002733	19687.5	223.944	1.521073e+000	1.525716e+000	24.5	28	5.518147e+000	0	0	0	0	0	0	-2.07238	0	0	30	28.28
DATA	152	1	152	0	0	A_19_P00319917	NR_038956	19708.6	223.873	4.127903e+000	1.579943e+000	30	28	5.545925e+000	0	0	0	0	0	0	4.12612	1	0	30	28.3912
DATA	153	1	153	0	1	ERCC-00134_68	DQ516739	19729.8	223.522	1.519395e+000	1.524033e+000	25	28	5.307396e+000	0	0	0	0	0	0	-1.96282	0	0	27.0811	28.3187
DATA	154	1	154	0	0	A_33_P3381851	NM_181688	19751.5	223.382	1.872154e+002	1.878336e+001	216	28	5.276528e+000	0	0	0	0	0	0	187.422	1	1	24.4106	28.4261
DATA	155	1	155	0	0	A_23_P71146	NM_006230	19772	223.5	1.108707e+001	1.882422e+000	39	29	5.564531e+000	0	0	0	0	0	0	11.1099	1	1	26.2212	28.7952
DATA	156	1	156	0	0	A_22_P00010187	ENST00000538640	19793.4	223.586	1.514794e+000	1.519418e+000	24	28	5.586944e+000	0	0	0	0	0	0	-2.04095	0	0	27.501	28.6929
DATA	157	1	157	0	0	A_21_P0000259	NR_002565	19814.5	223.676	1.532111e+001	2.156246e+000	41	28	5.565116e+000	0	0	0	0	0	0	15.3934	1	1	27.0811	28.6057
DATA	158	1	158	0	0	A_22_P00004353	ENST00000519306	19835.6	223.586	1.510040e+000	1.514650e+000	23	28	5.625050e+000	0	0	0	0	0	0	-3.02769	0	0	27.501	28.5613
DATA	159	1	159	0	0	A_21_P0001285	lnc-UTP11L-2:1	19856.8	223.522	1.507079e+000	1.511680e+000	27	28	5.541962e+000	0	0	0	0	0	0	-0.106003	0	0	30	28.2536
DATA	160	1	160	0	0	A_24_P930418	AK057533	19878	223.5	1.503740e+000	1.508330e+000	25	28	5.603360e+000	0	0	0	0	0	0	-1.50426	0	0	30	28.2231
DATA	161	1	161	0	0	A_22_P00016797	ENST00000555649	19899	223.5	1.500048e+000	1.504746e+000	25.5	28	5.627486e+000	0	0	0	0	0	0	0.190994	0	0	30	27.951
DATA	162	1	162	66	1	DarkCorner	DarkCorner	19920.2	223.522	1.495913e+000	1.500480e+000	23	27	5.668744e+000	0	0	0	0	0	0	-2.89317	0	0	30	27.6326
DATA	163	1	163	260	1	GE_BrightCorner	GE_BrightCorner	19942.2	223.5	1.226168e+005	1.226168e+004	125546	27	5.525559e+000	0	0	0	0	0	0	124970	1	1	25.7804	27.2267
DATA	164	1	164	260	1	GE_BrightCorner	GE_BrightCorner	19963.2	223.687	1.284808e+005	1.284808e+004	132397	27	5.459067e+000	0	0	0	0	0	0	131377	1	1	26.4388	26.8377
DATA	165	2	1	260	1	GE_BrightCorner	GE_BrightCorner	16523.4	232.033	1.403325e+005	1.403325e+004	127278	27	5.682026e+000	0	0	0	0	0	0	127034	1	1	25.5572	27.7996
DATA	166	2	2	66	1	DarkCorner	DarkCorner	16545	231.203	1.690369e+000	1.695530e+000	23	28	5.342420e+000	0	0	0	0	0	0	-3.40096	0	0	30	28.1899
DATA	167	2	3	0	0	A_22_P00007653	lnc-HEXA-1:1	16566	231.203	5.408941e+000	1.790130e+000	31	29	5.659970e+000	0	0	0	0	0	0	4.83189	1	0	30	28.902
DATA	168	2	4	0	0	A_21_P0007074	NR_120620	16587.4	231	1.711477e+000	1.716702e+000	26	29	5.546700e+000	0	0	0	0	0	0	-0.504089	0	0	30	29.0063
DATA	169	2	5	0	0	A_22_P00012683	lnc-QSOX2-1:10	16608.4	231.027	1.720931e+000	1.726185e+000	27	29	5.519470e+000	0	0	0	0	0	0	-0.473968	0	0	29.1201	28.8857
DATA	170	2	6	0	0	A_21_P0011230	ENST00000606973	16629.6	231.027	1.729666e+000	1.734947e+000	27	29	5.529557e+000	0	0	0	0	0	0	-0.319573	0	0	30	28.9628
DATA	171	2	7	0	0	A_33_P3589217	NM_001636	16650.6	231	3.616098e+002	3.620296e+001	342	29	5.579323e+000	0	0	0	0	0	0	316.268	1	1	30	28.9417
DATA	172	2	8	0	0	A_33_P3231739	NM_017770	16672	231.203	1.745144e+000	1.753381e+000	28	29	5.662433e+000	0	0	0	0	0	0	0.879221	0	0	28.1191	29.051
DATA	173	2	9	0	0	A_33_P3223467	NM_025054	16692.8	231.5	4.197697e+001	4.550631e+000	62.5	29	5.725607e+000	0	0	0	0	0	0	36.4168	1	1	25.7804	29.155
DATA	174	2	10	0	0	A_32_P57237	NM_000982	16714.9	231.421	4.530947e+004	4.530948e+003	38957	29	5.745669e+000	0	0	0	0	0	0	39170.6	1	1	25.7804	29.0119
DATA	175	2	11	0	0	A_21_P0010149	ENST00000415269	16735.4	231.027	1.762872e+000	1.768254e+000	25	29	5.704779e+000	0	0	0	0	0	0	-1.04239	0	0	30	28.8824
DATA	176	2	12	0	0	A_22_P00011426	lnc-PAM-4:1	16756.6	231.027	1.767487e+000	1.773638e+000	28.5	29	5.642564e+000	0	0	0	0	0	0	0.444814	0	0	30	28.8385
DATA	177	2	13	0	0	A_33_P3342481	THC2723408	16777.6	231	1.771447e+000	1.776855e+000	24	28	5.334122e+000	0	0	0	0	0	0	-1.35892	0	0	30	28.4591
DATA	178	2	14	0	0	A_23_P114689	NM_017707	16798.8	231	1.774829e+000	1.782852e+000	27	28	5.380909e+000	0	0	0	0	0	0	0.824938	0	0	30	28.4276
DATA	179	2	15	0	0	A_33_P3877992	NR_038881	16820	231.203	1.777693e+000	1.783120e+000	25	28	5.308809e+000	0	0	0	0	0	0	-1.69705	0	0	30	28.3823
DATA	180	2	16	0	0	A_22_P00023982	NR_126346	16841.4	231	1.779821e+000	1.791198e+000	27.5	28	5.302177e+000	0	0	0	0	0	0	1.24496	0	0	30	28.4737
DATA	181	2	17	0	0	A_33_P3381107	NM_001004478	16862.4	231	1.781439e+000	1.786877e+000	26	29	5.588866e+000	0	0	0	0	0	0	-2.33201	0	0	29.1201	28.8216
DATA	182	2	18	0	0	A_22_P00015234	lnc-SPACA3-1:1	16883.5	231	3.550479e+000	1.822879e+000	30	29	5.582547e+000	0	0	0	0	0	0	3.02711	1	0	30	28.8634
DATA	183	2	19	0	0	A_21_P0010897	TCONS_l2_00003715	16904.6	231	1.783092e+000	1.788535e+000	24	29	5.582958e+000	0	0	0	0	0	0	-2.44129	0	0	30	28.9892
DATA	184	2	20	0	0	A_32_P783	NM_000998	16925.9	231.536	2.367074e+004	2.367074e+003	19653.5	29	5.657633e+000	0	0	0	0	0	0	20172.2	1	1	25.7804	29.0947
DATA	185	2	21	0	0	A_21_P0003351	ENST00000503465	16947	230.797	1.782661e+000	1.788103e+000	25	29	5.654570e+000	0	0	0	0	0	0	-1.06191	0	0	30	29.0527
DATA	186	2	22	0	0	A_21_P0012145	lnc-SPTLC3-2:1	16968.4	231	1.781834e+000	1.787273e+000	25.5	29	5.674081e+000	0	0	0	0	0	0	-1.9354	0	0	30	28.9565
DATA	187	2	23	0	0	A_21_P0009361	lnc-SDK2-5:1	16989.9	230.531	1.174171e+001	2.137193e+000	35	29	5.671164e+000	0	0	0	0	0	0	10.0233	1	1	26.4388	28.8962
DATA	188	2	24	0	0	A_21_P0008555	lnc-C15orf48-1:4	17010.5	231	1.778755e+000	1.784185e+000	22.5	29	5.685411e+000	0	0	0	0	0	0	-4.20226	0	0	29.1201	28.9507
DATA	189	2	25	0	0	A_23_P76218	NM_053283	17031.6	231	1.776597e+000	1.782021e+000	25	29	5.691115e+000	0	0	0	0	0	0	-1.11153	0	0	29.1201	28.9544
DATA	190	2	26	0	0	A_22_P00012147	ENST00000512941	17052.6	231	1.774071e+000	1.779487e+000	23.5	29	5.705467e+000	0	0	0	0	0	0	-3.97291	0	0	30	28.9968
DATA	191	2	27	0	0	A_23_P120812	NM_020070	17074	230.571	1.412317e+001	1.954253e+000	38.5	29	5.609369e+000	0	0	0	0	0	0	12.1196	1	1	23.2073	28.9455
DATA	192	2	28	0	0	A_23_P29204	NM_016498	17095.4	231	2.247563e+001	2.862847e+000	46	29	5.615916e+000	0	0	0	0	0	0	19.3218	1	1	30	29.0162
DATA	193	2	29	0	0	A_33_P3281066	NM_001098402	17116.4	231	6.438850e+001	6.677611e+000	84	29	5.559475e+000	0	0	0	0	0	0	55.465	1	1	30	28.8867
DATA	194	2	30	0	0	A_23_P73637	NM_031273	17137.7	230.667	1.365394e+001	2.231989e+000	39	28.5	5.503199e+000	0	0	0	0	0	0	11.7885	1	1	24.1747	28.8195
DATA	195	2	31	0	0	A_23_P146497	NM_014811	17158.6	231	1.756210e+000	1.761572e+000	25	29	5.516720e+000	0	0	0	0	0	0	-2.1197	0	0	29.1201	28.8293
DATA	196	2	32	0	0	A_33_P3339197	A_33_P3339197	17179.6	231	1.751791e+000	1.757214e+000	27	29	5.579192e+000	0	0	0	0	0	0	0.140615	0	0	30	28.9568
DATA	197	2	33	0	0	A_21_P0009396	lnc-SEPT9-1:3	17201	230.797	7.911516e+000	1.922648e+000	32	29	5.577240e+000	0	0	0	0	0	0	6.88248	1	0	30	28.9121
DATA	198	2	34	0	0	A_23_P116898	NM_000014	17222	230.797	1.742093e+000	1.747412e+000	26.5	29	5.513542e+000	0	0	0	0	0	0	-1.23183	0	0	30	29.0487
DATA	199	2	35	0	0	A_24_P254965	NM_018486	17243.4	231	2.076874e+001	2.710859e+000	45	29	5.483706e+000	0	0	0	0	0	0	18.1722	1	1	30	28.9414
DATA	200	2	36	0	0	A_33_P3240951	NM_001280544	17264.4	230.973	1.731583e+000	1.738902e+000	27	29	5.478134e+000	0	0	0	0	0	0	0.737739	0	0	30	28.8926
DATA	201	2	37	0	0	A_33_P3376302	DA144211	17285.6	230.973	1.726050e+000	1.731320e+000	26	29	5.555031e+000	0	0	0	0	0	0	-0.817788	0	0	30	28.7804
DATA	202	2	38	0	0	A_24_P168760	NM_004286	17307.2	230.892	2.838114e+002	2.843354e+001	270.5	28	5.601290e+000	0	0	0	0	0	0	250.743	1	1	27.501	28.6684
DATA	203	2	39	0	0	A_22_P00021003	lnc-HDAC9-2:1	17328	230.797	1.714421e+000	1.719655e+000	25	28	5.650627e+000	0	0	0	0	0	0	-2.51796	0	0	30	28.5695
DATA	204	2	40	0	0	A_33_P3383606	NM_001135914	17349.3	230.357	8.459771e+002	8.461506e+001	780.5	28	5.631516e+000	0	0	0	0	0	0	752.605	1	1	24.8756	28.6252
DATA	205	2	41	0	0	A_22_P00008257	lnc-IRX1-2:1	17370.2	230.806	1.702343e+000	1.707540e+000	23.5	28	5.344270e+000	0	0	0	0	0	0	-3.56212	0	0	30	28.5091
DATA	206	2	42	0	0	A_19_P00802154	NM_001144769	17391.4	230.973	1.696122e+000	1.701300e+000	25	28	5.276898e+000	0	0	0	0	0	0	-2.55022	0	0	30	28.5013
DATA	207	2	43	0	0	A_19_P00315810	ENST00000455068	17412.4	230.3	2.116121e+002	2.122898e+001	223	28	5.348645e+000	0	0	0	0	0	0	190.32	1	1	24.1747	28.3616
DATA	208	2	44	0	0	A_23_P253074	NM_018068	17433.8	230.806	1.683384e+000	1.692915e+000	29	28	5.536679e+000	0	0	0	0	0	0	1.10013	0	0	30	28.4296
DATA	209	2	45	0	0	A_21_P0009282	lnc-TMEM235-1:1	17455	230.797	1.676911e+000	1.682031e+000	23	28	5.338188e+000	0	0	0	0	0	0	-3.56088	0	0	28.1191	28.2797
DATA	210	2	46	1028	1	(+)E1A_r60_a22	E1A_r60_a22	17476	230.415	1.706454e+001	2.391521e+000	43	28	5.608375e+000	0	0	0	0	0	0	15.5254	1	1	25.1049	28.4055
DATA	211	2	47	0	0	A_32_P181527	NM_001025357	17497.3	230.609	1.663832e+000	1.668911e+000	24	28	5.584069e+000	0	0	0	0	0	0	-2.51314	0	0	27.2919	28.3881
DATA	212	2	48	0	0	A_21_P0002371	lnc-SH3BP4-3:1	17518.5	230.676	1.657260e+000	1.662319e+000	24	28	5.345928e+000	0	0	0	0	0	0	-2.58924	0	0	30	28.3272
DATA	213	2	49	0	0	A_22_P00015397	lnc-SRP54-1:1	17538.9	230.661	1.333306e+002	1.343550e+001	153	28	5.363088e+000	0	0	0	0	0	0	122.74	1	1	26.0017	28.3296
DATA	214	2	50	0	0	A_23_P104583	NM_020441	17559.9	230.586	2.787108e+001	3.238574e+000	49.5	28	5.283967e+000	0	0	0	0	0	0	25.7596	1	1	17.9125	28.2062
DATA	215	2	51	0	0	A_22_P00005058	lnc-DENND1A-4:1	17582	230.5	1.637461e+000	1.642460e+000	27	28	5.292937e+000	0	0	0	0	0	0	-0.260252	0	0	30	28.3179
DATA	216	2	52	0	0	A_23_P118392	NM_016084	17602.7	231	2.780809e+001	3.226385e+000	53	28	5.531553e+000	0	0	0	0	0	0	25.9105	1	1	22.9591	28.2979
DATA	217	2	53	0	0	A_21_P0001995	ENST00000457371	17623.9	230.167	7.377493e+001	7.555289e+000	94	28	5.538090e+000	0	0	0	0	0	0	69.0206	1	1	24.6442	28.3759
DATA	218	2	54	0	0	A_21_P0010606	ENST00000602765	17645.4	230.586	1.617851e+000	1.622790e+000	24	28	5.574203e+000	0	0	0	0	0	0	-3.71658	0	0	27.501	28.378
DATA	219	2	55	0	0	A_24_P76879	NM_003309	17666.4	230.491	2.337628e+002	2.343209e+001	241	28	5.752499e+000	0	0	0	0	0	0	220.467	1	1	25.1049	28.3908
DATA	220	2	56	0	0	A_22_P00008551	ENST00000423466	17687.6	230.586	1.604999e+000	1.609899e+000	24	28	5.737761e+000	0	0	0	0	0	0	-3.18452	0	0	30	28.4898
DATA	221	2	57	0	0	A_23_P37914	NM_052944	17709	230.5	1.598567e+000	1.603447e+000	26	28.5	5.785250e+000	0	0	0	0	0	0	-0.759386	0	0	30	28.6558
DATA	222	2	58	0	1	ERCC-00162_107	DQ516750	17730	230.5	1.592326e+000	1.597187e+000	25	29	5.671588e+000	0	0	0	0	0	0	-2.37544	0	0	30	28.7214
DATA	223	2	59	0	0	A_23_P137532	NM_000302	17751.3	230.283	3.485095e+001	3.831046e+000	60	28	5.677408e+000	0	0	0	0	0	0	33.3939	1	1	26.0017	28.6812
DATA	224	2	60	0	0	A_21_P0006321	lnc-PTGES2-1:5	17772.3	230.5	2.606046e+000	1.606099e+000	30	28	5.334839e+000	0	0	0	0	0	0	2.50671	1	0	27.0811	28.5473
DATA	225	2	61	0	0	A_21_P0012840	XR_425907	17793.5	230.676	1.573943e+000	1.578747e+000	23	29	5.694730e+000	0	0	0	0	0	0	-3.85831	0	0	27.0811	28.8356
DATA	226	2	62	0	0	A_33_P3240607	AK125870	17814.7	230.5	1.567984e+000	1.572771e+000	23	28.5	5.703970e+000	0	0	0	0	0	0	-4.33406	0	0	27.0811	28.785
DATA	227	2	63	0	0	A_33_P3329467	NM_016086	17836	230.5	4.641811e+002	4.644454e+001	474	28	5.655398e+000	0	0	0	0	0	0	451.599	1	1	25.3321	28.6678
DATA	228	2	64	0	0	A_22_P00015696	ENST00000553983	17857	230.5	1.556418e+000	1.561170e+000	26	28	5.640124e+000	0	0	0	0	0	0	-0.524775	0	0	26.2212	28.5959
DATA	229	2	65	0	0	A_21_P0012155	ENST00000427691	17878	230.5	1.179453e+001	1.952159e+000	36	28	5.334723e+000	0	0	0	0	0	0	11.5582	1	1	26.2212	28.4262
DATA	230	2	66	0	0	A_33_P3265394	ENST00000538098	17899.3	230.5	1.625693e+000	1.558525e+000	29	28	5.542068e+000	0	0	0	0	0	0	1.59883	1	0	30	28.6463
DATA	231	2	67	0	0	A_19_P00318883	NR_038361	17919.9	230.711	1.548999e+001	2.187627e+000	43	28	5.212570e+000	0	0	0	0	0	0	15.2858	1	1	21.4095	28.4116
DATA	232	2	68	0	0	A_21_P0005058	ENST00000430672	17941.7	230.5	1.534656e+000	1.539341e+000	26	28	5.251531e+000	0	0	0	0	0	0	-2.22556	0	0	30	28.4525
DATA	233	2	69	0	0	A_21_P0002697	NR_034088	17962.8	230.5	2.732692e+000	1.558359e+000	30	28	5.262579e+000	0	0	0	0	0	0	2.71522	1	0	30	28.3372
DATA	234	2	70	0	0	A_23_P118246	NM_016095	17984	230.5	1.524564e+000	1.529751e+000	28	28	5.351567e+000	0	0	0	1	0	0	0.402525	0	0	30	28.3462
DATA	235	2	71	0	0	A_21_P0004924	lnc-RFPL4B-4:1	18005	230.5	1.519758e+000	1.524398e+000	26.5	28	5.780614e+000	0	0	0	0	0	0	0.00916566	0	0	30	28.5479
DATA	236	2	72	0	0	A_22_P00023983	ENST00000428006	18026.3	230.5	1.515029e+000	1.519654e+000	25.5	28	5.811355e+000	0	0	0	0	0	0	-1.23264	0	0	30	28.5944
DATA	237	2	73	0	0	A_33_P3251332	NM_015473	18047.4	230.414	1.510488e+000	1.515099e+000	25	28	5.636881e+000	0	0	0	0	0	0	-1.78028	0	0	27.501	28.6413
DATA	238	2	74	0	0	A_33_P3423585	NM_001080534	18068.6	230.414	1.506075e+000	1.510673e+000	26	28	5.705324e+000	0	0	0	0	0	0	-0.308208	0	0	27.501	28.7132
DATA	239	2	75	0	0	A_33_P3403399	NM_018242	18089.8	230.478	1.501819e+000	1.506403e+000	26	28	5.618538e+000	0	0	0	0	0	0	-0.09479	0	0	27.0811	28.7654
DATA	240	2	76	0	0	A_23_P39402	NM_198867	18111	230.5	6.949255e+000	1.655224e+000	36	29	5.670376e+000	0	0	0	0	0	0	7.0516	1	0	26.2212	29.0013
DATA	241	2	77	0	0	A_23_P37702	NM_003294	18132	230.5	1.493794e+000	1.498355e+000	27	29	5.582947e+000	0	0	0	0	0	0	-0.589809	0	0	30	28.8751
DATA	242	2	78	0	0	A_23_P213014	NM_001001290	18153.2	230.478	3.811268e+000	1.542378e+000	31	29	5.625640e+000	0	0	0	0	0	0	3.88741	1	0	30	28.8333
DATA	243	2	79	0	0	A_23_P321261	NM_002396	18175	230.3	2.170843e+002	2.175956e+001	249	29	5.677877e+000	0	0	0	0	0	0	221.976	1	1	26.2212	28.8752
DATA	244	2	80	0	0	A_23_P115842	NM_018237	18195.7	230.618	8.225505e+001	8.358906e+000	109	29	5.639240e+000	0	0	0	0	0	0	84.3011	1	1	24.8756	28.9924
DATA	245	2	81	0	0	A_22_P00012632	lnc-PTX4-2:1	18216.8	230.478	1.479597e+000	1.484114e+000	25	29	5.646355e+000	0	0	0	0	0	0	-2.86517	0	0	27.0811	28.9018
DATA	246	2	82	0	0	A_23_P102364	NM_019850	18238	230.5	1.476450e+000	1.480958e+000	24	29	5.651142e+000	0	0	0	1	0	0	-2.96233	0	0	30	28.8389
DATA	247	2	83	0	0	A_23_P315451	NM_199180	18259	230.5	1.473500e+000	1.477999e+000	24.5	28	5.703098e+000	0	0	0	0	0	0	-1.53617	0	0	26.2212	28.7473
DATA	248	2	84	0	0	A_33_P3210379	NM_052863	18280.2	230.478	5.561883e+004	5.561883e+003	57444	29	5.645935e+000	0	0	0	0	0	0	57475	1	1	27.0811	28.8037
DATA	249	2	85	0	0	A_22_P00010339	lnc-MYBPH-2:1	18301.4	230.414	1.468042e+000	1.472524e+000	27	29	5.620980e+000	0	0	0	0	0	0	-1.0242	0	0	30	28.9048
DATA	250	2	86	0	0	A_33_P3827416	AK024156	18323.1	230.125	2.430728e+004	2.430729e+003	25048	29	5.595480e+000	0	0	0	0	0	0	25207.1	1	1	25.1049	29.0901
DATA	251	2	87	0	0	A_22_P00017072	lnc-TUFM-2:1	18343.6	230.414	1.463271e+000	1.467738e+000	25.5	29	5.586628e+000	0	0	0	0	0	0	-0.999047	0	0	30	28.9247
DATA	252	2	88	0	0	A_21_P0006214	lnc-DEC1-2:1	18365	230.5	1.461103e+000	1.465563e+000	24	28	5.648423e+000	0	0	0	0	0	0	-3.21711	0	0	30	28.7337
DATA	253	2	89	0	0	A_22_P00009258	ENST00000432495	18386	230.5	1.459142e+000	1.464681e+000	28	28	5.608568e+000	0	0	0	0	0	0	0.587095	0	0	30	28.4545
DATA	254	2	90	0	0	A_33_P3417985	NM_001005489	18407.2	230.478	1.457326e+000	1.461775e+000	26	28	5.343515e+000	0	0	0	0	0	0	-2.22752	0	0	30	28.3707
DATA	255	2	91	0	0	A_23_P98350	NM_001165	18428.1	230.158	1.180808e+002	1.189802e+001	148	28	5.329185e+000	0	0	0	0	0	0	123.277	1	1	25.1049	28.3796
DATA	256	2	92	0	0	A_21_P0012541	NR_104116	18449.5	230.324	1.454206e+000	1.462850e+000	29	29	5.642875e+000	0	0	0	0	0	0	1.15837	0	0	30	28.766
DATA	257	2	93	0	0	A_23_P61580	NM_182543	18470.6	230.414	7.323853e+000	1.631008e+000	36.5	28	5.645781e+000	0	0	0	0	0	0	7.66096	1	1	27.501	28.6591
DATA	258	2	94	0	0	A_23_P119943	NM_000597	18491.7	230.818	2.033508e+001	2.501115e+000	49	28	5.302207e+000	0	0	0	0	0	0	21.288	1	1	25.1049	28.3794
DATA	259	2	95	0	0	A_23_P102937	NM_006936	18513.3	229.919	1.399736e+002	1.407279e+001	176	28	5.525395e+000	0	0	0	0	0	0	146.635	1	1	27.0811	28.4232
DATA	260	2	96	0	0	A_24_P944827	NM_006395	18534.7	230.103	1.286684e+001	1.941801e+000	42	28	5.643710e+000	0	0	0	0	0	0	13.487	1	1	25.7804	28.5858
DATA	261	2	97	0	0	A_21_P0001769	ENST00000420828	18555.4	230.127	1.449230e+000	1.453654e+000	24	28	5.580916e+000	0	0	0	0	0	0	-4.16904	0	0	28.5237	28.3358
DATA	262	2	98	0	0	A_23_P101461	NM_030818	18576.9	230.145	6.116254e+002	6.117980e+001	637	28	5.638263e+000	0	0	0	0	0	0	641.627	1	1	27.2919	28.3603
DATA	263	2	99	0	0	A_22_P00004711	ENST00000548955	18597.6	230.027	2.225176e+000	1.469713e+000	30	28	5.633608e+000	0	0	0	0	0	0	2.3349	1	0	30	28.3969
DATA	264	2	100	0	0	A_21_P0006900	lnc-GOLGA7B-2:1	18618.8	230.194	1.448137e+000	1.452557e+000	27	28	5.321841e+000	0	0	0	0	0	0	-0.602642	0	0	30	28.3859
DATA	265	2	101	0	0	A_22_P00009827	ENST00000572343	18639.8	230.232	1.422505e+001	2.033043e+000	41	28	5.570543e+000	0	0	0	0	0	0	14.9293	1	1	25.3321	28.6747
DATA	266	2	102	0	0	A_21_P0004606	lnc-QKI-2:2	18661	230.203	1.448161e+000	1.452582e+000	24	28	5.615886e+000	0	0	0	0	0	0	-3.6771	0	0	28.1191	28.7909
DATA	267	2	103	0	0	A_22_P00002868	NR_026783	18682.4	230	1.448393e+000	1.452814e+000	26	28	5.497397e+000	0	0	0	0	0	0	-1.89327	0	0	29.1201	28.6785
DATA	268	2	104	0	0	A_32_P223777	NM_002184	18703.3	229.689	1.625414e+001	2.180300e+000	44	28	5.537742e+000	0	0	0	0	0	0	17.0508	1	1	26.6546	28.6235
DATA	269	2	105	0	0	A_33_P3244269	A_33_P3244269	18724.6	230.027	1.122164e+001	1.836437e+000	40.5	28	5.632100e+000	0	0	0	0	0	0	11.7674	1	1	29.1201	28.828
DATA	270	2	106	0	0	A_22_P00001571	lnc-ARL4A-2:1	18745.6	230	1.449922e+000	1.454348e+000	27	28	5.638908e+000	0	0	0	0	0	0	-1.35257	0	0	30	28.9449
DATA	271	2	107	0	0	A_32_P55241	NM_001007538	18767	230.203	1.450716e+000	1.455145e+000	24	28	5.665868e+000	0	0	0	0	0	0	-4.09245	0	0	30	28.9732
DATA	272	2	108	0	0	A_21_P0000766	NR_038328	18788.6	230.121	7.995029e+001	8.126540e+000	109	28	5.693890e+000	0	0	0	0	0	0	83.7021	1	1	25.7804	29.0306
DATA	273	2	109	0	0	A_33_P3247919	A_33_P3247919	18810.1	230.298	1.358840e+001	1.992413e+000	41	28	5.579058e+000	0	0	0	0	0	0	14.2157	1	1	25.5572	28.8713
DATA	274	2	110	0	0	A_21_P0007475	lnc-SPATA19-1:2	18830.4	230.027	1.453815e+000	1.458253e+000	25	29	5.563313e+000	0	0	0	0	0	0	-2.45946	0	0	29.1201	28.8903
DATA	275	2	111	0	0	A_22_P00003178	ENST00000447524	18851.6	230.027	1.455087e+000	1.459529e+000	24	29	5.543450e+000	0	0	0	0	0	0	-3.30571	0	0	30	28.9337
DATA	276	2	112	0	0	A_23_P29975	NM_018302	18872.6	230	1.456466e+000	1.460912e+000	25	29	5.619487e+000	0	0	0	0	0	0	-2.36736	0	0	30	28.9352
DATA	277	2	113	0	0	A_33_P3305885	NM_006648	18894	230.203	1.457985e+000	1.462436e+000	27.5	28	5.558943e+000	0	0	0	0	0	0	-0.23167	0	0	30	28.835
DATA	278	2	114	0	0	A_21_P0006535	lnc-AKAP4-1:1	18915	230.203	1.459572e+000	1.464028e+000	26	29	5.529028e+000	0	0	0	0	0	0	-2.12326	0	0	30	28.8459
DATA	279	2	115	0	0	A_22_P00023281	NR_110090	18937	230.219	1.643221e+001	2.201984e+000	45.5	29	5.535681e+000	0	0	0	0	0	0	17.0892	1	1	28.3221	28.922
DATA	280	2	116	0	0	A_22_P00001741	NM_001144936	18957.4	230.027	3.601389e+000	1.511068e+000	32	28	5.533766e+000	0	0	0	0	0	0	3.74098	1	0	30	28.8503
DATA	281	2	117	0	0	A_21_P0004866	NR_026775	18978.1	229.404	2.295705e+001	2.725651e+000	49	28	5.533031e+000	0	0	0	0	0	0	23.8177	1	1	24.4106	28.7506
DATA	282	2	118	0	0	A_33_P3397763	NM_003811	18999.6	230	1.466875e+000	1.471353e+000	26.5	28	5.620615e+000	0	0	0	0	0	0	-1.88654	0	0	29.1201	28.72
DATA	283	2	119	0	0	A_22_P00012133	NR_034081	19020.8	230	1.468910e+000	1.473394e+000	24.5	28	5.612835e+000	0	0	0	0	0	0	-3.56981	0	0	30	28.7006
DATA	284	2	120	0	0	A_21_P0007107	ENST00000427247	19042.2	230	1.471029e+000	1.475520e+000	25	28	5.619747e+000	0	0	0	0	0	0	-1.49327	0	0	28.1191	28.7649
DATA	285	2	121	0	0	A_22_P00018241	NR_120454	19063.4	230	3.989597e+000	1.530603e+000	32	28	5.620428e+000	0	0	0	0	0	0	4.11571	1	0	30	28.7481
DATA	286	2	122	0	0	A_33_P3272189	NM_032718	19085	229.222	2.482261e+001	2.889935e+000	52	28	5.598315e+000	0	0	0	0	0	0	25.5691	1	1	24.8756	28.6898
DATA	287	2	123	0	0	A_22_P00017887	ENST00000523317	19105.5	230	1.477658e+000	1.482169e+000	27	28	5.280865e+000	0	0	0	0	0	0	-1.36492	0	0	30	28.4187
DATA	288	2	124	0	0	A_24_P61772	ENST00000261651	19126.6	230	1.479960e+000	1.491652e+000	29	28	5.311681e+000	0	0	0	0	0	0	1.50048	0	0	30	28.4066
DATA	289	2	125	0	0	A_22_P00009100	NR_110541	19147.5	230	4.141881e+001	4.400652e+000	70	28	5.644743e+000	0	0	0	0	0	0	42.4666	1	1	25.3321	28.6056
DATA	290	2	126	0	0	A_23_P375354	NM_005422	19169	229.797	1.484646e+000	1.489178e+000	24	28	5.799197e+000	0	0	0	0	0	0	-2.96898	0	0	30	28.6265
DATA	291	2	127	0	0	A_33_P3362321	NM_201555	19189	230.077	7.150606e+000	1.654026e+000	34	29	5.707291e+000	0	0	0	0	0	0	7.3085	1	0	16.5837	28.8133
DATA	292	2	128	0	0	A_23_P171366	NM_004651	19211.9	229.228	1.220530e+002	1.229639e+001	147	29	5.613797e+000	0	0	0	0	0	0	124.541	1	1	25.3321	28.8388
DATA	293	2	129	0	0	A_23_P110504	NM_030782	19232.5	230	1.041635e+002	1.052328e+001	134	29	5.611916e+000	0	0	0	0	0	0	106.114	1	1	30	29.0003
DATA	294	2	130	0	0	A_22_P00009713	lnc-MCCC2-2:2	19253.6	230	1.494204e+000	1.498765e+000	25	29	5.561918e+000	0	0	0	0	0	0	-3.01663	0	0	29.1201	29.0753
DATA	295	2	131	0	0	A_21_P0014007	AK098413	19274.6	230	1.496546e+000	1.501114e+000	26	29	5.572292e+000	0	0	0	0	0	0	-0.132731	0	0	30	29.1142
DATA	296	2	132	0	0	A_32_P148538	NM_014839	19296	229.797	1.498868e+000	1.503444e+000	27.5	29	5.542039e+000	0	0	0	0	0	0	-0.338239	0	0	30	29.0016
DATA	297	2	133	0	0	A_21_P0011760	TCONS_l2_00013208	19317.3	229.9	1.501190e+000	1.505773e+000	25	29	5.583007e+000	0	0	0	0	0	0	-2.40755	0	0	30	29.2044
DATA	298	2	134	0	0	A_23_P101960	NM_006887	19338.8	229.629	9.767975e+002	9.769139e+001	1022	29	5.604151e+000	0	0	0	0	0	0	987.417	1	1	26.4388	29.1409
DATA	299	2	135	0	1	ERCC-00128_189	DQ459428	19359.5	230	1.505618e+000	1.510214e+000	25.5	29	5.648559e+000	0	0	0	0	0	0	-0.643448	0	0	29.1201	29.0035
DATA	300	2	136	0	0	A_21_P0000989	NR_125940	19380.6	230	5.877311e+000	1.622518e+000	32.5	29	5.647979e+000	0	0	0	0	0	0	5.92424	1	0	30	28.8525
DATA	301	2	137	0	0	A_33_P3382412	NM_001277120	19401.8	229.806	1.509719e+000	1.514328e+000	26	28	5.596683e+000	0	0	0	0	0	0	-0.601832	0	0	30	28.6547
DATA	302	2	138	0	0	A_23_P207632	NM_174953	19423.4	229.208	1.799150e+002	1.805528e+001	202.5	28	5.304846e+000	0	0	0	0	0	0	180.89	1	1	24.6442	28.3875
DATA	303	2	139	0	0	A_22_P00010537	NR_120487	19444	229.797	1.513473e+000	1.518093e+000	26	28	5.323896e+000	0	0	0	0	0	0	-0.535846	0	0	30	28.4596
DATA	304	2	140	0	0	A_22_P00016091	lnc-THOC1-1:1	19465.4	230	1.515247e+000	1.519873e+000	24	28	5.473940e+000	0	0	0	0	0	0	-3.34563	0	0	29.1201	28.6769
DATA	305	2	141	0	0	A_23_P1863	NM_001005323	19486.4	229.973	1.516818e+000	1.521449e+000	24	29	5.538083e+000	0	0	0	0	0	0	-2.11488	0	0	30	29.0749
DATA	306	2	142	0	0	A_23_P126623	NM_002631	19507.8	229.567	2.557269e+002	2.561799e+001	278	29	5.468718e+000	0	0	0	0	0	0	255.994	1	1	25.7804	29.1958
DATA	307	2	143	66	-1	3xSLv1	3xSLv1	19528.8	229.806	1.519511e+000	1.524150e+000	24	29	5.480967e+000	0	0	0	0	0	0	-2.81863	0	0	30	29.1415
DATA	308	2	144	0	0	A_22_P00002581	ENST00000581170	19550	229.797	1.520630e+000	1.525272e+000	26	29	5.519256e+000	0	0	0	0	0	0	-0.942673	0	0	30	28.9624
DATA	309	2	145	0	0	A_21_P0005046	lnc-HACE1-4:1	19571	229.797	1.521561e+000	1.526206e+000	24.5	28	5.347747e+000	0	0	0	0	0	0	-1.68178	0	0	30	28.5096
DATA	310	2	146	0	0	A_33_P3373273	NM_005073	19592.2	229.806	1.522309e+000	1.526956e+000	25	28	5.348480e+000	0	0	0	0	0	0	-1.54185	0	0	28.5237	28.4159
DATA	311	2	147	0	0	A_33_P3397418	NM_020119	19614	229.758	8.574513e+002	8.575873e+001	872	28	5.278980e+000	0	0	0	0	0	0	855.718	1	1	27.0811	28.4258
DATA	312	2	148	0	0	A_21_P0008949	ENST00000571340	19635	229.26	3.964915e+001	4.249034e+000	65	28	5.558571e+000	0	0	0	0	0	0	39.5647	1	1	23.696	28.7367
DATA	313	2	149	0	0	A_23_P112026	NM_002164	19655.7	229.609	7.165373e+000	1.687510e+000	34	28	5.702470e+000	0	0	0	0	0	0	7.14931	1	0	27.2919	28.7761
DATA	314	2	150	0	0	A_21_P0014887	NR_045215	19677	229.5	1.522971e+000	1.527652e+000	27	28	5.360569e+000	0	0	0	0	0	0	0.0986918	0	0	30	28.4591
DATA	315	2	151	0	0	A_22_P00017445	NR_046711	19698	229.5	1.522535e+000	1.527183e+000	24	28	5.287705e+000	0	0	0	0	0	0	-1.79698	0	0	26.2212	28.4219
DATA	316	2	152	0	0	A_23_P79911	NM_006814	19720	229.3	8.945663e+002	8.946965e+001	917.5	28	5.654511e+000	0	0	0	0	0	0	893.418	1	1	26.2212	28.6272
DATA	317	2	153	0	0	A_22_P00011501	ENST00000547089	19740.5	229.676	1.520855e+000	1.525498e+000	26	29	5.552982e+000	0	0	0	0	0	0	-0.668708	0	0	30	28.7408
DATA	318	2	154	0	0	A_22_P00025696	lnc-CTD-2117L12.1.1-1:1	19761.5	229.676	1.519548e+000	1.524187e+000	24	29	5.589643e+000	0	0	0	0	0	0	-2.09762	0	0	27.0811	28.9286
DATA	319	2	155	0	0	A_21_P0007656	lnc-TMEM132B-3:6	19782.8	229.522	1.517847e+000	1.522481e+000	24	29	5.587311e+000	0	0	0	0	0	0	-1.61431	0	0	30	28.9076
DATA	320	2	156	0	0	A_24_P58308	ENST00000594193	19804.4	229.611	1.056660e+004	1.056661e+003	10445	29	5.548462e+000	0	0	0	0	0	0	10593.9	1	1	24.4106	28.8878
DATA	321	2	157	0	1	ERCC-00007_60	EF011068	19825.5	229.5	3.799199e+002	3.802231e+001	410	29	5.606384e+000	0	0	0	0	0	0	381.496	1	1	24.4106	28.8117
DATA	322	2	158	0	0	A_23_P126416	NM_005424	19846.2	229.522	1.510853e+000	1.515466e+000	25	28	5.783948e+000	0	0	0	0	0	0	-1.37931	0	0	30	28.6733
DATA	323	2	159	0	0	A_21_P0003949	ENST00000515086	19867.4	229.586	1.507804e+000	1.517340e+000	27	28	5.577593e+000	0	0	0	0	0	0	1.23225	0	0	30	28.4695
DATA	324	2	160	0	0	A_32_P396186	NM_014818	19888.5	229.676	3.457263e+000	1.548077e+000	29	28	5.597827e+000	0	0	0	0	0	0	3.49261	1	0	30	28.18
DATA	325	2	161	0	0	A_33_P3292874	ENST00000595897	19909.7	229.5	1.500438e+000	1.505294e+000	26.5	28	5.676866e+000	0	0	0	0	0	0	0.291454	0	0	27.0811	27.9213
DATA	326	2	162	66	1	DarkCorner	DarkCorner	19931	229.5	1.496118e+000	1.500686e+000	23	27	5.677408e+000	0	0	0	0	0	0	-3.10961	0	0	26.2212	27.7031
DATA	327	2	163	66	1	DarkCorner	DarkCorner	19952	229.5	1.491429e+000	1.495982e+000	25	27	5.487658e+000	0	0	0	0	0	0	-1.56227	0	0	26.2212	27.1627
DATA	328	2	164	260	1	GE_BrightCorner	GE_BrightCorner	19974	229.449	1.261309e+005	1.261309e+004	129545	26	5.464054e+000	0	0	0	0	0	0	128995	1	1	27.0811	26.7604
DATA	329	3	1	66	1	DarkCorner	DarkCorner	16512.3	237.988	1.676031e+000	1.682341e+000	26.5	27	5.594214e+000	0	0	0	0	0	0	0.574384	0	0	29.1201	27.3277
DATA	330	3	2	66	1	DarkCorner	DarkCorner	16534.3	237.5	1.688280e+000	1.693434e+000	25	28	5.716532e+000	0	0	0	0	0	0	-2.53845	0	0	27.0811	28.2055
DATA	331	3	3	0	0	A_23_P147199	NR_024565	16555.4	237.55	1.025150e+002	1.039228e+001	120	29	5.745888e+000	0	0	0	0	0	0	91.6694	1	1	25.7804	28.8768
DATA	332	3	4	0	0	A_23_P81399	NM_003900	16576.3	237.525	1.165159e+002	1.177715e+001	130	29	5.638887e+000	0	0	0	0	0	0	103.557	1	1	25.7804	29.1585
DATA	333	3	5	0	0	A_22_P00010650	ENST00000563278	16597.7	237.654	2.670447e+001	3.179225e+000	47.5	29	5.582087e+000	0	0	0	0	0	0	23.5969	1	1	24.8756	29.1928
DATA	334	3	6	0	0	A_33_P3248602	NM_001293798	16619	237.3	2.387807e+002	2.394096e+001	233	29	5.496813e+000	0	0	0	0	0	0	209.907	1	1	26.2212	29.219
DATA	335	3	7	0	0	A_22_P00024904	ENST00000547515	16640.2	237.5	1.737227e+000	1.742530e+000	25	29	5.540285e+000	0	0	0	0	0	0	-2.07262	0	0	26.6546	29.2252
DATA	336	3	8	0	0	A_19_P00322966	NR_015353	16661.4	237.414	1.699442e+001	2.439477e+000	43	29	5.630974e+000	0	0	0	0	0	0	14.8026	1	1	27.501	29.1206
DATA	337	3	9	0	0	A_23_P99785	NM_024643	16682.5	237.324	1.751618e+000	1.756966e+000	23.5	29	5.919742e+000	0	0	0	0	0	0	-2.5409	0	0	30	29.3988
DATA	338	3	10	0	0	A_33_P3267651	NM_014648	16703.6	237.414	1.922063e+001	2.608301e+000	45	29	5.857639e+000	0	0	0	0	0	0	16.6175	1	1	27.501	29.4513
DATA	339	3	11	0	0	A_24_P376787	NM_032752	16724.8	237.5	1.973605e+001	2.650247e+000	44.5	29	5.722899e+000	0	0	0	0	0	0	17.009	1	1	26.6546	29.121
DATA	340	3	12	0	0	A_24_P392925	NM_001014985	16745.6	237.956	1.869864e+001	2.577366e+000	43.5	29	5.684201e+000	0	0	0	0	0	0	16.0695	1	1	22.4545	29.1972
DATA	341	3	13	0	0	A_33_P3797820	ENST00000439559	16767	237.5	1.772472e+000	1.778540e+000	28	29	5.638294e+000	0	0	0	0	0	0	0.414238	0	0	30	28.9281
DATA	342	3	14	0	0	A_22_P00008478	ENST00000540533	16788.4	236.957	2.416919e+001	3.002416e+000	48	28	5.652424e+000	0	0	0	0	0	0	20.6837	1	1	22.7082	28.7273
DATA	343	3	15	0	0	A_33_P3230137	NM_001039211	16809.5	237.324	1.779006e+000	1.784437e+000	27	28	5.589107e+000	0	0	0	0	0	0	-0.126402	0	0	30	28.7429
DATA	344	3	16	0	0	A_33_P3252598	NM_001033018	16830.5	237.324	1.781387e+000	1.786825e+000	25	28	5.617040e+000	0	0	0	0	0	0	-1.6042	0	0	30	28.8119
DATA	345	3	17	0	0	A_33_P3313250	NM_001004477	16851.8	237.478	1.783287e+000	1.789919e+000	26	29	5.581535e+000	0	0	0	0	0	0	0.555701	0	0	30	29.0139
DATA	346	3	18	0	1	ERCC-00053_71	ERCC-00053_71	16873	237.5	1.784572e+000	1.790020e+000	22	29	5.572306e+000	0	0	0	0	0	0	-4.87366	0	0	30	29.0136
DATA	347	3	19	0	0	A_23_P388993	NM_033390	16894	237.5	1.785307e+000	1.790757e+000	24	29	5.595837e+000	0	0	0	0	0	0	-2.50713	0	0	30	29.1373
DATA	348	3	20	0	1	ERCC-00165_60	DQ668363	16915.3	237.391	1.785498e+000	1.790949e+000	24	29	5.575332e+000	0	0	0	0	0	0	-3.17963	0	0	27.2919	29.2683
DATA	349	3	21	0	0	A_23_P256632	NM_005023	16936.4	237.027	5.396891e+000	1.870123e+000	32	29	5.654948e+000	0	0	0	0	0	0	4.59469	1	0	29.1201	29.3236
DATA	350	3	22	0	0	A_23_P22364	NM_000844	16957.6	237.027	1.784375e+000	1.789823e+000	22	29	5.670869e+000	0	0	0	0	0	0	-4.74164	0	0	29.1201	29.1598
DATA	351	3	23	0	0	A_33_P3412317	A_33_P3412317	16978.8	237.194	1.783237e+000	1.789597e+000	28	29	5.663193e+000	0	0	0	0	0	0	0.48781	0	0	30	29.0531
DATA	352	3	24	0	0	A_23_P154708	NM_017545	17000	237.203	1.781612e+000	1.787051e+000	27	29	5.666931e+000	0	0	0	0	0	0	-0.859186	0	0	30	29.056
DATA	353	3	25	0	0	A_21_P0008147	lnc-EPSTI1-3:1	17021	237.203	1.779590e+000	1.785022e+000	26	29	5.726176e+000	0	0	0	0	0	0	-1.99462	0	0	28.1191	29.0429
DATA	354	3	26	0	0	A_22_P00004664	XR_433192	17042.3	237.1	1.777113e+000	1.782539e+000	26	29	5.653831e+000	0	0	0	0	0	0	-1.52293	0	0	28.3221	29.1953
DATA	355	3	27	0	0	A_22_P00000647	NR_120491	17063.4	237.027	1.774291e+000	1.779708e+000	23.5	29	5.633337e+000	0	0	0	0	0	0	-3.24141	0	0	29.1201	29.2305
DATA	356	3	28	0	0	A_22_P00020384	NM_001202547	17084.3	237.582	7.607516e+001	7.812240e+000	94.5	29	5.657072e+000	0	0	0	0	0	0	65.2709	1	1	25.1049	29.1759
DATA	357	3	29	0	0	A_32_P210252	NM_000983	17106.1	237.104	2.126070e+003	2.126144e+002	1726	29	5.613870e+000	0	0	0	0	0	0	1827.97	1	1	28.1191	29.115
DATA	358	3	30	0	0	A_22_P00002385	ENST00000401043	17127	237.203	1.763855e+000	1.769240e+000	25	29	5.509919e+000	0	0	0	0	0	0	-2.65053	0	0	28.1191	29.0487
DATA	359	3	31	0	0	A_23_P110288	NM_024751	17148	237.203	1.759777e+000	1.765149e+000	27	29	5.492209e+000	0	0	0	0	0	0	-0.519525	0	0	30	28.9861
DATA	360	3	32	0	0	A_33_P3356371	AK127766	17169.4	237	4.542630e+000	1.818317e+000	30.5	29	5.482508e+000	0	0	0	0	0	0	3.93308	1	0	30	29.0866
DATA	361	3	33	0	0	A_33_P3359285	A_33_P3359285	17190.4	237.027	1.750681e+000	1.756025e+000	25	29	5.554538e+000	0	0	0	0	0	0	-1.14632	0	0	30	29.1342
DATA	362	3	34	0	0	A_22_P00009857	lnc-METTL22-2:2	17211.6	237.027	1.745801e+000	1.751130e+000	23	29	5.541577e+000	0	0	0	0	0	0	-4.10174	0	0	29.1201	29.1472
DATA	363	3	35	0	0	A_32_P224850	XR_425464	17233.2	237.031	1.243717e+002	1.255911e+001	139	29	5.491011e+000	0	0	0	0	0	0	108.594	1	1	27.2919	29.2343
DATA	364	3	36	0	0	A_19_P00321739	NR_121614	17254	237.203	1.735368e+000	1.740666e+000	25	29	5.462636e+000	0	0	0	0	0	0	-2.14432	0	0	30	29.0528
DATA	365	3	37	0	0	A_33_P3256033	NM_005188	17275.4	236.5	3.380713e+001	3.799905e+000	56	29	5.492069e+000	0	0	0	0	0	0	29.7044	1	1	25.3321	28.9184
DATA	366	3	38	0	0	A_21_P0009051	lnc-TK2-4:3	17296.4	237	1.724122e+000	1.729386e+000	22.5	29	5.546517e+000	0	0	0	0	0	0	-3.70688	0	0	29.1201	28.9183
DATA	367	3	39	0	0	A_21_P0001804	XR_249063	17317.4	237	1.718324e+000	1.606134e+000	27	28	5.584470e+000	0	0	0	0	0	0	1.06834	0	0	30	28.7556
DATA	368	3	40	0	0	A_23_P110167	NM_002413	17338.8	237.066	9.388701e+001	9.544500e+000	109	28	5.666252e+000	0	0	0	0	0	0	83.3319	1	1	27.0811	28.7828
DATA	369	3	41	0	0	A_21_P0010069	lnc-RP11-93B14.6.1-4:1	17359.6	237	3.768823e+000	1.752466e+000	29	29	5.647260e+000	0	0	0	0	0	0	3.35691	1	0	29.1201	28.8337
DATA	370	3	42	0	0	A_33_P3378161	AK126015	17380.6	237	1.700077e+000	1.705267e+000	25	29	5.604487e+000	0	0	0	0	0	0	-2.35339	0	0	30	28.923
DATA	371	3	43	0	0	A_22_P00017159	lnc-UBE3C-1:1	17402.2	236.733	1.873497e+001	2.529005e+000	42.5	28	5.663189e+000	0	0	0	0	0	0	16.8118	1	1	22.4545	28.7423
DATA	372	3	44	0	0	A_24_P66932	NR_033244	17423.4	237	1.687225e+000	1.692376e+000	24	29	5.668056e+000	0	0	0	0	0	0	-3.02553	0	0	30	28.7791
DATA	373	3	45	0	0	A_21_P0014800	NR_123723	17444.4	237	1.680801e+000	1.685932e+000	25	28	5.597810e+000	0	0	0	0	0	0	-1.89744	0	0	30	28.6741
DATA	374	3	46	0	0	A_33_P3389342	NM_212481	17465.7	236.415	2.290120e+002	2.296269e+001	239	28	5.645354e+000	0	0	0	0	0	0	207.891	1	1	24.6442	28.6176
DATA	375	3	47	0	0	A_24_P133905	NM_005064	17486.6	237	1.667719e+000	1.672810e+000	26	29	5.662126e+000	0	0	0	0	0	0	-2.02707	0	0	30	28.7281
DATA	376	3	48	0	0	A_24_P943894	NM_152753	17507.6	237	1.661162e+000	1.666234e+000	25	29	5.672820e+000	0	0	0	0	0	0	-1.83024	0	0	30	28.7327
DATA	377	3	49	0	0	A_22_P00015322	ENST00000421326	17529	236.797	1.654454e+000	1.659505e+000	24	28	5.743115e+000	0	0	0	0	0	0	-3.22596	0	0	30	28.7318
DATA	378	3	50	0	0	A_33_P3247659	NM_001110503	17549.6	236.614	1.872844e+001	2.497991e+000	45	28	5.338156e+000	0	0	0	0	0	0	17.2714	1	1	23.2073	28.4152
DATA	379	3	51	0	0	A_33_P3401482	AK125943	17571.4	237	1.641181e+000	1.646191e+000	24	28	5.295734e+000	0	0	0	0	0	0	-2.36287	0	0	30	28.4155
DATA	380	3	52	0	1	ERCC-00062_278	ERCC-00062_278	17592.5	237	2.193673e+000	1.654171e+000	29	28	5.244253e+000	0	0	0	0	0	0	2.0396	1	0	30	28.4363
DATA	381	3	53	0	0	A_23_P320739	NM_002397	17613.7	236.735	9.546915e+001	9.685554e+000	115	28	5.585041e+000	0	0	0	0	0	0	89.1257	1	1	28.1191	28.4429
DATA	382	3	54	0	0	A_23_P109034	NM_002999	17634.3	236.327	1.274586e+001	2.066414e+000	39	28	5.284932e+000	0	0	0	0	0	0	11.9458	1	1	24.8756	28.438
DATA	383	3	55	0	0	A_23_P95302	NM_181578	17655.5	236.66	3.354555e+001	3.725217e+000	59	28	5.652338e+000	0	0	0	0	0	0	31.5673	1	1	23.696	28.5743
DATA	384	3	56	0	1	ETG10_13482	ETG10_13482	17677	236.797	1.608435e+000	1.613345e+000	27	28.5	5.764683e+000	0	0	0	0	0	0	-0.140346	0	0	30	28.6086
DATA	385	3	57	0	0	A_23_P149200	NM_001255	17698.6	236.685	3.397948e+001	3.758695e+000	60	29	5.646402e+000	0	0	0	0	0	0	32.2375	1	1	24.8756	28.7321
DATA	386	3	58	0	0	A_23_P202860	NM_024514	17719	236.627	8.149979e+001	8.305670e+000	105	29	5.677671e+000	0	0	0	0	0	0	77.6188	1	1	26.2212	28.9081
DATA	387	3	59	0	0	A_23_P78134	NM_001014764	17740.6	236.357	1.451975e+002	1.460700e+001	164	29	5.746429e+000	0	0	0	0	0	0	138.841	1	1	24.8756	28.768
DATA	388	3	60	0	0	A_22_P00000279	lnc-AC008394.1-1:1	17761.6	237	1.583196e+000	1.588029e+000	26	29	5.721481e+000	0	0	0	0	0	0	-0.736682	0	0	30	28.7738
DATA	389	3	61	0	0	A_23_P314584	NM_004635	17782.7	236.629	3.820460e+002	3.823734e+001	387	28	5.672387e+000	0	0	0	0	0	0	368.159	1	1	26.6546	28.8038
DATA	390	3	62	0	0	A_21_P0010380	ENST00000450365	17804	236.797	3.647715e+000	1.617515e+000	31	29	5.713685e+000	0	0	0	0	0	0	3.52864	1	0	28.1191	28.9188
DATA	391	3	63	0	0	A_21_P0008952	lnc-SETD6-4:1	17825.4	237	1.565079e+000	1.569857e+000	25	29	5.702139e+000	0	0	0	0	0	0	-1.45541	0	0	29.1201	28.9519
DATA	392	3	64	0	0	A_23_P160729	NM_006594	17846.4	236.973	2.664722e+001	3.089825e+000	51	28	5.635734e+000	0	0	0	0	0	0	25.9717	1	1	29.1201	28.6787
DATA	393	3	65	0	0	A_33_P3388491	NM_001040125	17867.8	237	1.240867e+005	1.240867e+004	121138	29	5.601926e+000	0	0	0	0	0	0	121388	1	1	29.5109	28.7031
DATA	394	3	66	0	0	A_21_P0011926	TCONS_l2_00014653	17887.3	237.062	1.205579e+001	1.966114e+000	38	29	5.481030e+000	0	0	0	0	0	0	11.8329	1	1	23.2073	28.7485
DATA	395	3	67	0	0	A_23_P131866	NM_198433	17910	236.797	1.904279e+000	1.558930e+000	28	29	5.531430e+000	0	0	0	0	0	0	1.87616	1	0	30	28.7543
DATA	396	3	68	0	0	A_24_P251221	NM_006243	17930.6	236.137	8.344375e+001	8.485665e+000	111.5	28	5.225096e+000	0	0	0	0	0	0	82.4888	1	1	24.1747	28.4688
DATA	397	3	69	0	0	A_22_P00023694	lnc-TGFB3-1:2	17952.2	236.806	1.532046e+000	1.536723e+000	26	28	5.216766e+000	0	0	0	0	0	0	-1.42821	0	0	28.5237	28.4318
DATA	398	3	70	0	0	A_32_P61495	NM_052929	17973.4	236.973	1.526964e+000	1.531625e+000	26	28	5.256428e+000	0	0	0	0	0	0	-0.711106	0	0	30	28.4746
DATA	399	3	71	0	0	A_33_P3381186	NM_145913	17994.6	236.973	1.522048e+000	1.526694e+000	23.5	28	5.765060e+000	0	0	0	0	0	0	-3.40388	0	0	30	28.7797
DATA	400	3	72	0	1	ERCC-00067_104	DQ883653	18015.8	236.806	1.517253e+000	1.521885e+000	26	28	5.803025e+000	0	0	0	0	0	0	-1.4356	0	0	30	28.7577
DATA	401	3	73	0	0	A_21_P0014344	XR_424802	18037	236.5	1.512612e+000	1.517230e+000	24	28.5	5.704070e+000	0	0	0	0	0	0	-3.0288	0	0	30	28.7792
DATA	402	3	74	0	0	A_19_P00321556	NR_104645	18058	236.5	1.508159e+000	1.512763e+000	27	28	5.716806e+000	0	0	0	0	0	0	-0.441429	0	0	26.2212	28.7461
DATA	403	3	75	0	0	A_22_P00008912	NR_120430	18079.2	236.522	1.188679e+001	1.920476e+000	40	29	5.603878e+000	0	0	0	0	0	0	12.0129	1	1	30	28.9413
DATA	404	3	76	0	0	A_24_P11061	NM_153478	18100.5	236.676	1.499600e+000	1.504178e+000	24	29	5.692407e+000	0	0	0	0	0	0	-3.18186	0	0	27.0811	29.1668
DATA	405	3	77	0	0	A_21_P0004306	lnc-IGIP-1:1	18121.5	236.676	1.495604e+000	1.500170e+000	25	29	5.673090e+000	0	0	0	0	0	0	-1.44396	0	0	30	29.0795
DATA	406	3	78	0	0	A_22_P00014322	lnc-SERPINB8-3:1	18142.6	236.586	1.491748e+000	1.496302e+000	27	29	5.588139e+000	0	0	0	0	0	0	-0.453539	0	0	30	29.0894
DATA	407	3	79	0	0	A_22_P00009971	lnc-MKI67IP-6:1	18163.8	236.5	1.488026e+000	1.492568e+000	25	29	5.638337e+000	0	0	0	0	0	0	-3.09829	0	0	30	29.0834
DATA	408	3	80	0	0	A_23_P148327	NM_005183	18185	236.5	6.033164e+000	1.606595e+000	34	29	5.681561e+000	0	0	0	0	0	0	6.17657	1	0	30	29.1344
DATA	409	3	81	0	0	A_33_P3240492	NM_032439	18206.2	236.5	1.481097e+000	1.485618e+000	25	29	5.608325e+000	0	0	0	0	0	0	-2.52952	0	0	30	29.2188
DATA	410	3	82	0	0	A_23_P416212	NM_033194	18228	236.58	1.272817e+001	1.953773e+000	38	29	5.624441e+000	0	0	0	0	0	0	13.0899	1	1	23.9365	29.0442
DATA	411	3	83	0	0	A_33_P3395513	AK124504	18248.5	236.676	1.474812e+000	1.486214e+000	29	29	5.700412e+000	0	0	0	0	0	0	1.474	0	0	30	29.036
DATA	412	3	84	0	0	A_22_P00021489	lnc-ATP11B-4:1	18269.6	236.586	1.471933e+000	1.476427e+000	24	29	5.650706e+000	0	0	0	0	0	0	-3.92753	0	0	27.501	28.906
DATA	413	3	85	0	0	A_33_P3377911	ENST00000432045	18290.8	236.5	4.664887e+000	1.545757e+000	32.5	29	5.674252e+000	0	0	0	0	0	0	4.82544	1	0	26.6546	29.1232
DATA	414	3	86	0	0	A_22_P00017015	lnc-TTC35-3:1	18312	236.5	1.466647e+000	1.471124e+000	23	29	5.601511e+000	0	0	0	0	0	0	-4.08401	0	0	26.2212	29.1784
DATA	415	3	87	0	0	A_21_P0012638	TCONS_l2_00020917	18333	236.5	1.464275e+000	1.475940e+000	28	29	5.589313e+000	0	0	0	0	0	0	1.51067	0	0	26.2212	29.2251
DATA	416	3	88	0	0	A_33_P3280700	NM_024980	18354.3	236.5	1.462039e+000	1.466503e+000	27	29	5.622871e+000	0	0	0	0	0	0	-0.518343	0	0	30	29.1381
DATA	417	3	89	0	0	A_23_P74059	NM_006172	18375.4	236.586	1.459988e+000	1.464445e+000	25.5	28	5.616100e+000	0	0	0	0	0	0	-1.3507	0	0	27.501	28.6611
DATA	418	3	90	0	0	A_21_P0010652	TCONS_l2_00001506	18396.6	236.586	1.458097e+000	1.462548e+000	27	28	5.679832e+000	0	0	0	0	0	0	-0.00627646	0	0	30	28.6316
DATA	419	3	91	0	0	A_23_P106145	ENST00000555069	18417.5	236.2	4.590538e+001	4.817378e+000	76	28	5.626243e+000	0	0	0	0	0	0	47.9024	1	1	22.9591	28.6689
DATA	420	3	92	0	0	A_23_P253389	NM_003040	18439	236.5	7.107091e+000	1.623127e+000	35	29	5.634664e+000	0	0	0	0	0	0	7.42438	1	0	26.2212	28.8619
DATA	421	3	93	1028	1	(+)E1A_r60_a22	E1A_r60_a22	18459.9	236.642	1.495547e+001	2.088555e+000	44.5	29	5.656574e+000	0	0	0	0	0	0	15.638	1	1	24.6442	29.0008
DATA	422	3	94	0	0	A_33_P3400643	NR_038382	18482.1	236.509	2.107108e+001	2.561555e+000	46.5	28	5.649920e+000	0	0	0	0	0	0	22.0521	1	1	25.3321	28.7588
DATA	423	3	95	0	0	A_22_P00003386	XR_242548	18502.4	236.586	1.451140e+000	1.455570e+000	26.5	28	5.580374e+000	0	0	0	0	0	0	-0.398344	0	0	30	28.6954
DATA	424	3	96	0	0	A_22_P00008847	ENST00000440545	18523.7	236.5	1.905413e+000	1.467087e+000	30	28	5.599519e+000	0	0	0	0	0	0	1.99677	1	0	30	28.7434
DATA	425	3	97	0	0	A_33_P6471080	NR_104625	18544.7	236.5	1.449497e+000	1.454907e+000	29	28	5.632040e+000	0	0	0	0	0	0	0.561184	0	0	30	28.7863
DATA	426	3	98	0	0	A_22_P00024177	ENST00000416593	18566	236.5	1.448910e+000	1.453333e+000	25	28	5.339492e+000	0	0	0	0	0	0	-2.55798	0	0	30	28.3905
DATA	427	3	99	0	0	A_33_P3247629	NM_015509	18587	236.5	2.081097e+001	2.538091e+000	52	29	5.703437e+000	0	0	0	0	0	0	21.8351	1	1	26.2212	28.6869
DATA	428	3	100	0	0	A_22_P00009666	NR_126356	18608.3	236.5	1.448211e+000	1.452632e+000	27	28	5.328762e+000	0	0	0	0	0	0	-1.52344	0	0	30	28.4246
DATA	429	3	101	0	0	A_33_P3315679	NM_005511	18629.4	236.414	1.448092e+000	1.452512e+000	27	28	5.612879e+000	0	0	0	0	0	0	-1.46827	0	0	27.501	28.8364
DATA	430	3	102	0	0	A_23_P135722	NM_001729	18650.6	236.414	1.448121e+000	1.452542e+000	25	28	5.528171e+000	0	0	0	0	0	0	-1.65144	0	0	27.501	28.9511
DATA	431	3	103	0	0	A_23_P112950	NM_018179	18672.3	236.255	1.031037e+002	1.041221e+001	134	29	5.538821e+000	0	0	0	0	0	0	108.191	1	1	24.8756	28.9952
DATA	432	3	104	0	0	A_32_P743184	NM_199286	18693	236.5	1.448622e+000	1.453044e+000	26	28	5.570781e+000	0	0	0	0	0	0	-1.64993	0	0	30	28.896
DATA	433	3	105	0	0	A_23_P132738	NM_017541	18714	236.5	6.406792e+000	1.588442e+000	34	28	5.604772e+000	0	0	0	0	0	0	6.71931	1	0	30	28.8125
DATA	434	3	106	0	0	A_24_P250499	NM_021215	18735.2	236.478	4.924656e+001	5.134849e+000	76	29	5.678278e+000	0	0	0	0	0	0	51.6272	1	1	27.0811	29.0653
DATA	435	3	107	0	0	A_22_P00013837	NR_046547	18756.4	236.414	3.326823e+000	1.492403e+000	30.5	29	5.671714e+000	0	0	0	0	0	0	3.48588	1	0	30	29.0979
DATA	436	3	108	0	0	A_22_P00011976	ENST00000445072	18777.6	236.414	1.451293e+000	1.457618e+000	28	29	5.659348e+000	0	0	0	0	0	0	0.778036	0	0	30	29.1567
DATA	437	3	109	0	0	A_22_P00006228	ENST00000445883	18798.7	236.5	1.452290e+000	1.456723e+000	25.5	29	5.678970e+000	0	0	0	0	0	0	-3.18841	0	0	30	29.07
DATA	438	3	110	0	0	A_22_P00008870	NR_046687	18820	236.5	1.453419e+000	1.457856e+000	26	29	5.570796e+000	0	0	0	0	0	0	-1.51554	0	0	30	29.0104
DATA	439	3	111	0	0	A_21_P0010703	lnc-C1orf177-2:2	18841	236.5	1.454651e+000	1.459092e+000	25.5	29	5.563670e+000	0	0	0	0	0	0	-2.50731	0	0	30	29.0892
DATA	440	3	112	0	0	A_33_P3333900	AK096041	18862.2	236.5	1.456008e+000	1.460453e+000	27	29	5.645803e+000	0	0	0	0	0	0	-0.0100315	0	0	30	29.168
DATA	441	3	113	0	0	A_21_P0001333	lnc-PKN2-2:2	18883.4	236.414	1.457479e+000	1.461928e+000	23	29	5.581073e+000	0	0	0	0	0	0	-4.3328	0	0	27.501	29.0445
DATA	442	3	114	0	0	A_33_P3370692	ENST00000498134	18904.5	236.324	1.459045e+000	1.463499e+000	24.5	29	5.577133e+000	0	0	0	0	0	0	-2.52294	0	0	30	28.9182
DATA	443	3	115	0	0	A_23_P10121	NM_003012	18925.6	236.414	1.460720e+000	1.467994e+000	28	29	5.589117e+000	0	0	0	0	0	0	0.94529	0	0	30	29.0072
DATA	444	3	116	0	0	A_21_P0012390	TCONS_l2_00018851	18946.8	236.5	1.462504e+000	1.466969e+000	27	29	5.593984e+000	0	0	0	0	0	0	-0.233905	0	0	30	29.1723
DATA	445	3	117	0	0	A_22_P00025959	NM_005401	18968	236.5	1.464367e+000	1.468837e+000	24.5	29	5.585736e+000	0	0	0	0	0	0	-3.40674	0	0	26.2212	28.9756
DATA	446	3	118	0	0	A_33_P3342720	NM_173201	18989.2	236.5	2.629874e+000	1.494117e+000	30	28	5.571025e+000	0	0	0	0	0	0	2.72574	1	0	30	28.794
DATA	447	3	119	0	1	ERCC-00123_60	DQ516782	19010.4	236.414	1.468344e+000	1.472827e+000	26	28	5.600660e+000	0	0	0	0	0	0	-0.441684	0	0	27.501	28.7859
DATA	448	3	120	0	0	A_22_P00012472	lnc-PRR25-2:1	19031.5	236.324	1.470432e+000	1.474921e+000	24	29	5.648397e+000	0	0	0	0	0	0	-4.02127	0	0	27.0811	28.923
DATA	449	3	121	0	1	ERCC-00012_90	ERCC-00012_90	19052.5	236.324	1.472581e+000	1.477076e+000	26	29	5.614223e+000	0	0	0	0	0	0	-1.00806	0	0	30	28.9682
DATA	450	3	122	0	0	A_22_P00019621	lnc-C1QTNF5-1:1	19073.8	235.315	9.482621e+000	1.757087e+000	37	29	5.611030e+000	0	0	0	0	0	0	9.77215	1	1	24.6442	28.9071
DATA	451	3	123	0	0	A_24_P930741	NM_001099439	19095	236.203	1.477092e+000	1.481601e+000	26.5	28	5.610445e+000	0	0	0	0	0	0	-1.29663	0	0	30	28.7975
DATA	452	3	124	0	0	A_23_P117852	NM_014736	19116.1	235.674	1.671155e+001	2.234871e+000	47	29	5.700787e+000	0	0	0	0	0	0	17.168	1	1	22.7082	28.7386
DATA	453	3	125	0	0	A_33_P3418571	A_33_P3418571	19137.3	236.1	1.864803e+000	1.497938e+000	29	29	5.739937e+000	0	0	0	0	0	0	1.91263	1	0	28.3221	28.7546
DATA	454	3	126	0	0	A_24_P94319	NM_152607	19158.4	236.027	3.818704e+000	1.536870e+000	33	28	5.707128e+000	0	0	0	0	0	0	3.91037	1	0	29.1201	28.6327
DATA	455	3	127	0	0	A_22_P00013314	ENST00000548457	19179.6	236.027	1.486547e+000	1.491085e+000	26	28.5	5.727845e+000	0	0	0	0	0	0	-0.861738	0	0	30	28.7285
DATA	456	3	128	0	0	A_33_P3576853	NR_037857	19200.8	236.194	1.488999e+000	1.493545e+000	25	29	5.703035e+000	0	0	0	0	0	0	-2.38105	0	0	30	29.0178
DATA	457	3	129	0	0	A_23_P67992	NM_006333	19222.5	235.339	5.033500e+001	5.251090e+000	79	29	5.652480e+000	0	0	0	0	0	0	51.2928	1	1	25.3321	29.0143
DATA	458	3	130	0	0	A_24_P26554	NM_020408	19243	236.203	1.264218e+001	1.960474e+000	39.5	29	5.586099e+000	0	0	0	0	0	0	12.8616	1	1	28.1191	29.1409
DATA	459	3	131	0	0	A_22_P00001302	ENST00000531798	19264.4	236	1.496251e+000	1.500819e+000	26	29	5.552643e+000	0	0	0	0	0	0	-2.52058	0	0	30	29.261
DATA	460	3	132	0	0	A_33_P3366141	AK094244	19285.4	236.027	1.498631e+000	1.503206e+000	25	29	5.532709e+000	0	0	0	0	0	0	-3.07797	0	0	30	29.1871
DATA	461	3	133	0	0	A_23_P431939	NM_001531	19306.5	236.271	3.732968e+001	4.025156e+000	62	29	5.553704e+000	0	0	0	0	0	0	37.796	1	1	23.696	29.2549
DATA	462	3	134	0	0	A_22_P00021042	lnc-GABPA-4:2	19327.6	236	1.503278e+000	1.507868e+000	25.5	29	5.616716e+000	0	0	0	0	0	0	-1.4139	0	0	30	29.4038
DATA	463	3	135	0	0	A_23_P115346	NM_006893	19349	236.203	5.443738e+001	5.649332e+000	84	29	5.634276e+000	0	0	0	0	0	0	54.9498	1	1	28.1191	29.267
DATA	464	3	136	0	0	A_33_P3339173	NM_001130440	19370.5	235.83	4.140725e+001	4.408267e+000	67.5	29	5.692927e+000	0	0	0	0	0	0	41.7372	1	1	24.8756	29.1447
DATA	465	3	137	66	-1	3xSLv1	3xSLv1	19391.4	236	1.509874e+000	1.514484e+000	25	29	5.681586e+000	0	0	0	0	0	0	-3.77915	0	0	29.1201	28.925
DATA	466	3	138	0	0	A_23_P140821	NM_016948	19412.6	235.918	8.487665e+000	1.737871e+000	35	29	5.582217e+000	0	0	0	0	0	0	8.53188	1	1	23.696	28.7833
DATA	467	3	139	0	0	A_33_P3244623	NR_001580	19433.6	236.027	1.513830e+000	1.519770e+000	27	29	5.607296e+000	0	0	0	0	0	0	0.635623	0	0	30	28.7877
DATA	468	3	140	0	1	ERCC-00042_60	DQ516783	19454.6	236	1.515638e+000	1.520265e+000	24	29	5.527492e+000	0	0	0	0	0	0	-3.16357	0	0	30	28.8457
DATA	469	3	141	0	0	A_32_P44775	NM_182505	19476.5	235.731	5.253486e+001	5.469506e+000	77.5	29	5.479403e+000	0	0	0	0	0	0	52.6191	1	1	24.4106	29.0646
DATA	470	3	142	0	0	A_33_P3347241	NR_046228	19497	236.203	5.101977e+000	1.606744e+000	31	29	5.270886e+000	0	0	0	0	0	0	5.10471	1	0	30	29.37
DATA	471	3	143	0	0	A_21_P0001187	ENST00000414590	19518.4	236	1.520338e+000	1.524979e+000	26	29	5.253793e+000	0	0	0	0	0	0	-1.62723	0	0	30	29.3032
DATA	472	3	144	0	0	A_33_P3287897	A_33_P3287897	19539.4	236	1.521584e+000	1.526229e+000	25	29	5.519530e+000	0	0	0	0	0	0	-2.70814	0	0	29.1201	29.2945
DATA	473	3	145	0	0	A_21_P0003021	XR_427400	19560.5	236	1.522665e+000	1.527694e+000	27	29	5.587076e+000	0	0	0	0	0	0	0.340307	0	0	29.1201	28.9835
DATA	474	3	146	0	0	A_24_P282108	NM_015113	19582.6	235.2	2.582176e+002	2.586693e+001	280.5	28	5.325708e+000	0	0	0	0	0	0	257.603	1	1	25.1049	28.5249
DATA	475	3	147	0	0	A_21_P0008462	lnc-ABCD4-1:1	19602.8	236	1.524257e+000	1.528910e+000	25	28	5.578441e+000	0	0	0	0	0	0	-0.574526	0	0	30	28.7614
DATA	476	3	148	0	0	A_21_P0009724	lnc-IGFL1-1:1	19624.2	236	1.230862e+001	1.963179e+000	39	29	5.590318e+000	0	0	0	0	0	0	12.2685	1	1	30	28.9027
DATA	477	3	149	0	0	A_21_P0004225	lnc-MTRR-4:1	19645.4	236	1.524991e+000	1.529647e+000	26	29	5.623419e+000	0	0	0	0	0	0	-0.235683	0	0	29.1201	28.952
DATA	478	3	150	0	0	A_22_P00017277	lnc-URB1-1:1	19666.4	236	1.524999e+000	1.529655e+000	23	29	5.660610e+000	0	0	0	0	0	0	-3.08892	0	0	29.1201	28.9467
DATA	479	3	151	0	0	A_24_P144377	NM_014015	19688.1	235.536	1.096006e+002	1.106624e+001	133	29	5.629718e+000	0	0	0	0	0	0	109.253	1	1	25.7804	28.7712
DATA	480	3	152	0	0	A_23_P316637	NM_178463	19708.6	236	1.524235e+000	1.528888e+000	26	29	5.675540e+000	0	0	0	0	0	0	-0.600191	0	0	30	28.8055
DATA	481	3	153	0	0	A_33_P3289960	NR_033376	19729.6	236	1.523439e+000	1.528090e+000	25.5	29	5.655453e+000	0	0	0	0	0	0	-1.71844	0	0	29.1201	28.9186
DATA	482	3	154	0	0	A_23_P159406	NM_003125	19751	235.797	3.783934e+000	1.573094e+000	29	29	5.581587e+000	0	0	0	0	0	0	3.77774	1	0	30	29.0575
DATA	483	3	155	0	0	A_33_P3235048	NM_001146162	19772.2	236	1.520906e+000	1.525549e+000	25	29	5.562000e+000	0	0	0	0	0	0	-1.91791	0	0	28.1191	29.2128
DATA	484	3	156	0	0	A_21_P0008109	lnc-FARP1-1:2	19793.4	236	1.073363e+001	1.863880e+000	36.5	29	5.588151e+000	0	0	0	0	0	0	10.7379	1	1	29.1201	29.0722
DATA	485	3	157	0	0	A_21_P0008318	lnc-BRMS1L-3:3	19814.5	236	1.517066e+000	1.521759e+000	27	29	5.607712e+000	0	0	0	0	0	0	0.136311	0	0	29.1201	29.0259
DATA	486	3	158	0	0	A_19_P00316985	NR_121612	19835.6	236	1.514622e+000	1.519246e+000	26	29	5.622984e+000	0	0	0	0	0	0	-0.139131	0	0	29.1201	28.9044
DATA	487	3	159	0	0	A_33_P3821494	ENST00000008876	19856.6	236	1.887231e+000	1.528138e+000	28	28	5.725033e+000	0	0	0	0	0	0	1.89714	1	0	30	28.6327
DATA	488	3	160	0	0	A_33_P3407429	THC2643552	19878	235.797	2.520177e+000	1.533958e+000	28	28	5.661336e+000	0	0	0	0	0	0	2.53898	1	0	28.1191	28.5756
DATA	489	3	161	0	0	A_23_P133424	NM_006930	19900.3	235.309	1.545862e+003	1.545935e+002	1510.5	28	5.642103e+000	0	0	0	0	0	0	1561.55	1	1	24.8756	28.2182
DATA	490	3	162	0	0	A_33_P3355926	NR_034083	19920.4	236	2.856810e+000	1.532394e+000	27	28	5.665214e+000	0	0	0	0	0	0	2.89263	1	0	30	27.9458
DATA	491	3	163	66	1	DarkCorner	DarkCorner	19941.4	235.973	1.496507e+000	1.501077e+000	26	27	5.635466e+000	0	0	0	0	0	0	0.0181978	0	0	29.1201	27.5256
DATA	492	3	164	66	1	DarkCorner	DarkCorner	19962.6	235.973	1.491628e+000	1.496272e+000	26	27	5.499687e+000	0	0	0	0	0	0	0.167718	0	0	29.1201	27.0489
DATA	493	4	1	66	1	DarkCorner	DarkCorner	16523.8	243.478	1.685926e+000	1.691988e+000	27	28	5.746545e+000	0	0	0	0	0	0	0.501625	0	0	30	27.9442
DATA	494	4	2	0	0	A_21_P0014516	NR_121618	16545	243.5	1.697563e+000	1.702745e+000	25	28	5.772530e+000	0	0	0	0	0	0	-1.93782	0	0	30	28.7138
DATA	495	4	3	0	0	A_33_P3402071	A_33_P3402071	16565.3	243.646	9.090477e+000	1.939478e+000	37	29	5.946218e+000	0	0	0	0	0	0	8.0885	1	1	30	29.3247
DATA	496	4	4	0	0	A_22_P00024945	lnc-BMP4-2:1	16587.3	243.5	1.718445e+000	1.723691e+000	26	29	5.604647e+000	0	0	0	0	0	0	-0.270508	0	0	27.0811	29.3039
DATA	497	4	5	0	0	A_33_P3336514	ENST00000552123	16608.1	243.656	7.027831e+001	7.238341e+000	87.5	29	5.688852e+000	0	0	0	0	0	0	61.8203	1	1	26.4388	29.5171
DATA	498	4	6	0	0	A_21_P0002845	lnc-ULK4-6:1	16629.6	243.414	1.736308e+000	1.742359e+000	27.5	29	5.645517e+000	0	0	0	0	0	0	0.447728	0	0	30	29.4892
DATA	499	4	7	0	0	A_23_P142013	NM_020196	16650.8	243.478	1.584341e+001	2.360300e+000	42	29	5.808233e+000	0	0	0	0	0	0	13.8047	1	1	27.0811	29.5034
DATA	500	4	8	0	0	A_23_P166993	NM_004441	16672	243.5	5.769936e+000	1.849074e+000	31	29	5.862709e+000	0	0	0	0	0	0	5.00683	1	0	30	29.5081
DATA	501	4	9	0	0	A_23_P163235	NM_001015001	16693	243.5	1.757807e+000	1.763173e+000	25	29	5.772203e+000	0	0	0	0	0	0	-2.01415	0	0	30	29.6494
DATA	502	4	10	0	0	A_23_P350617	NM_175737	16714.3	243.391	1.763578e+000	1.769005e+000	27	29	5.889952e+000	0	0	0	0	0	0	0.10625	0	0	30	29.5272
DATA	503	4	11	0	0	A_21_P0012575	TCONS_l2_00020442	16735.5	243.324	1.768654e+000	1.774054e+000	24.5	29	5.761743e+000	0	0	0	0	0	0	-2.53025	0	0	30	29.3409
DATA	504	4	12	0	0	A_21_P0004478	XR_425942	16756.7	243.759	7.919696e+001	8.116984e+000	94	29	5.642982e+000	0	0	0	0	0	0	67.8737	1	1	24.8756	29.2283
DATA	505	4	13	0	0	A_33_P3338559	NM_005610	16777.7	243.742	2.295272e+002	2.302183e+001	227	29	5.682841e+000	0	0	0	0	0	0	196.291	1	1	26.2212	28.9805
DATA	506	4	14	0	0	A_24_P332926	NM_014884	16799	243.5	8.713314e+001	8.894402e+000	99	28	5.603214e+000	0	0	0	0	0	0	74.3853	1	1	26.2212	28.953
DATA	507	4	15	0	0	A_33_P3419567	NM_001136566	16820	243.203	1.782683e+000	1.788125e+000	26	29	5.547633e+000	0	0	0	0	0	0	-0.134282	0	0	30	28.9201
DATA	508	4	16	0	0	A_33_P3308764	NR_033824	16841.2	243.194	1.784717e+000	1.790200e+000	26	29	5.586506e+000	0	0	0	0	0	0	0.0946049	0	0	30	29.0724
DATA	509	4	17	0	1	ERCC-00077_121	ERCC-00077_121	16862.4	243.027	1.786129e+000	1.791582e+000	27	29	5.535229e+000	0	0	0	0	0	0	-0.0178005	0	0	30	29.2615
DATA	510	4	18	0	0	A_33_P3325758	lnc-SPATC1-1:2	16883.6	243.027	1.787058e+000	1.792514e+000	27	29	5.554381e+000	0	0	0	0	0	0	-0.151085	0	0	30	29.2133
DATA	511	4	19	0	0	A_21_P0001688	lnc-PTGFR-1:1	16904.7	243.1	1.787493e+000	1.792950e+000	27	29	5.600727e+000	0	0	0	0	0	0	-0.200749	0	0	30	29.3317
DATA	512	4	20	66	-1	3xSLv1	3xSLv1	16926	243.203	1.787431e+000	1.792888e+000	26	29	5.329256e+000	0	0	0	0	0	0	-2.07054	0	0	30	29.3174
DATA	513	4	21	0	0	A_19_P00802587	ENST00000435044	16946.9	243.769	3.345896e+002	3.350694e+001	315.5	29	5.671591e+000	0	0	0	0	0	0	284.547	1	1	24.1747	29.6436
DATA	514	4	22	0	0	A_23_P364567	NM_052995	16968.2	243.194	1.785811e+000	1.791263e+000	27	29	5.854865e+000	0	0	0	0	0	0	-1.13831	0	0	30	29.4288
DATA	515	4	23	0	0	A_24_P942030	NM_003762	16989.4	243.027	7.118779e+000	1.926100e+000	34	29	5.727316e+000	0	0	0	0	0	0	6.06347	1	0	30	29.1673
DATA	516	4	24	0	0	A_22_P00025312	lnc-KBTBD3-1:2	17011	243.439	1.626506e+003	1.626605e+002	1400	29	5.686381e+000	0	0	0	0	0	0	1386.81	1	1	25.7804	29.2172
DATA	517	4	25	0	0	A_23_P157007	NM_014020	17031.7	243.308	2.969439e+002	2.974803e+001	273	29	5.635519e+000	0	0	0	0	0	0	253.511	1	1	27.0811	29.2996
DATA	518	4	26	0	0	A_33_P3268838	NM_001288819	17052.8	243.194	1.777427e+000	1.782853e+000	26	29	5.604072e+000	0	0	0	0	0	0	-0.707784	0	0	30	29.3781
DATA	519	4	27	0	0	A_19_P00318404	NR_038826	17074.4	243.115	2.641414e+002	2.647403e+001	246	29	5.618145e+000	0	0	0	0	0	0	226.25	1	1	26.2212	29.32
DATA	520	4	28	0	0	A_24_P686965	NM_001103161	17095.7	242.891	1.417795e+002	1.428878e+001	150	29	5.608774e+000	0	0	0	0	0	0	121.68	1	1	25.3321	29.2765
DATA	521	4	29	0	0	A_22_P00021375	ENST00000451118	17116.4	243	1.767187e+000	1.772582e+000	23	29	5.508985e+000	0	0	0	0	0	0	-4.01828	0	0	29.1201	29.182
DATA	522	4	30	0	0	A_22_P00001752	lnc-ATOH8-2:9	17137.5	243	1.763167e+000	1.768550e+000	25	29	5.498753e+000	0	0	0	0	0	0	-2.44261	0	0	29.1201	29.1653
DATA	523	4	31	0	0	A_33_P3379004	AK130723	17158.6	243	2.847136e+001	3.349432e+000	51	29	5.524701e+000	0	0	0	0	0	0	24.601	1	1	30	29.1637
DATA	524	4	32	0	0	A_23_P408473	NM_032450	17179.9	243.619	2.705839e+001	3.227732e+000	48	29	5.496154e+000	0	0	0	0	0	0	23.4398	1	1	26.4388	29.2563
DATA	525	4	33	0	0	A_22_P00022416	XR_425157	17201	243.203	1.749477e+000	1.754817e+000	27	29	5.518193e+000	0	0	0	0	0	0	-0.353198	0	0	30	29.293
DATA	526	4	34	0	0	A_22_P00006933	lnc-GATAD2B-1:1	17222.2	243	1.744372e+000	1.749723e+000	27	29	5.312143e+000	0	0	0	0	0	0	0.083494	0	0	30	29.4325
DATA	527	4	35	0	0	A_21_P0003909	lnc-RP11-487E13.1.1-1:3	17243.4	243	1.739084e+000	1.744393e+000	24	29	5.436466e+000	0	0	0	0	0	0	-2.13764	0	0	29.1201	29.2689
DATA	528	4	36	0	0	A_21_P0007524	lnc-GABARAPL1-1:1	17264.5	243	1.733618e+000	1.738911e+000	26.5	29	5.460974e+000	0	0	0	0	0	0	-0.270063	0	0	30	29.1041
DATA	529	4	37	0	0	A_23_P200579	NM_007352	17285.6	243	1.727973e+000	1.733248e+000	27	29	5.564355e+000	0	0	0	0	0	0	-0.431239	0	0	29.1201	29.1022
DATA	530	4	38	0	0	A_22_P00011105	lnc-NUDT16-1:1	17306.6	243	1.722198e+000	1.727456e+000	23	29	5.574154e+000	0	0	0	0	0	0	-3.59726	0	0	29.1201	29.0548
DATA	531	4	39	0	0	A_22_P00024708	lnc-SRD5A3-2:1	17327.8	243	1.716220e+000	1.721460e+000	25.5	29	5.635647e+000	0	0	0	0	0	0	-1.81119	0	0	30	28.9926
DATA	532	4	40	0	0	A_21_P0012909	TCONS_l2_00022934	17349.2	243	8.152750e+000	1.899179e+000	36	29	5.699725e+000	0	0	0	0	0	0	7.24549	1	0	30	28.9329
DATA	533	4	41	0	0	A_21_P0005464	lnc-FTSJ2-1:1	17370.4	243	1.703836e+000	1.709038e+000	27	29	5.636920e+000	0	0	0	0	0	0	-1.03835	0	0	30	28.9118
DATA	534	4	42	0	0	A_22_P00020711	ENST00000533591	17391.5	243	1.697526e+000	1.702708e+000	23	29	5.658024e+000	0	0	0	0	0	0	-3.71244	0	0	29.1201	28.888
DATA	535	4	43	0	0	A_22_P00018728	XR_245804	17412.6	243	1.691126e+000	1.696289e+000	22	29	5.716943e+000	0	0	0	0	0	0	-4.76715	0	0	29.1201	28.8946
DATA	536	4	44	0	0	A_23_P16652	NM_152791	17433.6	243	1.684691e+000	1.689834e+000	24.5	29	5.561187e+000	0	0	0	0	0	0	-1.39928	0	0	30	28.8621
DATA	537	4	45	0	0	A_24_P696761	NM_001001552	17454.8	243	1.678131e+000	1.683254e+000	24	28	5.534703e+000	0	0	0	0	0	0	-2.84777	0	0	30	28.697
DATA	538	4	46	0	0	A_22_P00018850	NR_110805	17476.2	243	1.671476e+000	1.676579e+000	25	28	5.661777e+000	0	0	0	0	0	0	-1.41765	0	0	30	28.808
DATA	539	4	47	0	0	A_21_P0001607	lnc-UCHL5-1:1	17497.4	243	1.664831e+000	1.673256e+000	28.5	29	5.680907e+000	0	0	0	0	0	0	0.964999	0	0	30	28.8699
DATA	540	4	48	0	0	A_23_P47904	NM_033124	17517.7	243.702	1.556498e+001	2.278182e+000	43	29	5.698960e+000	0	0	0	0	0	0	14.263	1	1	23.4529	28.9662
DATA	541	4	49	0	0	A_21_P0003741	lnc-PHOX2B-2:2	17539.6	242.973	1.651543e+000	1.656585e+000	25	28	5.754769e+000	0	0	0	0	0	0	-2.48179	0	0	30	28.7793
DATA	542	4	50	0	0	A_23_P50710	NM_001082	17560.8	242.955	1.264279e+001	2.078561e+000	40	28	5.267557e+000	0	0	0	0	0	0	11.6815	1	1	22.4545	28.5445
DATA	543	4	51	0	0	A_24_P213120	NM_001136486	17582	242.797	1.638160e+000	1.643206e+000	29	28	5.211747e+000	0	0	0	0	0	0	0.112399	0	0	30	28.4327
DATA	544	4	52	0	0	A_23_P52336	NM_170744	17603	242.797	1.631566e+000	1.636547e+000	26	28	5.294322e+000	0	0	0	0	0	0	-0.154674	0	0	30	28.4694
DATA	545	4	53	0	0	A_33_P6570282	NR_027418	17624	242.22	7.470051e+001	7.645808e+000	95.5	28	5.503128e+000	0	0	0	0	0	0	69.8635	1	1	25.7804	28.505
DATA	546	4	54	0	0	A_24_P314585	ENST00000338270	17645.4	242.973	1.618340e+000	1.623280e+000	25	28	5.660585e+000	0	0	0	0	0	0	-2.65054	0	0	30	28.5921
DATA	547	4	55	0	0	A_21_P0003983	ENST00000511054	17666.6	242.973	1.611818e+000	1.616739e+000	25	28	5.725447e+000	0	0	0	0	0	0	-2.69386	0	0	29.1201	28.6347
DATA	548	4	56	0	0	A_21_P0000504	NR_023344	17686.8	242.491	7.393976e+001	7.567339e+000	99	29	5.700746e+000	0	0	0	0	0	0	69.9867	1	1	24.8756	28.7563
DATA	549	4	57	0	0	A_33_P3351622	ENST00000376301	17709	242.797	1.598889e+000	1.603770e+000	25.5	29	5.710843e+000	0	0	0	0	0	0	-1.12571	0	0	30	29.1331
DATA	550	4	58	0	0	A_33_P3251108	NM_001190992	17730	242.797	4.833829e+000	1.668990e+000	31	29	5.645082e+000	0	0	0	0	0	0	4.61278	1	0	30	29.0488
DATA	551	4	59	0	0	A_33_P3332547	NM_001197113	17751.2	242.806	1.586318e+000	1.591161e+000	25	29	5.753512e+000	0	0	0	0	0	0	-1.46519	0	0	30	29.001
DATA	552	4	60	0	0	A_19_P00322850	NR_104664	17772.4	242.973	1.580121e+000	1.584945e+000	25	28	5.730961e+000	0	0	0	0	0	0	-0.693116	0	0	29.1201	28.8087
DATA	553	4	61	0	0	A_22_P00018897	ENST00000453798	17793.6	242.973	3.359021e+000	1.614188e+000	30	29	5.709377e+000	0	0	0	0	0	0	3.24319	1	0	30	28.9064
DATA	554	4	62	0	0	A_21_P0010369	ENST00000453866	17814.6	243	1.568087e+000	1.572875e+000	25.5	29	5.780036e+000	0	0	0	0	0	0	-1.66655	0	0	29.1201	29.0858
DATA	555	4	63	0	0	A_32_P155364	NM_000971	17836.1	242.763	6.652665e+003	6.652684e+002	6386	29	5.701421e+000	0	0	0	0	0	0	6472.33	1	1	26.6546	28.9695
DATA	556	4	64	0	0	A_23_P125233	NM_001299	17857	242.797	4.985148e+000	1.638833e+000	32	29	5.587429e+000	0	0	0	0	0	0	4.86775	1	0	28.1191	28.7437
DATA	557	4	65	0	0	A_33_P3337034	NM_003913	17878.2	242.806	3.331286e+001	3.676548e+000	61	29	5.599354e+000	0	0	0	0	0	0	32.6472	1	1	28.5237	28.9695
DATA	558	4	66	0	0	A_33_P3217470	NR_110391	17899.4	242.873	1.545218e+000	1.549935e+000	27	29	5.477039e+000	0	0	0	0	0	0	-0.297683	0	0	30	29.0325
DATA	559	4	67	0	0	A_23_P424051	NM_145282	17920.5	242.944	1.539815e+000	1.544516e+000	26.5	29	5.577791e+000	0	0	0	0	0	0	-0.100648	0	0	29.1201	28.8535
DATA	560	4	68	0	0	A_23_P368393	NM_001005526	17941.7	242.5	1.210306e+002	1.220055e+001	147	29	5.565159e+000	0	0	0	0	0	0	119.865	1	1	25.3321	28.7415
DATA	561	4	69	0	0	A_21_P0008780	lnc-VPS33B-2:1	17962.8	242.522	1.529410e+000	1.534079e+000	23	29	5.608197e+000	0	0	0	0	0	0	-3.59335	0	0	27.0811	28.8635
DATA	562	4	70	0	0	A_21_P0001376	lnc-TTC24-1:1	17984	242.5	1.524389e+000	1.529043e+000	24	29	5.649619e+000	0	0	0	0	0	0	-3.70125	0	0	30	28.8879
DATA	563	4	71	0	0	A_22_P00009207	ENST00000429878	18005	242.5	1.519562e+000	1.524201e+000	25	29	5.798665e+000	0	0	0	0	0	0	-1.92051	0	0	30	28.8812
DATA	564	4	72	0	0	A_21_P0012654	XR_251551	18026	242.7	1.688196e+002	1.695021e+001	201	29	5.682661e+000	0	0	0	0	0	0	169.365	1	1	26.2212	28.9311
DATA	565	4	73	0	0	A_21_P0014033	ENST00000575066	18047.5	242.676	2.206567e+000	1.530824e+000	31	29	5.751708e+000	0	0	0	0	0	0	2.2205	1	0	30	28.8908
DATA	566	4	74	0	0	A_21_P0011354	TCONS_l2_00008932	18068.5	242.5	2.017216e+003	2.017272e+002	2074.5	29	5.640446e+000	0	0	0	0	0	0	2035.87	1	1	26.2212	29.0368
DATA	567	4	75	0	0	A_23_P427703	NR_001447	18090.4	242.368	1.621323e+003	1.621393e+002	1674	29	5.648977e+000	0	0	0	0	0	0	1641.11	1	1	24.8756	29.1902
DATA	568	4	76	0	0	A_33_P3224505	AK126083	18111	242.5	1.497430e+000	1.502002e+000	26	29	5.846475e+000	0	0	0	0	0	0	-1.95695	0	0	30	29.3587
DATA	569	4	77	0	0	A_22_P00015881	ENST00000477014	18132	242.5	1.493507e+000	1.498067e+000	25.5	29	5.635620e+000	0	0	0	0	0	0	-0.868973	0	0	30	29.2951
DATA	570	4	78	0	0	A_22_P00003249	NR_104332	18153.2	242.522	1.489702e+000	1.494249e+000	26	29	5.611536e+000	0	0	0	0	0	0	-1.7684	0	0	27.0811	29.2642
DATA	571	4	79	0	0	A_21_P0003575	ENST00000508998	18174.4	242.586	1.486065e+000	1.490602e+000	27	29	5.650323e+000	0	0	0	0	0	0	-2.25201	0	0	30	29.234
DATA	572	4	80	0	0	A_22_P00021451	ENST00000515614	18195.6	242.586	2.087273e+000	1.501693e+000	30	29	5.782126e+000	0	0	0	0	0	0	2.13961	1	0	30	29.3776
DATA	573	4	81	0	0	A_23_P61447	NM_004453	18216.7	242.511	2.443093e+001	2.858390e+000	52	29	5.731794e+000	0	0	0	0	0	0	25.0994	1	1	23.4529	29.4073
DATA	574	4	82	0	0	A_24_P355967	NM_000621	18238	242.5	1.476139e+000	1.480646e+000	25	29	5.804305e+000	0	0	0	0	0	0	-2.67083	0	0	26.2212	29.3091
DATA	575	4	83	0	0	A_32_P86245	NM_018100	18259	242.5	1.473190e+000	1.477687e+000	22	29	5.675481e+000	0	0	0	0	0	0	-4.9113	0	0	26.2212	29.122
DATA	576	4	84	0	0	A_22_P00013240	NR_103862	18280.2	242.522	1.470376e+000	1.474864e+000	26	29	5.755916e+000	0	0	0	0	0	0	-1.95739	0	0	30	29.3581
DATA	577	4	85	0	0	A_24_P291401	NM_001031738	18301.3	243.346	8.277721e+000	1.688960e+000	36	29	5.749961e+000	0	0	0	0	0	0	8.57124	1	1	30	29.4773
DATA	578	4	86	0	0	A_22_P00009974	NR_040710	18322.6	242.586	1.465261e+000	1.475870e+000	29	29	5.674938e+000	0	0	0	0	0	0	1.39441	0	0	30	29.5674
DATA	579	4	87	0	0	A_21_P0005615	NR_125820	18343.7	242.5	4.156375e+000	1.525162e+000	32	29	5.584901e+000	0	0	0	0	0	0	4.31774	1	0	27.0811	29.32
DATA	580	4	88	0	0	A_23_P19115	NM_018094	18365	242.5	2.130149e+000	1.480684e+000	29.5	29	5.615722e+000	0	0	0	0	0	0	2.2161	1	0	30	29.0905
DATA	581	4	89	0	0	A_23_P35045	NM_001025598	18385.8	242.5	2.876376e+002	2.880096e+001	326.5	28	5.682838e+000	0	0	0	0	0	0	299.64	1	1	25.7804	28.6993
DATA	582	4	90	0	0	A_24_P227585	NM_018559	18407.2	242.5	5.431119e+001	5.624330e+000	82	28	5.674402e+000	0	0	0	0	0	0	56.6481	1	1	25.3321	28.6605
DATA	583	4	91	0	0	A_22_P00002974	lnc-C6orf118-1:2	18428.8	242.288	7.926173e+001	8.059491e+000	108	29	5.698047e+000	0	0	0	0	0	0	82.7663	1	1	26.0017	28.9685
DATA	584	4	92	0	0	A_22_P00019241	NR_046621	18449.5	242.5	1.453976e+000	1.458415e+000	26	29	5.622171e+000	0	0	0	0	0	0	-1.48538	0	0	30	29.1051
DATA	585	4	93	0	0	A_33_P3339070	NR_024475	18470.7	242.5	1.452674e+000	1.457108e+000	24	29	5.643017e+000	0	0	0	0	0	0	-3.16749	0	0	30	28.9829
DATA	586	4	94	0	0	A_22_P00017436	NR_121184	18492	242.5	1.451532e+000	1.455963e+000	23	29	5.613917e+000	0	0	0	0	0	0	-4.04665	0	0	26.2212	28.9309
DATA	587	4	95	0	0	A_24_P190541	NM_018963	18513.4	242.389	1.119127e+002	1.128546e+001	144	28	5.563556e+000	0	0	0	0	0	0	117.253	1	1	24.4106	28.859
DATA	588	4	96	0	0	A_33_P3268174	NM_152903	18534.2	242.5	3.209537e+000	1.489181e+000	31	29	5.660927e+000	0	0	0	0	0	0	3.36453	1	0	30	28.9258
DATA	589	4	97	0	0	A_33_P3286739	XM_006719890	18555.3	242.5	1.449107e+000	1.453711e+000	28	29	5.677147e+000	0	0	0	0	0	0	0.239642	0	0	30	28.7536
DATA	590	4	98	0	0	A_24_P167984	NM_015251	18576.7	242.759	3.163113e+001	3.480887e+000	61.5	29	5.691682e+000	0	0	0	0	0	0	33.185	1	1	24.8756	28.9513
DATA	591	4	99	0	0	A_19_P00321124	NR_120641	18597.7	242.5	1.448277e+000	1.452698e+000	23.5	29	5.675516e+000	0	0	0	0	0	0	-4.51959	0	0	27.0811	28.8993
DATA	592	4	100	0	0	A_32_P206497	ENST00000492679	18618.8	242.5	1.448096e+000	1.452517e+000	28	29	5.634181e+000	0	0	0	0	0	0	-0.254986	0	0	30	28.9674
DATA	593	4	101	0	0	A_33_P3351745	NM_024070	18639.8	242.5	2.447591e+002	2.451897e+001	280.5	29	5.585755e+000	0	0	0	0	0	0	256.878	1	1	25.7804	29.1422
DATA	594	4	102	0	0	A_24_P404840	NM_000166	18661.2	242.5	1.448186e+000	1.452607e+000	25	29	5.510063e+000	0	0	0	0	0	0	-2.94682	0	0	26.6546	29.2007
DATA	595	4	103	66	-1	3xSLv1	3xSLv1	18682.3	242.5	1.448452e+000	1.452874e+000	24	29	5.537776e+000	0	0	0	0	0	0	-3.80881	0	0	27.0811	29.1707
DATA	596	4	104	0	0	A_22_P00011458	ENST00000416507	18703.5	242.324	1.448864e+000	1.454206e+000	28	28.5	5.638810e+000	0	0	0	0	0	0	0.542302	0	0	30	28.9213
DATA	597	4	105	0	0	A_23_P68942	NM_000967	18725	242.3	9.163431e+003	9.163443e+002	9502	29	5.648868e+000	0	0	0	0	0	0	9608.14	1	1	26.2212	29.1608
DATA	598	4	106	0	0	A_22_P00010253	lnc-MTERF-5:1	18745.8	242.478	1.450104e+000	1.454531e+000	26	29	5.677488e+000	0	0	0	0	0	0	-1.34362	0	0	30	29.1907
DATA	599	4	107	0	0	A_22_P00009379	ENST00000518103	18767	242.5	1.450931e+000	1.455360e+000	24	29	5.617566e+000	0	0	0	0	0	0	-3.86798	0	0	30	29.2888
DATA	600	4	108	0	0	A_22_P00000755	ENST00000443714	18788	242.5	1.451878e+000	1.457646e+000	27	29	5.646059e+000	0	0	0	0	0	0	0.65303	0	0	30	29.2129
DATA	601	4	109	0	0	A_33_P3360227	DC397705	18809.3	242.391	1.452966e+000	1.460444e+000	28	29	5.593512e+000	0	0	0	0	0	0	0.985499	0	0	30	29.0379
DATA	602	4	110	0	0	A_22_P00012831	lnc-RASA1-3:20	18830.9	242.825	1.676746e+001	2.222412e+000	43	29	5.567552e+000	0	0	0	0	0	0	17.5234	1	1	21.4095	29.2615
DATA	603	4	111	0	0	A_33_P3380311	NM_000489	18851.5	242.324	2.864858e+000	1.487769e+000	30	29	5.592801e+000	0	0	0	0	0	0	2.99139	1	0	30	29.2882
DATA	604	4	112	0	0	A_24_P79054	NM_000660	18872.9	242.397	3.169068e+002	3.172436e+001	351	29	5.642654e+000	0	0	0	0	0	0	330.573	1	1	25.7804	29.3827
DATA	605	4	113	0	0	A_23_P88630	NM_000057	18893.6	243	1.349072e+001	1.990010e+000	42	29	5.655734e+000	0	0	0	0	0	0	14.0577	1	1	30	29.1352
DATA	606	4	114	0	0	A_23_P379475	NM_014762	18915	242.5	3.242997e+000	1.500057e+000	32	29	5.627034e+000	0	0	0	0	0	0	3.37546	1	0	30	29.1017
DATA	607	4	115	0	0	A_24_P154868	NM_005588	18936.3	242.391	1.461887e+000	1.466349e+000	27	29	5.690976e+000	0	0	0	0	0	0	-0.634846	0	0	30	29.2393
DATA	608	4	116	0	0	A_24_P921321	NM_002843	18958.1	242.19	9.131611e+001	9.248895e+000	113	29	5.640153e+000	0	0	0	0	0	0	94.8091	1	1	25.5572	29.2103
DATA	609	4	117	0	0	A_23_P10785	NM_145206	18978.6	242.049	1.466386e+002	1.473737e+001	185.5	29	5.647553e+000	0	0	0	0	0	0	152.054	1	1	26.2212	28.9559
DATA	610	4	118	0	0	A_21_P0006004	ENST00000449144	18999.8	242.194	1.467672e+000	1.472153e+000	24	28	5.575924e+000	0	0	0	0	0	0	-1.92876	0	0	30	28.8252
DATA	611	4	119	0	0	A_21_P0011770	NR_110718	19021.4	241.633	6.605901e+002	6.607546e+001	710	29	5.573549e+000	0	0	0	0	0	0	683.059	1	1	25.7804	28.9466
DATA	612	4	120	0	0	A_21_P0003363	ENST00000511634	19042	242.203	1.471918e+000	1.476412e+000	27	29	5.620963e+000	0	0	0	0	0	0	-1.47683	0	0	30	29.1878
DATA	613	4	121	0	0	A_24_P126139	NM_016370	19063.2	242.194	1.474150e+000	1.478651e+000	26.5	29	5.675367e+000	0	0	0	0	0	0	-0.652539	0	0	30	29.1456
DATA	614	4	122	0	0	A_33_P3293519	NR_022010	19084.4	242.027	1.476429e+000	1.480937e+000	25	29	5.691786e+000	0	0	0	0	0	0	-2.03437	0	0	30	29.0818
DATA	615	4	123	0	0	A_22_P00001595	lnc-ARNTL-1:1	19105.4	242.25	1.175124e+002	1.184448e+001	149	29	5.597842e+000	0	0	0	0	0	0	120.771	1	1	25.1049	28.8181
DATA	616	4	124	0	0	A_21_P0009686	lnc-OR10H5-2:3	19126.6	242	1.481121e+000	1.485643e+000	24	29	5.740883e+000	0	0	0	0	0	0	-2.60421	0	0	29.1201	28.9098
DATA	617	4	125	0	0	A_21_P0002073	ENST00000422600	19147.6	242.23	2.630942e+003	2.630984e+002	2685	29	5.753755e+000	0	0	0	0	0	0	2695.2	1	1	26.0017	28.8287
DATA	618	4	126	0	0	A_22_P00009732	lnc-MCU-1:1	19169	242.203	1.485996e+000	1.490532e+000	24	29	5.671009e+000	0	0	0	0	0	0	-3.11824	0	0	30	28.7862
DATA	619	4	127	0	0	A_33_P3244818	NM_198467	19190.7	241.883	3.795020e+001	4.078149e+000	65	29	5.708900e+000	0	0	0	0	0	0	38.7478	1	1	26.2212	29.0633
DATA	620	4	128	0	0	A_21_P0001944	ENST00000428474	19211.4	242.027	2.435887e+001	2.858314e+000	53	29	5.711287e+000	0	0	0	0	0	0	24.8303	1	1	29.1201	29.1059
DATA	621	4	129	0	0	A_22_P00013937	ENST00000438837	19232.6	242.027	1.135691e+001	1.879788e+000	37.5	29	5.603876e+000	0	0	0	0	0	0	11.5576	1	1	29.1201	29.2077
DATA	622	4	130	0	0	A_24_P129632	NM_004747	19253.6	242	1.495820e+000	1.500386e+000	26	29	5.239376e+000	0	0	0	0	0	0	-0.960639	0	0	30	29.295
DATA	623	4	131	0	0	A_21_P0009560	lnc-TCF4-1:3	19274.9	242.104	1.498289e+000	1.502863e+000	27	29	5.268648e+000	0	0	0	0	0	0	-0.392942	0	0	30	29.4365
DATA	624	4	132	0	0	A_23_P122041	NM_002715	19296.6	242	9.396987e+001	9.516795e+000	120.5	29	5.560357e+000	0	0	0	0	0	0	95.1608	1	1	25.3321	29.3742
DATA	625	4	133	0	0	A_33_P3407751	AK126029	19317.4	242	1.503081e+000	1.507670e+000	25.5	29	5.386120e+000	0	0	0	0	0	0	-2.35246	0	0	29.1201	29.3797
DATA	626	4	134	0	0	A_21_P0000753	NR_038289	19338.4	242	1.630084e+001	2.221990e+000	42	29	5.691631e+000	0	0	0	0	0	0	16.4565	1	1	29.1201	29.4088
DATA	627	4	135	0	0	A_23_P311192	NM_178324	19359.5	242	3.712888e+000	1.557174e+000	31	29	5.673280e+000	0	0	0	0	0	0	3.7427	1	0	29.1201	29.2869
DATA	628	4	136	0	0	A_21_P0005021	NR_038989	19380.6	242	6.933207e+000	1.665624e+000	34	29	5.711170e+000	0	0	0	0	0	0	6.97871	1	0	30	29.1345
DATA	629	4	137	0	0	A_24_P50950	ENST00000492980	19402.2	241.607	4.790589e+001	5.024908e+000	76	29	5.651143e+000	0	0	0	0	0	0	48.1537	1	1	26.2212	29.0381
DATA	630	4	138	0	0	A_22_P00010075	lnc-MPHOSPH8-1:1	19423	242.203	1.514052e+000	1.518674e+000	25.5	29	5.574975e+000	0	0	0	0	0	0	-0.954083	0	0	30	28.8514
DATA	631	4	139	0	0	A_33_P3366575	NM_018698	19444.1	241.933	1.224971e+001	1.952593e+000	38	29	5.505806e+000	0	0	0	0	0	0	12.2808	1	1	22.7082	28.9947
DATA	632	4	140	0	0	A_23_P388301	BC040859	19465.4	242	1.517754e+000	1.522388e+000	26	29	5.439086e+000	0	0	0	0	0	0	-0.240569	0	0	30	29.0721
DATA	633	4	141	0	0	A_23_P90895	NM_152994	19485	242.846	1.605715e+001	2.213892e+000	43	29	5.285587e+000	0	0	0	0	0	0	16.06	1	1	16.5837	29.3757
DATA	634	4	142	0	1	ERCC-00077_121	ERCC-00077_121	19507.6	242	1.520973e+000	1.525616e+000	25	29	5.493676e+000	0	0	0	1	0	0	-2.04211	0	0	30	29.6934
DATA	635	4	143	0	0	A_23_P42507	NM_139126	19529.3	241.525	7.422080e+001	7.577518e+000	95.5	29	5.274891e+000	0	0	0	0	0	0	74.0981	1	1	25.7804	29.5355
DATA	636	4	144	0	0	A_23_P31224	NM_178273	19550.5	241.352	2.327856e+002	2.332866e+001	262	29	5.617769e+000	0	0	0	0	0	0	232.221	1	1	24.4106	29.2214
DATA	637	4	145	0	0	A_22_P00012484	ENST00000526206	19571.2	242	1.524628e+000	1.529283e+000	24.5	29	5.549024e+000	0	0	0	0	0	0	-2.22344	0	0	28.1191	28.903
DATA	638	4	146	0	0	A_22_P00023531	ENST00000510203	19592.4	242	1.525478e+000	1.530135e+000	23	28	5.577586e+000	0	0	0	0	0	0	-3.0854	0	0	29.1201	28.8487
DATA	639	4	147	0	0	A_23_P107693	NM_017652	19613.7	242.035	2.217510e+001	2.694564e+000	48	29	5.579046e+000	0	0	0	0	0	0	22.0826	1	1	25.7804	28.9174
DATA	640	4	148	0	0	A_33_P3320152	NM_003094	19635.4	241.885	5.172121e+001	5.394010e+000	77	29	5.550906e+000	0	0	0	0	0	0	51.4925	1	1	26.2212	29.0425
DATA	641	4	149	0	0	A_22_P00015171	ENST00000449761	19655.6	242	1.526723e+000	1.531383e+000	26.5	29	5.662628e+000	0	0	0	0	0	0	-0.416834	0	0	30	29.0468
DATA	642	4	150	0	0	A_22_P00015990	NM_001287491	19677.4	241.574	1.682250e+001	2.274756e+000	44	29	5.681147e+000	0	0	0	0	0	0	16.7479	1	1	23.696	29.0408
DATA	643	4	151	0	0	A_33_P3223208	NM_016122	19698.3	241.667	4.140850e+001	4.414777e+000	65	29	5.679825e+000	0	0	0	0	0	0	41.2332	1	1	26.2212	29.0283
DATA	644	4	152	0	0	A_33_P3346937	NM_001278471	19719.5	241.565	3.785962e+001	4.083521e+000	63	29	5.717299e+000	0	0	0	0	0	0	37.7152	1	1	26.2212	28.9894
DATA	645	4	153	0	0	A_22_P00020853	lnc-DBT-3:1	19740.4	241.973	1.524820e+000	1.529475e+000	25	29	5.581551e+000	0	0	0	0	0	0	-1.64296	0	0	29.1201	29.196
DATA	646	4	154	0	0	A_33_P3301095	A_33_P3301095	19762.1	241.702	1.344808e+002	1.353463e+001	156	29	5.564396e+000	0	0	0	0	0	0	134.152	1	1	25.5572	29.2983
DATA	647	4	155	0	0	A_33_P3337049	NM_001118886	19782.6	242	1.522108e+000	1.526755e+000	25	29	5.723746e+000	0	0	0	0	0	0	-1.61357	0	0	30	29.4995
DATA	648	4	156	0	0	A_23_P55319	NM_004475	19804.3	242	7.332028e+002	7.333614e+001	759.5	29	5.602914e+000	0	0	0	0	0	0	732.993	1	1	26.0017	29.2812
DATA	649	4	157	0	0	A_32_P928190	NR_046245	19825	241.797	1.517959e+000	1.522594e+000	23	29	5.650188e+000	0	0	0	0	0	0	-1.97625	0	0	28.1191	29.0948
DATA	650	4	158	0	1	ERCC-00075_180	ERCC-00075_180	19846.4	242	1.515426e+000	1.520053e+000	26	29	5.704885e+000	0	0	0	0	0	0	-0.56916	0	0	30	28.9833
DATA	651	4	159	0	0	A_23_P100632	NM_001002033	19868.6	241.397	2.768145e+003	2.768186e+002	2723	28	5.710296e+000	0	0	0	0	0	0	2782.22	1	1	25.3321	28.7027
DATA	652	4	160	0	0	A_23_P52974	NM_005142	19888.6	241.973	1.509125e+000	1.513732e+000	25	28	5.659756e+000	0	0	0	0	0	0	-1.42201	0	0	29.1201	28.5933
DATA	653	4	161	0	0	A_32_P221	NM_144602	19909.6	242	4.169223e+000	1.566493e+000	30	28	5.664040e+000	0	0	0	0	0	0	4.20902	1	0	29.1201	28.2994
DATA	654	4	162	0	0	A_23_P103070	NM_003405	19931.3	241.611	1.013803e+002	1.024921e+001	127	28	5.741068e+000	0	0	0	0	0	0	102.651	1	1	24.8756	27.9472
DATA	655	4	163	66	1	DarkCorner	DarkCorner	19952	241.797	1.496513e+000	1.501082e+000	25.5	27	5.603630e+000	0	0	0	0	0	0	0.00374257	0	0	30	27.4708
DATA	656	4	164	66	1	DarkCorner	DarkCorner	19973.2	241.806	1.491444e+000	1.495997e+000	25.5	27	5.509099e+000	0	0	0	0	0	0	-0.46677	0	0	30	27.0027
DATA	657	5	1	66	1	DarkCorner	DarkCorner	16513.2	249.522	1.683413e+000	1.688552e+000	24.5	27	5.283346e+000	0	0	0	0	0	0	-3.00309	0	0	30	27.2907
DATA	658	5	2	0	0	A_23_P79628	NM_014614	16534.7	249.917	8.352799e+001	8.524211e+000	102	28	5.881602e+000	0	0	0	0	0	0	74.8624	1	1	25.5572	28.4285
DATA	659	5	3	0	0	A_22_P00018186	ENST00000520192	16555.5	249.676	1.706511e+000	1.711797e+000	27	29	5.953551e+000	0	0	0	0	0	0	0.143098	0	0	30	29.2824
DATA	660	5	4	0	0	A_23_P2474	NM_016319	16575.6	250.16	2.638673e+001	3.150797e+000	50	29	5.875882e+000	0	0	0	0	0	0	23.3603	1	1	23.4529	29.5351
DATA	661	5	5	0	0	A_33_P3211473	NM_015024	16597.9	249.597	3.568968e+002	3.573167e+001	340	29	5.591014e+000	0	0	0	0	0	0	314.162	1	1	26.2212	29.5684
DATA	662	5	6	0	0	A_22_P00011599	lnc-PCGF2-1:1	16618.7	250.049	2.229480e+001	2.828575e+000	45	29	5.710537e+000	0	0	0	0	0	0	19.5238	1	1	21.6755	29.7563
DATA	663	5	7	0	0	A_23_P106859	NM_006067	16640.1	249.707	1.073785e+002	1.087934e+001	114	29	5.622530e+000	0	0	0	0	0	0	93.5969	1	1	25.7804	29.7206
DATA	664	5	8	0	0	A_21_P0000368	NR_003033	16661.4	249.586	7.138852e+000	1.895835e+000	33	29	5.737482e+000	0	0	0	0	0	0	6.1963	1	0	30	29.7367
DATA	665	5	9	0	0	A_33_P3424462	NM_001139459	16682.7	249.167	3.071987e+001	3.541863e+000	52	29	5.795988e+000	0	0	0	0	0	0	26.5645	1	1	20.3108	29.8301
DATA	666	5	10	0	0	A_23_P122775	NM_032730	16703.9	250.051	1.574195e+001	2.368278e+000	43	29	5.774750e+000	0	0	0	0	0	0	13.5626	1	1	20.591	29.7553
DATA	667	5	11	0	0	A_21_P0010553	TCONS_l2_00000562	16724.8	250.129	7.110010e+000	1.911808e+000	33	29	5.851821e+000	0	0	0	0	0	0	6.10732	1	0	30	29.6147
DATA	668	5	12	0	0	A_33_P3236416	NM_001004334	16746.2	249.98	3.899187e+001	4.286008e+000	58	29	5.682150e+000	0	0	0	0	0	0	33.4045	1	1	23.696	29.4092
DATA	669	5	13	0	0	A_23_P126248	NM_019062	16767.2	249.5	1.777764e+000	1.790099e+000	28.5	29	5.733231e+000	0	0	0	0	0	0	1.34314	0	0	26.6546	29.2716
DATA	670	5	14	0	0	A_33_P3404566	A_33_P3404566	16788.3	249.5	2.119132e+000	1.799155e+000	29	28	5.760876e+000	0	0	0	0	0	0	1.8081	1	0	30	29.0252
DATA	671	5	15	0	0	A_24_P152983	ENST00000445363	16809.1	249.397	2.303503e+003	2.303573e+002	1949	29	5.571244e+000	0	0	0	0	0	0	1962.39	1	1	25.7804	29.0875
DATA	672	5	16	0	0	A_33_P3377346	NR_036481	16830.7	249.5	1.786265e+000	1.791718e+000	26	29	5.563895e+000	0	0	0	0	0	0	-0.159671	0	0	30	29.1309
DATA	673	5	17	0	0	A_33_P3355649	AK128759	16851.8	249.5	2.311380e+000	1.808220e+000	28	29	5.314401e+000	0	0	0	0	0	0	1.96471	1	0	30	29.2108
DATA	674	5	18	0	0	A_33_P3378772	NM_173611	16873	249.5	4.063324e+000	1.839932e+000	30.5	29	5.216753e+000	0	0	0	0	0	0	3.45174	1	0	30	29.3423
DATA	675	5	19	0	0	A_33_P3353941	NM_005026	16894.1	249.729	9.289501e+001	9.461367e+000	103	29	5.637749e+000	0	0	0	0	0	0	78.8838	1	1	26.0017	29.5555
DATA	676	5	20	0	0	A_21_P0006662	NR_026794	16915.3	249.5	1.789697e+000	1.795161e+000	26	29	5.691968e+000	0	0	0	0	0	0	-1.69669	0	0	27.0811	29.5896
DATA	677	5	21	0	0	A_33_P3402526	NM_018590	16936.9	249.4	1.043295e+002	1.058619e+001	116	29	5.687837e+000	0	0	0	0	0	0	88.617	1	1	26.0017	29.6806
DATA	678	5	22	0	0	A_24_P274640	NM_001042490	16957.5	249.475	7.747579e+001	7.952537e+000	92	29	5.733400e+000	0	0	0	0	0	0	65.8389	1	1	25.7804	29.7733
DATA	679	5	23	0	0	A_23_P6546	NM_020461	16979.1	249.833	3.940631e+001	4.329192e+000	62	29	5.769773e+000	0	0	0	0	0	0	33.5111	1	1	24.6442	29.3497
DATA	680	5	24	0	0	A_22_P00008336	ENST00000555299	17000	249.5	9.038446e+000	2.005889e+000	36	29	5.633773e+000	0	0	0	0	0	0	7.69428	1	1	26.2212	29.2098
DATA	681	5	25	0	0	A_23_P105138	NM_001752	17021.4	249.439	3.842957e+002	3.847117e+001	350	30	5.785930e+000	0	0	0	0	0	0	327.554	1	1	25.1049	29.5929
DATA	682	5	26	0	0	A_24_P162979	NM_024933	17042.3	249.5	2.238762e+000	1.799914e+000	29	29	5.788128e+000	0	0	0	0	0	0	1.91092	1	0	30	29.5083
DATA	683	5	27	0	0	A_22_P00007208	NR_029508	17063.4	249.414	1.777537e+000	1.782963e+000	25	29	5.718441e+000	0	0	0	0	0	0	-1.07922	0	0	30	29.5525
DATA	684	5	28	0	0	A_22_P00004881	lnc-CYS1-3:1	17084.6	249.414	1.774230e+000	1.779900e+000	27.5	29	5.571276e+000	0	0	0	0	0	0	0.25733	0	0	27.501	29.4243
DATA	685	5	29	0	0	A_24_P15325	AJ301560	17105.8	249.478	1.770608e+000	1.776014e+000	24	29	5.559415e+000	0	0	0	0	0	0	-3.55654	0	0	27.0811	29.463
DATA	686	5	30	0	0	A_22_P00015216	ENST00000538693	17127	249.5	1.766653e+000	1.772046e+000	22	29	5.399733e+000	0	0	0	0	0	0	-4.80459	0	0	30	29.3241
DATA	687	5	31	0	0	A_21_P0001390	lnc-CEP350-1:1	17148	249.5	1.762443e+000	1.767823e+000	24	29	5.513100e+000	0	0	0	0	0	0	-2.58931	0	0	30	29.2336
DATA	688	5	32	0	0	A_23_P26976	NM_001267	17169.2	249.478	9.527921e+000	2.004232e+000	36	29	5.271292e+000	0	0	0	0	0	0	8.23719	1	1	27.0811	29.3095
DATA	689	5	33	0	0	A_33_P3392907	AK125720	17190.4	249.414	1.753117e+000	1.758469e+000	27	29	5.229599e+000	0	0	0	0	0	0	-1.05381	0	0	27.501	29.3483
DATA	690	5	34	0	0	A_22_P00025271	ENST00000514385	17211.5	249.324	1.748102e+000	1.753438e+000	24.5	29	5.220509e+000	0	0	0	0	0	0	-1.07947	0	0	30	29.3634
DATA	691	5	35	0	0	A_24_P39639	NM_058219	17233	249.3	8.826364e+001	8.997808e+000	103.5	29	5.415560e+000	0	0	0	0	0	0	76.9691	1	1	26.2212	29.3819
DATA	692	5	36	0	0	A_22_P00004155	ENST00000420905	17253.1	250.3	2.845856e+001	3.337246e+000	51.5	29	5.490362e+000	0	0	0	0	0	0	24.8884	1	1	21.6755	29.3193
DATA	693	5	37	0	0	A_21_P0005503	lnc-SBDS-2:2	17275.8	249	2.831446e+002	2.836768e+001	272	29	5.503233e+000	0	0	0	0	0	0	248.514	1	1	23.696	29.3725
DATA	694	5	38	0	0	A_22_P00023392	NR_105000	17296.6	248.78	3.178931e+001	3.619697e+000	52.5	29	5.664646e+000	0	0	0	0	0	0	27.9941	1	1	23.2073	29.2266
DATA	695	5	39	0	1	ERCC-00081_60	DQ854991	17317.5	249.324	1.720002e+000	1.725253e+000	28	29	5.650370e+000	0	0	0	0	0	0	-0.607744	0	0	30	29.1498
DATA	696	5	40	0	0	A_22_P00002274	lnc-C10orf31-5:1	17338.6	249.407	2.831410e+001	3.312473e+000	51.5	29	5.634415e+000	0	0	0	0	0	0	25.1062	1	1	24.4106	29.0347
DATA	697	5	41	0	0	A_33_P3365760	NM_012108	17359.7	249.391	3.382380e+000	1.746038e+000	30	29	5.728058e+000	0	0	0	0	0	0	3.01006	1	0	30	29.1128
DATA	698	5	42	0	0	A_23_P393645	NM_139025	17381.2	249.577	2.346371e+001	2.901324e+000	50	29	5.719300e+000	0	0	0	0	0	0	20.9597	1	1	24.4106	29.0034
DATA	699	5	43	0	0	A_22_P00024466	ENST00000434493	17402	249.203	1.694988e+000	1.700163e+000	26.5	29	5.760437e+000	0	0	0	0	0	0	-1.57736	0	0	30	28.8417
DATA	700	5	44	0	0	A_33_P3238493	NM_014974	17423.2	249.194	1.688476e+000	1.693631e+000	28	29	5.607175e+000	0	0	0	0	0	0	-0.652639	0	0	30	28.796
DATA	701	5	45	0	0	A_32_P104746	NM_020972	17443.9	248.38	3.815328e+001	4.171704e+000	62.5	29	5.628309e+000	0	0	0	0	0	0	34.4735	1	1	24.1747	28.8935
DATA	702	5	46	0	0	A_21_P0005011	lnc-MBOAT1-1:1	17465.5	249.056	4.120909e+000	1.730200e+000	32	28	5.535400e+000	0	0	0	0	0	0	3.73834	1	0	30	28.7319
DATA	703	5	47	0	0	A_24_P50028	NM_017516	17486.6	249.027	1.668666e+000	1.673760e+000	26	29	5.694342e+000	0	0	0	0	0	0	-0.597199	0	0	30	28.8853
DATA	704	5	48	0	0	A_21_P0013162	NR_034115	17507.8	249.194	1.661968e+000	1.667042e+000	26	29	5.773401e+000	0	0	0	0	0	0	-0.806549	0	0	30	29.0343
DATA	705	5	49	0	0	A_21_P0008084	lnc-IRG1-1:1	17529	249.203	1.655248e+000	1.660301e+000	23	29	5.709709e+000	0	0	0	0	0	0	-4.16677	0	0	28.1191	28.9069
DATA	706	5	50	0	0	A_21_P0006746	lnc-CUL2-1:2	17550.2	249.194	1.648521e+000	1.653554e+000	24	28	5.647933e+000	0	0	0	0	0	0	-3.69122	0	0	28.5237	28.9295
DATA	707	5	51	0	0	A_33_P3366266	lnc-TRIM29-1:2	17571.4	249	1.641804e+000	1.646988e+000	27	28	5.185211e+000	0	0	0	0	0	0	0.220378	0	0	30	28.614
DATA	708	5	52	0	0	A_22_P00009556	lnc-MAP3K6-1:1	17592.4	249.027	1.747547e+000	1.649420e+000	29.5	28	5.241976e+000	0	0	0	0	0	0	1.62424	1	0	30	28.5152
DATA	709	5	53	0	0	A_24_P118938	NM_001256798	17613.6	249.027	4.491442e+000	1.694086e+000	31	28	5.300163e+000	0	0	0	0	0	0	4.19157	1	0	30	28.472
DATA	710	5	54	0	0	A_23_P364324	NM_152701	17634.7	249.1	1.621868e+000	1.626820e+000	26	28	5.652627e+000	0	0	0	0	0	0	-0.423886	0	0	28.3221	28.6926
DATA	711	5	55	0	0	A_21_P0003486	lnc-PPP3CA-2:1	17656	249.203	3.180525e+000	1.651094e+000	30	28	5.618866e+000	0	0	0	0	0	0	2.99253	1	0	28.1191	28.6257
DATA	712	5	56	0	0	A_23_P10077	NM_020376	17676.7	248.9	4.921042e+002	4.923688e+001	489	29	5.702109e+000	0	0	0	0	0	0	464.862	1	1	26.6546	28.9207
DATA	713	5	57	0	0	A_21_P0001397	lnc-TSEN15-1:1	17698.4	249	1.602210e+000	1.607101e+000	26	29	5.734567e+000	0	0	0	0	0	0	-2.01058	0	0	30	29.2832
DATA	714	5	58	0	0	A_33_P3221353	NM_001009814	17719.4	249.027	8.988787e+000	1.835822e+000	36	29	5.690808e+000	0	0	0	0	0	0	8.56032	1	1	29.1201	29.2571
DATA	715	5	59	0	0	A_22_P00000214	ENST00000378526	17740.6	249.027	1.672848e+000	1.603120e+000	29	29	5.743695e+000	0	0	0	0	0	0	1.59944	1	0	30	29.1362
DATA	716	5	60	0	0	A_33_P3327642	NM_001039775	17761.6	249	7.153838e+000	1.741820e+000	34	29	5.740112e+000	0	0	0	0	0	0	6.86678	1	0	29.1201	29.0683
DATA	717	5	61	0	0	A_24_P329487	NM_174911	17783	249.203	4.146948e+000	1.635348e+000	32	29	5.769128e+000	0	0	0	0	0	0	3.99624	1	0	30	29.0678
DATA	718	5	62	0	0	A_23_P315206	NM_004059	17804.2	249	1.020199e+001	1.877232e+000	37	29	5.638777e+000	0	0	0	0	0	0	9.86916	1	1	30	29.0897
DATA	719	5	63	0	0	A_33_P3212525	ENST00000394455	17825.4	249	1.565053e+000	1.569831e+000	27	29	5.723224e+000	0	0	0	0	0	0	-0.861671	0	0	29.1201	29.2079
DATA	720	5	64	0	0	A_21_P0014784	ENST00000456856	17846.4	249.027	1.559233e+000	1.563993e+000	26	29	5.611060e+000	0	0	0	0	0	0	-0.445431	0	0	29.1201	28.9807
DATA	721	5	65	1028	1	(+)E1A_r60_a107	E1A_r60_a107	17867.6	249.027	2.325917e+000	1.575517e+000	29	29	5.649816e+000	0	0	0	0	0	0	2.27539	1	0	30	29.0293
DATA	722	5	66	0	0	A_21_P0004412	lnc-ZNF366-6:1	17888.6	249	3.971370e+000	1.602636e+000	32	29	5.508746e+000	0	0	0	0	0	0	3.89913	1	0	29.1201	29.278
DATA	723	5	67	0	0	A_22_P00012804	lnc-RAP1GDS1-1:1	17909.8	249	1.542426e+000	1.548252e+000	29	29	5.514858e+000	0	0	0	0	0	0	0.579582	0	0	28.1191	29.0402
DATA	724	5	68	0	0	A_19_P00808461	NM_001007094	17930.6	248.415	8.228044e+001	8.371264e+000	111.5	29	5.580096e+000	0	0	0	0	0	0	81.3489	1	1	24.4106	28.8713
DATA	725	5	69	0	0	A_22_P00004055	lnc-CHST2-4:1	17952.4	249	1.531784e+000	1.536461e+000	25	29	5.584183e+000	0	0	0	0	0	0	-1.89789	0	0	30	28.8943
DATA	726	5	70	0	0	A_21_P0009137	ENST00000563931	17973.4	249	1.526735e+000	1.531574e+000	28	29	5.604392e+000	0	0	0	0	0	0	0.232234	0	0	29.1201	28.9759
DATA	727	5	71	0	0	A_23_P168306	NM_003931	17993.7	248.97	1.729314e+001	2.306755e+000	44	29	5.814978e+000	0	0	0	0	0	0	17.268	1	1	19.1492	29.0499
DATA	728	5	72	0	0	A_33_P3257627	ENST00000367272	18015.6	249	1.707673e+000	1.531183e+000	29	29	5.801550e+000	0	0	0	0	0	0	1.71079	1	0	30	28.9553
DATA	729	5	73	0	0	A_21_P0004881	lnc-TSPO2-1:1	18036.8	249	1.512335e+000	1.516952e+000	26	29	5.625373e+000	0	0	0	0	0	0	-1.59669	0	0	28.1191	28.9444
DATA	730	5	74	0	0	A_23_P411723	NM_002655	18058	248.797	4.295497e+001	4.553983e+000	74	29	5.672653e+000	0	0	0	0	0	0	43.2949	1	1	28.1191	28.9629
DATA	731	5	75	0	0	A_23_P91943	NM_000882	18079.4	249	1.503432e+000	1.508021e+000	26	29	5.857891e+000	0	0	0	0	0	0	-0.718574	0	0	29.1201	29.3921
DATA	732	5	76	0	0	A_33_P3238052	NM_013300	18100.4	249	2.720508e+001	3.108491e+000	55	29	5.836546e+000	0	0	0	0	0	0	27.577	1	1	30	29.5102
DATA	733	5	77	0	0	A_33_P3267195	NR_122107	18122.5	248.725	2.626173e+001	3.024182e+000	52.5	29	5.893261e+000	0	0	0	0	0	0	26.6956	1	1	24.4106	29.6145
DATA	734	5	78	0	0	A_24_P68631	NM_175065	18143.2	248.13	1.247665e+003	1.247755e+002	1290	29	5.610141e+000	0	0	0	0	0	0	1271.48	1	1	24.4106	29.3605
DATA	735	5	79	0	0	A_32_P488818	NM_182592	18163.8	249	1.487642e+000	1.492183e+000	26.5	29	5.616495e+000	0	0	0	0	0	0	-1.58256	0	0	30	29.3705
DATA	736	5	80	0	0	A_23_P139250	NM_001005180	18185	248.797	1.484094e+000	1.488739e+000	27	29	5.662395e+000	0	0	0	0	0	0	0.188905	0	0	30	29.2281
DATA	737	5	81	0	0	A_22_P00001666	lnc-ASH2L-1:1	18206.4	249	1.480665e+000	1.485185e+000	25	29	5.649504e+000	0	0	0	0	0	0	-1.53671	0	0	30	29.5126
DATA	738	5	82	0	0	A_21_P0009969	lnc-ARFGEF2-2:7	18228.5	248.367	1.481933e+001	2.095706e+000	42	29	5.682700e+000	0	0	0	0	0	0	15.245	1	1	25.5572	29.5467
DATA	739	5	83	0	1	ETG08_142674	ETG08_142674	18248.5	249	1.474419e+000	1.478920e+000	26	29	5.729316e+000	0	0	0	0	0	0	-0.954504	0	0	30	29.531
DATA	740	5	84	0	0	A_33_P3366102	NM_001172428	18269.6	249	7.335004e+000	1.648236e+000	35	29	5.683751e+000	0	0	0	0	0	0	7.57541	1	0	29.1201	29.54
DATA	741	5	85	0	0	A_33_P3402350	ENST00000433816	18290.8	248.806	1.468823e+000	1.477029e+000	27	29	5.668731e+000	0	0	0	0	0	0	1.08423	0	0	30	29.6288
DATA	742	5	86	0	0	A_22_P00008664	ENST00000556430	18312	248.797	1.466267e+000	1.470743e+000	25.5	30	5.737610e+000	0	0	0	0	0	0	-1.19909	0	0	28.1191	29.795
DATA	743	5	87	0	0	A_22_P00007173	lnc-GNLY-1:1	18333	248.797	1.463903e+000	1.472745e+000	28	29	5.605081e+000	0	0	0	0	0	0	1.17728	0	0	30	29.6763
DATA	744	5	88	0	0	A_22_P00004583	ENST00000454253	18354.4	249	1.461661e+000	1.466123e+000	27	29	5.725680e+000	0	0	0	0	0	0	-0.616194	0	0	29.1201	29.4906
DATA	745	5	89	0	0	A_33_P3290573	NM_017633	18375.9	248.776	7.883311e+001	8.018106e+000	108	29	5.651659e+000	0	0	0	0	0	0	82.0833	1	1	25.7804	29.0007
DATA	746	5	90	0	0	A_22_P00000995	NR_123718	18396.6	248.973	1.457756e+000	1.462396e+000	27	29	5.702341e+000	0	0	0	0	0	0	0.245726	0	0	30	28.8111
DATA	747	5	91	0	0	A_21_P0010951	XR_252776	18417.5	248	1.509264e+001	2.100254e+000	44	28	5.755884e+000	0	0	0	0	0	0	15.7525	1	1	24.8756	28.7104
DATA	748	5	92	0	0	A_22_P00003229	lnc-CACNG5-1:1	18438.9	248.456	7.833278e+001	7.967987e+000	108	29	5.661998e+000	0	0	0	0	0	0	81.8465	1	1	25.7804	29.2174
DATA	749	5	93	0	0	A_23_P163306	NM_032866	18460	248.797	1.453143e+000	1.457579e+000	24	29	5.638862e+000	0	0	0	0	0	0	-3.07467	0	0	30	29.2317
DATA	750	5	94	0	0	A_21_P0007087	lnc-C10orf137-1:4	18481.2	248.806	1.451932e+000	1.456890e+000	28	29	5.662500e+000	0	0	0	0	0	0	0.409689	0	0	30	29.128
DATA	751	5	95	0	0	A_21_P0010687	TCONS_l2_00001952	18502.5	248.676	1.450886e+000	1.455316e+000	26	29	5.629840e+000	0	0	0	0	0	0	-1.79933	0	0	27.0811	28.9967
DATA	752	5	96	0	0	A_23_P145146	NM_002598	18523.9	248.724	1.596929e+002	1.603539e+001	196	29	5.527591e+000	0	0	0	0	0	0	167.377	1	1	25.7804	28.955
DATA	753	5	97	0	0	A_22_P00007583	lnc-HDAC9-3:1	18544.7	248.609	1.449295e+000	1.453720e+000	24	29	5.688508e+000	0	0	0	0	0	0	-4.11624	0	0	30	28.9573
DATA	754	5	98	0	0	A_23_P412577	NM_173505	18566	248.5	1.448734e+000	1.453157e+000	24.5	29	5.668914e+000	0	0	0	0	0	0	-2.24845	0	0	30	29.0399
DATA	755	5	99	0	0	A_24_P230514	lnc-ATG7-1:1	18587	248.5	1.448337e+000	1.452759e+000	27	29	5.739563e+000	0	0	0	0	0	0	-0.711994	0	0	30	29.0289
DATA	756	5	100	0	0	A_24_P296457	NM_000294	18607.4	248.364	1.323876e+001	1.965316e+000	41	29	5.665398e+000	0	0	0	0	0	0	13.8939	1	1	23.4529	28.9922
DATA	757	5	101	0	0	A_32_P129214	NR_109786	18629.5	248.676	1.447999e+000	1.452419e+000	26	29	5.638366e+000	0	0	0	0	0	0	-1.21327	0	0	27.0811	29.1841
DATA	758	5	102	0	0	A_33_P3424328	NM_001257357	18650.5	248.676	1.491527e+000	1.460119e+000	28	29	5.624933e+000	0	0	0	0	0	0	1.56538	1	0	30	29.334
DATA	759	5	103	0	0	A_22_P00007982	NR_027455	18671.8	248.522	1.448273e+000	1.452694e+000	24	29	5.554328e+000	0	0	0	0	0	0	-4.15565	0	0	27.0811	29.3007
DATA	760	5	104	0	0	A_24_P413470	NM_005427	18693.9	248.292	1.425432e+001	2.035504e+000	42	29	5.622782e+000	0	0	0	0	0	0	14.9541	1	1	23.4529	29.1303
DATA	761	5	105	0	0	A_21_P0010625	TCONS_l2_00001282	18714	248.5	1.449127e+000	1.453551e+000	26	29	5.578374e+000	0	0	0	0	0	0	-1.59717	0	0	26.2212	29.1003
DATA	762	5	106	0	0	A_22_P00008772	lnc-KIF1C-2:1	18735.2	248.522	1.449769e+000	1.454801e+000	28	29	5.677086e+000	0	0	0	0	0	0	0.440296	0	0	27.0811	29.3016
DATA	763	5	107	0	0	A_23_P122563	NM_014260	18756.7	248.37	2.147338e+001	2.593847e+000	52	29	5.658961e+000	0	0	0	0	0	0	22.4979	1	1	23.4529	29.4244
DATA	764	5	108	0	0	A_33_P3211968	lnc-TCL1B-2:4	18777.6	248.586	2.383548e+000	1.475273e+000	29	29	5.369736e+000	0	0	0	0	0	0	2.49572	1	0	30	29.3575
DATA	765	5	109	0	0	A_33_P3268863	NM_001271983	18798.7	248.5	1.452497e+000	1.456931e+000	25	29	5.610933e+000	0	0	0	0	0	0	-2.03585	0	0	30	29.1381
DATA	766	5	110	0	0	A_22_P00020715	ENST00000555490	18820	248.5	1.453671e+000	1.458109e+000	27	29	5.603704e+000	0	0	0	0	0	0	-0.818576	0	0	30	29.1131
DATA	767	5	111	0	0	A_24_P334130	NM_054034	18841	248.5	1.454949e+000	1.459391e+000	24.5	29	5.351446e+000	0	0	0	0	0	0	-2.72787	0	0	30	29.3242
DATA	768	5	112	0	0	A_23_P27606	NM_004843	18862.5	248.545	1.120760e+002	1.130240e+001	142	29	5.279050e+000	0	0	0	0	0	0	116.954	1	1	24.4106	29.3819
DATA	769	5	113	0	0	A_33_P3390013	NM_006988	18883.3	248.5	1.457870e+000	1.462321e+000	26	29	5.655209e+000	0	0	0	0	0	0	-1.64164	0	0	27.0811	29.3871
DATA	770	5	114	0	0	A_21_P0013442	ENST00000446187	18904.6	248.586	1.459511e+000	1.463966e+000	27	29	5.676857e+000	0	0	0	0	0	0	-0.455266	0	0	27.501	29.2978
DATA	771	5	115	0	0	A_22_P00014356	lnc-SERTAD2-4:1	18925.7	248.5	2.580018e+000	1.488229e+000	30	29	5.873383e+000	0	0	0	0	0	0	2.68337	1	0	27.0811	29.5149
DATA	772	5	116	0	0	A_33_P3267543	BC048256	18946.8	248.5	2.100125e+000	1.482477e+000	30.5	29	5.881730e+000	0	0	0	0	0	0	2.18152	1	0	26.6546	29.5939
DATA	773	5	117	0	0	A_33_P3392867	NM_006239	18968	248.5	1.464978e+000	1.469450e+000	25	29	5.678285e+000	0	0	0	0	0	0	-2.5805	0	0	30	29.2038
DATA	774	5	118	0	0	A_22_P00014762	lnc-SLC35F5-8:1	18989.2	248.5	1.466984e+000	1.471462e+000	24	29	5.614250e+000	0	0	0	0	0	0	-3.00973	0	0	26.6546	28.9401
DATA	775	5	119	0	0	A_23_P121120	NM_023915	19010.3	248.5	1.469069e+000	1.473554e+000	26	29	5.581987e+000	0	0	0	0	0	0	-2.14467	0	0	30	28.9082
DATA	776	5	120	0	0	A_21_P0008238	lnc-AL445989.1-19:4	19031.5	248.5	1.471236e+000	1.475727e+000	28	29	5.644451e+000	0	0	0	0	0	0	-0.327362	0	0	27.9146	29.2891
DATA	777	5	121	1028	1	(+)E1A_r60_a135	E1A_r60_a135	19052.7	248.5	1.473470e+000	1.477971e+000	28	29	5.625851e+000	0	0	0	0	0	0	0.0253803	0	0	30	29.1808
DATA	778	5	122	0	0	A_33_P3361758	NM_152647	19073.8	248.5	1.475760e+000	1.480265e+000	25.5	29	5.716851e+000	0	0	0	0	0	0	-1.91722	0	0	30	29.1984
DATA	779	5	123	0	0	A_21_P0003082	lnc-HES1-2:4	19095	248.5	1.478104e+000	1.482617e+000	27	29	5.623528e+000	0	0	0	0	0	0	-0.848598	0	0	26.2212	29.0981
DATA	780	5	124	0	0	A_23_P209269	NM_001033557	19116	248.294	7.614180e+001	7.757635e+000	99.5	29	5.610011e+000	0	0	0	0	0	0	78.1632	1	1	23.9365	28.8103
DATA	781	5	125	0	0	A_22_P00012249	ENST00000411431	19137.3	248.5	1.482926e+000	1.487453e+000	25	29	5.682053e+000	0	0	0	0	0	0	-2.19722	0	0	27.0811	29.1685
DATA	782	5	126	0	0	A_22_P00010106	lnc-MRGPRD-1:1	19158.4	248.414	1.485376e+000	1.489910e+000	27	29	5.683924e+000	0	0	0	0	0	0	-0.103182	0	0	27.501	28.994
DATA	783	5	127	0	0	A_33_P3335895	NM_001242376	19179.6	248.414	1.487867e+000	1.493253e+000	28.5	29	5.660085e+000	0	0	0	0	0	0	0.51279	0	0	30	29.01
DATA	784	5	128	0	0	A_24_P73599	NM_172217	19201.3	248.167	3.656155e+001	3.949984e+000	66	29	5.807498e+000	0	0	0	0	0	0	37.2817	1	1	23.696	29.3638
DATA	785	5	129	0	0	A_23_P135690	ENST00000589138	19222.7	248.286	4.046597e+004	4.046597e+003	41684	29	5.357124e+000	0	0	0	0	0	0	41192.6	1	1	24.8756	29.2418
DATA	786	5	130	0	1	ERCC-00136_67	EF011063	19243	248.5	1.495384e+000	1.500184e+000	27	29	5.271324e+000	0	0	0	0	0	0	0.269474	0	0	30	29.3515
DATA	787	5	131	0	0	A_19_P00803124	TCONS_l2_00019680	19264.3	248.5	1.497895e+000	1.502468e+000	26	29	5.667938e+000	0	0	0	0	0	0	-0.86628	0	0	30	29.6414
DATA	788	5	132	0	0	A_24_P257511	NM_001713	19285.4	248.414	1.500350e+000	1.504968e+000	27.5	29	5.347691e+000	0	0	0	0	0	0	0.107564	0	0	30	29.4882
DATA	789	5	133	0	0	A_23_P120776	NM_005984	19307.2	248.417	6.930040e+001	7.092098e+000	97	29	5.683958e+000	0	0	0	0	0	0	70.08	1	1	25.7804	29.5797
DATA	790	5	134	0	0	A_22_P00011670	NR_026805	19328.3	248.475	1.552250e+003	1.552323e+002	1583	29	5.645324e+000	0	0	0	0	0	0	1567.21	1	1	25.7804	29.657
DATA	791	5	135	0	0	A_32_P751535	ENST00000440227	19349.3	248.164	1.218022e+003	1.218115e+002	1231	29	5.647328e+000	0	0	0	0	0	0	1227.89	1	1	24.8756	29.4589
DATA	792	5	136	0	0	A_22_P00012040	lnc-PLEKHB1-1:1	19370	248.5	4.259289e+000	1.573199e+000	32	29	5.682227e+000	0	0	0	0	0	0	4.28731	1	0	30	29.3378
DATA	793	5	137	0	0	A_22_P00015054	lnc-SNPH-1:1	19391.2	248.478	7.894333e+000	1.709818e+000	34.5	29	5.632297e+000	0	0	0	0	0	0	7.93462	1	1	30	29.2424
DATA	794	5	138	0	0	A_24_P320880	NM_022133	19412.5	248.324	1.514160e+000	1.521003e+000	28	29	5.627045e+000	0	0	0	0	0	0	0.82455	0	0	30	29.0973
DATA	795	5	139	0	0	A_23_P325075	NM_003800	19433.4	248.476	1.558028e+001	2.177236e+000	42.5	29	5.543158e+000	0	0	0	0	0	0	15.617	1	1	26.6546	29.2339
DATA	796	5	140	0	0	A_33_P3217393	NM_001024736	19454.7	248.391	6.148930e+000	1.642204e+000	32.5	29	5.272336e+000	0	0	0	0	0	0	6.15565	1	0	30	29.2293
DATA	797	5	141	0	0	A_23_P111737	NM_005856	19476	248.5	1.519943e+000	1.524583e+000	26	29	5.242669e+000	0	0	0	0	0	0	-0.399013	0	0	30	29.3152
DATA	798	5	142	0	0	A_19_P00318091	lnc-SNX10-2:6	19497	248.5	1.870724e+000	1.537664e+000	28	30	5.491775e+000	0	0	0	0	0	0	1.86847	1	0	30	29.7369
DATA	799	5	143	0	0	A_22_P00013019	ENST00000557715	19518.3	248.391	1.523106e+000	1.527756e+000	25	30	5.471881e+000	0	0	0	0	0	0	-0.136545	0	0	30	29.9022
DATA	800	5	144	0	0	A_22_P00021235	ENST00000565771	19539.4	248.027	1.524380e+000	1.529033e+000	26	29	5.602650e+000	0	0	0	0	0	0	-0.37841	0	0	29.1201	29.6617
DATA	801	5	145	0	0	A_23_P107116	NM_007148	19560.3	247.6	2.521252e+001	2.949226e+000	52	29	5.635342e+000	0	0	0	0	0	0	25.1186	1	1	24.1747	29.1267
DATA	802	5	146	0	0	A_22_P00008425	ENST00000291478	19581.7	248.1	1.526577e+000	1.531238e+000	23	29	5.560650e+000	0	0	0	0	0	0	-2.60921	0	0	30	28.8997
DATA	803	5	147	0	0	A_24_P132039	NM_004290	19603.8	247.857	2.229228e+001	2.704904e+000	51	29	5.592627e+000	0	0	0	0	0	0	22.1817	1	1	23.9365	28.9389
DATA	804	5	148	0	0	A_21_P0008791	ENST00000611265	19624.8	248.244	7.735239e+000	1.716816e+000	33	29	5.548612e+000	0	0	0	0	0	0	7.69346	1	1	30	29.2081
DATA	805	5	149	0	0	A_21_P0003150	lnc-CBLB-7:11	19645.2	248.194	1.528349e+000	1.533015e+000	27	29	5.572316e+000	0	0	0	0	0	0	-0.076823	0	0	28.5237	29.196
DATA	806	5	150	0	0	A_21_P0013601	TCONS_l2_00029054	19666.6	248.138	1.081555e+001	1.876222e+000	36.5	29	5.645669e+000	0	0	0	0	0	0	10.7541	1	1	30	29.1842
DATA	807	5	151	0	0	A_33_P3668049	NM_001288758	19687.6	248.027	9.607608e+000	1.809139e+000	37	29	5.728483e+000	0	0	0	0	0	0	9.55408	1	1	30	29.2275
DATA	808	5	152	0	0	A_21_P0007103	lnc-MBL2-2:5	19708.6	248	1.527864e+000	1.532529e+000	26	29	5.666148e+000	0	0	0	0	0	0	-0.688388	0	0	30	29.0767
DATA	809	5	153	0	0	A_33_P3378707	NR_027053	19730.3	247.643	2.927597e+001	3.304079e+000	55	29	5.658559e+000	0	0	0	0	0	0	29.1365	1	1	25.1049	29.2405
DATA	810	5	154	0	0	A_23_P127522	NM_145014	19751	248.203	2.851607e+000	1.557229e+000	29.5	29	5.689830e+000	0	0	0	0	0	0	2.83952	1	0	30	29.5003
DATA	811	5	155	0	1	ERCC-00104_60	ERCC-00104_60	19772.2	248.194	1.524925e+000	1.529580e+000	24	30	5.649088e+000	0	0	0	1	0	0	-2.92467	0	0	30	29.7298
DATA	812	5	156	0	0	A_23_P210619	NM_016407	19793.6	247.879	3.281824e+002	3.285379e+001	356	29	5.688182e+000	0	0	0	0	0	0	327.45	1	1	25.7804	29.5036
DATA	813	5	157	0	0	A_23_P66813	NM_016538	19814.7	247.532	2.222604e+002	2.227835e+001	255	29	5.366460e+000	0	0	0	0	0	0	222.07	1	1	26.4388	29.2054
DATA	814	5	158	0	0	A_33_P3406530	ENST00000432430	19835.6	248	1.673766e+000	1.532714e+000	28.5	29	5.840958e+000	0	0	0	0	0	0	1.67471	1	0	30	29.3951
DATA	815	5	159	0	0	A_33_P3297305	NM_032213	19856.6	248	7.004072e+000	1.674383e+000	32	29	5.773618e+000	0	0	0	0	0	0	7.02044	1	0	30	29.0136
DATA	816	5	160	0	0	A_21_P0003783	ENST00000504755	19878	248.203	1.513170e+000	1.517790e+000	25	29	5.755152e+000	0	0	0	0	0	0	-0.804588	0	0	28.1191	28.8354
DATA	817	5	161	0	0	A_23_P204847	NM_002298	19900.3	247.593	7.501085e+003	7.501100e+002	7361	29	5.769161e+000	0	0	0	0	0	0	7553.36	1	1	25.7804	28.6732
DATA	818	5	162	0	0	A_23_P167005	NM_014373	19921.4	247.758	9.712287e+001	9.828966e+000	122	28	5.724037e+000	0	0	0	0	0	0	98.0505	1	1	26.6546	28.2346
DATA	819	5	163	0	0	A_22_P00023751	lnc-A1CF-3:1	19941.5	248	1.501340e+000	1.510711e+000	27	27	5.650744e+000	0	0	0	0	0	0	1.2166	0	0	30	27.8146
DATA	820	5	164	66	1	DarkCorner	DarkCorner	19962.6	248	1.496566e+000	1.501134e+000	24	27	5.678665e+000	0	0	0	0	0	0	-2.93831	0	0	30	27.3894
DATA	821	6	1	0	0	A_21_P0007266	lnc-ENDOD1-1:3	16523.8	255.5	1.692907e+000	1.698075e+000	24	28	5.750199e+000	0	0	0	0	0	0	-2.87549	0	0	30	27.9775
DATA	822	6	2	0	0	A_22_P00009741	lnc-MDH1B-2:1	16544.6	255.163	1.885943e+001	2.545197e+000	44	29	5.807268e+000	0	0	0	0	0	0	16.8207	1	1	22.1978	28.7276
DATA	823	6	3	0	0	A_33_P3222451	NM_001278160	16566	255.5	1.714943e+000	1.720847e+000	27	29	5.984533e+000	0	0	0	0	0	0	0.424976	0	0	26.2212	29.3833
DATA	824	6	4	0	0	A_23_P500741	NM_005187	16587.3	255.5	9.142518e+001	9.304795e+000	105	29	5.841373e+000	0	0	0	0	0	0	80.5511	1	1	30	29.7532
DATA	825	6	5	0	0	A_23_P404162	NM_014707	16608.4	255.586	1.734121e+000	1.740068e+000	27	29	5.769077e+000	0	0	0	0	0	0	0.417655	0	0	27.501	29.8119
DATA	826	6	6	0	0	A_21_P0014322	XR_243378	16629.6	255.586	3.086937e+000	1.774941e+000	30	30	5.740319e+000	0	0	0	0	0	0	2.69224	1	0	30	29.9726
DATA	827	6	7	0	0	A_32_P88349	XR_426840	16651.1	255.842	7.523586e+002	7.525634e+001	684	30	5.748406e+000	0	0	0	0	0	0	653.176	1	1	25.1049	29.9482
DATA	828	6	8	0	0	A_23_P169017	NM_018661	16672	255.5	1.757259e+000	1.762909e+000	28	30	5.830557e+000	0	0	0	0	0	0	0.273919	0	0	30	29.9399
DATA	829	6	9	0	0	A_22_P00010168	NR_121609	16693	255.5	1.763511e+000	1.768894e+000	25	30	5.788253e+000	0	0	0	0	0	0	-0.414508	0	0	30	29.9605
DATA	830	6	10	0	0	A_33_P3233099	NM_015320	16714.3	255.5	1.769163e+000	1.774563e+000	25	29	5.887206e+000	0	0	0	0	0	0	-2.09212	0	0	30	29.6972
DATA	831	6	11	0	0	A_23_P136817	NM_014708	16735.7	255.763	1.943318e+001	2.635103e+000	44	30	5.845695e+000	0	0	0	0	0	0	16.6457	1	1	20.8674	29.6908
DATA	832	6	12	0	0	A_22_P00025394	lnc-ANKRD6-1:1	16756.7	255.5	1.778422e+000	1.783851e+000	26	29	5.672404e+000	0	0	0	0	0	0	-0.919417	0	0	27.0811	29.3756
DATA	833	6	13	0	0	A_22_P00023351	ENST00000447206	16777.8	255.944	7.934454e+001	8.133352e+000	97	29	5.716776e+000	0	0	0	0	0	0	67.6587	1	1	24.4106	29.2538
DATA	834	6	14	0	0	A_22_P00004026	ENST00000424219	16799	255.5	1.785121e+000	1.790571e+000	27	28	5.639170e+000	0	0	0	0	0	0	-0.233278	0	0	26.2212	29.0519
DATA	835	6	15	0	0	A_23_P92967	NM_004531	16819.6	255.673	2.023173e+001	2.703369e+000	43	29	5.558452e+000	0	0	0	0	0	0	17.2006	1	1	24.4106	29.2372
DATA	836	6	16	0	0	A_22_P00000694	ENST00000553791	16840.3	255.667	3.090833e+001	3.574193e+000	54.5	29	5.302446e+000	0	0	0	0	0	0	26.2506	1	1	23.9365	29.2793
DATA	837	6	17	0	0	A_33_P3258003	NM_152788	16862.4	255.414	1.790708e+000	1.796174e+000	27	29	5.264476e+000	0	0	0	0	0	0	-0.585881	0	0	30	29.4148
DATA	838	6	18	0	0	A_33_P3349774	NM_144703	16883.6	255.414	7.457478e+000	1.945549e+000	32.5	29	5.695768e+000	0	0	0	0	0	0	6.32641	1	0	30	29.6517
DATA	839	6	19	0	0	A_23_P114307	NM_002565	16904.7	255.5	1.791756e+000	1.797226e+000	25	30	5.740207e+000	0	0	0	0	0	0	-1.3313	0	0	30	29.783
DATA	840	6	20	0	0	A_33_P3320643	NR_026555	16926	255.5	1.791501e+000	1.796970e+000	25	30	5.755534e+000	0	0	0	0	0	0	-2.35755	0	0	30	29.8671
DATA	841	6	21	0	0	A_21_P0009805	lnc-KCNN4-1:1	16947	255.5	1.790772e+000	1.800736e+000	28	30	5.645548e+000	0	0	0	0	0	0	1.07938	0	0	30	29.9116
DATA	842	6	22	0	0	A_22_P00021651	lnc-HNRNPAB-3:1	16968.2	255.478	1.789568e+000	1.795031e+000	27.5	29.5	5.845547e+000	0	0	0	0	0	0	-0.663826	0	0	30	29.7246
DATA	843	6	23	0	0	A_21_P0010627	TCONS_l2_00001297	16989.4	255.414	1.787913e+000	1.793372e+000	25	29	5.607010e+000	0	0	0	0	0	0	-1.61844	0	0	27.501	29.2108
DATA	844	6	24	0	0	A_21_P0009696	lnc-AC011467.1-1:1	17010.5	255.324	1.785840e+000	1.791931e+000	29	30	5.797065e+000	0	0	0	0	0	0	0.407305	0	0	30	29.4684
DATA	845	6	25	0	0	A_22_P00002738	lnc-C20orf96-3:1	17031.7	255.5	3.380988e+001	3.825067e+000	57.5	30	5.803389e+000	0	0	0	0	0	0	28.8114	1	1	27.0811	29.5074
DATA	846	6	26	0	0	A_21_P0003693	lnc-F11-3:1	17053	255.5	1.780571e+000	1.786007e+000	27	30	5.673516e+000	0	0	0	0	0	0	-0.0695215	0	0	30	29.7517
DATA	847	6	27	0	0	A_22_P00012448	lnc-PRPF18-3:1	17074	255.5	1.777397e+000	1.782823e+000	27	30	5.617810e+000	0	0	0	0	0	0	-1.24386	0	0	30	29.7327
DATA	848	6	28	0	0	A_22_P00003522	ENST00000577546	17095.2	255.5	1.773861e+000	1.781067e+000	28	29	5.443307e+000	0	0	0	0	0	0	0.684106	0	0	30	29.3648
DATA	849	6	29	0	0	A_21_P0013799	TCONS_l2_00030391	17116.4	255.414	1.769966e+000	1.775369e+000	22.5	29	5.539485e+000	0	0	0	0	0	0	-5.6363	0	0	27.501	29.6084
DATA	850	6	30	0	0	A_23_P153441	NM_013312	17138.4	255.362	1.703160e+001	2.457082e+000	42	29	5.507278e+000	0	0	0	0	0	0	14.66	1	1	25.3321	29.3603
DATA	851	6	31	0	0	A_22_P00009984	lnc-MKRN2-AS1-1:1	17158.6	255.414	1.761384e+000	1.767482e+000	27.5	29	5.272669e+000	0	0	0	0	0	0	0.435624	0	0	30	29.3693
DATA	852	6	32	0	0	A_21_P0000933	NR_125954	17179.8	255.478	1.756682e+000	1.762045e+000	27	29	5.632401e+000	0	0	0	0	0	0	-0.835381	0	0	30	29.7407
DATA	853	6	33	0	0	A_33_P3408983	NM_001127511	17200.6	255.491	1.398282e+002	1.409280e+001	154	29	5.495388e+000	0	0	0	0	0	0	121.306	1	1	25.1049	29.7832
DATA	854	6	34	0	0	A_24_P3140	NM_014497	17221.8	255.75	1.112550e+002	1.126260e+001	120.5	29	5.251628e+000	0	0	0	0	0	0	96.8034	1	1	26.2212	29.5514
DATA	855	6	35	0	0	A_22_P00012385	lnc-PRKAA2-7:2	17244.2	255.339	1.213387e+002	1.225888e+001	133	30	5.207430e+000	0	0	0	0	0	0	105.927	1	1	25.3321	29.5372
DATA	856	6	36	0	0	A_23_P57137	NM_018347	17264.2	255.268	3.506235e+001	3.914626e+000	58	30	5.259342e+000	0	0	0	0	0	0	30.7027	1	1	21.6755	29.6073
DATA	857	6	37	0	0	A_23_P351168	NM_145174	17285.6	255.127	1.729718e+000	1.734999e+000	26	29	5.355861e+000	0	0	0	0	0	0	-2.07157	0	0	28.5237	29.3061
DATA	858	6	38	0	0	A_23_P16523	NM_004864	17306.8	255.194	1.087256e+001	2.042494e+000	37	29	5.813016e+000	0	0	0	0	0	0	9.58565	1	1	28.5237	29.2406
DATA	859	6	39	0	0	A_21_P0006590	NR_046502	17328.4	255.255	1.924413e+001	2.582934e+000	44	29	5.650793e+000	0	0	0	0	0	0	17.0276	1	1	25.1049	29.1667
DATA	860	6	40	0	0	A_32_P195065	NM_004263	17349	255.203	1.711558e+000	1.716783e+000	26	29	5.688887e+000	0	0	0	0	0	0	-0.762675	0	0	30	29.1971
DATA	861	6	41	0	0	A_23_P18055	NR_024615	17370	255.314	7.338311e+000	1.861282e+000	33	29	5.700779e+000	0	0	0	0	0	0	6.53988	1	0	30	29.0777
DATA	862	6	42	0	0	A_22_P00017455	NR_110166	17391.4	255.027	1.698771e+000	1.703957e+000	24	29	5.812076e+000	0	0	0	0	0	0	-2.41181	0	0	29.1201	29.0068
DATA	863	6	43	0	0	A_33_P3386965	NM_145167	17412.6	255.027	1.692280e+000	1.697447e+000	26.5	29	5.756906e+000	0	0	0	0	0	0	-0.274871	0	0	30	28.8477
DATA	864	6	44	0	0	A_23_P304511	NM_032347	17433.8	255.194	9.529509e+000	1.940894e+000	37.5	29	5.672107e+000	0	0	0	0	0	0	8.59147	1	1	30	28.9181
DATA	865	6	45	0	0	A_22_P00003701	ENST00000563855	17455	255.203	1.679048e+000	1.684174e+000	26	29	5.594879e+000	0	0	0	0	0	0	-0.476497	0	0	28.1191	28.9171
DATA	866	6	46	0	0	A_24_P187056	NR_046228	17476	255.203	1.672418e+000	1.684257e+000	28	29	5.541428e+000	0	0	0	0	0	0	1.36718	0	0	30	29.0078
DATA	867	6	47	0	0	A_22_P00018871	NR_125785	17497.4	255	1.665624e+000	1.672940e+000	29	29	5.756070e+000	0	0	0	0	0	0	0.788213	0	0	29.1201	29.0096
DATA	868	6	48	0	1	ERCC-00158_78	DQ516795	17518.4	255.027	1.658921e+000	1.663985e+000	25	29	5.739433e+000	0	0	0	1	0	0	-2.51725	0	0	30	29.1079
DATA	869	6	49	0	0	A_33_P3301040	NM_001282558	17539.6	255.027	1.652187e+000	1.661543e+000	27	29	5.718061e+000	0	0	0	0	0	0	1.10039	0	0	30	29.046
DATA	870	6	50	0	0	A_23_P110005	NM_032316	17560.6	254.83	4.747093e+001	5.025840e+000	70	28	5.508626e+000	0	0	0	0	0	0	43.844	1	1	25.7804	28.9554
DATA	871	6	51	0	0	A_33_P3314500	NM_005961	17582	255.203	1.638677e+000	1.643680e+000	26	29	5.447084e+000	0	0	0	0	0	0	-1.2365	0	0	28.1191	28.9339
DATA	872	6	52	0	0	A_23_P315789	NM_000538	17603	255.203	1.632015e+000	1.637886e+000	27.5	29	5.580552e+000	0	0	0	0	0	0	0.502421	0	0	30	28.9484
DATA	873	6	53	0	0	A_24_P393461	NM_138740	17624	254.444	4.877060e+001	5.142341e+000	75	29	5.738533e+000	0	0	0	0	0	0	45.602	1	1	25.3321	28.7989
DATA	874	6	54	0	0	A_23_P377819	NM_001039465	17645.2	254.362	1.954319e+003	1.954386e+002	1766	29	5.706198e+000	0	0	0	0	0	0	1834.85	1	1	25.7804	28.7018
DATA	875	6	55	0	0	A_22_P00003237	ENST00000460586	17666.6	255.027	1.612071e+000	1.616992e+000	26.5	29	5.611009e+000	0	0	0	0	0	0	-1.58727	0	0	29.1201	29.0019
DATA	876	6	56	0	0	A_23_P314798	NM_144622	17687.9	255.066	1.381682e+001	2.121889e+000	40	29	5.692713e+000	0	0	0	0	0	0	13.0791	1	1	27.0811	29.1706
DATA	877	6	57	0	0	A_21_P0009497	lnc-SOCS6-4:1	17708.8	255	1.599088e+000	1.603970e+000	25	29	5.912482e+000	0	0	0	0	0	0	-2.83243	0	0	28.1191	29.4008
DATA	878	6	58	0	0	A_33_P3547141	AF130053	17730	255.203	2.363103e+000	1.614936e+000	30	29	5.797071e+000	0	0	0	0	0	0	2.2549	1	0	30	29.3419
DATA	879	6	59	0	0	A_21_P0003577	lnc-CPEB2-7:1	17751.4	255	1.586315e+000	1.591158e+000	25	29	5.867765e+000	0	0	0	0	0	0	-2.21263	0	0	30	29.2838
DATA	880	6	60	0	0	A_23_P202496	NM_022451	17772.2	254.969	1.304686e+001	2.052914e+000	40	29	5.818727e+000	0	0	0	0	0	0	12.548	1	1	27.2919	29.3613
DATA	881	6	61	0	0	A_33_P3380642	AK027833	17793.5	255	1.574021e+000	1.578826e+000	25.5	29	5.675904e+000	0	0	0	0	0	0	-2.21684	0	0	29.1201	29.0979
DATA	882	6	62	0	0	A_32_P47754	NM_001286233	17814.3	254.633	1.165212e+003	1.165318e+002	1117	29	5.701395e+000	0	0	0	0	0	0	1129.3	1	1	26.0017	29.2788
DATA	883	6	63	0	0	A_24_P286527	NM_022777	17836.3	254.837	2.042769e+001	2.574382e+000	48.5	29	5.776384e+000	0	0	0	0	0	0	19.8763	1	1	23.9365	29.207
DATA	884	6	64	0	1	ERCC-00171_229	ERCC-00171_229	17857	254.797	1.556264e+000	1.561015e+000	26	29	5.917328e+000	0	0	0	0	0	0	-0.518908	0	0	30	29.3916
DATA	885	6	65	0	0	A_33_P3359763	ENST00000466317	17878.4	255	1.550513e+000	1.555247e+000	24	29	5.248125e+000	0	0	0	0	0	0	-2.283	0	0	30	29.473
DATA	886	6	66	0	0	A_23_P40025	NM_014764	17899.1	255.111	5.722221e+003	5.722242e+002	5402	29	5.485554e+000	0	0	0	0	0	0	5628.51	1	1	27.2919	29.3626
DATA	887	6	67	0	0	A_21_P0013783	TCONS_l2_00030302	17920.5	255	1.539560e+000	1.549253e+000	29	29	5.449006e+000	0	0	0	0	0	0	1.22672	0	0	30	29.0393
DATA	888	6	68	0	0	A_23_P126363	NM_021794	17941.6	255	1.534263e+000	1.538947e+000	27	29	5.587171e+000	0	0	0	0	0	0	-0.810644	0	0	30	29.0566
DATA	889	6	69	0	0	A_21_P0000905	NR_040246	17962.6	255	1.529132e+000	1.533800e+000	26	29	5.717019e+000	0	0	0	0	0	0	-0.0984706	0	0	30	28.9653
DATA	890	6	70	0	0	A_23_P322043	NM_015327	17983.9	254.589	1.233982e+002	1.243415e+001	151.5	29	5.728708e+000	0	0	0	0	0	0	123.049	1	1	25.5572	29.1659
DATA	891	6	71	0	0	A_22_P00011795	lnc-PGM3-1:1	18005.2	255	1.519161e+000	1.523799e+000	27	29	5.866973e+000	0	0	0	0	0	0	-0.202039	0	0	30	29.138
DATA	892	6	72	0	0	A_21_P0008819	lnc-GOLGA8J-2:2	18026.4	255	1.514414e+000	1.519037e+000	25.5	29	5.767985e+000	0	0	0	0	0	0	-2.54329	0	0	29.1201	29.0059
DATA	893	6	73	0	0	A_23_P13899	NM_002046	18047.3	254.88	1.934592e+003	1.934651e+002	1955	29	5.543656e+000	0	0	0	0	0	0	1947.27	1	1	29.3162	29.0077
DATA	894	6	74	0	0	A_22_P00014097	lnc-SAT2-1:1	18068.6	254.973	1.814479e+000	1.520877e+000	29	29	5.797842e+000	0	0	0	0	0	0	1.83177	1	0	30	29.3853
DATA	895	6	75	0	0	A_23_P90079	NM_001080821	18089.6	255	1.501156e+000	1.505739e+000	26	29	5.950427e+000	0	0	0	0	0	0	-1.27543	0	0	30	29.7768
DATA	896	6	76	0	0	A_23_P369471	NM_178431	18111	254.797	1.496999e+000	1.502374e+000	26	29	5.792700e+000	0	0	0	0	0	0	0.499029	0	0	30	29.7502
DATA	897	6	77	0	0	A_23_P6615	NM_001871	18132	254.797	9.294864e+000	1.762619e+000	36	29	6.006456e+000	0	0	0	0	0	0	9.46108	1	1	28.1191	29.6574
DATA	898	6	78	0	1	ETG05_66023	ETG05_66023	18153.4	255	3.659395e+000	1.537936e+000	30	29	5.656344e+000	0	0	0	0	0	0	3.73446	1	0	29.1201	29.4121
DATA	899	6	79	66	-1	3xSLv1	3xSLv1	18174.4	254.973	1.485600e+000	1.490135e+000	25	29	5.622195e+000	0	0	0	0	0	0	-2.66193	0	0	30	29.3266
DATA	900	6	80	0	1	ERCC-00040_174	DQ883661	18195.6	254.973	1.482134e+000	1.486658e+000	25.5	30	5.744674e+000	0	0	0	0	0	0	-1.34054	0	0	30	29.5372
DATA	901	6	81	0	0	A_23_P46412	NM_001130413	18216.7	254.9	9.920450e+000	1.784510e+000	38	30	5.690911e+000	0	0	0	0	0	0	10.195	1	1	30	29.6905
DATA	902	6	82	0	0	A_23_P73848	NR_125733	18238	254.797	1.475679e+000	1.481366e+000	30	29	5.652290e+000	0	0	0	0	0	0	0.609408	0	0	28.1191	29.5721
DATA	903	6	83	0	0	A_23_P170888	NM_001039350	18259	254.797	1.472731e+000	1.477227e+000	26	29	5.760802e+000	0	0	0	0	0	0	-0.445466	0	0	30	29.7882
DATA	904	6	84	0	0	A_21_P0014185	AF090910	18280.2	254.806	1.469922e+000	1.474410e+000	27	29	5.718289e+000	0	0	0	0	0	0	-0.752603	0	0	30	29.7862
DATA	905	6	85	0	0	A_22_P00021891	lnc-CDYL2-3:1	18301.4	254.973	1.467274e+000	1.471754e+000	26	30	5.876886e+000	0	0	0	0	0	0	-1.81001	0	0	29.1201	30.1486
DATA	906	6	86	0	0	A_33_P3333554	ENST00000613959	18322.6	254.973	1.464816e+000	1.473895e+000	28	30	5.607161e+000	0	0	0	0	0	0	1.20812	0	0	30	29.8983
DATA	907	6	87	0	0	A_24_P38143	NM_017651	18343.8	254.806	2.695757e+000	1.491551e+000	29	30	5.613489e+000	0	0	0	0	0	0	2.80127	1	0	28.5237	29.7748
DATA	908	6	88	0	0	A_33_P3355014	NM_182526	18365	254.531	8.448099e+001	8.574160e+000	121	29	5.863772e+000	0	0	0	0	0	0	87.9146	1	1	26.4388	29.4283
DATA	909	6	89	0	0	A_19_P00318189	NR_038889	18386.1	254.579	8.335176e+001	8.462580e+000	119	29	5.755751e+000	0	0	0	0	0	0	86.8558	1	1	25.7804	28.9529
DATA	910	6	90	0	0	A_23_P74205	AF090941	18407.3	254.609	1.456666e+000	1.461113e+000	25	29	5.808184e+000	0	0	0	0	0	0	-2.19638	0	0	27.2919	28.9282
DATA	911	6	91	0	0	A_21_P0008422	lnc-MBIP-1:1	18428.5	254.676	1.455048e+000	1.459490e+000	27	29	5.644264e+000	0	0	0	0	0	0	-0.703263	0	0	30	29.2353
DATA	912	6	92	0	0	A_21_P0003965	ENST00000511758	18449.5	254.676	1.453612e+000	1.458049e+000	25	29	5.344157e+000	0	0	0	0	0	0	-2.02686	0	0	30	29.2895
DATA	913	6	93	0	0	A_23_P94795	NM_003213	18470.7	254.609	1.452332e+000	1.456766e+000	25	29	5.641104e+000	0	0	0	0	0	0	-2.22807	0	0	30	29.3244
DATA	914	6	94	0	0	A_33_P3252141	NM_019022	18491.9	254.81	5.912090e+001	6.088652e+000	89	29	5.654230e+000	0	0	0	0	0	0	61.914	1	1	25.5572	29.2323
DATA	915	6	95	0	0	A_23_P43119	NM_033126	18513	254.5	2.811652e+000	1.481619e+000	30.5	28	5.640724e+000	0	0	0	0	0	0	2.94639	1	0	30	28.9777
DATA	916	6	96	0	0	A_33_P3299525	NM_001029859	18534.2	254.522	8.419094e+000	1.680073e+000	36.5	29	5.561499e+000	0	0	0	0	0	0	8.82735	1	1	30	29.0097
DATA	917	6	97	0	0	A_22_P00006071	NR_038373	18555.4	254.586	1.448850e+000	1.453273e+000	26	29	5.581356e+000	0	0	0	0	0	0	-1.68412	0	0	27.501	29.0751
DATA	918	6	98	0	0	A_24_P143324	NM_031914	18576.5	254.676	1.448383e+000	1.452805e+000	26	29	5.712150e+000	0	0	0	0	0	0	-1.97812	0	0	30	28.8363
DATA	919	6	99	0	0	A_22_P00014599	lnc-SLC15A1-1:1	18597.7	254.614	2.875764e+002	2.879429e+001	307	29	5.737476e+000	0	0	0	0	0	0	301.813	1	1	25.1049	28.8631
DATA	920	6	100	0	0	A_21_P0006628	NR_120621	18618.8	254.5	1.447927e+000	1.452347e+000	26	29	5.748566e+000	0	0	0	0	0	0	-1.33403	0	0	26.6546	29.2705
DATA	921	6	101	0	0	A_33_P3397061	NR_024378	18640	254.5	1.447928e+000	1.452348e+000	23	29	5.633694e+000	0	0	0	0	0	0	-4.05922	0	0	30	29.4611
DATA	922	6	102	0	0	A_32_P2452	NM_175861	18661.3	254.451	1.463369e+001	2.061847e+000	44	29	5.866662e+000	0	0	0	0	0	0	15.3581	1	1	24.1747	29.4783
DATA	923	6	103	0	0	A_22_P00016635	lnc-TOR3A-1:1	18682.3	254.5	1.448381e+000	1.452802e+000	26	29	5.810620e+000	0	0	0	0	0	0	-1.63309	0	0	30	29.468
DATA	924	6	104	0	0	A_22_P00023529	lnc-PFKP-4:1	18704	254.5	1.163815e+002	1.172854e+001	156	29	5.583679e+000	0	0	0	0	0	0	122.079	1	1	25.3321	29.2453
DATA	925	6	105	0	0	A_24_P136124	ENST00000623513	18724.6	254.586	1.449415e+000	1.457484e+000	30	29	5.731410e+000	0	0	0	0	0	0	1.08012	0	0	30	29.1787
DATA	926	6	106	0	0	A_32_P416161	NM_212559	18745.8	254.5	1.450147e+000	1.454574e+000	27	29	5.712316e+000	0	0	0	0	0	0	-0.402	0	0	30	29.4244
DATA	927	6	107	0	0	A_33_P3359832	A_33_P3359832	18767	254.5	2.586272e+000	1.478241e+000	30	29	5.833582e+000	0	0	0	0	0	0	2.70882	1	0	30	29.8654
DATA	928	6	108	0	0	A_21_P0013534	NR_027424	18788	254.5	1.452000e+000	1.456433e+000	26	29	5.608095e+000	0	0	0	0	0	0	-1.83899	0	0	30	29.4014
DATA	929	6	109	0	0	A_23_P148150	NM_015456	18809.7	254.466	9.711121e+001	9.819900e+000	129	29	5.659023e+000	0	0	0	0	0	0	101.563	1	1	25.3321	29.161
DATA	930	6	110	0	0	A_22_P00016050	ENST00000424257	18830.4	254.586	1.454380e+000	1.458820e+000	28	29	5.586563e+000	0	0	0	0	0	0	-0.147392	0	0	30	29.3819
DATA	931	6	111	0	0	A_23_P94338	NM_006209	18851.7	254.5	1.455760e+000	1.460204e+000	25	30	5.727936e+000	0	0	0	0	0	0	-2.47802	0	0	27.0811	29.8661
DATA	932	6	112	0	0	A_22_P00016432	lnc-TMEM35-1:1	18872.8	254.5	1.457245e+000	1.461694e+000	26	29	5.884594e+000	0	0	0	0	0	0	-1.65879	0	0	26.6546	29.7402
DATA	933	6	113	0	0	A_19_P00811348	lnc-SNURF-1:3	18894	254.5	1.458843e+000	1.463305e+000	26	29	5.961796e+000	0	0	0	0	0	0	0.0498529	0	0	30	29.698
DATA	934	6	114	0	0	A_23_P434809	NM_002964	18915.1	254.597	4.235590e+004	4.235590e+003	43768	29	5.845226e+000	0	0	0	0	0	0	44073.3	1	1	26.2212	29.6795
DATA	935	6	115	0	0	A_33_P3318960	NM_001301131	18936.6	254.273	1.690857e+002	1.697207e+001	196	29.5	5.773830e+000	0	0	0	0	0	0	175.722	1	1	25.1049	29.7591
DATA	936	6	116	0	0	A_21_P0010487	NR_120328	18957.4	254.414	1.464246e+000	1.468716e+000	26.5	29	5.865011e+000	0	0	0	0	0	0	-0.595876	0	0	30	29.5159
DATA	937	6	117	0	0	A_32_P29806	NM_003805	18978.6	254.362	3.498514e+001	3.795077e+000	65.5	29	5.751306e+000	0	0	0	0	0	0	36.2623	1	1	25.3321	29.1208
DATA	938	6	118	0	0	A_23_P212258	NM_000893	18999.7	254.5	1.468317e+000	1.472799e+000	24	29	5.691501e+000	0	0	0	0	0	0	-2.60257	0	0	27.0811	28.9535
DATA	939	6	119	0	0	A_23_P1352	NM_003015	19021	254.5	1.470486e+000	1.474975e+000	28	29	5.595023e+000	0	0	0	0	0	0	-0.43684	0	0	30	29.1891
DATA	940	6	120	0	0	A_24_P941376	NM_015428	19042	254.5	1.472697e+000	1.484313e+000	29	29	5.881314e+000	0	0	0	0	0	0	1.4985	0	0	30	29.5778
DATA	941	6	121	0	0	A_33_P3338047	NM_001098537	19063.2	254.478	1.474996e+000	1.480524e+000	29	29	5.866825e+000	0	0	0	0	0	0	0.567477	0	0	27.0811	29.3926
DATA	942	6	122	0	0	A_33_P3326904	AK125166	19084.9	254.056	2.013209e+002	2.018656e+001	232	29	5.326953e+000	0	0	0	0	0	0	207.098	1	1	24.4106	29.2766
DATA	943	6	123	0	0	A_33_P3367301	NM_152219	19105.6	254.414	1.479753e+000	1.484271e+000	26	29	5.581741e+000	0	0	0	0	0	0	-1.94748	0	0	27.501	29.2267
DATA	944	6	124	0	0	A_22_P00008789	lnc-KIF7-1:1	19126.7	254.5	1.482201e+000	1.486726e+000	27	29	5.677482e+000	0	0	0	0	0	0	-1.1866	0	0	30	29.1863
DATA	945	6	125	0	0	A_33_P3271301	NM_181492	19147.7	254.54	3.044104e+001	3.388848e+000	57	29	5.648121e+000	0	0	0	0	0	0	31.1607	1	1	24.4106	29.2537
DATA	946	6	126	0	0	A_22_P00005190	lnc-DISP2-2:1	19169	254.5	5.658712e+000	1.595458e+000	32	29	5.901920e+000	0	0	0	0	0	0	5.78264	1	0	30	29.4077
DATA	947	6	127	0	0	A_33_P3384942	A_33_P3384942	19190.2	254.478	1.489734e+000	1.494282e+000	26.5	29	5.889725e+000	0	0	0	0	0	0	-1.40181	0	0	30	29.4169
DATA	948	6	128	0	0	A_22_P00019624	lnc-MFSD7-1:1	19211.4	254.414	1.524543e+000	1.504574e+000	29	29	5.778222e+000	0	0	0	0	0	0	1.55263	1	0	27.501	29.516
DATA	949	6	129	0	0	A_24_P59236	NM_001007089	19232.5	254.324	1.494804e+000	1.504340e+000	29	29	5.756420e+000	0	0	0	0	0	0	1.24257	0	0	27.0811	29.6894
DATA	950	6	130	0	0	A_23_P112412	NM_017746	19253.7	254.358	4.172740e+001	4.434808e+000	68	29	5.752389e+000	0	0	0	0	0	0	42.3521	1	1	24.8756	29.7298
DATA	951	6	131	0	0	A_22_P00024215	ENST00000533812	19275	254.5	1.122466e+001	1.877079e+000	39	29	5.707112e+000	0	0	0	0	0	0	11.3732	1	1	26.2212	29.6355
DATA	952	6	132	0	0	A_23_P388379	NM_207303	19296	254.5	1.502394e+000	1.506981e+000	26	29	5.713479e+000	0	0	0	0	0	0	-0.995229	0	0	30	29.8099
DATA	953	6	133	0	0	A_22_P00017595	ENST00000558920	19317.2	254.478	1.504863e+000	1.510671e+000	27	29	5.691951e+000	0	0	0	0	0	0	0.611551	0	0	27.0811	29.7883
DATA	954	6	134	0	0	A_33_P3404525	ENST00000573596	19338.4	254.414	9.700955e+000	1.796345e+000	36.5	29	5.242307e+000	0	0	0	0	0	0	9.78135	1	1	27.501	29.3795
DATA	955	6	135	0	0	A_21_P0007503	lnc-RNFT2-1:1	19359.5	254.324	1.509616e+000	1.514224e+000	26.5	29	5.324754e+000	0	0	0	0	0	0	-0.582708	0	0	27.0811	29.3267
DATA	956	6	136	0	0	A_21_P0008890	ENST00000432973	19381.1	254.364	2.577453e+001	2.990529e+000	50	29	5.684531e+000	0	0	0	0	0	0	25.9076	1	1	21.9382	29.4541
DATA	957	6	137	0	0	A_33_P3302613	XM_005261736	19401.8	254.478	1.514146e+000	1.518768e+000	24	29	5.554979e+000	0	0	0	0	0	0	-2.26894	0	0	27.0811	29.0691
DATA	958	6	138	0	0	A_33_P3266898	NM_001941	19423	254.5	1.516282e+000	1.520911e+000	25.5	29	5.325738e+000	0	0	0	0	0	0	-0.604935	0	0	30	29.1697
DATA	959	6	139	0	0	A_23_P311144	NM_144978	19444.1	254.211	1.518251e+000	1.529674e+000	28.5	29	5.498908e+000	0	0	0	0	0	0	1.44088	0	0	30	29.3081
DATA	960	6	140	0	0	A_22_P00018277	ENST00000568729	19465.3	254.1	1.520138e+000	1.524779e+000	24	30	5.552265e+000	0	0	0	0	0	0	-1.67469	0	0	30	29.7607
DATA	961	6	141	0	0	A_24_P304723	NM_000942	19486.3	253.983	1.630074e+002	1.637206e+001	188.5	30	5.464321e+000	0	0	0	0	0	0	162.78	1	1	25.7804	29.7776
DATA	962	6	142	0	0	A_24_P408457	NM_000262	19507.2	254.303	2.008004e+001	2.523398e+000	46	30	5.423800e+000	0	0	0	0	0	0	20.0299	1	1	27.2919	30.0617
DATA	963	6	143	0	0	A_23_P360179	NM_032442	19529.2	253.841	5.216119e+001	5.435789e+000	78	30	5.608007e+000	0	0	0	0	0	0	51.9814	1	1	27.0811	29.8501
DATA	964	6	144	0	0	A_24_P125335	NM_005408	19550	254.203	1.526399e+000	1.531059e+000	26	29	5.696384e+000	0	0	0	0	0	0	-0.547256	0	0	30	29.3857
DATA	965	6	145	0	0	A_21_P0005202	NR_108064	19571	254.203	7.499451e+000	1.705889e+000	34	29	5.647300e+000	0	0	0	0	0	0	7.4613	1	0	30	28.9811
DATA	966	6	146	0	0	A_33_P3236686	AF461897	19592.4	254	1.528452e+000	1.533118e+000	26	29	5.492888e+000	0	0	0	0	0	0	-1.15086	0	0	29.1201	28.8432
DATA	967	6	147	0	0	A_33_P3337599	NM_006904	19613.4	254.027	1.529201e+000	1.533870e+000	25.5	29	5.482168e+000	0	0	0	0	0	0	-0.753405	0	0	30	29.2856
DATA	968	6	148	0	0	A_23_P122775	NM_032730	19633.9	253.659	1.259915e+001	1.985302e+000	39	29	5.577489e+000	0	0	0	0	0	0	12.518	1	1	22.1978	29.373
DATA	969	6	149	0	0	A_23_P171095	NM_001145073	19655.6	254	4.166143e+000	1.590226e+000	31	29	5.302151e+000	0	0	0	0	0	0	4.13824	1	0	30	29.3816
DATA	970	6	150	0	0	A_22_P00011598	ENST00000479098	19677	254.203	3.602775e+000	1.576504e+000	31	29	5.325594e+000	0	0	0	0	0	0	3.57841	1	0	30	29.2473
DATA	971	6	151	0	0	A_33_P3285570	DA194689	19698	254.203	1.529898e+000	1.534569e+000	26	29	5.903117e+000	0	0	0	0	0	0	-0.0538109	0	0	30	29.3434
DATA	972	6	152	0	0	A_21_P0011972	TCONS_l2_00014951	19719.4	254	1.529339e+000	1.534007e+000	27	29	5.797682e+000	0	0	0	0	0	0	-0.316139	0	0	29.1201	29.3698
DATA	973	6	153	0	1	ERCC-00154_60	DQ854997	19740.4	254.027	1.528561e+000	1.534857e+000	27	29	5.632954e+000	0	0	0	0	0	0	0.703029	0	0	30	29.4447
DATA	974	6	154	0	0	A_21_P0004858	lnc-BTN3A2-1:1	19761.6	254.027	1.527469e+000	1.537474e+000	28	30	5.649000e+000	0	0	0	0	0	0	1.27412	0	0	30	29.8273
DATA	975	6	155	0	0	A_21_P0000255	NR_002561	19782.6	254	4.962491e+001	5.193206e+000	75	30	5.618481e+000	0	0	0	0	0	0	49.4205	1	1	30	29.8004
DATA	976	6	156	0	0	A_33_P3378777	NR_026642	19804	254.203	2.251389e+000	1.545489e+000	27	29	5.724816e+000	0	0	0	0	0	0	2.24462	1	0	28.1191	29.496
DATA	977	6	157	0	0	A_23_P200780	NM_003243	19825	254.203	1.206187e+001	1.945854e+000	40	29	5.818968e+000	0	0	0	0	0	0	12.0421	1	1	30	29.5692
DATA	978	6	158	0	0	A_22_P00013890	ENST00000570314	19846.4	254	3.908935e+000	1.573662e+000	30	29	5.664938e+000	0	0	0	0	0	0	3.9091	1	0	30	29.278
DATA	979	6	159	0	1	ERCC-00054_84	DQ516731	19867.4	254.027	1.516876e+000	1.523644e+000	27	29	6.011926e+000	0	0	0	0	0	0	0.808317	0	0	30	29.2965
DATA	980	6	160	0	0	A_21_P0012751	ENST00000514475	19888.5	254	1.513640e+000	1.518261e+000	24	29	5.805215e+000	0	0	0	0	0	0	-2.71698	0	0	29.1201	29.0227
DATA	981	6	161	0	0	A_21_P0013514	TCONS_l2_00028188	19909.6	254	5.337588e+000	1.605907e+000	31	28	5.787155e+000	0	0	0	0	0	0	5.37211	1	0	29.1201	28.6787
DATA	982	6	162	66	-1	3xSLv1	3xSLv1	19930.8	254	1.505922e+000	1.510519e+000	24	28	5.713214e+000	0	0	0	0	0	0	-1.02745	0	0	28.1191	28.2519
DATA	983	6	163	0	0	A_33_P3251065	ENST00000602090	19952.2	254	1.501376e+000	1.505959e+000	23.5	27	5.610239e+000	0	0	0	0	0	0	-1.37602	0	0	30	27.6177
DATA	984	6	164	66	1	DarkCorner	DarkCorner	19973.4	254	1.496410e+000	1.500978e+000	23	27	5.512081e+000	0	0	0	0	0	0	-3.07799	0	0	30	27.099
DATA	985	7	1	0	0	A_23_P421175	NM_198488	16513.9	262.163	8.754371e+000	1.908816e+000	34	27	5.654178e+000	0	0	0	0	0	0	7.86758	1	1	23.2073	27.5882
DATA	986	7	2	0	0	A_24_P392480	ENST00000322217	16534.4	261.973	5.747627e+000	1.801666e+000	32	28	5.930731e+000	0	0	0	0	0	0	5.13123	1	0	30	28.2818
DATA	987	7	3	0	0	A_33_P6817399	NR_038080	16555.3	261.807	4.640050e+001	4.947994e+000	70	29	6.563117e+000	0	0	0	0	0	0	41.1645	1	1	25.5572	29.686
DATA	988	7	4	0	0	A_33_P3356220	NM_001165937	16576.4	261.908	4.854186e+004	4.854186e+003	42719	29	6.011044e+000	0	0	0	0	0	0	42808.1	1	1	29.5109	29.6514
DATA	989	7	5	0	0	A_32_P32391	NR_002171	16597.1	262.824	3.209518e+001	3.650052e+000	54.5	30	5.760010e+000	0	0	0	0	0	0	28.1451	1	1	19.7386	30.1431
DATA	990	7	6	0	0	A_23_P117683	NM_016400	16618.8	262	2.884818e+002	2.890102e+001	275.5	30	6.102917e+000	0	0	0	0	0	0	251.734	1	1	27.7085	30.5016
DATA	991	7	7	0	0	A_23_P318860	NM_005161	16640.2	261.806	2.598202e+000	1.774062e+000	29	30	6.238362e+000	0	0	0	0	0	0	2.2569	1	0	28.5237	30.5778
DATA	992	7	8	0	0	A_23_P118158	NM_006043	16661.4	261.973	1.756962e+000	1.767094e+000	28	30	6.203455e+000	0	0	0	0	0	0	1.12209	0	0	29.1201	30.4216
DATA	993	7	9	0	0	A_33_P3808371	AL833480	16682.9	262.214	1.077676e+002	1.092100e+001	117	30	6.208671e+000	0	0	0	0	0	0	92.8615	1	1	25.3321	30.415
DATA	994	7	10	0	0	A_33_P3340180	NM_001190214	16703.6	262	2.057004e+000	1.786646e+000	29	30	6.142743e+000	0	0	0	0	0	0	1.76683	1	0	30	30.1936
DATA	995	7	11	0	0	A_24_P299210	ENST00000262676	16724.8	261.806	1.774476e+000	1.779893e+000	26	30	6.038890e+000	0	0	0	0	0	0	-0.771368	0	0	30	30.1825
DATA	996	7	12	0	0	A_21_P0011171	TCONS_l2_00007050	16746	261.797	1.779019e+000	1.784451e+000	24	29	5.906188e+000	0	0	0	0	0	0	-2.70307	0	0	28.1191	29.6236
DATA	997	7	13	0	0	A_22_P00002041	lnc-BHLHE41-2:12	16767.2	261.806	1.782925e+000	1.788368e+000	25	29	5.830251e+000	0	0	0	0	0	0	-1.12865	0	0	28.5237	29.3506
DATA	998	7	14	0	0	A_23_P35293	NM_005268	16788.4	261.873	1.786219e+000	1.791806e+000	26	29	5.957910e+000	0	0	0	0	0	0	0.186326	0	0	30	29.4632
DATA	999	7	15	0	0	A_33_P3311711	A_33_P3311711	16809.5	261.944	1.788904e+000	1.794365e+000	27	29	5.643484e+000	0	0	0	0	0	0	-0.329823	0	0	30	29.3584
DATA	1000	7	16	0	0	A_33_P3319126	NM_175710	16830	261.607	4.446248e+001	4.795381e+000	64	29	5.202640e+000	0	0	0	0	0	0	37.7333	1	1	25.3321	29.4838
DATA	1001	7	17	0	0	A_19_P00322533	NR_110453	16851.8	261.522	1.792326e+000	1.797836e+000	27	29	5.321061e+000	0	0	0	0	0	0	0.0996606	0	0	30	29.3623
DATA	1002	7	18	0	0	A_33_P3403237	NM_001144995	16873	261.5	1.793280e+000	1.804502e+000	29.5	29	5.295747e+000	0	0	0	0	0	0	1.21956	0	0	30	29.2881
DATA	1003	7	19	0	0	A_33_P3372397	AK130111	16893.9	262.217	2.456975e+001	3.045429e+000	47.5	30	5.723412e+000	0	0	0	0	0	0	20.8146	1	1	22.4545	29.8293
DATA	1004	7	20	0	0	A_23_P37127	NM_004496	16915.4	261.586	1.793653e+000	1.799130e+000	28	30	6.053237e+000	0	0	0	0	0	0	0.0170608	0	0	30	30.3586
DATA	1005	7	21	0	0	A_33_P3292208	ENST00000421282	16936.5	261.676	1.793109e+000	1.799408e+000	29	30	5.841643e+000	0	0	0	0	0	0	0.461691	0	0	30	30.4406
DATA	1006	7	22	0	0	A_22_P00020059	lnc-NDUFV1-1:1	16957.6	261.586	1.792042e+000	1.797513e+000	25	30	6.059738e+000	0	0	0	0	0	0	-2.17164	0	0	30	30.3887
DATA	1007	7	23	0	0	A_33_P3248231	XR_171099	16978.8	261.522	1.790532e+000	1.796016e+000	28	30	5.844358e+000	0	0	0	0	0	0	0.0674736	0	0	30	29.7909
DATA	1008	7	24	0	0	A_33_P3351693	ENST00000531371	17000	261.5	1.788599e+000	1.794059e+000	25	29	5.954604e+000	0	0	0	0	0	0	-2.6126	0	0	26.2212	29.4776
DATA	1009	7	25	0	0	A_33_P3355703	NR_126498	17021	261.5	1.786288e+000	1.796831e+000	29	30	5.909341e+000	0	0	0	0	0	0	1.14987	0	0	30	29.6012
DATA	1010	7	26	0	0	A_21_P0014609	THC2641466	17042.3	261.5	1.783552e+000	1.792141e+000	28	30	5.624595e+000	0	0	0	0	0	0	0.904155	0	0	30	29.7368
DATA	1011	7	27	0	0	A_21_P0002654	lnc-TRMT61B-4:1	17063.4	261.586	3.935566e+000	1.828776e+000	30	30	5.708093e+000	0	0	0	0	0	0	3.35926	1	0	30	29.6337
DATA	1012	7	28	0	0	A_23_P254181	NR_034104	17084.6	261.586	3.114838e+000	1.809483e+000	30	30	5.615335e+000	0	0	0	0	0	0	2.66387	1	0	30	29.5116
DATA	1013	7	29	0	0	A_33_P3418209	NM_004791	17105.8	261.522	1.773262e+000	1.778675e+000	27	29	5.122302e+000	0	0	0	0	0	0	-0.0168952	0	0	30	29.4893
DATA	1014	7	30	0	0	A_21_P0008596	lnc-C15orf2-2:14	17127	261.5	1.769165e+000	1.774767e+000	27	29	5.517646e+000	0	0	0	0	0	0	0.229605	0	0	30	29.5732
DATA	1015	7	31	0	0	A_21_P0005654	XR_246645	17148	261.5	1.764828e+000	1.770216e+000	27	29	5.220852e+000	0	0	0	0	0	0	-0.407871	0	0	30	29.3783
DATA	1016	7	32	0	0	A_22_P00001548	NR_120415	17169.2	261.522	1.760175e+000	1.765549e+000	26	29	5.538722e+000	0	0	0	0	0	0	-1.71421	0	0	27.0811	29.6657
DATA	1017	7	33	0	0	A_23_P99771	NM_006029	17190.2	261.607	2.431982e+002	2.438347e+001	243	30	5.631726e+000	0	0	0	0	0	0	210.562	1	1	25.1049	29.9646
DATA	1018	7	34	0	0	A_23_P65157	NM_005694	17211.4	261.362	1.725059e+002	1.733968e+001	172	30	5.489806e+000	0	0	0	0	0	0	149.798	1	1	25.3321	29.8439
DATA	1019	7	35	0	0	A_23_P48816	NM_004212	17232.7	261.5	1.744787e+000	1.750114e+000	27	29	5.365243e+000	0	0	0	0	0	0	-0.933272	0	0	30	29.5066
DATA	1020	7	36	0	0	A_33_P3274189	A_33_P3274189	17253.7	262.44	1.145832e+001	2.087342e+000	38	30	5.423547e+000	0	0	0	0	0	0	10.0114	1	1	30	29.9627
DATA	1021	7	37	0	0	A_22_P00013593	lnc-RP11-503N18.3.1-3:1	17275	261.5	1.733503e+000	1.738795e+000	25	29	5.355901e+000	0	0	0	0	0	0	-1.69989	0	0	30	29.3866
DATA	1022	7	38	0	0	A_22_P00020442	lnc-RMND5A-1:2	17296.2	261.5	1.727600e+000	1.736077e+000	28	29	5.460952e+000	0	0	0	0	0	0	0.927225	0	0	30	29.3083
DATA	1023	7	39	0	0	A_23_P21673	NM_017794	17317.2	261.685	4.632870e+001	4.944235e+000	66	29	5.789129e+000	0	0	0	0	0	0	40.8976	1	1	24.8756	29.2036
DATA	1024	7	40	0	0	A_32_P78101	NM_032880	17338.5	261.5	1.715342e+000	1.720579e+000	27	29	5.664480e+000	0	0	0	0	0	0	-1.14252	0	0	30	29.2885
DATA	1025	7	41	0	0	A_24_P124973	NM_138704	17359.9	261.721	3.399351e+001	3.807111e+000	54	29	5.719220e+000	0	0	0	0	0	0	30.2297	1	1	21.9382	29.4557
DATA	1026	7	42	0	0	A_33_P3311056	NM_004168	17381.1	261.397	7.222182e+002	7.224201e+001	664	29	5.943732e+000	0	0	0	0	0	0	644.695	1	1	25.7804	29.25
DATA	1027	7	43	0	0	A_23_P122815	NM_001219	17401.7	261.457	2.216425e+001	2.794128e+000	48	29	5.715052e+000	0	0	0	0	0	0	19.8591	1	1	23.4529	29.041
DATA	1028	7	44	0	0	A_22_P00001117	XR_244692	17423.2	261.5	4.712621e+000	1.758971e+000	31	28	5.769902e+000	0	0	0	0	0	0	4.23915	1	0	30	28.8511
DATA	1029	7	45	0	0	A_23_P91619	NM_002415	17444.5	261.382	3.644293e+003	3.644332e+002	3285.5	29	5.745873e+000	0	0	0	0	0	0	3291.25	1	1	24.4106	28.8894
DATA	1030	7	46	0	0	A_21_P0010254	lnc-UMODL1-1:2	17465.6	261.414	1.676106e+000	1.681223e+000	25.5	29	5.632260e+000	0	0	0	0	0	0	-1.91846	0	0	30	29.1193
DATA	1031	7	47	0	0	A_21_P0012606	NR_121639	17486.7	261.5	1.669388e+000	1.674484e+000	26	29	5.641461e+000	0	0	0	0	0	0	-1.68905	0	0	30	29.1936
DATA	1032	7	48	0	0	A_24_P102895	NM_015023	17507.6	261.052	8.204553e+001	8.372343e+000	99.5	29	5.620798e+000	0	0	0	0	0	0	74.993	1	1	25.3321	29.2242
DATA	1033	7	49	0	0	A_33_P3358851	A_33_P3358851	17529	261.5	1.655846e+000	1.662234e+000	28	29	5.732591e+000	0	0	0	0	0	0	0.61086	0	0	30	29.0818
DATA	1034	7	50	0	0	A_33_P3290249	NM_001004690	17550.2	261.5	1.649063e+000	1.654098e+000	25.5	29	5.913667e+000	0	0	0	0	0	0	-1.5704	0	0	30	29.5233
DATA	1035	7	51	0	0	A_22_P00022405	ENST00000448740	17571.4	261.414	2.124172e+000	1.660908e+000	28	29	5.589820e+000	0	0	0	0	0	0	1.96574	1	0	30	29.0291
DATA	1036	7	52	0	0	A_23_P120822	NM_016327	17592.1	261.322	4.873298e+001	5.142049e+000	72	29	5.466285e+000	0	0	0	0	0	0	45.2809	1	1	25.7804	29.0819
DATA	1037	7	53	0	0	A_22_P00014426	lnc-SGSH-1:1	17613.6	261.414	1.400166e+001	2.151670e+000	41	29	5.735665e+000	0	0	0	0	0	0	13.0643	1	1	27.501	29.0722
DATA	1038	7	54	0	0	A_23_P54205	NM_017926	17634.8	261.5	1.622081e+000	1.627318e+000	27	29	5.869667e+000	0	0	0	0	0	0	0.285327	0	0	26.6546	28.8085
DATA	1039	7	55	0	0	A_22_P00016512	ENST00000443479	17656	261.5	1.615436e+000	1.620367e+000	25	29	5.679948e+000	0	0	0	0	0	0	-2.48414	0	0	26.2212	28.6725
DATA	1040	7	56	0	0	A_22_P00018797	ENST00000414598	17677	261.5	1.608892e+000	1.613804e+000	25	29	5.693292e+000	0	0	0	0	0	0	-2.2935	0	0	30	29.2177
DATA	1041	7	57	0	0	A_21_P0011950	ENST00000451884	17698.4	261.414	3.275216e+001	3.648297e+000	58	29	5.997892e+000	0	0	0	0	0	0	31.0653	1	1	27.501	29.5116
DATA	1042	7	58	0	0	A_23_P167497	NM_001962	17719.5	261.324	1.595850e+000	1.602096e+000	27	29	5.892620e+000	0	0	0	0	0	0	0.631851	0	0	27.0811	29.4509
DATA	1043	7	59	0	0	A_33_P3311353	NM_175741	17740.5	261.324	1.589519e+000	1.594372e+000	26	29	5.933831e+000	0	0	0	0	0	0	-0.83397	0	0	30	29.4373
DATA	1044	7	60	0	0	A_22_P00000656	lnc-ACTG1-1:1	17761.8	261.478	4.195337e+000	1.642507e+000	32	29	5.852351e+000	0	0	0	0	0	0	4.02727	1	0	30	29.5196
DATA	1045	7	61	0	0	A_33_P3424489	ENST00000390305	17782.4	261.809	1.723402e+001	2.339379e+000	43	29	5.782572e+000	0	0	0	0	0	0	16.6071	1	1	23.696	29.6273
DATA	1046	7	62	0	0	A_23_P315122	NM_004097	17804.1	261.158	1.713577e+002	1.720806e+001	191	29	5.419340e+000	0	0	0	0	0	0	165.782	1	1	25.1049	29.2803
DATA	1047	7	63	0	0	A_33_P3262475	ENST00000474333	17825.3	261.391	1.564874e+000	1.569652e+000	28	29	6.119098e+000	0	0	0	0	0	0	-0.33697	0	0	30	29.6518
DATA	1048	7	64	0	0	A_21_P0006867	lnc-C10orf136-1:11	17846.5	261.324	1.558991e+000	1.563766e+000	26.5	30	6.023293e+000	0	0	0	0	0	0	0.0676083	0	0	30	29.6651
DATA	1049	7	65	0	0	A_22_P00021123	lnc-CHAC1-2:1	17867.6	261.027	1.553259e+000	1.558001e+000	26	29	5.709645e+000	0	0	0	0	0	0	-1.8524	0	0	29.1201	29.5632
DATA	1050	7	66	0	0	A_23_P143374	NM_025176	17888.8	261.194	2.001250e+000	1.565163e+000	28	29	5.541346e+000	0	0	0	0	0	0	1.96527	1	0	28.5237	29.6816
DATA	1051	7	67	0	0	A_33_P3220113	NM_001202473	17910	261.203	1.542061e+000	1.547694e+000	25	29	5.405077e+000	0	0	0	0	0	0	0.527487	0	0	28.1191	29.1963
DATA	1052	7	68	0	0	A_22_P00008722	lnc-KIAA1609-1:1	17931	261.203	1.536715e+000	1.541406e+000	24	29	5.450259e+000	0	0	0	0	0	0	-2.36354	0	0	30	29.0737
DATA	1053	7	69	0	0	A_24_P203298	NM_178827	17952.2	261.194	1.531451e+000	1.536126e+000	26	29	5.771179e+000	0	0	0	0	0	0	-0.212583	0	0	30	29.1153
DATA	1054	7	70	0	0	A_22_P00013658	ENST00000519248	17973.4	261.027	1.526328e+000	1.530988e+000	23	29	5.859178e+000	0	0	0	0	0	0	-2.73405	0	0	29.1201	29.0533
DATA	1055	7	71	0	0	A_21_P0005160	lnc-CCHCR1-1:4	17994.6	261.027	1.521368e+000	1.526013e+000	25	29	5.717396e+000	0	0	0	0	0	0	-0.968373	0	0	29.1201	29.1429
DATA	1056	7	72	0	0	A_22_P00018405	NR_110260	18015.6	261	1.516569e+000	1.521199e+000	27	29	5.692628e+000	0	0	0	0	0	0	0.0094153	0	0	30	29.1765
DATA	1057	7	73	0	1	ERCC-00097_63	ERCC-00097_63	18037	261.203	1.511840e+000	1.516456e+000	25	29	5.696663e+000	0	0	0	0	0	0	-2.10511	0	0	28.1191	29.0584
DATA	1058	7	74	0	0	A_21_P0012859	ENST00000507373	18058	261.203	1.507354e+000	1.513086e+000	28	29	5.642203e+000	0	0	0	0	0	0	0.589582	0	0	28.1191	29.3869
DATA	1059	7	75	0	0	A_23_P23719	NM_007259	18079.9	260.852	2.466056e+001	2.890302e+000	50.5	29	5.686386e+000	0	0	0	0	0	0	24.9379	1	1	24.4106	29.7228
DATA	1060	7	76	0	0	A_33_P3413384	A_33_P3413384	18100.4	261.027	2.165393e+000	1.518856e+000	27.5	29	5.879257e+000	0	0	0	0	0	0	2.19573	1	0	30	29.8559
DATA	1061	7	77	0	0	A_33_P3212909	NM_033400	18121.6	261.027	1.494726e+000	1.499898e+000	29	29	5.944117e+000	0	0	0	0	0	0	0.434616	0	0	29.1201	29.5552
DATA	1062	7	78	0	0	A_21_P0002570	lnc-RNF144A-3:1	18142.6	261	3.849881e+000	1.544172e+000	30.5	29	5.971233e+000	0	0	0	0	0	0	3.92453	1	0	29.1201	29.6712
DATA	1063	7	79	0	0	A_33_P3407013	XM_005249745	18164	261.203	1.487090e+000	1.491629e+000	26	29	5.635648e+000	0	0	0	0	0	0	-0.218298	0	0	28.1191	29.4465
DATA	1064	7	80	0	0	A_24_P201531	NM_001655	18185	261.203	3.416624e+001	3.726624e+000	62	30	5.757527e+000	0	0	0	0	0	0	35.0001	1	1	28.1191	29.6003
DATA	1065	7	81	0	0	A_21_P0002423	lnc-HNRPLL-1:1	18206.4	261	1.480146e+000	1.484665e+000	26.5	30	5.681030e+000	0	0	0	0	0	0	-1.24088	0	0	29.1201	29.7896
DATA	1066	7	82	0	0	A_24_P136211	ENST00000460876	18228	260.695	6.959750e+003	6.959766e+002	7099.5	29.5	5.719020e+000	0	0	0	0	0	0	7161.89	1	1	26.0017	29.8514
DATA	1067	7	83	0	0	A_21_P0003226	lnc-TRAK1-1:1	18249.2	261.061	1.443444e+001	2.066128e+000	44	29	5.663162e+000	0	0	0	0	0	0	14.8847	1	1	23.696	29.8702
DATA	1068	7	84	0	0	A_21_P0004921	XR_426101	18270.3	260.722	1.022809e+002	1.033396e+001	132	30	5.990308e+000	0	0	0	0	0	0	105.676	1	1	24.8756	30.2542
DATA	1069	7	85	0	0	A_21_P0007218	ENST00000463943	18291.5	260.4	6.626316e+001	6.788004e+000	95	30	5.785849e+000	0	0	0	0	0	0	68.5881	1	1	24.4106	30.3658
DATA	1070	7	86	0	0	A_33_P3276856	NM_001198542	18312	261.203	1.465744e+000	1.470219e+000	25.5	30	5.594042e+000	0	0	0	0	0	0	-2.44218	0	0	30	30.1562
DATA	1071	7	87	0	0	A_23_P115137	NM_006402	18333.7	260.5	5.518971e+002	5.520922e+001	594	30	5.514272e+000	0	0	0	0	0	0	573.174	1	1	25.3321	29.9836
DATA	1072	7	88	0	0	A_24_P383581	NM_205767	18354.4	260.638	2.102602e+002	2.107704e+001	237.5	29	5.875283e+000	0	0	0	0	0	0	218.69	1	1	25.3321	29.5853
DATA	1073	7	89	0	0	A_24_P169386	ENST00000610442	18375.5	261	3.070452e+000	1.495458e+000	31	29	5.843972e+000	0	0	0	0	0	0	3.19802	1	0	29.1201	29.3027
DATA	1074	7	90	0	0	A_23_P121686	NM_004757	18397.1	260.441	2.059083e+002	2.064265e+001	240.5	29	5.858828e+000	0	0	0	0	0	0	214.738	1	1	26.0017	28.8746
DATA	1075	7	91	0	0	A_23_P205216	NM_006649	18417.6	261	5.491047e+000	1.559889e+000	33	29	5.692692e+000	0	0	0	0	0	0	5.73309	1	0	30	29.0858
DATA	1076	7	92	0	0	A_23_P170534	NM_004479	18439.1	260.677	2.267663e+001	2.696211e+000	51.5	29	5.291832e+000	0	0	0	0	0	0	23.7011	1	1	26.8687	29.3193
DATA	1077	7	93	0	0	A_33_P3230841	NM_001003892	18460.2	261	1.452709e+000	1.457143e+000	27	29	5.651009e+000	0	0	0	0	0	0	-1.10522	0	0	30	29.5502
DATA	1078	7	94	0	0	A_33_P3317998	NM_001040433	18481.4	261	1.451519e+000	1.455950e+000	26	29	5.668143e+000	0	0	0	0	0	0	-2.00086	0	0	29.1201	29.3111
DATA	1079	7	95	0	0	A_33_P3393331	NM_152599	18502.5	261	1.450499e+000	1.454928e+000	27	29	5.525124e+000	0	0	0	0	0	0	-0.129236	0	0	30	29.0396
DATA	1080	7	96	0	0	A_21_P0000856	NR_038974	18523.7	261.083	2.567273e+001	2.950456e+000	55	28.5	5.507882e+000	0	0	0	0	0	0	26.9147	1	1	26.2212	28.853
DATA	1081	7	97	0	0	A_23_P111811	NM_019071	18545.4	260.702	2.017719e+002	2.022946e+001	239.5	29	5.615471e+000	0	0	0	0	0	0	211.634	1	1	25.3321	29.0774
DATA	1082	7	98	0	0	A_33_P3407384	ENST00000373413	18566	260.797	1.577663e+000	1.461386e+000	30	29	5.811059e+000	0	0	0	0	0	0	1.65537	1	0	30	28.9785
DATA	1083	7	99	0	0	A_33_P3381097	NM_001005324	18587	260.797	1.448054e+000	1.452474e+000	26.5	28.5	5.795938e+000	0	0	0	0	0	0	-1.1443	0	0	30	28.7453
DATA	1084	7	100	0	0	A_23_P113523	NM_012227	18608.1	260.733	8.245760e+002	8.247039e+001	866	29	5.373674e+000	0	0	0	0	0	0	865.539	1	1	26.4388	29.0748
DATA	1085	7	101	0	1	ERCC-00028_121	ERCC-00028_121	18629.4	260.973	1.447774e+000	1.452205e+000	27	29	5.369946e+000	0	0	0	0	0	0	0.0622632	0	0	29.1201	29.4519
DATA	1086	7	102	0	0	A_22_P00011766	NR_038284	18650.6	260.973	1.447868e+000	1.455336e+000	29	29	5.312436e+000	0	0	0	0	0	0	0.988155	0	0	29.1201	29.3414
DATA	1087	7	103	0	0	A_23_P61466	NM_174941	18671.6	261	1.448110e+000	1.452531e+000	26.5	29	5.637130e+000	0	0	0	0	0	0	-0.953285	0	0	30	29.1802
DATA	1088	7	104	0	0	A_33_P3464438	ENST00000619530	18693	260.797	1.448510e+000	1.452932e+000	26	29	5.716642e+000	0	0	0	0	0	0	-0.57	0	0	30	29.6288
DATA	1089	7	105	0	0	A_32_P151366	NM_012241	18714.6	260.525	3.033505e+001	3.363745e+000	59	29	5.584455e+000	0	0	0	0	0	0	31.8152	1	1	25.5572	29.2929
DATA	1090	7	106	0	0	A_33_P3401169	ENST00000331828	18735.4	261	8.982696e+000	1.709225e+000	37.5	29	5.604943e+000	0	0	0	0	0	0	9.41666	1	1	29.1201	29.0978
DATA	1091	7	107	0	0	A_33_P3337831	ENST00000366579	18756.4	260.973	1.450543e+000	1.454972e+000	26	29	5.452153e+000	0	0	0	0	0	0	-1.49188	0	0	30	29.4124
DATA	1092	7	108	0	0	A_24_P874052	lnc-IDS-2:1	18777.6	260.973	1.451495e+000	1.455927e+000	27	30	5.881140e+000	0	0	0	0	0	0	-1.62526	0	0	30	29.8619
DATA	1093	7	109	0	0	A_23_P17354	NM_024034	18798.6	261	1.452575e+000	1.457010e+000	28	29	5.607820e+000	0	0	0	0	0	0	-0.616868	0	0	29.1201	29.2741
DATA	1094	7	110	0	0	A_33_P3210223	ENST00000375948	18820	260.797	3.761592e+000	1.505972e+000	31	29	5.293329e+000	0	0	0	0	0	0	3.93228	1	0	28.1191	29.199
DATA	1095	7	111	0	0	A_33_P3410806	NM_182848	18841	260.797	1.455125e+000	1.459567e+000	26	29	5.826711e+000	0	0	0	0	0	0	-1.2515	0	0	28.1191	29.7997
DATA	1096	7	112	0	0	A_32_P72940	NM_007209	18862.3	260.881	1.211082e+003	1.211171e+002	1286	30	5.784486e+000	0	0	0	0	0	0	1263.61	1	1	26.0017	29.9745
DATA	1097	7	113	0	0	A_21_P0003339	ENST00000514401	18883.4	260.973	1.458160e+000	1.462611e+000	24	30	5.824110e+000	0	0	0	0	0	0	-3.15688	0	0	29.1201	29.849
DATA	1098	7	114	0	0	A_23_P91619	NM_002415	18905	260.794	3.371870e+003	3.371902e+002	3559	29	5.783490e+000	0	0	0	0	0	0	3510.22	1	1	27.2919	29.8524
DATA	1099	7	115	1028	1	(+)E1A_r60_3	E1A_r60_3	18925.7	260.9	1.461617e+000	1.466079e+000	27	30	5.961269e+000	0	0	0	0	0	0	-0.391226	0	0	28.3221	29.8616
DATA	1100	7	116	0	0	A_22_P00014754	ENST00000424612	18947	260.797	2.110162e+000	1.483067e+000	28	29	5.858930e+000	0	0	0	0	0	0	2.19127	1	0	30	29.5854
DATA	1101	7	117	0	0	A_23_P83634	NM_001139	18968	260.5	5.590277e+000	1.572649e+000	33.5	29	5.752444e+000	0	0	0	0	0	0	5.79743	1	0	30	29.2256
DATA	1102	7	118	0	0	A_32_P48825	NM_080747	18989.6	260.333	5.690530e+001	5.877845e+000	88	29	5.793174e+000	0	0	0	0	0	0	58.9293	1	1	25.7804	29.1469
DATA	1103	7	119	0	0	A_21_P0000014	NM_001146096	19010.5	260.676	1.469701e+000	1.477812e+000	29	29	5.914003e+000	0	0	0	0	0	0	1.06962	0	0	30	29.3158
DATA	1104	7	120	0	0	A_23_P373799	NM_020943	19032.3	259.957	3.711649e+001	3.994526e+000	66	29	5.812139e+000	0	0	0	0	0	0	38.3221	1	1	22.7082	29.6402
DATA	1105	7	121	0	0	A_33_P3255544	NM_001280801	19053.1	260.271	3.786454e+002	3.789341e+001	407	29	6.122727e+000	0	0	0	0	0	0	390.342	1	1	26.0017	29.7172
DATA	1106	7	122	0	0	A_21_P0006216	lnc-PAPPA-3:1	19073.8	260.5	1.476552e+000	1.481059e+000	24	29	5.972199e+000	0	0	0	0	0	0	-3.21673	0	0	26.6546	29.2804
DATA	1107	7	123	0	0	A_33_P3391090	AK094921	19095	260.5	1.478963e+000	1.483478e+000	27	29	5.864250e+000	0	0	0	0	0	0	-1.39296	0	0	26.2212	29.1084
DATA	1108	7	124	0	0	A_21_P0005761	lnc-ZNF572-1:7	19116.2	260.5	1.481423e+000	1.485945e+000	26	29	5.339932e+000	0	0	0	0	0	0	-1.79202	0	0	26.6546	29.3758
DATA	1109	7	125	0	0	A_22_P00022877	lnc-IL15RA-1:1	19137.4	260.586	5.112666e+001	5.324932e+000	80	29	5.728557e+000	0	0	0	0	0	0	52.3609	1	1	27.501	29.1878
DATA	1110	7	126	0	0	A_32_P141969	ENST00000394480	19158.5	260.676	1.486479e+000	1.491017e+000	27	29	5.619675e+000	0	0	0	0	0	0	-0.999841	0	0	27.0811	29.3158
DATA	1111	7	127	0	0	A_33_P3777584	NM_032861	19179.6	260.586	1.489025e+000	1.494079e+000	28.5	29	5.932571e+000	0	0	0	0	0	0	0.397521	0	0	30	29.3042
DATA	1112	7	128	0	0	A_21_P0005231	ENST00000436266	19200.8	260.522	2.027511e+000	1.509828e+000	30	29	5.990532e+000	0	0	0	0	0	0	2.0658	1	0	30	29.541
DATA	1113	7	129	0	0	A_22_P00021224	lnc-PARN-7:2	19222	260.5	1.494191e+000	1.498752e+000	26	30	5.854678e+000	0	0	0	0	0	0	-0.77997	0	0	30	29.9629
DATA	1114	7	130	0	0	A_22_P00014842	lnc-SLC48A1-1:4	19243	260.5	9.329878e+000	1.767610e+000	37	29	5.838985e+000	0	0	0	0	0	0	9.4733	1	1	26.2212	29.7112
DATA	1115	7	131	0	0	A_33_P3260964	NR_024441	19264.3	260.5	2.119474e+000	1.518786e+000	29	29	5.648290e+000	0	0	0	0	0	0	2.14834	1	0	30	29.3985
DATA	1116	7	132	0	0	A_22_P00010262	NR_126000	19285.4	260.586	1.501907e+000	1.506492e+000	27	29	5.816589e+000	0	0	0	0	0	0	-0.834594	0	0	30	29.7757
DATA	1117	7	133	0	0	A_33_P3339212	NM_004237	19306.6	260.586	1.512767e+000	1.516594e+000	29	30	5.672775e+000	0	0	0	0	0	0	1.52818	1	0	30	30.1212
DATA	1118	7	134	0	0	A_23_P146811	NM_030793	19328.3	260.091	4.905113e+001	5.132721e+000	77	29	5.553463e+000	0	0	0	0	0	0	49.4692	1	1	24.8756	29.5268
DATA	1119	7	135	0	0	A_33_P3235004	NM_001256012	19349	260.5	1.509357e+000	1.513965e+000	26.5	29	5.132489e+000	0	0	0	0	0	0	-0.269661	0	0	30	29.4306
DATA	1120	7	136	0	0	A_23_P89249	NM_001005862	19370.6	260.204	4.287806e+001	4.548031e+000	70	29	5.674346e+000	0	0	0	0	0	0	43.106	1	1	25.1049	29.6854
DATA	1121	7	137	0	0	A_22_P00003766	ENST00000615852	19392	260.158	5.244373e+001	5.459838e+000	83	29	5.616051e+000	0	0	0	0	0	0	52.6415	1	1	25.3321	29.3387
DATA	1122	7	138	0	0	A_24_P287473	NM_021818	19412.5	260.312	2.726818e+001	3.122265e+000	53	29	5.560417e+000	0	0	0	0	0	0	27.3318	1	1	23.696	28.8107
DATA	1123	7	139	0	1	ETG09_35454	ETG09_35454	19433.6	260.586	1.518386e+000	1.523021e+000	25	29	5.502932e+000	0	0	0	0	0	0	-2.00876	0	0	27.501	29.1707
DATA	1124	7	140	0	0	A_23_P359214	NR_033957	19454.7	260.5	1.520381e+000	1.530719e+000	29	29	5.584624e+000	0	0	0	0	0	0	1.31877	0	0	30	29.6593
DATA	1125	7	141	0	0	A_24_P10226	NM_024966	19476	260.5	1.522290e+000	1.526937e+000	26	30	5.553055e+000	0	0	0	0	0	0	-1.56815	0	0	30	29.9629
DATA	1126	7	142	0	0	A_21_P0003632	lnc-RAP1GDS1-3:4	19497.5	260.39	9.810045e+001	9.928441e+000	119	30	5.464137e+000	0	0	0	0	0	0	97.8239	1	1	25.5572	30.0705
DATA	1127	7	143	0	1	ERCC-00051_60	DQ516740	19518.2	260.478	1.525660e+000	1.530320e+000	28	30	5.629168e+000	0	0	0	0	0	0	0.023266	0	0	27.0811	30.0552
DATA	1128	7	144	0	0	A_21_P0012863	ENST00000511707	19539.3	260.5	1.527121e+000	1.531784e+000	26	30	5.681623e+000	0	0	0	0	0	0	0.0146178	0	0	27.0811	29.8474
DATA	1129	7	145	0	0	A_21_P0012529	NR_110123	19560.6	260.414	1.528401e+000	1.533067e+000	26	29	5.870839e+000	0	0	0	0	0	0	-1.06831	0	0	30	29.3787
DATA	1130	7	146	0	0	A_23_P34741	NM_015871	19582.5	260.269	8.941187e+001	9.071853e+000	113	29	5.539346e+000	0	0	0	0	0	0	88.8424	1	1	24.4106	28.8716
DATA	1131	7	147	0	0	A_21_P0006087	ENST00000436671	19603	260.5	1.809884e+000	1.545740e+000	28	29	5.392539e+000	0	0	0	0	0	0	1.79727	1	0	30	28.985
DATA	1132	7	148	0	0	A_33_P3260322	NM_033334	19624.6	260.263	4.565454e+001	4.816837e+000	72	29	5.543559e+000	0	0	0	0	0	0	45.3171	1	1	25.1049	29.4102
DATA	1133	7	149	0	0	A_22_P00007180	lnc-GNS-1:1	19645.2	260.5	1.879185e+000	1.547719e+000	28	29	5.293698e+000	0	0	0	0	0	0	1.86467	1	0	26.6546	29.3959
DATA	1134	7	150	0	0	A_23_P45970	NM_017850	19666.8	260.13	2.082100e+001	2.587599e+000	47	29	5.309913e+000	0	0	0	0	0	0	20.6584	1	1	22.7082	29.4237
DATA	1135	7	151	0	0	A_33_P3223495	ENST00000602645	19687.6	260.414	9.379057e+000	1.800093e+000	36	29	5.788051e+000	0	0	0	0	0	0	9.30556	1	1	30	29.5785
DATA	1136	7	152	0	0	A_23_P148584	NM_144658	19708.7	260.5	2.093713e+002	2.099340e+001	241.5	29	5.880823e+000	0	0	0	0	0	0	207.768	1	1	27.0811	29.3231
DATA	1137	7	153	0	0	A_23_P419795	NM_030962	19730	260.5	1.888902e+001	2.434331e+000	44.5	29	5.650723e+000	0	0	0	0	0	0	18.7515	1	1	26.2212	29.5737
DATA	1138	7	154	0	0	A_21_P0008739	lnc-MYEF2-3:1	19751	260.5	1.530035e+000	1.534706e+000	25	29	5.515546e+000	0	0	0	0	0	0	-1.48583	0	0	30	29.6495
DATA	1139	7	155	0	0	A_22_P00010873	lnc-NPAS3-1:1	19772.2	260.5	3.879528e+000	1.581821e+000	31	30	5.612255e+000	0	0	0	0	0	0	3.8565	1	0	30	29.9857
DATA	1140	7	156	0	0	A_33_P3332135	NM_001143804	19793.4	260.414	4.456928e+004	4.456928e+003	44530.5	30	5.753699e+000	0	0	0	0	0	0	44349.9	1	1	27.501	29.785
DATA	1141	7	157	0	0	A_22_P00002641	lnc-C1orf186-1:2	19814.5	260.324	2.245139e+000	1.546434e+000	29	29	6.046742e+000	0	0	0	0	0	0	2.23686	1	0	27.0811	29.7673
DATA	1142	7	158	0	0	A_32_P196115	NM_145115	19835.6	260.414	6.513072e+000	1.660886e+000	33	29	5.901822e+000	0	0	0	0	0	0	6.49837	1	0	30	29.4213
DATA	1143	7	159	0	0	A_22_P00010273	ENST00000564469	19856.8	260.5	1.520627e+000	1.529576e+000	27	29	5.850257e+000	0	0	0	0	0	0	1.1464	0	0	30	29.2661
DATA	1144	7	160	0	0	A_22_P00014526	NR_046728	19878	260.5	5.692444e+000	1.625229e+000	31.5	29	6.163467e+000	0	0	0	0	0	0	5.7004	1	0	30	29.2697
DATA	1145	7	161	0	0	A_22_P00009450	lnc-MAB21L1-1:1	19899	260.5	1.514288e+000	1.518911e+000	25	29	5.851534e+000	0	0	0	0	0	0	-0.975402	0	0	30	28.926
DATA	1146	7	162	0	0	A_21_P0010679	TCONS_l2_00001843	19921.3	260.109	2.624460e+001	3.030214e+000	52	28	5.651277e+000	0	0	0	0	0	0	26.4123	1	1	22.7082	28.379
DATA	1147	7	163	0	0	A_33_P3294002	NM_017436	19941.5	260.324	1.236768e+001	1.952432e+000	39	27	5.842830e+000	0	0	0	0	0	0	12.4794	1	1	27.0811	27.9519
DATA	1148	7	164	0	0	A_21_P0006492	lnc-MAOA-2:1	19962.5	260.324	1.501527e+000	1.506111e+000	24.5	27	5.614684e+000	0	0	0	0	0	0	-1.31583	0	0	30	27.5389
DATA	1149	8	1	0	0	A_21_P0008407	ENST00000554526	16523.8	267.806	1.699737e+000	1.704926e+000	26	28	5.671507e+000	0	0	0	0	0	0	-0.557929	0	0	30	27.8364
DATA	1150	8	2	0	1	ERCC-00012_90	ERCC-00012_90	16545	267.797	1.711052e+000	1.717207e+000	28	28	5.861447e+000	0	0	0	0	0	0	0.502489	0	0	30	28.374
DATA	1151	8	3	0	0	A_23_P106998	NM_016070	16566	267.797	4.643333e+000	1.788095e+000	29.5	30	6.711396e+000	0	0	0	0	0	0	4.09921	1	0	28.1191	30.1653
DATA	1152	8	4	0	0	A_21_P0010520	ENST00000544155	16587.4	268	3.450154e+000	1.770691e+000	29	31	6.438303e+000	0	0	0	0	0	0	3.02831	1	0	29.1201	31.0716
DATA	1153	8	5	0	0	A_32_P131367	NM_007282	16608.4	267.973	7.790074e+001	7.983285e+000	95.5	31	6.184909e+000	0	0	0	0	0	0	68.0242	1	1	30	31.323
DATA	1154	8	6	0	0	A_22_P00015438	ENST00000555655	16629.6	267.973	1.748683e+000	1.757014e+000	28.5	30	6.142842e+000	0	0	0	0	0	0	0.890939	0	0	29.1201	30.6156
DATA	1155	8	7	0	0	A_33_P3842770	XR_424064	16650.9	268.674	4.147666e+001	4.506405e+000	61	31	6.229592e+000	0	0	0	0	0	0	35.8843	1	1	22.7082	30.9761
DATA	1156	8	8	0	0	A_24_P406986	NM_199329	16672	267.797	1.449124e+001	2.286309e+000	38	30	6.361686e+000	0	0	0	0	0	0	12.4918	1	1	30	30.6986
DATA	1157	8	9	0	0	A_21_P0011917	TCONS_l2_00014569	16693	267.797	1.769111e+000	1.774512e+000	26	30	6.251711e+000	0	0	0	0	0	0	-0.512927	0	0	28.1191	30.3644
DATA	1158	8	10	0	0	A_23_P38446	NM_021137	16714.5	268.25	4.105722e+001	4.475070e+000	63	30	6.258889e+000	0	0	0	0	0	0	35.1567	1	1	23.2073	30.8329
DATA	1159	8	11	0	0	A_23_P313652	NM_178813	16735.5	267.676	1.779341e+000	1.784773e+000	26	30	6.111495e+000	0	0	0	0	0	0	-0.593178	0	0	27.0811	30.5879
DATA	1160	8	12	0	0	A_23_P25019	NM_000946	16756.6	268.073	9.900961e+001	1.006130e+001	108	29	6.002825e+000	0	0	0	0	0	0	84.3631	1	1	24.8756	29.5297
DATA	1161	8	13	0	0	A_24_P555510	NM_006197	16777.4	268.082	2.148013e+001	2.797701e+000	45	29	6.091550e+000	0	0	0	0	0	0	18.2671	1	1	23.4529	29.886
DATA	1162	8	14	0	0	A_33_P3414137	NM_001145118	16799	267.5	1.789792e+000	1.795256e+000	26	29	5.798976e+000	0	0	0	0	0	0	-0.839722	0	0	30	29.7224
DATA	1163	8	15	0	0	A_22_P00008704	ENST00000567253	16820	267.5	1.792065e+000	1.801994e+000	27.5	29	5.354357e+000	0	0	0	0	0	0	1.07428	0	0	30	29.4959
DATA	1164	8	16	0	0	A_33_P3832680	BC127791	16841.2	267.522	5.157606e+000	1.871731e+000	33	29	5.192581e+000	0	0	0	0	0	0	4.36971	1	0	30	29.5568
DATA	1165	8	17	0	0	A_33_P3214052	lnc-SHPRH-2:6	16862.5	267.676	1.795003e+000	1.806369e+000	27	30	5.827955e+000	0	0	0	0	0	0	1.23365	0	0	30	29.8133
DATA	1166	8	18	0	0	A_33_P3312730	NM_177455	16883.5	267.676	1.795610e+000	1.809539e+000	29	30	5.716095e+000	0	0	0	0	0	0	1.4781	0	0	30	29.6113
DATA	1167	8	19	0	0	A_21_P0013792	ENST00000417443	16904.8	267.95	4.268184e+001	4.632707e+000	62	30	6.175734e+000	0	0	0	0	0	0	36.1214	1	1	26.2212	30.6832
DATA	1168	8	20	0	0	A_21_P0008358	lnc-C14orf118-1:1	16926	267.5	1.880653e+000	1.810515e+000	29.5	31	6.144878e+000	0	0	0	0	0	0	1.59207	1	0	30	31.2073
DATA	1169	8	21	0	0	A_33_P3385870	NM_004354	16947	267.8	1.273623e+001	2.204964e+000	38	31	6.350190e+000	0	0	0	0	0	0	10.7866	1	1	30	31.1142
DATA	1170	8	22	0	0	A_23_P111978	NM_001282534	16968.2	267.522	4.091081e+000	1.844441e+000	31.5	31	5.994574e+000	0	0	0	0	0	0	3.4676	1	0	30	30.9106
DATA	1171	8	23	0	0	A_22_P00003974	ENST00000556519	16990.2	267.579	8.269157e+001	8.462087e+000	102	30	5.732353e+000	0	0	0	0	0	0	70.1614	1	1	25.7804	30.3626
DATA	1172	8	24	0	0	A_24_P401870	NM_207511	17010.6	267.586	2.618640e+001	3.174516e+000	49.5	30	6.094676e+000	0	0	0	0	0	0	22.2448	1	1	27.501	29.8455
DATA	1173	8	25	0	0	A_21_P0005815	lnc-DUSP26-1:1	17031.7	267.5	2.140987e+000	1.804638e+000	30	30	5.908754e+000	0	0	0	0	0	0	1.82139	1	0	30	29.8859
DATA	1174	8	26	0	0	A_22_P00005815	lnc-EPHB6-1:1	17053	267.5	1.783444e+000	1.788888e+000	26	30	5.696408e+000	0	0	0	0	0	0	-1.77945	0	0	30	30.3026
DATA	1175	8	27	0	0	A_33_P3277407	NM_182931	17074	267.702	4.467827e+001	4.811433e+000	67	30	5.391207e+000	0	0	0	0	0	0	38.1425	1	1	25.7804	29.625
DATA	1176	8	28	0	0	A_22_P00019710	lnc-ADRB1-1:1	17095.2	267.5	1.776464e+000	1.781887e+000	27	30	5.177003e+000	0	0	0	0	0	0	-0.35378	0	0	30	29.7
DATA	1177	8	29	0	0	A_22_P00015463	ENST00000434540	17116.3	267.5	1.772476e+000	1.777887e+000	26	29	5.199868e+000	0	0	0	0	0	0	-0.897301	0	0	30	29.4802
DATA	1178	8	30	0	0	A_22_P00023197	lnc-HSPA4-1:2	17137.5	267.5	1.957386e+000	1.784343e+000	29	29	5.417758e+000	0	0	0	0	0	0	1.68239	1	0	30	29.7052
DATA	1179	8	31	0	0	A_33_P3271930	NM_153824	17158.7	267.5	1.763595e+000	1.769052e+000	28	29	5.279370e+000	0	0	0	0	0	0	0.138861	0	0	30	29.1491
DATA	1180	8	32	0	0	A_22_P00006065	NR_125857	17179.8	267.5	1.758764e+000	1.764133e+000	27	30	5.851165e+000	0	0	0	0	0	0	-0.413316	0	0	30	30.0239
DATA	1181	8	33	0	0	A_22_P00020217	ENST00000425153	17201	267.5	1.035032e+001	2.040960e+000	35	29	5.402882e+000	0	0	0	0	0	0	8.9697	1	1	30	29.8874
DATA	1182	8	34	0	0	A_22_P00007842	lnc-HRASLS-2:1	17222.2	267.5	1.748386e+000	1.758509e+000	28.5	29	5.681537e+000	0	0	0	0	0	0	1.12692	0	0	30	29.7139
DATA	1183	8	35	0	0	A_22_P00024979	ENST00000512927	17243.3	267.5	1.742879e+000	1.753063e+000	29	30	5.468303e+000	0	0	0	0	0	0	1.13788	0	0	30	30.1187
DATA	1184	8	36	0	0	A_21_P0012462	TCONS_l2_00019558	17264.5	267.5	1.737163e+000	1.742466e+000	24.5	30	5.321493e+000	0	0	0	0	0	0	-2.10351	0	0	30	29.9475
DATA	1185	8	37	0	0	A_33_P3533377	DA571583	17285.7	267.5	1.731272e+000	1.736558e+000	25	29	5.285472e+000	0	0	0	0	0	0	-1.70157	0	0	30	29.5844
DATA	1186	8	38	0	0	A_23_P110492	NM_005885	17307	267.597	9.839176e+001	9.990193e+000	114.5	29	5.805317e+000	0	0	0	0	0	0	86.6746	1	1	26.2212	29.6313
DATA	1187	8	39	0	0	A_33_P3327470	THC2606816	17328.1	267.475	4.545176e+001	4.861256e+000	66	30	5.758841e+000	0	0	0	0	0	0	40.1829	1	1	26.0017	29.5201
DATA	1188	8	40	0	0	A_21_P0013018	TCONS_l2_00024063	17349	267.5	1.712808e+000	1.718037e+000	28	29	5.285402e+000	0	0	0	0	0	0	-0.0633128	0	0	30	29.338
DATA	1189	8	41	0	0	A_23_P202602	NM_007190	17370.3	267.5	1.557587e+001	2.314199e+000	42	29	6.070140e+000	0	0	0	0	0	0	13.8727	1	1	27.0811	29.5497
DATA	1190	8	42	0	0	A_33_P3362326	CR936682	17391.4	267.414	3.235160e+001	3.656968e+000	54.5	29	5.733587e+000	0	0	0	0	0	0	28.9243	1	1	27.501	29.1152
DATA	1191	8	43	0	0	A_24_P349616	NM_001076683	17411.6	267.87	1.531510e+001	2.287196e+000	40	29	6.046753e+000	0	0	0	0	0	0	13.7433	1	1	22.7082	29.5735
DATA	1192	8	44	0	0	A_33_P3283813	NM_001172813	17433.8	267.478	1.686575e+000	1.691724e+000	24	29	5.967492e+000	0	0	0	0	0	0	-2.87377	0	0	27.0811	29.1658
DATA	1193	8	45	0	0	A_22_P00003805	lnc-CDKN2A-1:1	17455	267.5	1.679835e+000	1.684964e+000	25	29	5.946178e+000	0	0	0	0	0	0	-2.04828	0	0	26.2212	29.3154
DATA	1194	8	46	0	0	A_22_P00018817	NM_001005176	17475.3	267.412	3.046541e+001	3.478300e+000	53	29	6.076012e+000	0	0	0	0	0	0	27.6695	1	1	24.4106	29.9523
DATA	1195	8	47	0	0	A_23_P435941	NM_138352	17497.2	267.478	1.167850e+001	2.038977e+000	39	29	5.806869e+000	0	0	0	0	0	0	10.6515	1	1	27.0811	29.5921
DATA	1196	8	48	0	0	A_21_P0009654	ENST00000593980	17518.4	267.414	1.659485e+000	1.664551e+000	25	29	5.860458e+000	0	0	0	0	0	0	-1.99346	0	0	27.501	29.5131
DATA	1197	8	49	0	0	A_23_P342053	NM_032626	17539.3	267.4	4.964444e+001	5.233923e+000	71	29	5.784330e+000	0	0	0	0	0	0	45.6502	1	1	24.8756	29.6081
DATA	1198	8	50	0	0	A_22_P00018444	ENST00000512464	17560.8	267.478	1.645831e+000	1.650855e+000	26	29	5.652956e+000	0	0	0	0	0	0	-0.768376	0	0	30	29.5253
DATA	1199	8	51	0	0	A_32_P191503	NR_026999	17581.9	267.184	2.142992e+002	2.149289e+001	223	29	5.633789e+000	0	0	0	0	0	0	198.706	1	1	23.4529	29.6472
DATA	1200	8	52	0	0	A_21_P0005037	XR_426066	17603	267.5	1.632279e+000	1.637263e+000	26	29	5.829972e+000	0	0	0	0	0	0	-0.881577	0	0	30	29.4113
DATA	1201	8	53	0	0	A_33_P3344264	NM_020175	17624.2	266.943	1.670474e+002	1.678412e+001	177	29	6.307226e+000	0	0	0	0	0	0	156.179	1	1	23.9365	29.3509
DATA	1202	8	54	0	0	A_23_P9056	NM_014781	17645	267.057	1.328075e+002	1.337966e+001	149	29	6.221692e+000	0	0	0	0	0	0	124.674	1	1	24.4106	29.1333
DATA	1203	8	55	0	0	A_22_P00013415	NR_015430	17665.9	267.152	3.623806e+001	3.968321e+000	60	29	5.885060e+000	0	0	0	0	0	0	34.157	1	1	22.7082	29.1413
DATA	1204	8	56	0	0	A_23_P58482	NM_002406	17688	267.5	2.513300e+003	2.513351e+002	2382	29	5.909635e+000	0	0	0	0	0	0	2379.12	1	1	25.3321	29.5491
DATA	1205	8	57	0	0	A_23_P78563	NM_024292	17708.7	267.286	1.942688e+003	1.942754e+002	1846	29	6.237590e+000	0	0	0	0	0	0	1846.31	1	1	24.8756	29.6875
DATA	1206	8	58	0	0	A_23_P210131	ENST00000619511	17729.7	267.608	1.020327e+002	1.032758e+001	126	29	6.096047e+000	0	0	0	0	0	0	97.3605	1	1	24.1747	29.745
DATA	1207	8	59	0	0	A_33_P3416649	A_33_P3416649	17751.2	267.194	1.586247e+000	1.591089e+000	26	30	5.831764e+000	0	0	0	0	0	0	-1.73976	0	0	30	30.1402
DATA	1208	8	60	0	0	A_23_P8801	NM_000777	17772.4	267.027	1.579961e+000	1.586040e+000	28	29	5.817207e+000	0	0	0	0	0	0	0.60677	0	0	30	29.9631
DATA	1209	8	61	0	0	A_24_P62367	NM_004746	17793.6	267.027	2.049325e+000	1.591853e+000	29	30	6.100236e+000	0	0	0	0	0	0	1.97896	1	0	30	30.2573
DATA	1210	8	62	0	0	A_21_P0002965	lnc-SYNPR-1:1	17814.7	267.1	1.567740e+000	1.575579e+000	28	30	5.776050e+000	0	0	0	0	0	0	0.950451	0	0	28.3221	29.9194
DATA	1211	8	63	0	0	A_21_P0000420	NR_003216	17836	267.203	1.561741e+000	1.566748e+000	26.5	30	6.149808e+000	0	0	0	0	0	0	0.266684	0	0	28.1191	30.2865
DATA	1212	8	64	0	0	A_33_P3284533	ENST00000390440	17857	267.203	2.156911e+000	1.575527e+000	30	30	5.718372e+000	0	0	0	0	0	0	2.10676	1	0	30	29.9541
DATA	1213	8	65	0	0	A_33_P3213419	AK054946	17878.1	267.741	3.492309e+002	3.495769e+001	370	30	5.681083e+000	0	0	0	0	0	0	342.371	1	1	26.0017	29.9446
DATA	1214	8	66	0	0	A_22_P00001551	lnc-ARID1B-1:1	17899.4	267.027	1.544599e+000	1.551031e+000	27	29	5.604777e+000	0	0	0	0	0	0	0.717773	0	0	29.1201	29.5497
DATA	1215	8	67	0	1	ERCC-00061_161	DQ459426	17920.6	267.027	1.539142e+000	1.543841e+000	26	29	5.679161e+000	0	0	0	0	0	0	-1.25566	0	0	29.1201	29.4444
DATA	1216	8	68	0	0	A_33_P3220090	NM_001076781	17941.6	267	1.533836e+000	1.538519e+000	25	29	5.792865e+000	0	0	0	0	0	0	-2.67195	0	0	29.1201	29.4454
DATA	1217	8	69	0	0	A_21_P0002911	ENST00000460993	17962.8	267.194	1.528632e+000	1.533299e+000	24.5	29	5.882410e+000	0	0	0	0	0	0	-2.28156	0	0	30	29.4566
DATA	1218	8	70	0	0	A_33_P3388192	NM_144594	17983.8	266.784	1.690846e+001	2.279167e+000	43	30	5.901377e+000	0	0	0	0	0	0	16.8656	1	1	24.4106	29.6778
DATA	1219	8	71	0	0	A_23_P19134	NM_032119	18005.2	267.194	1.518652e+000	1.523288e+000	27	30	5.764091e+000	0	0	0	0	0	0	-0.565149	0	0	30	30.1609
DATA	1220	8	72	0	0	A_21_P0001548	lnc-TGFBR3-1:1	18026.4	267	1.513903e+000	1.518525e+000	27	30	5.500510e+000	0	0	0	0	0	0	-0.263887	0	0	30	29.7717
DATA	1221	8	73	0	0	A_22_P00007562	lnc-HBEGF-1:1	18047.5	267	1.509307e+000	1.516899e+000	28	29	5.559319e+000	0	0	0	0	0	0	0.95765	0	0	30	29.6982
DATA	1222	8	74	0	0	A_22_P00025517	ENST00000425505	18068.4	267.025	9.353178e+000	1.775794e+000	37	30	5.536514e+000	0	0	0	0	0	0	9.44547	1	1	29.5109	29.9814
DATA	1223	8	75	0	0	A_21_P0012500	ENST00000514145	18089.6	267	1.500604e+000	1.505185e+000	27	30	5.507846e+000	0	0	0	0	0	0	-1.06885	0	0	29.1201	30.0368
DATA	1224	8	76	0	0	A_21_P0013106	TCONS_l2_00024960	18111	267.203	1.496419e+000	1.500987e+000	24	29	5.918746e+000	0	0	0	0	0	0	-2.60224	0	0	28.1191	29.6719
DATA	1225	8	77	0	0	A_33_P3251148	NM_001256530	18132.3	266.5	5.290411e+003	5.290432e+002	5314.5	29	6.037527e+000	0	0	0	0	0	0	5387.24	1	1	25.3321	29.6432
DATA	1226	8	78	0	0	A_23_P67646	NM_014364	18153.4	267	1.488642e+000	1.493519e+000	28	30	5.828853e+000	0	0	0	0	0	0	0.321767	0	0	29.1201	29.9421
DATA	1227	8	79	0	0	A_32_P20367	NM_001011	18174.9	267.111	4.216560e+003	4.216587e+002	4231	30	5.640838e+000	0	0	0	0	0	0	4315.49	1	1	27.2919	30.3449
DATA	1228	8	80	0	0	A_22_P00016869	NR_110102	18196.2	266.885	1.250590e+002	1.259387e+001	157	30	5.865181e+000	0	0	0	0	0	0	128.293	1	1	26.8687	29.8811
DATA	1229	8	81	0	0	A_21_P0005709	lnc-NKAIN3-1:1	18216.6	267	1.478255e+000	1.482768e+000	25	30	5.911472e+000	0	0	0	0	0	0	-2.87258	0	0	29.1201	30.1054
DATA	1230	8	82	0	0	A_33_P3384652	AK294708	18237.8	267	4.213915e+000	1.538449e+000	32	29	5.681434e+000	0	0	0	0	0	0	4.34148	1	0	28.1191	29.9415
DATA	1231	8	83	0	0	A_21_P0001590	lnc-PIGM-3:1	18259.2	267	1.472116e+000	1.476610e+000	25	29	6.074748e+000	0	0	0	0	0	0	-1.48336	0	0	30	30.0171
DATA	1232	8	84	0	0	A_21_P0005740	lnc-SPAG1-2:1	18280.4	267	1.469313e+000	1.473799e+000	26.5	30	5.906074e+000	0	0	0	0	0	0	-0.495726	0	0	29.1201	30.7548
DATA	1233	8	85	0	0	A_33_P3270742	THC2492043	18301.5	267	2.559070e+000	1.493261e+000	30	31	5.942624e+000	0	0	0	0	0	0	2.65167	1	0	29.1201	30.789
DATA	1234	8	86	0	0	A_23_P46429	NM_001554	18322.6	266.973	1.464250e+000	1.468720e+000	26	30	5.847553e+000	0	0	0	0	0	0	-0.052174	0	0	29.1201	30.5042
DATA	1235	8	87	0	0	A_21_P0005147	lnc-FAM120B-3:1	18343.6	267	2.967358e+001	3.309933e+000	60	30	5.748974e+000	0	0	0	0	0	0	30.8466	1	1	30	30.5028
DATA	1236	8	88	0	0	A_21_P0006611	lnc-PFKP-11:1	18364.8	267	1.891700e+001	2.392226e+000	47	29	5.819033e+000	0	0	0	0	0	0	19.6933	1	1	28.1191	29.7388
DATA	1237	8	89	0	0	A_33_P3408221	NR_026952	18386.2	267	1.929118e+002	1.934652e+001	231	29	6.163623e+000	0	0	0	0	0	0	201.098	1	1	28.1191	29.531
DATA	1238	8	90	0	0	A_23_P331092	NM_152571	18407.6	266.536	1.073813e+002	1.083701e+001	136	29	5.772699e+000	0	0	0	0	0	0	112.074	1	1	24.4106	29.7302
DATA	1239	8	91	0	0	A_22_P00003118	NR_121579	18428.4	266.973	2.041037e+000	1.473184e+000	31	29	5.728397e+000	0	0	0	0	0	0	2.13257	1	0	30	29.3614
DATA	1240	8	92	0	0	A_33_P3261869	NM_001286680	18449.3	266.327	8.526334e+000	1.688654e+000	38.5	29	5.366176e+000	0	0	0	0	0	0	8.91718	1	1	24.8756	29.4541
DATA	1241	8	93	0	0	A_33_P3361771	NM_003292	18470.6	267	1.451850e+000	1.456428e+000	28	29	5.795136e+000	0	0	0	0	0	0	0.215886	0	0	30	29.7186
DATA	1242	8	94	0	0	A_21_P0010395	lnc-GNAZ-1:1	18491.8	267	1.450753e+000	1.455182e+000	26	29	5.556506e+000	0	0	0	0	0	0	-1.64387	0	0	30	29.3077
DATA	1243	8	95	0	0	A_22_P00016827	lnc-TRIP4-2:1	18513	266.797	1.449832e+000	1.454258e+000	25	29	5.398357e+000	0	0	0	0	0	0	-1.85988	0	0	30	28.8965
DATA	1244	8	96	0	0	A_33_P3351999	THC2642375	18534.4	267	1.449053e+000	1.453911e+000	27	29	5.449616e+000	0	0	0	0	0	0	0.372829	0	0	30	28.935
DATA	1245	8	97	0	0	A_23_P118516	NM_016078	18554.7	266.742	2.324751e+001	2.741423e+000	52	29	5.640028e+000	0	0	0	0	0	0	24.3916	1	1	27.0811	29.2521
DATA	1246	8	98	0	0	A_33_P3333089	ENST00000619172	18576.6	266.973	1.448020e+000	1.452440e+000	29	29	5.968011e+000	0	0	0	0	0	0	-0.60146	0	0	30	29.4494
DATA	1247	8	99	0	0	A_23_P215505	NM_012294	18597.6	267	1.447741e+000	1.452161e+000	28	30	6.267103e+000	0	0	0	0	0	0	-0.171956	0	0	29.1201	29.9359
DATA	1248	8	100	0	0	A_21_P0011789	TCONS_l2_00013434	18619	266.797	1.447624e+000	1.452044e+000	27	30	6.178905e+000	0	0	0	0	0	0	-1.5693	0	0	30	30.1582
DATA	1249	8	101	0	0	A_33_P3364811	NM_002838	18640	267	8.322905e+002	8.324172e+001	919	29	5.293617e+000	0	0	0	0	0	0	873.75	1	1	28.1191	29.4104
DATA	1250	8	102	0	0	A_21_P0005410	lnc-ZKSCAN1-1:6	18661.2	266.806	1.447844e+000	1.452264e+000	27	30	5.252215e+000	0	0	0	0	0	0	-0.538199	0	0	30	29.6556
DATA	1251	8	103	0	0	A_21_P0006035	ENST00000450399	18682.4	267	9.923946e+000	1.759228e+000	39	29	5.736841e+000	0	0	0	0	0	0	10.4145	1	1	29.1201	29.78
DATA	1252	8	104	0	0	A_33_P3220410	BX107671	18703.5	266.944	1.448660e+000	1.455130e+000	28	29	5.627671e+000	0	0	0	0	0	0	0.80953	0	0	30	29.8274
DATA	1253	8	105	1028	1	(+)E1A_r60_1	E1A_r60_1	18724.6	266.973	1.449284e+000	1.453708e+000	25	29	5.642958e+000	0	0	0	1	0	0	-2.98952	0	0	29.1201	29.4905
DATA	1254	8	106	0	0	A_22_P00023760	ENST00000425194	18745.8	266.806	1.450057e+000	1.454484e+000	25.5	29.5	5.787671e+000	0	0	0	0	0	0	-1.15666	0	0	30	29.9351
DATA	1255	8	107	0	0	A_22_P00007614	lnc-HEBP1-1:1	18767	266.797	1.450965e+000	1.455395e+000	28	30	5.841469e+000	0	0	0	0	0	0	-0.0604957	0	0	30	30.1588
DATA	1256	8	108	0	0	A_22_P00009914	lnc-MGMT-4:1	18788	266.797	1.451997e+000	1.456747e+000	28	29	5.701093e+000	0	0	0	0	0	0	0.318098	0	0	28.1191	29.8568
DATA	1257	8	109	0	0	A_22_P00006710	NM_001129895	18809.8	266.877	1.225300e+004	1.225301e+003	12563	29	5.240744e+000	0	0	0	0	0	0	12814.2	1	1	25.5572	29.3014
DATA	1258	8	110	0	0	A_33_P3292650	NM_207407	18830.5	266.944	1.454475e+000	1.458915e+000	26	29	5.344581e+000	0	0	0	0	0	0	-2.47717	0	0	29.1201	29.3675
DATA	1259	8	111	0	0	A_22_P00013801	lnc-RP4-604K5.1.1-3:1	18851.6	266.873	1.455892e+000	1.460681e+000	28	30	5.806713e+000	0	0	0	0	0	0	0.330908	0	0	28.5237	30.1499
DATA	1260	8	112	0	0	A_22_P00002070	ENST00000560376	18872.8	266.522	1.120559e+002	1.130055e+001	144	30	5.979537e+000	0	0	0	0	0	0	116.849	1	1	27.0811	30.1873
DATA	1261	8	113	0	0	A_21_P0004352	lnc-IRX4-2:1	18894	266.5	1.459077e+000	1.463532e+000	26.5	30	6.024256e+000	0	0	0	0	0	0	-2.07945	0	0	26.2212	30.2514
DATA	1262	8	114	0	0	A_23_P386888	NM_005577	18915	266.5	5.693483e+000	1.572006e+000	36	30	6.018056e+000	0	0	0	0	0	0	5.92322	1	0	26.2212	30.3893
DATA	1263	8	115	0	0	A_24_P461238	NR_027066	18936.3	266.609	1.462698e+000	1.467163e+000	26	30	6.006909e+000	0	0	0	0	0	0	-1.75075	0	0	30	30.0545
DATA	1264	8	116	0	1	ERCC-00104_60	ERCC-00104_60	18957.5	266.676	1.464658e+000	1.469129e+000	25.5	29	5.705838e+000	0	0	0	0	0	0	-2.55596	0	0	27.0811	29.6049
DATA	1265	8	117	0	0	A_22_P00003829	ENST00000563079	18978.5	266.676	1.466693e+000	1.471170e+000	25	29	6.031952e+000	0	0	0	0	0	0	-2.9049	0	0	27.0811	29.5403
DATA	1266	8	118	0	0	A_33_P3380992	NM_001080538	18999.8	266.522	1.468835e+000	1.473466e+000	27	29	6.055306e+000	0	0	0	0	0	0	0.215118	0	0	30	29.7403
DATA	1267	8	119	0	0	A_33_P3399911	A_33_P3399911	19021	266.5	1.471057e+000	1.481207e+000	29	29	6.153579e+000	0	0	0	0	0	0	1.33636	0	0	26.2212	29.7035
DATA	1268	8	120	0	0	A_23_P117424	NM_025230	19042	266.5	1.755666e+002	1.761875e+001	206.5	30	6.382184e+000	0	0	0	0	0	0	181.1	1	1	26.2212	30.1103
DATA	1269	8	121	0	0	A_33_P3267380	NM_172244	19063.2	266.522	2.617396e+000	1.503163e+000	30	29	6.150309e+000	0	0	0	0	0	0	2.69556	1	0	27.0811	29.6919
DATA	1270	8	122	0	0	A_23_P119907	NM_018089	19084.2	266.152	9.700982e+000	1.771760e+000	37	29	5.942965e+000	0	0	0	1	0	0	9.97466	1	1	30	29.1237
DATA	1271	8	123	0	0	A_33_P3398091	NM_001130031	19105.7	265.816	7.343421e+000	1.656716e+000	35	29	5.507820e+000	0	0	0	0	0	0	7.5379	1	0	30	29.0856
DATA	1272	8	124	0	0	A_33_P3335935	NM_144570	19126.8	266.522	1.483110e+000	1.493126e+000	28.5	30	5.780112e+000	0	0	0	0	0	0	1.31069	0	0	30	29.836
DATA	1273	8	125	0	0	A_23_P11224	NM_173470	19147.7	266.5	2.244618e+002	2.249559e+001	263	29	5.434986e+000	0	0	0	0	0	0	229.619	1	1	25.3321	29.336
DATA	1274	8	126	0	0	A_33_P3296582	NM_024590	19169	266.5	1.488237e+000	1.492780e+000	26	29	5.699004e+000	0	0	0	0	0	0	-1.15274	0	0	30	29.5508
DATA	1275	8	127	0	0	A_22_P00022030	NR_110796	19190.2	266.522	1.490854e+000	1.497405e+000	30	29	6.157369e+000	0	0	0	0	0	0	0.788489	0	0	30	29.7151
DATA	1276	8	128	0	0	A_33_P3321564	A_33_P3321564	19211.4	266.586	1.493483e+000	1.498042e+000	26	29	5.877820e+000	0	0	0	0	0	0	-2.25528	0	0	30	29.6507
DATA	1277	8	129	0	0	A_21_P0002153	lnc-ACP1-6:1	19232.6	266.586	1.496114e+000	1.500681e+000	26	29	5.825406e+000	0	0	0	0	0	0	-1.02278	0	0	30	29.6574
DATA	1278	8	130	0	0	A_32_P496893	NM_001014830	19253.7	266.5	1.498719e+000	1.504904e+000	27	29	5.716102e+000	0	0	0	0	0	0	0.705625	0	0	30	29.6624
DATA	1279	8	131	0	0	A_33_P3305243	ENST00000373903	19275	266.5	4.700703e+000	1.577586e+000	32.5	29	5.660224e+000	0	0	0	0	0	0	4.75839	1	0	30	29.5473
DATA	1280	8	132	0	0	A_22_P00002025	lnc-BEST4-1:1	19296	266.5	2.308848e+000	1.526064e+000	29	30	5.743619e+000	0	0	0	0	0	0	2.3332	1	0	30	30.0054
DATA	1281	8	133	0	0	A_23_P1145	NM_018109	19317.2	266.672	3.368039e+001	3.691482e+000	60	29	5.655161e+000	0	0	0	0	0	0	33.9775	1	1	25.7804	29.9713
DATA	1282	8	134	0	0	A_22_P00021084	lnc-KANSL3-1:1	19338.9	266.397	1.995743e+002	2.001474e+001	227	29	5.559611e+000	0	0	0	0	0	0	200.996	1	1	25.7804	29.7872
DATA	1283	8	135	0	0	A_23_P258493	NM_005573	19359.9	266.036	6.001079e+001	6.189607e+000	88	29	5.578934e+000	0	0	0	0	0	0	60.3431	1	1	24.6442	29.7532
DATA	1284	8	136	0	1	ETG04_27747	ETG04_27747	19380.7	266.5	1.513802e+000	1.519597e+000	27.5	29	5.743232e+000	0	0	0	0	0	0	0.599369	0	0	30	29.6605
DATA	1285	8	137	0	0	A_23_P120710	NM_003316	19402.1	266.073	6.281455e+001	6.462908e+000	89	30	5.631846e+000	0	0	0	0	0	0	62.9679	1	1	24.6442	29.455
DATA	1286	8	138	0	0	A_23_P163161	NM_020195	19423.4	266.14	1.477147e+002	1.484977e+001	173	29	5.476331e+000	0	0	0	0	0	0	147.856	1	1	23.9365	29.0443
DATA	1287	8	139	0	0	A_21_P0002189	lnc-SLC4A1AP-1:8	19444.2	266.5	1.520442e+000	1.525083e+000	24	29	5.573707e+000	0	0	0	0	0	0	-2.52689	0	0	26.6546	29.5556
DATA	1288	8	140	0	0	A_22_P00003573	lnc-CCT7-1:1	19465.3	266.5	1.522446e+000	1.527093e+000	25.5	30	5.577558e+000	0	0	0	0	0	0	-1.5175	0	0	30	29.8216
DATA	1289	8	141	0	0	A_22_P00016698	lnc-TRAF3IP2-1:1	19486.5	266.5	1.524330e+000	1.528983e+000	26	30	5.566595e+000	0	0	0	0	0	0	-1.00071	0	0	30	30.0153
DATA	1290	8	142	0	0	A_21_P0000859	NR_038980	19507.7	266.5	1.621063e+000	1.539295e+000	29	30	5.711056e+000	0	0	0	0	0	0	1.61436	1	0	30	29.8379
DATA	1291	8	143	0	0	A_23_P110811	NM_001867	19529.2	266.368	3.567261e+003	3.567294e+002	3481	30	5.813932e+000	0	0	0	0	0	0	3548.82	1	1	25.7804	30.0122
DATA	1292	8	144	0	0	A_21_P0007822	lnc-EIF2S3L.1-2:1	19550.3	266.481	1.134891e+001	1.907994e+000	37.5	30	6.209891e+000	0	0	0	0	0	0	11.2796	1	1	28.1191	30.1149
DATA	1293	8	145	0	0	A_24_P181672	NM_001009905	19571.4	266.58	1.998637e+001	2.520103e+000	48	30	6.002279e+000	0	0	0	0	0	0	19.8478	1	1	24.4106	29.7603
DATA	1294	8	146	0	0	A_23_P144020	NM_175613	19592.3	266.5	1.908265e+000	1.547885e+000	27	30	5.375144e+000	0	0	0	0	0	0	1.89377	1	0	27.0811	29.4534
DATA	1295	8	147	0	0	A_33_P3267769	NM_001001914	19613.5	266.324	1.532217e+000	1.537016e+000	26	29	5.115076e+000	0	0	0	0	0	0	0.191789	0	0	30	29.3005
DATA	1296	8	148	0	0	A_33_P3282840	NM_001030001	19635.2	266.5	2.584018e+002	2.588588e+001	286.5	29	5.177650e+000	0	0	0	0	0	0	256.186	1	1	25.7804	29.4986
DATA	1297	8	149	0	0	A_21_P0009753	ENST00000590677	19655.8	266.478	9.107072e+000	1.787385e+000	35.5	29	5.186711e+000	0	0	0	0	0	0	9.02674	1	1	27.0811	29.5995
DATA	1298	8	150	0	0	A_21_P0005753	lnc-UTP23-2:1	19677	266.5	1.533452e+000	1.538133e+000	25	30	5.407522e+000	0	0	0	0	0	0	-1.04784	0	0	26.2212	30.0309
DATA	1299	8	151	0	0	A_23_P83073	NM_032558	19698.3	266.098	2.626198e+001	3.043368e+000	51.5	30	5.772170e+000	0	0	0	0	0	0	26.0313	1	1	21.6755	29.7385
DATA	1300	8	152	0	0	A_23_P62605	NM_000975	19719.7	266.333	1.719439e+004	1.719439e+003	16792	29	5.791263e+000	0	0	0	0	0	0	17047	1	1	27.7085	29.5188
DATA	1301	8	153	0	0	A_33_P3345011	NM_178525	19740.5	266.324	3.034364e+000	1.566578e+000	29	30	5.881010e+000	0	0	0	0	0	0	3.00968	1	0	27.0811	30.0853
DATA	1302	8	154	0	0	A_33_P3349840	ENST00000437531	19762.2	266.132	5.231341e+001	5.452129e+000	78.5	30	5.860831e+000	0	0	0	0	0	0	51.9241	1	1	24.4106	30.1568
DATA	1303	8	155	0	0	A_24_P548060	ENST00000419499	19782.8	266.478	1.542212e+001	2.175688e+000	42	31	5.795505e+000	0	0	0	0	0	0	15.319	1	1	30	30.5945
DATA	1304	8	156	0	0	A_23_P256455	NM_002947	19804	266.5	1.657322e+002	1.664398e+001	196	30	6.147566e+000	0	0	0	0	0	0	164.8	1	1	30	30.1011
DATA	1305	8	157	0	0	A_22_P00007771	lnc-HNRNPA1-1:1	19825	266.5	1.526387e+000	1.532988e+000	25	30	6.186927e+000	0	0	0	0	0	0	0.767841	0	0	30	30.0916
DATA	1306	8	158	0	0	A_22_P00016768	XR_251845	19846.3	266.391	1.523978e+000	1.528630e+000	26	29	6.217207e+000	0	0	0	0	0	0	-0.687422	0	0	30	29.4534
DATA	1307	8	159	0	0	A_22_P00016720	lnc-TRAPPC4-1:1	19867.5	266.324	3.720344e+000	1.570562e+000	31	29	6.287505e+000	0	0	0	0	0	0	3.71679	1	0	30	29.5385
DATA	1308	8	160	0	0	A_23_P436618	NM_000810	19888.5	266.324	1.518113e+000	1.522747e+000	26	29	5.964095e+000	0	0	0	0	0	0	-0.99255	0	0	30	29.0833
DATA	1309	8	161	0	0	A_33_P3345210	NM_001164407	19909.8	266.194	1.514507e+000	1.519130e+000	24	29	5.653498e+000	0	0	0	0	0	0	-1.19308	0	0	28.5237	28.9273
DATA	1310	8	162	0	0	A_22_P00002244	XR_424156	19931.4	265.893	4.138608e+001	4.407168e+000	67	28	5.796979e+000	0	0	0	0	0	0	41.6445	1	1	25.7804	28.1204
DATA	1311	8	163	0	0	A_23_P69941	NR_027706	19952	266.203	1.506176e+000	1.510774e+000	24	27	5.510459e+000	0	0	0	0	0	0	-2.94273	0	0	28.1191	27.6996
DATA	1312	8	164	0	0	A_19_P00810982	lnc-MACROD1-1:1	19974.1	266.469	3.692977e+001	3.988173e+000	63	27	5.463053e+000	0	0	0	0	0	0	37.386	1	1	26.4388	27.1285
DATA	1313	9	1	0	0	A_23_P392076	NM_014574	16513.4	274	2.515551e+000	1.720957e+000	30.5	27	5.513440e+000	0	0	0	0	0	0	2.25244	1	0	30	27.3869
DATA	1314	9	2	0	0	A_22_P00003761	lnc-CDIPT-1:7	16534.6	274.549	2.197907e+001	2.787483e+000	46	28	5.566648e+000	0	0	0	0	0	0	19.5429	1	1	24.4106	28.0769
DATA	1315	9	3	0	0	A_22_P00003103	NR_033838	16555.6	274.027	5.771893e+000	1.818924e+000	32.5	30	6.957438e+000	0	0	0	0	0	0	5.10094	1	0	29.1201	30.461
DATA	1316	9	4	0	0	A_21_P0011474	NM_001005735	16576.6	274	5.576403e+000	1.822369e+000	32	32	6.869648e+000	0	0	0	0	0	0	4.89967	1	0	30	31.7255
DATA	1317	9	5	0	0	A_23_P217178	NM_005462	16597.8	274	1.876323e+000	1.754375e+000	27.5	32	6.531407e+000	0	0	0	0	0	0	1.63977	1	0	30	32.1847
DATA	1318	9	6	0	0	A_33_P3311646	A_33_P3311646	16618.9	274.145	2.018743e+003	2.018819e+002	1747	32	6.540400e+000	0	0	0	0	0	0	1755.57	1	1	27.2919	32.0635
DATA	1319	9	7	0	0	A_21_P0012698	TCONS_l2_00021455	16640.4	274	1.755480e+000	1.760839e+000	27	32	6.273229e+000	0	0	0	0	0	0	-0.16771	0	0	30	31.5882
DATA	1320	9	8	0	0	A_22_P00016696	lnc-TRA2A-1:1	16661.5	274.61	2.940000e+002	2.945313e+001	281	31	6.263567e+000	0	0	0	0	0	0	253.458	1	1	25.3321	31.284
DATA	1321	9	9	0	0	A_24_P32935	NM_000803	16682.9	274	1.865232e+001	2.574442e+000	43	30	6.417847e+000	0	0	0	0	0	0	16.024	1	1	28.1191	30.6654
DATA	1322	9	10	0	0	A_22_P00022068	ENST00000440455	16703.6	274	1.774625e+000	1.780043e+000	26	30	6.503425e+000	0	0	0	0	0	0	-1.12449	0	0	30	31.0302
DATA	1323	9	11	0	0	A_24_P140608	NM_001945	16724.8	274	5.404002e+000	1.865108e+000	31	30	6.477552e+000	0	0	0	0	0	0	4.6148	1	0	30	30.7383
DATA	1324	9	12	0	0	A_33_P3373885	ENST00000416045	16746.2	274	1.784081e+000	1.789528e+000	26	30	6.213500e+000	0	0	0	0	0	0	-0.889684	0	0	28.1191	30.4475
DATA	1325	9	13	0	0	A_23_P115762	NM_007265	16767.2	274.5	8.319950e+001	8.511051e+000	96	30	5.877507e+000	0	0	0	0	0	0	70.7189	1	1	25.7804	30.0039
DATA	1326	9	14	0	0	A_23_P169887	NM_001521	16788.5	274.552	7.589359e+001	7.799110e+000	90.5	30	6.101623e+000	0	0	0	0	0	0	64.3956	1	1	25.1049	30.4715
DATA	1327	9	15	0	1	ERCC-00043_129	ERCC-00043_129	16809.5	274	1.793392e+000	1.798867e+000	26	30	5.782210e+000	0	0	0	0	0	0	-0.518747	0	0	29.1201	30.1457
DATA	1328	9	16	0	0	A_22_P00016682	lnc-TPR-1:1	16830.6	274	1.795304e+000	1.806433e+000	28	30	5.819644e+000	0	0	0	0	0	0	1.20836	0	0	30	30.1946
DATA	1329	9	17	0	0	A_22_P00005013	lnc-DDX20-2:3	16851.6	274	1.796643e+000	1.803138e+000	28	30	5.914539e+000	0	0	0	0	0	0	0.510506	0	0	30	30.1912
DATA	1330	9	18	0	0	A_22_P00012139	NM_032940	16872.4	273.66	3.080309e+001	3.569095e+000	54	30	5.938222e+000	0	0	0	0	0	0	26.0462	1	1	24.4106	30.4102
DATA	1331	9	19	0	0	A_33_P3321263	ENST00000328113	16894.4	274	1.797720e+000	1.803208e+000	27	31	6.178099e+000	0	0	0	0	0	0	-0.927275	0	0	29.1201	30.9853
DATA	1332	9	20	0	0	A_22_P00010716	ENST00000510360	16915.4	274	4.012046e+000	1.847066e+000	30	31	6.344714e+000	0	0	0	0	0	0	3.39218	1	0	30	31.2351
DATA	1333	9	21	0	0	A_33_P3268989	THC2581013	16936.5	274	1.468999e+001	2.325084e+000	40	31	6.481111e+000	0	0	0	0	0	0	12.4254	1	1	29.1201	31.786
DATA	1334	9	22	0	0	A_23_P364613	NM_138413	16957.6	274	1.795558e+000	1.805359e+000	27.5	32	6.034799e+000	0	0	0	0	0	0	1.05633	0	0	29.1201	31.6181
DATA	1335	9	23	0	0	A_33_P3406998	NM_130438	16979	274.115	7.729564e+001	7.936246e+000	88	32	5.843666e+000	0	0	0	0	0	0	65.4828	1	1	26.8687	31.8863
DATA	1336	9	24	0	0	A_33_P3290602	NR_102705	17000.2	273.885	3.555757e+002	3.560296e+001	319	31	5.808514e+000	0	0	0	0	0	0	301.593	1	1	26.8687	31.0717
DATA	1337	9	25	0	0	A_33_P3215848	BC044628	17021.4	273.433	1.083076e+001	2.096155e+000	36	31	5.685329e+000	0	0	0	0	0	0	9.19977	1	1	19.1492	30.7613
DATA	1338	9	26	0	0	A_23_P27207	NM_145651	17042.9	273.489	1.713852e+001	2.479449e+000	41	31	5.436454e+000	0	0	0	0	0	0	14.5813	1	1	22.9591	30.8105
DATA	1339	9	27	0	0	A_23_P36647	NM_177441	17063.4	273.897	2.425513e+002	2.432099e+001	227.5	30	5.186012e+000	0	0	0	0	0	0	206.713	1	1	27.9146	30.254
DATA	1340	9	28	0	0	A_22_P00005426	lnc-DTWD2-1:2	17084.6	273.973	1.779694e+000	1.785127e+000	25.5	30	5.260386e+000	0	0	0	0	0	0	-1.06819	0	0	29.1201	30.2702
DATA	1341	9	29	0	0	A_22_P00024948	lnc-CTIF-2:1	17105.7	273.9	1.775780e+000	1.781201e+000	27	30	5.083553e+000	0	0	0	0	0	0	-0.570038	0	0	30	29.8269
DATA	1342	9	30	0	0	A_22_P00009778	ENST00000584649	17126.9	273.468	9.442374e+000	2.012201e+000	36	30	5.287775e+000	0	0	0	0	0	0	8.10063	1	1	26.2212	30.1255
DATA	1343	9	31	0	0	A_22_P00003695	ENST00000567058	17148	273.797	1.767055e+000	1.772465e+000	27.5	30	5.409639e+000	0	0	0	0	0	0	0.0635455	0	0	30	30.192
DATA	1344	9	32	0	0	A_21_P0008597	ENST00000567647	17169.3	273.9	1.762271e+000	1.767651e+000	27	30	5.705266e+000	0	0	0	0	0	0	-0.609162	0	0	28.3221	30.6135
DATA	1345	9	33	0	0	A_33_P3212274	BC016059	17190.4	273.973	3.787970e+001	4.177987e+000	58	30	5.971762e+000	0	0	0	0	0	0	32.7602	1	1	29.1201	30.448
DATA	1346	9	34	0	0	A_33_P3258146	NM_001258000	17211.7	274.204	2.613079e+001	3.149056e+000	49	29	5.827041e+000	0	0	0	0	0	0	22.6667	1	1	23.696	29.8293
DATA	1347	9	35	0	0	A_23_P65189	NM_000209	17232.8	273.806	1.746505e+000	1.751837e+000	28.5	30	5.891684e+000	0	0	0	0	0	0	-0.0894693	0	0	30	30.5324
DATA	1348	9	36	0	0	A_19_P00316371	NR_038393	17254	273.797	1.740822e+000	1.746136e+000	27	31	5.577423e+000	0	0	0	0	0	0	-0.4037	0	0	30	30.8199
DATA	1349	9	37	0	0	A_32_P202438	AK025716	17275	273.797	1.735017e+000	1.740313e+000	26	30	5.588901e+000	0	0	0	0	0	0	-1.47373	0	0	30	30.4126
DATA	1350	9	38	0	0	A_23_P122233	NM_001014990	17297	273.623	9.920058e+001	1.007047e+001	112	30	5.750474e+000	0	0	0	0	0	0	87.2093	1	1	26.2212	30.4371
DATA	1351	9	39	0	0	A_22_P00003094	lnc-C8orf83-2:1	17317.5	273.676	1.722776e+000	1.728035e+000	28	30	5.639781e+000	0	0	0	0	0	0	-0.34993	0	0	27.0811	30.2435
DATA	1352	9	40	0	0	A_33_P3208970	NM_001114759	17338.6	273.741	2.152898e+002	2.159772e+001	218.5	30	5.726290e+000	0	0	0	0	0	0	190.615	1	1	25.3321	30.0506
DATA	1353	9	41	0	0	A_21_P0003232	lnc-KCTD6-1:1	17359.7	273.609	1.710110e+000	1.716692e+000	27	30	5.870438e+000	0	0	0	0	0	0	0.607528	0	0	30	30.1992
DATA	1354	9	42	0	0	A_33_P3403075	NM_018304	17381	273.5	1.207708e+001	2.092447e+000	38.5	30	6.172482e+000	0	0	0	0	0	0	10.7743	1	1	26.2212	30.0635
DATA	1355	9	43	0	0	A_24_P364807	NM_017839	17401.2	273.541	2.427242e+001	2.964745e+000	46	29	6.060107e+000	0	0	0	0	0	0	21.7345	1	1	20.3108	30.1
DATA	1356	9	44	66	-1	3xSLv1	3xSLv1	17423.2	273.522	1.690288e+000	1.695448e+000	26	30	6.227497e+000	0	0	0	0	0	0	-1.45189	0	0	30	30.3527
DATA	1357	9	45	0	0	A_22_P00000675	ENST00000414967	17444.4	273.586	1.683549e+000	1.688688e+000	25	30	6.225056e+000	0	0	0	0	0	0	-2.13265	0	0	30	30.3358
DATA	1358	9	46	0	0	A_21_P0011044	TCONS_l2_00005589	17465.5	273.676	1.676787e+000	1.681906e+000	25	30	6.301496e+000	0	0	0	0	0	0	-1.75587	0	0	30	30.8023
DATA	1359	9	47	0	0	A_23_P104372	NM_015190	17486.6	273.509	1.230410e+002	1.241760e+001	140	30	6.137244e+000	0	0	0	0	0	0	111.973	1	1	25.1049	30.3246
DATA	1360	9	48	0	0	A_22_P00024301	lnc-DNAJC24-1:1	17508	273.5	1.663057e+000	1.669437e+000	29	30	6.017773e+000	0	0	0	0	0	0	0.602572	0	0	26.2212	30.3071
DATA	1361	9	49	0	0	A_22_P00001416	ENST00000526455	17529	273.5	1.656253e+000	1.661310e+000	26.5	29	5.816437e+000	0	0	0	0	0	0	-0.84851	0	0	30	29.8916
DATA	1362	9	50	0	0	A_22_P00005153	lnc-DHX57-2:1	17550.2	273.5	1.649400e+000	1.654465e+000	27	30	5.713770e+000	0	0	0	0	0	0	0.090796	0	0	30	30.293
DATA	1363	9	51	0	0	A_23_P6596	NM_005524	17571.4	273.586	1.642527e+000	1.647542e+000	26.5	30	5.572417e+000	0	0	0	0	0	0	-1.58138	0	0	27.501	30.0947
DATA	1364	9	52	0	0	A_21_P0000081	NM_001170797	17592.2	273.469	2.471972e+001	2.966961e+000	50	30	5.875515e+000	0	0	0	0	0	0	22.9662	1	1	23.9365	30.3385
DATA	1365	9	53	0	0	A_33_P3304427	NM_001190787	17613.7	273.5	1.628912e+000	1.634120e+000	26.5	30	5.962718e+000	0	0	0	0	0	0	0.258317	0	0	30	30.1008
DATA	1366	9	54	0	0	A_21_P0014863	BC051442	17634.9	273.259	2.429615e+002	2.435057e+001	259	29	6.099624e+000	0	0	0	0	0	0	227.625	1	1	25.5572	29.3498
DATA	1367	9	55	0	0	A_24_P254346	NM_006052	17655.7	273.632	9.650993e+001	9.786095e+000	114.5	29	6.216781e+000	0	0	0	0	0	0	90.7874	1	1	25.1049	29.332
DATA	1368	9	56	0	0	A_21_P0004716	ENST00000612554	17677	273.5	1.608864e+000	1.613776e+000	27	30	6.281150e+000	0	0	0	0	0	0	-1.3576	0	0	26.2212	30.1346
DATA	1369	9	57	0	0	A_21_P0006907	lnc-ADD3-3:1	17698.3	273.5	1.602241e+000	1.607132e+000	24	30	5.904249e+000	0	0	0	0	0	0	-1.97945	0	0	27.0811	30.1992
DATA	1370	9	58	0	0	A_33_P3395883	A_33_P3395883	17719	273.217	1.805295e+002	1.812378e+001	198	30	5.412888e+000	0	0	0	0	0	0	171.919	1	1	26.0017	30.122
DATA	1371	9	59	0	0	A_23_P357760	ENST00000481340	17740.7	273.5	1.589280e+000	1.594757e+000	28.5	30	5.742969e+000	0	0	0	0	0	0	0.427054	0	0	27.0811	30.3686
DATA	1372	9	60	0	1	ERCC-00025_93	DQ883689	17761.8	273.5	1.582948e+000	1.587780e+000	27	30	5.829079e+000	0	0	0	0	0	0	-1.56538	0	0	26.6546	30.5437
DATA	1373	9	61	0	0	A_22_P00001540	lnc-ARHGEF2-2:1	17783.3	273.298	2.134142e+001	2.656215e+000	46	30	6.251591e+000	0	0	0	0	0	0	20.5719	1	1	23.4529	30.7689
DATA	1374	9	62	0	0	A_23_P171223	NM_022101	17804	273.5	3.763801e+000	1.619746e+000	31	30	6.104312e+000	0	0	0	0	0	0	3.64195	1	0	30	30.7395
DATA	1375	9	63	0	0	A_23_P132444	NM_006756	17825.6	273.5	3.940637e+002	3.943761e+001	403	31	6.100229e+000	0	0	0	0	0	0	382.81	1	1	26.6546	30.7386
DATA	1376	9	64	0	0	A_33_P3300262	NM_001177972	17846.4	273.414	1.558643e+000	1.563401e+000	28	31	5.704591e+000	0	0	0	0	0	0	-0.48308	0	0	30	30.4879
DATA	1377	9	65	0	0	A_33_P3358856	ENST00000494093	17868.3	273.475	1.860871e+003	1.860936e+002	1868	31	5.625265e+000	0	0	0	0	0	0	1821.46	1	1	25.7804	30.7791
DATA	1378	9	66	0	0	A_23_P110504	NM_030782	17888.9	273.246	1.048226e+002	1.059651e+001	129	31	6.077603e+000	0	0	0	0	0	0	102.969	1	1	26.2212	30.4375
DATA	1379	9	67	0	0	A_33_P3231981	NM_007262	17909.9	273.158	9.420774e+002	9.422043e+001	940	30	5.490338e+000	0	0	0	0	0	0	928.712	1	1	25.1049	29.9462
DATA	1380	9	68	0	0	A_23_P396934	NM_001144990	17931	273.5	1.536212e+000	1.540902e+000	24.5	30	5.405422e+000	0	0	0	0	0	0	-3.48612	0	0	26.2212	30.2629
DATA	1381	9	69	0	0	A_21_P0011925	lnc-TEX261-2:1	17952.8	273.422	1.500067e+001	2.146576e+000	42	30	5.738132e+000	0	0	0	0	0	0	14.8928	1	1	22.7082	30.1918
DATA	1382	9	70	0	0	A_21_P0001740	lnc-WARS2-1:1	17973.4	273.414	1.525785e+000	1.530443e+000	25	30	5.696271e+000	0	0	0	0	0	0	-2.9415	0	0	27.501	29.8765
DATA	1383	9	71	0	0	A_33_P3214501	NM_022767	17994.6	273.414	5.232299e+000	1.612670e+000	33.5	30	5.822122e+000	0	0	0	0	0	0	5.22879	1	0	30	30.3133
DATA	1384	9	72	0	0	A_33_P3372659	A_33_P3372659	18015.8	273.478	1.515939e+000	1.520567e+000	26.5	30	5.590468e+000	0	0	0	0	0	0	-0.39556	0	0	30	30.351
DATA	1385	9	73	0	0	A_23_P159851	NM_032803	18037	273.5	1.511234e+000	1.515848e+000	25.5	30	5.732502e+000	0	0	0	0	0	0	-1.6127	0	0	30	30.35
DATA	1386	9	74	0	0	A_23_P65307	NM_032229	18058	273.5	1.506734e+000	1.511334e+000	24	30	5.462511e+000	0	0	0	0	0	0	-3.7461	0	0	26.2212	30.3602
DATA	1387	9	75	0	0	A_24_P50245	NM_006120	18080	273.224	3.572561e+002	3.575737e+001	384.5	30	5.255863e+000	0	0	0	0	0	0	361.432	1	1	25.7804	30.7518
DATA	1388	9	76	0	0	A_24_P88554	NM_003846	18100.4	273.414	3.006905e+001	3.361485e+000	54	30	5.649870e+000	0	0	0	0	0	0	30.5034	1	1	27.501	30.8893
DATA	1389	9	77	0	0	A_21_P0001415	XR_247053	18121.5	273.324	2.546000e+000	1.520120e+000	29	29	5.578316e+000	0	0	0	0	0	0	2.58976	1	0	30	30.0266
DATA	1390	9	78	0	1	ERCC-00071_128	DQ883654	18142.6	273.414	3.782030e+001	4.066697e+000	69	30	6.016422e+000	0	0	0	0	0	0	38.5707	1	1	30	30.6269
DATA	1391	9	79	0	0	A_33_P3213288	NM_004847	18164.8	273	1.557577e+002	1.564696e+001	186	31	5.670291e+000	0	0	0	0	0	0	159.262	1	1	23.696	30.8379
DATA	1392	9	80	0	0	A_22_P00000150	NR_120551	18185	273.5	1.482891e+000	1.487418e+000	27	31	5.809724e+000	0	0	0	0	0	0	-1.47667	0	0	26.2212	31
DATA	1393	9	81	0	0	A_21_P0004277	lnc-GPR98-2:1	18206.2	273.478	2.377945e+000	1.502938e+000	30	31	5.635098e+000	0	0	0	0	0	0	2.44268	1	0	30	30.7336
DATA	1394	9	82	0	0	A_24_P132518	NM_001556	18228	273	1.128727e+002	1.138398e+001	145	30	6.169096e+000	0	0	0	0	0	0	116.203	1	1	24.8756	30.7189
DATA	1395	9	83	0	0	A_23_P404821	NM_001080392	18249	273	1.787382e+001	2.319108e+000	44	30	6.243261e+000	0	0	0	0	0	0	18.4391	1	1	23.4529	30.64
DATA	1396	9	84	0	0	A_22_P00003889	NM_020747	18269.6	273.414	1.470353e+000	1.474842e+000	26.5	30	5.900970e+000	0	0	0	0	0	0	-0.580796	0	0	30	30.7638
DATA	1397	9	85	0	0	A_23_P124003	NM_170683	18291.5	273.5	2.868100e+002	2.871875e+001	325	31	5.456456e+000	0	0	0	0	0	0	297.015	1	1	24.4106	30.8333
DATA	1398	9	86	0	0	A_33_P3373403	NM_016274	18312.5	273.312	5.770303e+001	5.954484e+000	87	31	5.548440e+000	0	0	0	0	0	0	59.8582	1	1	23.9365	30.5287
DATA	1399	9	87	0	0	A_33_P3264089	NM_001164458	18333.2	273.194	3.692680e+000	1.512960e+000	31	31	5.577531e+000	0	0	0	0	0	0	3.83665	1	0	30	30.9526
DATA	1400	9	88	0	0	A_22_P00014113	lnc-SBK2-1:1	18354.4	273.127	3.593062e+000	1.508427e+000	32	31	6.243451e+000	0	0	0	0	0	0	3.73874	1	0	30	30.4783
DATA	1401	9	89	0	0	A_21_P0000258	NR_002564	18375.9	272.855	1.038354e+003	1.038457e+002	1060	30	6.235957e+000	0	0	0	0	0	0	1081.96	1	1	27.2919	30.2976
DATA	1402	9	90	0	0	A_33_P3418218	NM_033127	18396.6	273.027	1.456697e+000	1.461144e+000	27	30	5.790235e+000	0	0	0	0	0	0	-0.632054	0	0	29.1201	29.9538
DATA	1403	9	91	0	0	A_23_P211345	NM_080647	18417.8	273.194	8.341872e+000	1.681027e+000	36	30	5.844283e+000	0	0	0	0	0	0	8.71316	1	1	30	30.2444
DATA	1404	9	92	0	1	ERCC-00096_179	DQ459429	18439	273.203	1.494742e+000	1.465574e+000	30	30	5.464717e+000	0	0	0	0	0	0	1.56289	1	0	30	30.251
DATA	1405	9	93	0	0	A_21_P0005026	XR_242019	18460	273.203	1.452167e+000	1.456600e+000	26	30	5.230864e+000	0	0	0	0	0	0	-1.75792	0	0	28.1191	30.2984
DATA	1406	9	94	0	0	A_33_P3284117	A_33_P3284117	18481.4	273	1.450996e+000	1.455426e+000	26	30	5.451686e+000	0	0	0	0	0	0	-1.91131	0	0	29.1201	30.1136
DATA	1407	9	95	0	0	A_21_P0008154	lnc-NUFIP1-1:5	18502.4	273.027	1.449999e+000	1.454552e+000	27.5	30	5.248756e+000	0	0	0	0	0	0	0.201045	0	0	30	29.8808
DATA	1408	9	96	0	0	A_33_P3326643	NM_001277269	18523.6	273.027	1.449166e+000	1.453849e+000	29	29	5.485801e+000	0	0	0	0	0	0	0.287877	0	0	30	29.3347
DATA	1409	9	97	0	0	A_33_P3413038	NM_001163257	18544.7	273.1	5.081074e+000	1.539200e+000	33	29	5.697839e+000	0	0	0	0	0	0	5.33109	1	0	28.3221	29.364
DATA	1410	9	98	0	0	A_33_P3279620	AK094832	18565.7	273.114	1.383894e+001	2.006155e+000	43	30	6.145966e+000	0	0	0	0	0	0	14.5249	1	1	20.0267	29.8608
DATA	1411	9	99	0	0	A_23_P160177	NM_144699	18587.2	273.232	2.385014e+001	2.792266e+000	52	30	6.302810e+000	0	0	0	0	0	0	25.0385	1	1	24.8756	30.4852
DATA	1412	9	100	0	0	A_21_P0013482	TCONS_l2_00027767	18608.4	273	1.447458e+000	1.451876e+000	27	30	6.191701e+000	0	0	0	0	0	0	-0.288735	0	0	30	30.7585
DATA	1413	9	101	0	0	A_23_P385500	NM_178841	18629.6	272.75	4.368677e+001	4.603610e+000	75	30	6.286250e+000	0	0	0	0	0	0	45.8698	1	1	22.4545	30.5777
DATA	1414	9	102	0	0	A_23_P110851	NM_198253	18650.6	273.027	2.012642e+000	1.465856e+000	30.5	31	5.353571e+000	0	0	0	0	0	0	2.11304	1	0	29.1201	30.3828
DATA	1415	9	103	0	0	A_22_P00003662	lnc-CDC25C-1:1	18671.6	273	1.447832e+000	1.456411e+000	28.5	30	5.755301e+000	0	0	0	0	0	0	1.15449	0	0	30	30.1077
DATA	1416	9	104	0	0	A_22_P00011151	lnc-OBFC2A-1:1	18693.4	272.759	5.605571e+001	5.790748e+000	86	30	5.100153e+000	0	0	0	0	0	0	58.8226	1	1	25.7804	30.0913
DATA	1417	9	105	0	0	A_23_P321935	NM_030758	18714.7	273	5.407960e+002	5.409913e+001	591.5	30	4.955831e+000	0	0	0	0	0	0	567.264	1	1	26.4388	30.272
DATA	1418	9	106	0	0	A_24_P375322	NR_003503	18735.4	273	3.519697e+000	1.495979e+000	31.5	30	5.097002e+000	0	0	0	0	0	0	3.69017	1	0	29.1201	30.341
DATA	1419	9	107	0	0	A_33_P3278755	NM_001032377	18756.4	273.027	1.450414e+000	1.455553e+000	28.5	30	5.350099e+000	0	0	0	0	0	0	0.476594	0	0	30	30.5871
DATA	1420	9	108	0	0	A_23_P117582	NM_130469	18777.9	273	2.895658e+002	2.899316e+001	320	31	5.605151e+000	0	0	0	0	0	0	303.2	1	1	27.2919	30.8111
DATA	1421	9	109	0	0	A_23_P211806	NM_017724	18799.4	273	9.374719e+001	9.487267e+000	125	30	5.602895e+000	0	0	0	0	0	0	98.0837	1	1	26.4388	30.3244
DATA	1422	9	110	0	0	A_23_P48535	NM_001030055	18819.8	273	1.433366e+001	2.044741e+000	45	30	5.635428e+000	0	0	0	0	0	0	14.9842	1	1	28.1191	29.9878
DATA	1423	9	111	0	0	A_23_P102508	NM_021095	18841.2	273.388	1.433068e+001	2.045530e+000	42	30	5.842693e+000	0	0	0	0	0	0	14.9667	1	1	23.696	30.5242
DATA	1424	9	112	0	0	A_23_P29495	NM_001904	18862	272.937	1.772010e+002	1.778023e+001	207.5	30	6.034201e+000	0	0	0	0	0	0	184.877	1	1	27.2919	30.6756
DATA	1425	9	113	0	0	A_23_P51410	NM_022743	18883.4	273	6.888992e+000	1.616855e+000	35	31	6.124025e+000	0	0	0	0	0	0	7.17937	1	0	30	31.2031
DATA	1426	9	114	0	0	A_33_P3273290	ENST00000464469	18904.8	272.967	3.909713e+001	4.175003e+000	67	30.5	5.950526e+000	0	0	0	0	0	0	40.6961	1	1	26.8687	30.9453
DATA	1427	9	115	0	0	A_23_P45488	NM_021806	18925.2	272.395	2.033735e+001	2.507200e+000	49.5	30	6.010202e+000	0	0	0	0	0	0	21.1436	1	1	22.4545	30.5243
DATA	1428	9	116	0	0	A_23_P319640	NR_024606	18947.2	272.763	9.392600e+001	9.506674e+000	120	30	6.041697e+000	0	0	0	0	0	0	97.5147	1	1	26.2212	30.3893
DATA	1429	9	117	0	0	A_23_P103877	NM_001010847	18968	272.797	1.465833e+000	1.470307e+000	27	30	5.890823e+000	0	0	0	0	0	0	-1.65	0	0	30	30.0766
DATA	1430	9	118	0	0	A_23_P258310	NM_144651	18989.4	273	1.467984e+000	1.472466e+000	28	30	6.130751e+000	0	0	0	0	0	0	-0.275848	0	0	30	30.3139
DATA	1431	9	119	0	0	A_23_P56529	NM_001087	19011.3	272.34	3.390987e+001	3.697792e+000	58.5	30	6.311228e+000	0	0	0	0	0	0	35.0518	1	1	24.8756	30.0034
DATA	1432	9	120	0	0	A_23_P29939	NM_007308	19031.5	273	1.456302e+004	1.456302e+003	15546	30	6.150569e+000	0	0	0	0	0	0	15030.9	1	1	29.1201	30.3158
DATA	1433	9	121	0	0	A_23_P88222	NM_138790	19050.8	272.075	1.245704e+001	1.933758e+000	38	30	6.454794e+000	0	0	0	0	0	0	12.8389	1	1	21.6755	30.3401
DATA	1434	9	122	0	0	A_21_P0008560	ENST00000558411	19073.6	273	1.477219e+000	1.481751e+000	28.5	30	6.284085e+000	0	0	0	0	0	0	0.0843396	0	0	30	29.8826
DATA	1435	9	123	0	0	A_33_P3267731	NR_034016	19095	272.797	1.479713e+000	1.489802e+000	28	29	6.208758e+000	0	0	0	0	0	0	1.32202	0	0	30	29.6397
DATA	1436	9	124	0	0	A_24_P203765	NM_001287596	19116.4	273	1.601329e+000	1.495406e+000	30	29	5.898702e+000	0	0	0	0	0	0	1.64182	1	0	30	29.636
DATA	1437	9	125	0	0	A_33_P3343616	NM_001290131	19137.6	272.158	1.407306e+001	2.049063e+000	42	30	5.850415e+000	0	0	0	0	0	0	14.4044	1	1	25.3321	29.9686
DATA	1438	9	126	0	0	A_33_P3248787	DB221055	19157.9	272.696	1.129482e+001	1.871223e+000	38	30	5.698581e+000	0	0	0	0	0	0	11.541	1	1	25.3321	29.6732
DATA	1439	9	127	0	0	A_32_P45974	BC071972	19179.6	273	1.490076e+000	1.494625e+000	26	30	5.672541e+000	0	0	0	0	0	0	-2.27843	0	0	30	30.1034
DATA	1440	9	128	0	0	A_22_P00023389	lnc-FAM114A1-1:1	19200.8	272.806	1.492716e+000	1.497273e+000	26	30	6.059993e+000	0	0	0	0	0	0	-0.384616	0	0	28.5237	30.4059
DATA	1441	9	129	0	0	A_33_P3214047	ENST00000412929	19222	272.797	1.495385e+000	1.499951e+000	26	30	6.120543e+000	0	0	0	0	0	0	-1.04309	0	0	28.1191	30.1183
DATA	1442	9	130	0	0	A_22_P00005133	ENST00000542248	19242.9	272.685	1.270781e+001	1.967896e+000	39	30	6.027743e+000	0	0	0	0	0	0	12.8924	1	1	24.8756	30.2644
DATA	1443	9	131	0	0	A_22_P00010440	ENST00000556602	19264.4	273	1.500736e+000	1.505317e+000	25	30	5.601618e+000	0	0	0	0	0	0	-1.04796	0	0	30	29.9559
DATA	1444	9	132	0	0	A_23_P74344	NM_053053	19285.4	272.973	8.970440e+000	1.754595e+000	36	30	5.507448e+000	0	0	0	0	0	0	9.06833	1	1	30	30.004
DATA	1445	9	133	0	0	A_22_P00008549	NR_110826	19306.6	272.973	1.505969e+000	1.510566e+000	26	29.5	5.575839e+000	0	0	0	0	0	0	-1.18742	0	0	30	30.0853
DATA	1446	9	134	0	0	A_21_P0004110	ENST00000503488	19327.8	272.806	1.508530e+000	1.513135e+000	27	30	5.649673e+000	0	0	0	0	0	0	-0.338625	0	0	30	30.6213
DATA	1447	9	135	0	0	A_22_P00004430	ENST00000563286	19349	272.797	1.217912e+001	1.944369e+000	38	30	5.589168e+000	0	0	0	0	0	0	12.2493	1	1	30	30.5906
DATA	1448	9	136	0	0	A_24_P253251	NM_003045	19370	272.797	9.686318e+000	1.800820e+000	36	30	5.729127e+000	0	0	0	0	0	0	9.72639	1	1	28.1191	30.342
DATA	1449	9	137	0	0	A_22_P00009751	lnc-ME3-1:1	19391.2	272.806	1.515906e+000	1.522205e+000	28	30	5.104762e+000	0	0	0	0	0	0	0.714846	0	0	28.5237	30.2022
DATA	1450	9	138	0	0	A_23_P502035	NM_000155	19412.2	272.656	2.918299e+001	3.291719e+000	56	30	5.448176e+000	0	0	0	0	0	0	29.2136	1	1	26.4388	30.3684
DATA	1451	9	139	0	0	A_23_P218131	NM_032714	19433.5	272.676	3.074144e+001	3.431640e+000	58	30	5.240864e+000	0	0	0	0	0	0	30.7283	1	1	27.0811	30.2328
DATA	1452	9	140	0	0	A_33_P3352517	NM_001037162	19454.7	272.609	1.522515e+000	1.527163e+000	25	30	5.297508e+000	0	0	0	0	0	0	-1.76378	0	0	27.2919	30.281
DATA	1453	9	141	0	0	A_23_P36226	NM_032315	19476.1	272.5	5.459686e+001	5.669792e+000	83.5	30	5.690065e+000	0	0	0	0	0	0	54.4267	1	1	25.3321	30.2007
DATA	1454	9	142	0	0	A_24_P367242	NM_181607	19497	272.5	2.354170e+000	1.549006e+000	30	30	5.853263e+000	0	0	0	0	0	0	2.34401	1	0	30	30.4355
DATA	1455	9	143	0	0	A_33_P3744736	NR_046102	19518.2	272.522	1.528080e+000	1.534885e+000	28.5	30	5.773637e+000	0	0	0	0	0	0	0.805732	0	0	27.0811	30.0279
DATA	1456	9	144	0	0	A_22_P00021678	lnc-KCNG3-2:1	19539.5	272.676	1.529681e+000	1.534351e+000	26	30	6.166482e+000	0	0	0	0	0	0	-1.2761	0	0	27.0811	30.7053
DATA	1457	9	145	0	0	A_33_P3334121	A_33_P3334121	19560.5	272.676	1.176807e+001	1.934778e+000	38	30	6.398315e+000	0	0	0	0	0	0	11.6812	1	1	30	30.3188
DATA	1458	9	146	0	0	A_32_P175739	NM_000189	19582.5	272.281	1.456015e+002	1.464104e+001	171.5	30	5.876362e+000	0	0	0	0	0	0	144.417	1	1	25.3321	29.9516
DATA	1459	9	147	0	0	A_21_P0001665	lnc-APITD1-1:1	19603	272.5	4.432900e+000	1.600547e+000	30	30	5.563850e+000	0	0	0	0	0	0	4.3939	1	0	30	29.4357
DATA	1460	9	148	0	0	A_21_P0012230	ENST00000452028	19624	272.5	1.534047e+000	1.538730e+000	26	29	4.979320e+000	0	0	0	0	0	0	-1.18408	0	0	30	29.3579
DATA	1461	9	149	0	0	A_21_P0003751	lnc-SNCA-1:1	19645.2	272.522	1.534629e+000	1.539439e+000	27.5	29	5.050218e+000	0	0	0	0	0	0	0.194525	0	0	27.0811	29.3944
DATA	1462	9	150	0	0	A_24_P83678	NM_198468	19666.4	272.586	1.534979e+000	1.541924e+000	27	30	5.309658e+000	0	0	0	0	0	0	0.825971	0	0	30	30.205
DATA	1463	9	151	0	0	A_23_P113237	NM_001012288	19687.5	272.676	8.369920e+000	1.752554e+000	34	30	5.441256e+000	0	0	0	0	0	0	8.2864	1	1	30	30.254
DATA	1464	9	152	0	0	A_23_P15511	NM_004396	19709.1	272.271	2.949876e+003	2.949916e+002	2933	30	5.870863e+000	0	0	0	0	0	0	2921.02	1	1	26.0017	30.4474
DATA	1465	9	153	0	0	A_19_P00318152	NR_003239	19730	272.5	4.656189e+002	4.658732e+001	481	30	6.324631e+000	0	0	0	0	0	0	461.187	1	1	26.2212	30.7903
DATA	1466	9	154	0	0	A_23_P1981	NM_000207	19751	272.5	1.533604e+000	1.539586e+000	26.5	31	6.213081e+000	0	0	0	0	0	0	0.626958	0	0	30	30.7846
DATA	1467	9	155	0	0	A_22_P00012490	ENST00000518098	19772.2	272.5	9.097835e+000	1.786249e+000	35	31	5.854398e+000	0	0	0	0	0	0	9.02212	1	1	26.6546	30.9653
DATA	1468	9	156	0	0	A_23_P45294	NM_207318	19793.9	272.294	1.075515e+002	1.086423e+001	142	31	6.233449e+000	0	0	0	0	0	0	106.762	1	1	24.1747	31.0984
DATA	1469	9	157	0	0	A_22_P00018788	ENST00000518620	19814.6	272.586	1.529368e+000	1.537569e+000	27	31	6.830718e+000	0	0	0	0	0	0	1.03501	0	0	27.501	30.8197
DATA	1470	9	158	0	0	A_22_P00017031	ENST00000436418	19835.7	272.5	1.527232e+000	1.531894e+000	25	30	7.116381e+000	0	0	0	0	0	0	-1.69905	0	0	30	30.8893
DATA	1471	9	159	0	0	A_33_P3241090	NM_001005186	19856.8	272.5	1.524747e+000	1.529402e+000	27	30	6.705079e+000	0	0	0	0	0	0	-0.348569	0	0	30	30.3229
DATA	1472	9	160	0	0	A_21_P0014408	NR_040513	19878	272.5	1.521875e+000	1.526900e+000	26.5	30	6.696410e+000	0	0	0	0	0	0	0.339711	0	0	30	30.246
DATA	1473	9	161	0	0	A_23_P213959	NM_133263	19899.2	272.5	1.964743e+001	2.486055e+000	44	29	5.510231e+000	0	0	0	0	0	0	19.6625	1	1	26.6546	29.4951
DATA	1474	9	162	0	0	A_23_P102462	NM_153214	19920.3	272.5	2.737260e+000	1.543997e+000	28	29	5.660330e+000	0	0	0	0	0	0	2.74602	1	0	27.0811	28.8385
DATA	1475	9	163	0	0	A_24_P39928	NM_001080468	19941.5	272.5	1.510787e+000	1.516701e+000	28	27	5.564972e+000	0	0	0	0	0	0	0.631934	0	0	27.9146	27.8421
DATA	1476	9	164	0	0	A_22_P00000767	NR_120311	19962.7	272.5	1.506214e+000	1.510812e+000	26	27	5.522107e+000	0	0	0	0	0	0	-1.24621	0	0	30	27.5633
DATA	1477	10	1	0	0	A_21_P0012834	ENST00000513310	16523.6	280	2.094104e+000	1.724180e+000	30	28	5.530949e+000	0	0	0	0	0	0	1.86528	1	0	30	27.8832
DATA	1478	10	2	0	0	A_21_P0009431	NR_120419	16545	280.203	1.717572e+000	1.724047e+000	28.5	28	5.909607e+000	0	0	0	0	0	0	0.576381	0	0	30	28.4388
DATA	1479	10	3	0	0	A_23_P374782	NM_001024666	16565.8	280.25	4.835039e+002	4.838144e+001	446.5	31	7.076868e+000	0	0	0	0	0	0	425.288	1	1	27.0811	31.6091
DATA	1480	10	4	0	0	A_21_P0003186	NR_034007	16587.4	280	3.046892e+000	1.769210e+000	29	32	6.662523e+000	0	0	0	0	0	0	2.66512	1	0	29.1201	32.3436
DATA	1481	10	5	0	0	A_21_P0005826	lnc-ZMAT4-2:1	16608.5	280	1.855035e+000	1.761440e+000	27.5	32	6.334371e+000	0	0	0	0	0	0	1.61438	1	0	29.1201	32.2055
DATA	1482	10	6	0	0	A_21_P0002507	lnc-CXCR4-1:1	16629.6	280	1.754416e+000	1.760348e+000	27	32	6.323864e+000	0	0	0	0	0	0	0.390162	0	0	29.1201	32.031
DATA	1483	10	7	0	0	A_21_P0011943	TCONS_l2_00014767	16650.6	280	1.761752e+000	1.767195e+000	26	31	6.087104e+000	0	0	0	0	0	0	0.13053	0	0	29.1201	31.2364
DATA	1484	10	8	0	0	A_33_P3254136	NM_177531	16671.8	280	1.982020e+000	1.784882e+000	29	30	6.116815e+000	0	0	0	0	0	0	1.70331	1	0	30	30.8831
DATA	1485	10	9	0	0	A_21_P0000988	ENST00000438619	16693.2	280	1.774473e+000	1.779890e+000	27	30	5.993752e+000	0	0	0	0	0	0	-0.402245	0	0	30	30.8118
DATA	1486	10	10	0	0	A_21_P0000748	NR_038280	16714.4	280	1.779771e+000	1.785361e+000	28	30	6.266178e+000	0	0	0	0	0	0	0.202278	0	0	30	30.7597
DATA	1487	10	11	0	0	A_33_P3863935	NR_028492	16735.5	280	1.784383e+000	1.789830e+000	27	30	6.175485e+000	0	0	0	0	0	0	-0.6432	0	0	29.1201	30.3077
DATA	1488	10	12	0	0	A_23_P252817	NM_001048	16756.6	279.973	1.788325e+000	1.795939e+000	28	30	6.034044e+000	0	0	0	0	0	0	0.747418	0	0	30	30.2934
DATA	1489	10	13	0	0	A_23_P373584	NM_139167	16777.6	280	1.791661e+000	1.797131e+000	25	30	5.960422e+000	0	0	0	0	0	0	-2.83632	0	0	29.1201	30.4118
DATA	1490	10	14	0	0	A_21_P0013968	XM_003119675	16799.1	280.276	1.982809e+002	1.990962e+001	192.5	30	5.910484e+000	0	0	0	0	0	0	167.923	1	1	26.2212	30.4417
DATA	1491	10	15	0	0	A_33_P3230011	NM_001130159	16820	279.797	1.796453e+000	1.806347e+000	28	30	5.803661e+000	0	0	0	0	0	0	1.06707	0	0	30	30.3686
DATA	1492	10	16	0	0	A_22_P00016042	NR_110227	16841.4	280	1.798088e+000	1.807851e+000	28	30	5.837395e+000	0	0	0	0	0	0	1.04995	0	0	30	30.3955
DATA	1493	10	17	0	0	A_22_P00021957	ENST00000525758	16862.4	279.973	2.535413e+000	1.822282e+000	29	30	5.931807e+000	0	0	0	0	0	0	2.1418	1	0	30	30.6287
DATA	1494	10	18	0	1	ERCC-00034_158	DQ855001	16883.6	279.973	1.799519e+000	1.806194e+000	28	30	6.151520e+000	0	0	0	0	0	0	0.551661	0	0	30	30.8439
DATA	1495	10	19	0	0	A_23_P358221	NM_015562	16904.6	280	7.440801e+000	1.952314e+000	33	31	6.365897e+000	0	0	0	0	0	0	6.28424	1	0	30	31.5811
DATA	1496	10	20	0	0	A_23_P10385	NM_016448	16926	279.797	5.237515e+000	1.878811e+000	31	31	6.279676e+000	0	0	0	0	0	0	4.42496	1	0	30	31.4226
DATA	1497	10	21	0	0	A_24_P343233	NM_002124	16946.9	280.397	3.173995e+003	3.174046e+002	2690	32	6.183988e+000	0	0	0	0	0	0	2682.86	1	1	25.7804	31.7582
DATA	1498	10	22	0	0	A_23_P132260	NM_014303	16968.4	280.235	2.844593e+001	3.367275e+000	51	32	5.672455e+000	0	0	0	0	0	0	24.0653	1	1	24.1747	31.9242
DATA	1499	10	23	0	0	A_23_P113825	NM_144653	16989.6	280.258	2.311099e+002	2.318098e+001	213.5	32	5.855782e+000	0	0	0	0	0	0	195.73	1	1	27.7085	31.9031
DATA	1500	10	24	0	0	A_33_P3319896	NM_001009611	17010.6	279.973	1.792081e+000	1.797600e+000	27	31	5.811610e+000	0	0	0	0	0	0	0.111366	0	0	29.1201	31.1707
DATA	1501	10	25	0	0	A_22_P00011954	lnc-PKMYT1-1:1	17031.6	280	1.789358e+000	1.794916e+000	27	31	5.597242e+000	0	0	0	0	0	0	0.157264	0	0	30	31.0648
DATA	1502	10	26	0	0	A_23_P8848	NM_018250	17053.4	279.763	1.309987e+002	1.322181e+001	133	31	5.527576e+000	0	0	0	0	0	0	111.465	1	1	25.7804	30.6286
DATA	1503	10	27	0	0	A_21_P0012929	TCONS_l2_00023251	17074	279.797	9.868342e+000	2.042390e+000	36	30	4.930429e+000	0	0	0	0	0	0	8.41276	1	1	30	29.9545
DATA	1504	10	28	0	0	A_33_P3304081	ENST00000489727	17095.5	279.575	1.585827e+001	2.387120e+000	40.5	30	5.039884e+000	0	0	0	0	0	0	13.5489	1	1	29.5109	30.3359
DATA	1505	10	29	0	1	ERCC-00130_136	EF011072	17116.4	279.973	1.774794e+000	1.780212e+000	25	30	5.187746e+000	0	0	0	0	0	0	-1.59508	0	0	30	29.8969
DATA	1506	10	30	0	0	A_23_P122924	NM_002192	17137.5	279.944	2.853272e+000	1.798568e+000	30	30	5.213408e+000	0	0	0	0	0	0	2.44935	1	0	30	30.2114
DATA	1507	10	31	0	0	A_33_P3266993	AK130024	17157.8	280.64	1.360636e+001	2.233629e+000	39	31	5.415011e+000	0	0	0	0	0	0	11.7093	1	1	30	30.7755
DATA	1508	10	32	0	0	A_23_P302550	NM_130782	17180	279.7	1.199860e+003	1.199990e+002	1057	31	5.811344e+000	0	0	0	0	0	0	1035.7	1	1	26.2212	30.7866
DATA	1509	10	33	0	0	A_23_P110504	NM_030782	17200.8	279.778	9.582638e+001	9.743086e+000	113.5	30	5.918695e+000	0	0	0	0	0	0	82.9564	1	1	24.4106	30.3904
DATA	1510	10	34	0	0	A_33_P3313685	AK123052	17222.2	279.522	9.872473e+000	2.013947e+000	36	30	5.847182e+000	0	0	0	0	0	0	8.57349	1	1	27.0811	30.2374
DATA	1511	10	35	0	0	A_23_P60101	NM_030895	17243.4	279.586	8.613731e+000	1.950262e+000	35	31	5.882637e+000	0	0	0	0	0	0	7.50448	1	0	30	30.6548
DATA	1512	10	36	0	0	A_32_P489986	NM_001039763	17264.5	279.676	1.738618e+000	1.743926e+000	26	31	5.673918e+000	0	0	0	0	0	0	-0.788979	0	0	30	30.9344
DATA	1513	10	37	0	0	A_33_P6817068	NR_034118	17285.9	279.867	2.077522e+001	2.708566e+000	45	31	5.795065e+000	0	0	0	0	0	0	18.2232	1	1	22.1978	30.5941
DATA	1514	10	38	0	0	A_21_P0013273	TCONS_l2_00026242	17306.8	279.522	1.726490e+000	1.731761e+000	26	31	5.434765e+000	0	0	0	0	0	0	-1.1431	0	0	27.0811	30.6875
DATA	1515	10	39	0	0	A_23_P336513	NM_015465	17327.6	279.73	1.893609e+001	2.561912e+000	44	31	5.688161e+000	0	0	0	0	0	0	16.7284	1	1	20.3108	30.4487
DATA	1516	10	40	0	0	A_21_P0010531	ENST00000438195	17349	279.5	1.713837e+000	1.719070e+000	27	30	5.728586e+000	0	0	0	0	0	0	-0.0441245	0	0	30	30.243
DATA	1517	10	41	0	0	A_33_P3392187	NM_001080433	17370.4	279.586	1.707259e+000	1.712471e+000	25	30	6.026006e+000	0	0	0	0	0	0	-3.49887	0	0	27.501	30.3358
DATA	1518	10	42	0	0	A_19_P00808120	NM_001145191	17391.5	279.676	1.853592e+001	2.519086e+000	45.5	30	5.995250e+000	0	0	0	0	0	0	16.5641	1	1	30	30.3678
DATA	1519	10	43	0	0	A_33_P3279119	DR007930	17412.6	279.586	1.694006e+000	1.699178e+000	27	30	6.233848e+000	0	0	0	0	0	0	-0.497828	0	0	27.501	30.3876
DATA	1520	10	44	0	1	ERCC-00017_150	DQ459420	17433.8	279.522	3.149099e+000	1.721447e+000	30	30	6.196588e+000	0	0	0	0	0	0	2.83651	1	0	30	30.5165
DATA	1521	10	45	0	0	A_33_P3257027	NM_002009	17455	279.5	2.216115e+000	1.700058e+000	28.5	30	6.345923e+000	0	0	0	0	0	0	2.00424	1	0	30	30.631
DATA	1522	10	46	0	0	A_21_P0010617	ENST00000437410	17474.9	279.212	1.624000e+001	2.335958e+000	40.5	30	6.179125e+000	0	0	0	0	0	0	14.744	1	1	19.7386	30.6527
DATA	1523	10	47	0	0	A_22_P00024648	ENST00000538430	17497.3	279.5	1.666715e+000	1.671912e+000	27	31	6.149630e+000	0	0	0	0	0	0	0.17375	0	0	30	30.8788
DATA	1524	10	48	0	0	A_24_P56388	NM_181054	17518.4	279.18	3.871339e+002	3.874917e+001	369	30	5.947891e+000	0	0	0	0	0	0	354.461	1	1	25.7804	30.25
DATA	1525	10	49	0	0	A_23_P60718	NM_024105	17538.9	279.333	1.477483e+001	2.220941e+000	41	30	5.370707e+000	0	0	0	0	0	0	13.5827	1	1	24.1747	30.2574
DATA	1526	10	50	0	0	A_22_P00011047	lnc-NTNG2-1:1	17560.8	279.522	1.646050e+000	1.656550e+000	28	30	5.957989e+000	0	0	0	0	0	0	1.24248	0	0	30	30.1654
DATA	1527	10	51	0	0	A_23_P106241	NM_004239	17581.2	279.875	7.430496e+001	7.610284e+000	98	30	5.856969e+000	0	0	0	0	0	0	68.8815	1	1	23.2073	30.5472
DATA	1528	10	52	0	0	A_21_P0005447	NR_028090	17603	279.5	7.285005e+000	1.792105e+000	35	30	5.597390e+000	0	0	0	0	0	0	6.78247	1	0	30	30.1469
DATA	1529	10	53	0	0	A_21_P0001654	lnc-HNRNPU-2:1	17624.3	279.5	1.625522e+000	1.630484e+000	25.5	30	6.045677e+000	0	0	0	0	0	0	-0.623038	0	0	30	30.1808
DATA	1530	10	54	0	0	A_23_P152963	NM_017622	17645.1	279.328	4.758586e+001	5.028019e+000	71.5	29	6.230321e+000	0	0	0	0	0	0	44.6721	1	1	26.0017	29.4535
DATA	1531	10	55	0	0	A_21_P0013506	TCONS_l2_00028088	17666.6	279.586	3.645073e+000	1.657558e+000	30	30	6.155263e+000	0	0	0	0	0	0	3.43638	1	0	30	29.7011
DATA	1532	10	56	0	0	A_21_P0012109	NR_110611	17687.7	279.5	1.605439e+000	1.610340e+000	26	30	6.192420e+000	0	0	0	0	0	0	-1.43652	0	0	30	30.0255
DATA	1533	10	57	0	0	A_21_P0009733	lnc-CTD-2368P22.1.1-1:1	17709	279.5	1.598828e+000	1.603951e+000	27	30	5.691383e+000	0	0	0	0	0	0	0.264918	0	0	26.2212	30.3916
DATA	1534	10	58	0	0	A_33_P3594654	NM_024121	17729.9	279.278	4.391454e+001	4.672925e+000	68	31	5.623268e+000	0	0	0	0	0	0	41.9105	1	1	24.4106	30.8178
DATA	1535	10	59	0	0	A_33_P3378835	NM_004252	17751	279.3	7.323472e+002	7.325199e+001	715	30	5.760096e+000	0	0	0	0	0	0	701.748	1	1	26.2212	30.5
DATA	1536	10	60	0	0	A_23_P25706	NM_024734	17771.9	279.541	1.503022e+001	2.184059e+000	41	30	6.201652e+000	0	0	0	0	0	0	14.459	1	1	20.3108	30.9677
DATA	1537	10	61	1028	1	(+)E1A_r60_a97	E1A_r60_a97	17793.6	279.414	1.573426e+000	1.578229e+000	26	30	6.025846e+000	0	0	0	0	0	0	-1.36535	0	0	30	30.7192
DATA	1538	10	62	0	0	A_33_P3355230	NM_002287	17814.4	279.51	2.756146e+001	3.173036e+000	51	31	5.956652e+000	0	0	0	0	0	0	26.7236	1	1	24.4106	31.094
DATA	1539	10	63	0	0	A_23_P144337	NM_012118	17836	279.5	1.561301e+000	1.566067e+000	26	31	5.779696e+000	0	0	0	0	0	0	-0.64009	0	0	30	30.6211
DATA	1540	10	64	0	0	A_21_P0013726	NR_122077	17857	279.5	1.555469e+000	1.560441e+000	28	31	5.670363e+000	0	0	0	0	0	0	0.257852	0	0	30	30.74
DATA	1541	10	65	0	0	A_23_P54929	NM_020424	17878.2	279.5	4.332141e+001	4.602582e+000	73	31	5.990419e+000	0	0	0	0	0	0	42.4841	1	1	30	30.5061
DATA	1542	10	66	0	0	A_21_P0008810	ENST00000570105	17899.4	279.414	1.544072e+000	1.548786e+000	27	31	5.988868e+000	0	0	0	0	0	0	-0.477514	0	0	27.501	30.5584
DATA	1543	10	67	0	0	A_22_P00018498	ENST00000555465	17920.5	279.324	1.538599e+000	1.543296e+000	25	30.5	5.352636e+000	0	0	0	0	0	0	-1.45124	0	0	30	30.3937
DATA	1544	10	68	0	0	A_21_P0007550	lnc-TMEM106C-1:2	17941.6	279.414	5.525581e+000	1.634184e+000	33	30	5.495160e+000	0	0	0	0	0	0	5.47698	1	0	30	30.3255
DATA	1545	10	69	0	0	A_24_P152649	NR_033748	17962.8	279.5	1.681807e+001	2.275425e+000	45	30	5.579722e+000	0	0	0	0	0	0	16.7274	1	1	30	30.0235
DATA	1546	10	70	0	0	A_21_P0005994	NR_109802	17984	279.5	1.522937e+000	1.527587e+000	25	30	5.770028e+000	0	0	0	0	0	0	-1.88588	0	0	26.2212	30.4585
DATA	1547	10	71	0	0	A_23_P132845	NM_004366	18005.2	279.5	1.518014e+000	1.522648e+000	25	30	5.891769e+000	0	0	0	0	0	0	-2.45536	0	0	30	30.2658
DATA	1548	10	72	0	0	A_33_P3365601	NM_001278559	18026.4	279.414	2.520312e+000	1.538627e+000	28.5	30	5.738279e+000	0	0	0	0	0	0	2.5312	1	0	30	30.4943
DATA	1549	10	73	0	0	A_21_P0009316	lnc-CCL23-1:1	18047.5	279.324	1.508625e+000	1.513231e+000	27	30	5.519044e+000	0	0	0	0	0	0	-0.92341	0	0	30	30.4008
DATA	1550	10	74	0	0	A_22_P00010737	NR_121565	18068.6	279.414	1.504169e+000	1.508761e+000	28	30	5.297295e+000	0	0	0	0	0	0	-0.166785	0	0	30	30.6022
DATA	1551	10	75	0	0	A_33_P3235029	ENST00000555016	18090.7	279.286	6.825899e+002	6.827557e+001	692	30	5.589811e+000	0	0	0	0	0	0	691.731	1	1	24.8756	30.9817
DATA	1552	10	76	0	0	A_33_P3316233	NM_016067	18111	279.5	1.495702e+000	1.503953e+000	29	30	5.473942e+000	0	0	0	0	0	0	1.06895	0	0	30	30.5811
DATA	1553	10	77	0	0	A_22_P00019867	lnc-GSTO2-2:1	18132.5	279.143	1.102306e+002	1.112415e+001	139	30	5.705652e+000	0	0	0	0	0	0	112.305	1	1	25.3321	30.8295
DATA	1554	10	78	0	0	A_33_P3333092	ENST00000581247	18153.3	279.391	1.487916e+000	1.492459e+000	27	30	5.683070e+000	0	0	0	0	0	0	-0.815738	0	0	27.2919	30.7978
DATA	1555	10	79	0	0	A_33_P3283964	NR_033740	18174.5	279.324	1.484274e+000	1.490273e+000	29	31	5.552398e+000	0	0	0	0	0	0	0.677066	0	0	30	31.1303
DATA	1556	10	80	0	0	A_33_P3292083	ENST00000530033	18195.5	279.324	1.480823e+000	1.485344e+000	27.5	31	5.614730e+000	0	0	0	0	0	0	-0.472273	0	0	27.0811	30.8476
DATA	1557	10	81	0	0	A_21_P0014534	XR_245792	18216.8	279.194	1.477503e+000	1.482014e+000	26	31	5.678081e+000	0	0	0	0	0	0	-0.98872	0	0	28.5237	30.9699
DATA	1558	10	82	0	0	A_22_P00001575	lnc-ARL4C-2:5	18238	279.203	1.474359e+000	1.478870e+000	27	30.5	6.043889e+000	0	0	0	0	0	0	0.0572635	0	0	30	30.869
DATA	1559	10	83	0	0	A_23_P64306	NM_024114	18259	279.203	1.471416e+000	1.475908e+000	28	31	5.957207e+000	0	0	0	0	0	0	-1.25838	0	0	28.1191	30.9246
DATA	1560	10	84	0	0	A_33_P3372288	ENST00000334937	18280.2	279.194	3.456939e+000	1.513119e+000	32	30	5.793064e+000	0	0	0	0	0	0	3.57734	1	0	30	30.8626
DATA	1561	10	85	0	0	A_22_P00022849	ENST00000429317	18301.4	279.027	1.465998e+000	1.470474e+000	24	30	5.674333e+000	0	0	0	0	0	0	-3.0491	0	0	29.1201	30.6135
DATA	1562	10	86	0	0	A_21_P0013758	XM_005274633	18322.6	279.027	1.463555e+000	1.468023e+000	27	31	5.468884e+000	0	0	0	0	0	0	-0.879584	0	0	29.1201	30.7725
DATA	1563	10	87	0	0	A_21_P0000269	NR_002585	18343.8	279.194	8.853283e+000	1.712353e+000	37	31	6.029285e+000	0	0	0	0	0	0	9.20773	1	1	30	30.556
DATA	1564	10	88	0	0	A_21_P0002985	lnc-ROBO2-5:4	18365	279.203	1.459157e+000	1.463612e+000	26	30	6.314459e+000	0	0	0	0	0	0	-1.73049	0	0	28.1191	30.3508
DATA	1565	10	89	0	0	A_33_P3354955	NM_016649	18386	279.203	4.182156e+001	4.430234e+000	72	30	6.239116e+000	0	0	0	0	0	0	43.6159	1	1	28.1191	30.298
DATA	1566	10	90	0	0	A_22_P00012284	lnc-PPP2R2D-3:1	18407.7	278.635	1.781645e+001	2.303393e+000	47	30	5.879671e+000	0	0	0	0	0	0	18.6034	1	1	24.6442	30.4207
DATA	1567	10	91	0	0	A_32_P122240	NM_001270601	18428.5	279.269	5.858733e+001	6.037505e+000	89	30	5.792318e+000	0	0	0	0	0	0	61.2421	1	1	24.4106	30.2328
DATA	1568	10	92	0	0	A_21_P0002257	ENST00000610384	18449.6	279.027	1.452493e+000	1.459548e+000	29	30	5.209989e+000	0	0	0	0	0	0	0.914596	0	0	30	30.3221
DATA	1569	10	93	0	0	A_23_P359655	NM_152437	18470.7	278.881	6.320488e+001	6.485954e+000	91.5	30	5.040050e+000	0	0	0	0	0	0	66.1884	1	1	26.0017	30.4701
DATA	1570	10	94	0	0	A_21_P0010591	TCONS_l2_00000966	18491.9	279.032	2.282958e+002	2.287588e+001	273	30	5.279608e+000	0	0	0	0	0	0	239.252	1	1	27.0811	30.2656
DATA	1571	10	95	0	0	A_21_P0013067	TCONS_l2_00024656	18513	279.203	1.449263e+000	1.453687e+000	27	30	5.430454e+000	0	0	0	0	0	0	-0.333563	0	0	30	29.7886
DATA	1572	10	96	0	0	A_23_P15123	NM_019116	18534.9	279	1.707712e+002	1.713882e+001	198	29	5.538523e+000	0	0	0	0	0	0	179.172	1	1	27.2919	29.4488
DATA	1573	10	97	0	0	A_23_P4387	NM_019016	18555.4	279.027	1.447953e+000	1.452373e+000	28	30	6.028885e+000	0	0	0	0	0	0	-0.587891	0	0	30	29.956
DATA	1574	10	98	0	0	A_21_P0013983	ENST00000437348	18576.5	279	1.447544e+000	1.451963e+000	28	31	6.479009e+000	0	0	0	0	0	0	-0.123296	0	0	30	30.5378
DATA	1575	10	99	0	0	A_21_P0011185	TCONS_l2_00007207	18597.1	279.163	1.772987e+001	2.291493e+000	47	30	6.407641e+000	0	0	0	0	0	0	18.6177	1	1	22.1978	30.627
DATA	1576	10	100	0	0	A_33_P3407643	NM_001145024	18618.8	279	1.447201e+000	1.451619e+000	27	31	6.226503e+000	0	0	0	0	0	0	-0.0631919	0	0	30	30.7449
DATA	1577	10	101	0	0	A_23_P377299	NM_014693	18640	279.203	1.447258e+000	1.456063e+000	29	31	5.880113e+000	0	0	0	0	0	0	1.18603	0	0	30	30.6561
DATA	1578	10	102	0	1	ETG09_205211	ETG09_205211	18661.4	279	1.447487e+000	1.456987e+000	28.5	31	5.823576e+000	0	0	0	0	0	0	1.27645	0	0	29.1201	30.2791
DATA	1579	10	103	0	0	A_19_P00321493	NR_125403	18682.4	279	1.664225e+000	1.461780e+000	30	30	4.912115e+000	0	0	0	0	0	0	1.74688	1	0	29.1201	30.4659
DATA	1580	10	104	0	0	A_23_P356616	NM_145804	18703.4	278.95	1.266558e+001	1.927376e+000	41.5	30	5.560342e+000	0	0	0	0	0	0	13.2899	1	1	26.2212	30.367
DATA	1581	10	105	0	0	A_23_P331479	NM_133471	18724.9	279	1.743560e+003	1.743621e+002	1757	30	5.089204e+000	0	0	0	0	0	0	1828.65	1	1	27.2919	30.6
DATA	1582	10	106	0	0	A_23_P361940	NM_003874	18746.6	278.685	2.062061e+001	2.523316e+000	49	30	5.588124e+000	0	0	0	0	0	0	21.6144	1	1	24.8756	30.8491
DATA	1583	10	107	0	0	A_23_P57199	NM_178311	18767.5	279.019	5.449799e+001	5.640750e+000	86	31	5.585655e+000	0	0	0	0	0	0	57.0878	1	1	25.3321	31.0353
DATA	1584	10	108	0	0	A_24_P19228	NM_138924	18788.4	279	7.292780e+000	1.628718e+000	34	30.5	5.538023e+000	0	0	0	0	0	0	7.63371	1	1	30	30.7946
DATA	1585	10	109	0	0	A_33_P3336103	NM_032862	18809.4	279	6.337161e+000	1.589339e+000	35	30	5.120886e+000	0	0	0	0	0	0	6.62791	1	0	30	30.3943
DATA	1586	10	110	0	0	A_24_P99639	NM_178170	18830.5	279	1.454438e+000	1.458878e+000	27	30	5.215337e+000	0	0	0	0	0	0	-0.0584089	0	0	29.1201	30.5641
DATA	1587	10	111	0	0	A_23_P100220	NM_024939	18852.6	279.275	3.210469e+001	3.527029e+000	61	30	5.827008e+000	0	0	0	0	0	0	33.5114	1	1	24.1747	30.6113
DATA	1588	10	112	0	0	A_24_P226210	NM_153223	18871.7	278.32	5.915999e+001	6.093936e+000	81.5	31	6.163597e+000	0	0	0	0	0	0	61.6915	1	1	17.2609	30.8153
DATA	1589	10	113	0	0	A_23_P57306	NM_005441	18893.4	279.175	2.107472e+001	2.565842e+000	49.5	31	6.358071e+000	0	0	0	0	0	0	21.9503	1	1	25.7804	31.2587
DATA	1590	10	114	0	0	A_21_P0007436	lnc-CD6-1:1	18915.2	279	1.461005e+000	1.465465e+000	26	31	6.307709e+000	0	0	0	0	0	0	-0.403584	0	0	30	31.3203
DATA	1591	10	115	0	0	A_22_P00024702	lnc-FZD4-1:2	18936.4	279	1.462925e+000	1.468449e+000	27	31	6.453486e+000	0	0	0	0	0	0	0.578962	0	0	30	31.152
DATA	1592	10	116	0	1	ERCC-00164_60	DQ516779	18957.4	278.973	1.464930e+000	1.469402e+000	27	30	5.816107e+000	0	0	0	0	0	0	-1.13902	0	0	30	30.351
DATA	1593	10	117	0	0	A_33_P3302320	NR_109755	18978.6	278.973	5.535804e+000	1.572197e+000	32	30	6.107918e+000	0	0	0	0	0	0	5.73478	1	0	29.1201	30.2302
DATA	1594	10	118	0	0	A_33_P3405514	NM_001204811	18999.6	279	1.469221e+000	1.473707e+000	27.5	30	6.236519e+000	0	0	0	0	0	0	-1.06461	0	0	30	30.3472
DATA	1595	10	119	0	0	A_24_P373333	NM_024946	19021.2	278.185	2.448795e+002	2.453239e+001	287	30	6.228201e+000	0	0	0	0	0	0	252.909	1	1	24.4106	30.3646
DATA	1596	10	120	0	0	A_21_P0013302	ENST00000413875	19042	278.797	2.146414e+001	2.606265e+000	52.5	30	6.491709e+000	0	0	0	0	0	0	22.1328	1	1	28.1191	30.569
DATA	1597	10	121	0	1	ERCC-00022_66	DQ855004	19063.4	279	1.476307e+000	1.487152e+000	31	30	6.429470e+000	0	0	0	0	0	0	1.41189	0	0	30	30
DATA	1598	10	122	0	0	A_24_P1054	NM_013432	19085.2	278.161	7.545532e+001	7.689952e+000	106	30	6.202468e+000	0	0	0	0	0	0	77.544	1	1	24.6442	29.8451
DATA	1599	10	123	0	0	A_24_P155617	NM_172370	19105.6	278.973	1.481317e+000	1.485839e+000	27	29	5.880214e+000	0	0	0	0	0	0	-0.442589	0	0	30	29.491
DATA	1600	10	124	0	0	A_23_P202587	NM_018330	19126.2	278.683	3.821367e+001	4.100979e+000	64	30	5.984786e+000	0	0	0	0	0	0	39.1394	1	1	26.4388	30.0121
DATA	1601	10	125	0	0	A_21_P0004348	lnc-SLC9A3-1:1	19148	278.797	1.486536e+000	1.491075e+000	25.5	30	5.711620e+000	0	0	0	0	0	0	-1.41534	0	0	30	29.8845
DATA	1602	10	126	0	0	A_23_P106727	NM_014700	19168.5	278.597	2.526357e+001	2.934872e+000	54	30	5.784629e+000	0	0	0	0	0	0	25.7838	1	1	26.6546	30.2097
DATA	1603	10	127	0	0	A_23_P81441	NM_130848	19190.2	278.806	3.817596e+000	1.544348e+000	31	30	5.931841e+000	0	0	0	0	0	0	3.88899	1	0	30	30.7115
DATA	1604	10	128	0	0	A_23_P31671	NM_006294	19211.7	278.333	2.427350e+003	2.427397e+002	2436	30	6.304132e+000	0	0	0	0	0	0	2468.27	1	1	25.1049	30.7567
DATA	1605	10	129	0	0	A_23_P368067	NM_018833	19232.6	278.973	8.288908e+000	1.715412e+000	36	30	6.151278e+000	0	0	0	0	0	0	8.41335	1	1	30	30.2771
DATA	1606	10	130	0	0	A_21_P0009829	NR_109870	19253.8	278.806	1.499983e+000	1.504562e+000	26	30	5.984347e+000	0	0	0	0	0	0	-1.33948	0	0	28.5237	30.542
DATA	1607	10	131	0	0	A_22_P00006335	lnc-FANCI-1:1	19275.4	278.877	1.619551e+002	1.626550e+001	193	30	5.551026e+000	0	0	0	0	0	0	163.79	1	1	25.7804	30.1825
DATA	1608	10	132	0	0	A_33_P3413895	NR_003261	19296	278.797	1.505324e+000	1.509920e+000	25	30	5.448425e+000	0	0	0	0	0	0	-2.40778	0	0	30	30.0247
DATA	1609	10	133	0	0	A_33_P3755633	DA515661	19317.8	278.783	2.419732e+001	2.853628e+000	50	30	5.575530e+000	0	0	0	0	0	0	24.3855	1	1	22.4545	30.5303
DATA	1610	10	134	0	0	A_21_P0014709	NR_047570	19338.5	278.676	5.728743e+001	5.925726e+000	85	30	5.519809e+000	0	0	0	0	0	0	57.6366	1	1	27.0811	30.8582
DATA	1611	10	135	0	0	A_21_P0005417	NR_110159	19359.5	278.676	2.279099e+000	1.534714e+000	29	30	5.654051e+000	0	0	0	0	0	0	2.28917	1	0	30	30.6304
DATA	1612	10	136	0	0	A_33_P3368339	NM_001045477	19381.1	278.321	2.587925e+002	2.592386e+001	278	30	5.400440e+000	0	0	0	0	0	0	259.511	1	1	25.3321	30.3295
DATA	1613	10	137	0	0	A_24_P740705	NM_194326	19402.1	278.42	1.228862e+002	1.238258e+001	151	30	5.084721e+000	0	0	0	0	0	0	123.034	1	1	23.9365	30.4054
DATA	1614	10	138	0	0	A_33_P3374221	AK127740	19423	278.5	6.373029e+000	1.652698e+000	34	30	5.521102e+000	0	0	0	0	0	0	6.37105	1	0	30	30.3118
DATA	1615	10	139	0	0	A_23_P413788	NM_173540	19444.8	278.729	1.385991e+002	1.394379e+001	167	30	5.319902e+000	0	0	0	0	0	0	138.346	1	1	25.7804	30.2803
DATA	1616	10	140	0	0	A_22_P00023582	ENST00000422118	19465.4	278.586	1.524572e+000	1.535994e+000	30	30	5.462430e+000	0	0	0	0	0	0	1.43574	0	0	30	30.6357
DATA	1617	10	141	0	0	A_21_P0011168	NR_026756	19486.5	278.676	3.460327e+000	1.569832e+000	30	30.5	5.801435e+000	0	0	0	0	0	0	3.44493	1	0	30	30.5468
DATA	1618	10	142	0	0	A_33_P3280981	THC2612433	19507.6	278.586	1.528380e+000	1.537940e+000	29	30	5.882093e+000	0	0	0	0	0	0	1.21911	0	0	30	30.4041
DATA	1619	10	143	0	0	A_22_P00003131	lnc-C9orf139-1:1	19529.4	278.491	3.534872e+001	3.853680e+000	61	30	6.046813e+000	0	0	0	0	0	0	35.11	1	1	25.3321	30.4894
DATA	1620	10	144	0	0	A_33_P3292864	AK090448	19550.7	278.286	6.459222e+001	6.639403e+000	90	30.5	6.323259e+000	0	0	0	0	0	0	64.0934	1	1	24.8756	30.7063
DATA	1621	10	145	0	0	A_22_P00001285	lnc-ANKS1A-1:1	19571	278.5	1.532932e+000	1.538464e+000	26.5	30	6.313556e+000	0	0	0	0	0	0	0.507483	0	0	30	30.4517
DATA	1622	10	146	0	0	A_33_P3555009	NR_125345	19593	278.3	3.866443e+002	3.869504e+001	404.5	30	6.075452e+000	0	0	0	0	0	0	383.033	1	1	26.2212	30.1858
DATA	1623	10	147	0	0	A_33_P3376493	NM_000686	19613.5	278.676	1.535104e+000	1.539790e+000	26	30	5.101481e+000	0	0	0	0	0	0	-1.07681	0	0	30	29.6374
DATA	1624	10	148	0	0	A_22_P00017934	lnc-ZFP90-2:1	19634.6	278.586	1.535823e+000	1.546442e+000	30	29	4.953448e+000	0	0	0	0	0	0	1.33895	0	0	30	29.5544
DATA	1625	10	149	0	0	A_21_P0014878	AI432163	19655.8	278.5	3.092365e+000	1.571725e+000	29	30	5.448073e+000	0	0	0	0	0	0	3.05906	1	0	30	29.9041
DATA	1626	10	150	0	0	A_23_P48121	NM_024551	19677.6	278.611	3.505091e+001	3.829003e+000	60	30	5.222394e+000	0	0	0	0	0	0	34.6668	1	1	24.4106	30.3978
DATA	1627	10	151	0	0	A_33_P3301410	NM_019037	19698.7	278.286	1.106556e+002	1.117237e+001	135	30	5.838499e+000	0	0	0	0	0	0	109.449	1	1	24.8756	30.609
DATA	1628	10	152	0	0	A_24_P45005	NM_024663	19719.8	278.349	8.543753e+002	8.545143e+001	862	30	5.974066e+000	0	0	0	0	0	0	845.208	1	1	26.4388	30.5795
DATA	1629	10	153	0	0	A_23_P306346	NM_152420	19740.4	278.586	1.535760e+000	1.540448e+000	27	31	6.056542e+000	0	0	0	0	0	0	-0.369284	0	0	27.501	30.8276
DATA	1630	10	154	0	0	A_33_P3217009	NR_036484	19761.7	278.5	1.533599e+001	2.173044e+000	41.5	31	5.793124e+000	0	0	0	0	0	0	15.1852	1	1	30	31.1469
DATA	1631	10	155	0	0	A_21_P0013833	TCONS_l2_00030611	19783.6	278.706	3.068980e+001	3.432957e+000	58.5	31	5.850380e+000	0	0	0	0	0	0	30.4114	1	1	24.1747	31.3214
DATA	1632	10	156	0	0	A_21_P0011740	XR_243988	19804.5	278.405	1.861189e+001	2.413631e+000	45	31	6.369117e+000	0	0	0	0	0	0	18.4624	1	1	22.4545	31.439
DATA	1633	10	157	0	0	A_33_P3325753	NM_001039141	19825	278.5	8.439452e+000	1.751657e+000	35	30.5	6.748961e+000	0	0	0	0	0	0	8.3815	1	1	30	30.916
DATA	1634	10	158	0	0	A_23_P133536	NM_144647	19846.3	278.5	1.528017e+000	1.534229e+000	27	30	6.933293e+000	0	0	0	0	0	0	0.685021	0	0	30	30.8051
DATA	1635	10	159	0	0	A_21_P0007488	NR_120468	19867.3	278.5	2.854542e+000	1.556472e+000	30	30	6.615893e+000	0	0	0	0	0	0	2.84397	1	0	30	30.3287
DATA	1636	10	160	0	1	ERCC-00160_243	ERCC-00160_243	19888.6	278.414	1.522348e+000	1.531594e+000	27	29	5.946455e+000	0	0	0	0	0	0	1.18388	0	0	30	29.9048
DATA	1637	10	161	0	0	A_33_P3286157	NM_003327	19909.7	278.5	8.610424e+002	8.611772e+001	880	29	5.408447e+000	0	0	0	0	0	0	861.499	1	1	27.0811	29.2211
DATA	1638	10	162	0	0	A_23_P76799	NM_013448	19931.9	278.373	9.704189e+001	9.822431e+000	125	28	5.680613e+000	0	0	0	0	0	0	97.3552	1	1	24.1747	28.0508
DATA	1639	10	163	0	0	A_24_P273489	NM_207372	19952	278.5	1.510834e+000	1.515447e+000	25.5	27	5.475057e+000	0	0	0	0	0	0	-0.347292	0	0	30	27.6884
DATA	1640	10	164	0	0	A_33_P3301884	NR_026670	19973.2	278.478	1.506077e+000	1.510675e+000	24.5	27	5.463074e+000	0	0	0	0	0	0	-2.23171	0	0	30	27.2396
DATA	1641	11	1	0	0	A_22_P00016358	NR_038441	16513.2	286.478	1.703870e+000	1.709071e+000	25	27	5.260618e+000	0	0	0	0	0	0	-1.35424	0	0	30	27.4066
DATA	1642	11	2	0	0	A_33_P3276450	NM_198572	16534.5	286.324	2.164742e+000	1.734106e+000	30	28	5.582664e+000	0	0	0	0	0	0	1.91797	1	0	30	28.1275
DATA	1643	11	3	0	0	A_21_P0000415	NR_003211	16555.5	286.324	1.725902e+000	1.731171e+000	28.5	30	6.813865e+000	0	0	0	0	0	0	-0.0495723	0	0	27.0811	30.7664
DATA	1644	11	4	0	0	A_21_P0013242	TCONS_l2_00026028	16576.7	286.391	1.735851e+000	1.741156e+000	27	32	6.743371e+000	0	0	0	0	0	0	0.0394603	0	0	30	32.687
DATA	1645	11	5	0	0	A_23_P151075	NM_001175	16597.8	286.5	8.534102e+003	8.534120e+002	7124	33	6.506036e+000	0	0	0	0	0	0	7432.38	1	1	25.7804	32.7391
DATA	1646	11	6	0	0	A_21_P0007883	lnc-BEST3-1:8	16619	286.5	2.404853e+000	1.775182e+000	28.5	32	6.401417e+000	0	0	0	0	0	0	2.08434	1	0	30	32.3426
DATA	1647	11	7	0	0	A_33_P3227696	ENST00000564704	16640.2	286.194	1.761012e+000	1.766388e+000	25	32	6.234312e+000	0	0	0	0	0	0	-1.70616	0	0	28.5237	32.2639
DATA	1648	11	8	0	0	A_22_P00021061	NR_126463	16661.4	286.027	1.992830e+000	1.784469e+000	30	31	5.737077e+000	0	0	0	0	0	0	1.71312	1	0	30	31.0931
DATA	1649	11	9	0	0	A_22_P00011315	NM_012213	16682.6	286.027	2.106884e+000	1.791986e+000	28	30	6.136320e+000	0	0	0	0	0	0	1.8048	1	0	30	30.6787
DATA	1650	11	10	0	0	A_33_P3252279	A_33_P3252279	16703.7	286.1	3.796704e+000	1.825076e+000	31	30	6.006995e+000	0	0	0	0	0	0	3.24215	1	0	30	30.7413
DATA	1651	11	11	0	0	A_22_P00008693	lnc-KIAA1147-3:1	16725	286.203	3.623970e+000	1.826422e+000	30.5	30	5.999873e+000	0	0	0	0	0	0	3.08607	1	0	30	30.6409
DATA	1652	11	12	0	0	A_21_P0014882	A_21_P0014882	16746	286.203	2.628313e+000	1.813447e+000	29	30	6.020753e+000	0	0	0	0	0	0	2.23297	1	0	30	30.5388
DATA	1653	11	13	0	0	A_22_P00020814	ENST00000527727	16767.2	286.194	1.792414e+000	1.798627e+000	26	30	5.966738e+000	0	0	0	0	0	0	0.437784	0	0	30	30.3321
DATA	1654	11	14	0	0	A_21_P0007717	lnc-GRIP1-1:2	16788.4	286.027	1.795310e+000	1.802059e+000	27.5	30	6.051597e+000	0	0	0	0	0	0	0.572241	0	0	29.1201	30.8016
DATA	1655	11	15	0	0	A_24_P42501	NM_001037171	16808.6	286.286	4.086109e+001	4.466271e+000	61	30	5.765118e+000	0	0	0	0	0	0	34.5448	1	1	25.1049	30.9878
DATA	1656	11	16	0	0	A_21_P0009437	lnc-ADCYAP1-1:1	16830.6	286	1.799387e+000	1.804881e+000	26	30	5.397846e+000	0	0	0	0	0	0	-0.89075	0	0	30	30.3548
DATA	1657	11	17	0	0	A_21_P0007975	ENST00000413124	16851.8	286.194	1.800642e+000	1.811940e+000	28	30	5.925766e+000	0	0	0	0	0	0	1.22275	0	0	30	30.692
DATA	1658	11	18	0	0	A_23_P409449	NM_005421	16873	286.203	1.801288e+000	1.806787e+000	28	31	6.239296e+000	0	0	0	0	0	0	-0.240294	0	0	30	31.1049
DATA	1659	11	19	0	0	A_23_P46396	NM_021190	16894.6	285.985	1.799416e+001	2.550010e+000	43	31	6.253074e+000	0	0	0	0	0	0	15.1815	1	1	27.501	31.3593
DATA	1660	11	20	0	0	A_23_P500333	NM_001009955	16915.1	286.764	5.366157e+001	5.662129e+000	70	31	6.456272e+000	0	0	0	0	0	0	45.2777	1	1	25.1049	32
DATA	1661	11	21	0	0	A_21_P0001714	lnc-KIAA1383-1:1	16936.5	286	1.800075e+000	1.805911e+000	28	31	6.260145e+000	0	0	0	0	0	0	0.296094	0	0	29.1201	31.5019
DATA	1662	11	22	0	0	A_22_P00008069	ENST00000419826	16957.6	286	1.798735e+000	1.804948e+000	28	32	5.780556e+000	0	0	0	0	0	0	0.431235	0	0	29.1201	31.8907
DATA	1663	11	23	0	0	A_19_P00807545	ENST00000609513	16978.6	286	1.829430e+000	1.811708e+000	30	32	5.672929e+000	0	0	0	0	0	0	1.54723	1	0	30	31.9048
DATA	1664	11	24	0	0	A_23_P45059	NM_001380	17000	286.203	1.794775e+000	1.800939e+000	28	31	5.785769e+000	0	0	0	0	0	0	0.420569	0	0	28.1191	31.4353
DATA	1665	11	25	0	0	A_33_P3364263	NM_030915	17022.1	286.2	1.667421e+001	2.451796e+000	43	31	5.776485e+000	0	0	0	0	0	0	14.1409	1	1	22.1978	31.264
DATA	1666	11	26	0	0	A_23_P251974	ENST00000361625	17042.4	286	1.789099e+000	1.794561e+000	27	31	5.711896e+000	0	0	0	0	0	0	-0.833438	0	0	30	31.332
DATA	1667	11	27	0	0	A_23_P218706	NM_024325	17063.5	286	4.223227e+000	1.840303e+000	29	30	5.146758e+000	0	0	0	0	0	0	3.59421	1	0	30	30.3665
DATA	1668	11	28	0	0	A_21_P0007979	ENST00000432770	17084.6	286	2.232270e+000	1.801357e+000	29	30	4.994904e+000	0	0	0	0	0	0	1.90374	1	0	30	30.3361
DATA	1669	11	29	0	0	A_33_P3253792	NM_203407	17105.6	286	1.778028e+000	1.787436e+000	27.5	30	5.294272e+000	0	0	0	0	0	0	1.01887	0	0	29.1201	30.4094
DATA	1670	11	30	0	0	A_33_P3294449	NM_001017977	17126.8	286	3.272325e+001	3.724687e+000	56.5	30	5.324724e+000	0	0	0	0	0	0	28.0387	1	1	28.1191	30.4032
DATA	1671	11	31	0	0	A_21_P0013724	NR_121564	17148.2	286	1.769014e+000	1.774710e+000	27	30	5.478728e+000	0	0	0	0	0	0	0.278038	0	0	30	30.583
DATA	1672	11	32	0	0	A_21_P0003108	lnc-AZI2-1:1	17169.4	286	1.764110e+000	1.769534e+000	27	31	5.501486e+000	0	0	0	0	0	0	0.0995215	0	0	29.1201	30.8381
DATA	1673	11	33	0	0	A_33_P3373985	ENST00000414130	17190.5	286	1.147329e+001	2.104585e+000	37.5	30	5.937179e+000	0	0	0	0	0	0	9.91299	1	1	29.1201	30.5304
DATA	1674	11	34	0	0	A_33_P3403418	NM_001903	17211.6	286	2.025280e+001	2.682484e+000	44	30	5.913227e+000	0	0	0	0	0	0	17.5521	1	1	29.1201	30.5287
DATA	1675	11	35	0	0	A_33_P3254048	THC2496216	17232.6	286	1.748070e+000	1.755599e+000	29	30	6.026079e+000	0	0	0	0	0	0	0.762654	0	0	29.1201	30.5758
DATA	1676	11	36	0	0	A_23_P120860	NM_003634	17254	285.918	3.475663e+001	3.890261e+000	59	31	5.785087e+000	0	0	0	0	0	0	30.3187	1	1	22.9591	30.9737
DATA	1677	11	37	0	0	A_23_P129433	NM_004594	17276.3	285.632	1.897090e+001	2.575029e+000	43	31	5.757210e+000	0	0	0	0	0	0	16.6087	1	1	20.591	31.0115
DATA	1678	11	38	0	0	A_33_P3225298	NM_001287258	17297	286.343	3.852881e+001	4.225615e+000	60	31	5.736238e+000	0	0	0	0	0	0	33.8471	1	1	27.2919	30.9818
DATA	1679	11	39	0	0	A_22_P00018453	lnc-TMCO1-1:1	17317.4	285.973	1.723897e+000	1.729181e+000	28	31	5.356531e+000	0	0	0	0	0	0	0.0756008	0	0	30	30.7127
DATA	1680	11	40	0	0	A_22_P00004648	NR_104664	17338.6	285.973	1.717513e+000	1.727292e+000	29.5	31	5.871125e+000	0	0	0	0	0	0	1.10689	0	0	30	30.3089
DATA	1681	11	41	0	0	A_21_P0004526	lnc-PRR16-1:2	17359.6	286	1.711036e+000	1.720003e+000	29	30	5.819717e+000	0	0	0	0	0	0	1.0073	0	0	30	30.187
DATA	1682	11	42	0	0	A_23_P55649	NM_001462	17380.9	286.034	8.326227e+001	8.499926e+000	101	30	6.059887e+000	0	0	0	0	0	0	74.2433	1	1	26.2212	30.6312
DATA	1683	11	43	0	0	A_23_P140256	NM_000270	17402.1	285.733	2.153557e+003	2.153625e+002	1880	30	6.039054e+000	0	0	0	0	0	0	1927.87	1	1	26.4388	30.3494
DATA	1684	11	44	0	0	A_22_P00014850	ENST00000607654	17423.4	286	1.251224e+001	2.107636e+000	38.5	30	6.126902e+000	0	0	0	0	0	0	11.246	1	1	29.1201	30.8492
DATA	1685	11	45	0	0	A_21_P0009363	lnc-BTBD17-4:2	17444.4	285.973	1.684089e+000	1.690039e+000	27	31	6.373873e+000	0	0	0	0	0	0	0.47171	0	0	30	31.1296
DATA	1686	11	46	0	0	A_24_P405054	NM_001114600	17465.8	285.525	9.944910e+001	1.008619e+001	117	31	6.281809e+000	0	0	0	0	0	0	90.1172	1	1	25.7804	31.0266
DATA	1687	11	47	0	0	A_33_P3267208	NM_022048	17486.6	286	1.046602e+001	1.975489e+000	36	31	6.242352e+000	0	0	0	0	0	0	9.52241	1	1	30	30.9608
DATA	1688	11	48	0	0	A_22_P00024092	NM_153811	17508	285.797	5.053574e+000	1.743303e+000	32	30	5.913309e+000	0	0	0	0	0	0	4.61728	1	0	30	30.7244
DATA	1689	11	49	0	0	A_22_P00015810	ENST00000442389	17529	285.797	1.656494e+000	1.661551e+000	28	30	5.901617e+000	0	0	0	0	0	0	-0.106151	0	0	30	30.4274
DATA	1690	11	50	0	0	A_32_P144920	NM_015509	17550.3	285.889	1.685016e+001	2.361530e+000	41	30	5.800043e+000	0	0	0	0	0	0	15.5247	1	1	25.1049	30.492
DATA	1691	11	51	0	0	A_33_P3417195	NM_203425	17571.4	285.973	1.642617e+000	1.650845e+000	27	30	5.889415e+000	0	0	0	0	0	0	0.952501	0	0	30	30.4764
DATA	1692	11	52	0	0	A_33_P3539223	NM_032818	17592.6	285.973	7.739000e+000	1.814090e+000	36	30	5.832630e+000	0	0	0	0	0	0	7.19031	1	0	30	30.8185
DATA	1693	11	53	0	0	A_22_P00021471	lnc-KRT18-1:1	17613.6	286	1.628913e+000	1.633886e+000	26	31	6.079628e+000	0	0	0	0	0	0	-1.39924	0	0	30	31.082
DATA	1694	11	54	0	0	A_22_P00023283	NR_110819	17634.8	285.806	1.082309e+001	1.954146e+000	38	29.5	6.084704e+000	0	0	0	0	0	0	10.1403	1	1	30	29.814
DATA	1695	11	55	0	0	A_23_P78571	NM_144613	17656.6	285.295	3.847085e+001	4.174288e+000	64	30	6.132203e+000	0	0	0	0	0	0	36.1992	1	1	22.7082	29.75
DATA	1696	11	56	0	0	A_24_P65121	NM_001288615	17677.2	285.806	1.608606e+000	1.613517e+000	26	31	5.503177e+000	0	0	0	0	0	0	-0.459862	0	0	30	30.3834
DATA	1697	11	57	0	0	A_33_P3269423	NM_207440	17698.4	285.873	1.905850e+000	1.618125e+000	30	30.5	5.614613e+000	0	0	0	0	0	0	1.80805	1	0	30	30.2873
DATA	1698	11	58	0	0	A_33_P3351279	NM_004767	17719.5	285.368	3.887417e+001	4.203928e+000	64	30.5	5.841108e+000	0	0	0	0	0	0	37.0303	1	1	25.3321	30.7218
DATA	1699	11	59	0	0	A_21_P0006156	lnc-RORB-2:3	17740.6	285.873	1.588960e+000	1.593812e+000	28	31	5.532708e+000	0	0	0	0	0	0	0.0165567	0	0	28.5237	30.7115
DATA	1700	11	60	0	0	A_32_P158302	NR_024412	17761.8	285.522	2.804372e+001	3.222488e+000	54.5	30	5.897692e+000	0	0	0	0	0	0	26.9303	1	1	27.0811	30.7352
DATA	1701	11	61	0	0	A_24_P280873	ENST00000433151	17782.4	285.333	1.156979e+001	1.959369e+000	36	31	6.064983e+000	0	0	0	0	0	0	11.1535	1	1	21.6755	31.061
DATA	1702	11	62	0	0	A_21_P0000910	lnc-MIB2-1:5	17804	285.34	3.856556e+001	4.165753e+000	63	31	5.932322e+000	0	0	0	0	0	0	37.3278	1	1	22.9591	31.1142
DATA	1703	11	63	0	0	A_33_P3216288	AK309023	17825.3	285.609	3.501706e+000	1.607422e+000	30	31	5.808888e+000	0	0	0	0	0	0	3.40258	1	0	30	30.4904
DATA	1704	11	64	0	0	A_23_P112596	NM_001123	17845.9	285.638	3.738840e+001	4.052401e+000	64.5	31	5.679975e+000	0	0	0	0	0	0	36.4647	1	1	25.7804	30.5697
DATA	1705	11	65	0	0	A_23_P425197	NM_144701	17867.5	285.676	1.552296e+000	1.557035e+000	27	31	5.784504e+000	0	0	0	0	0	0	-0.501102	0	0	30	30.8474
DATA	1706	11	66	0	0	A_22_P00020268	ENST00000518420	17889	285.837	3.248667e+001	3.600018e+000	59	31	6.000196e+000	0	0	0	0	0	0	31.925	1	1	22.9591	30.6512
DATA	1707	11	67	0	0	A_23_P120316	NM_006636	17909.9	285.397	8.800261e+001	8.934978e+000	109	30	5.488929e+000	0	0	0	0	0	0	86.7894	1	1	25.7804	30.276
DATA	1708	11	68	0	0	A_23_P102117	NM_025216	17931	285.5	1.030814e+001	1.853376e+000	36.5	30	5.558995e+000	0	0	0	0	0	0	10.202	1	1	26.2212	30.1496
DATA	1709	11	69	0	0	A_23_P120883	NM_002133	17952.3	285.475	5.263524e+002	5.265761e+001	541	30	5.567501e+000	0	0	0	0	0	0	522.745	1	1	25.7804	30.0541
DATA	1710	11	70	0	0	A_21_P0007340	NR_120528	17973.4	285.586	1.525100e+000	1.534444e+000	29	30	5.737865e+000	0	0	0	0	0	0	1.19444	0	0	30	30.123
DATA	1711	11	71	0	0	A_21_P0000307	NR_002951	17994.7	285.385	4.154799e+001	4.425730e+000	69	30	5.866625e+000	0	0	0	0	0	0	41.5398	1	1	24.6442	30.5333
DATA	1712	11	72	0	0	A_22_P00015091	NR_040082	18015.8	285.522	1.515224e+000	1.520110e+000	28	30	5.804865e+000	0	0	0	0	0	0	0.281764	0	0	30	30.4217
DATA	1713	11	73	0	0	A_33_P3413726	ENST00000565828	18037	285.5	1.510507e+000	1.515277e+000	28	30	5.641277e+000	0	0	0	0	0	0	0.220639	0	0	30	30.4052
DATA	1714	11	74	0	0	A_32_P33114	NM_175737	18058	285.5	1.505994e+000	1.510591e+000	25	30	5.532528e+000	0	0	0	0	0	0	-3.28668	0	0	30	30.3849
DATA	1715	11	75	0	0	A_33_P3412143	NM_001080521	18079.2	285.522	1.501590e+000	1.506174e+000	27	30	5.665713e+000	0	0	0	0	0	0	-0.469254	0	0	30	30.8267
DATA	1716	11	76	0	0	A_19_P00325810	NR_027005	18100.4	285.586	7.720553e+001	7.865285e+000	104	30.5	5.445531e+000	0	0	0	0	0	0	78.3611	1	1	27.501	31.1015
DATA	1717	11	77	0	0	A_23_P73835	NM_019556	18121.6	285.586	5.083499e+000	1.581755e+000	31	31	5.684619e+000	0	0	0	0	0	0	5.17365	1	0	30	30.9459
DATA	1718	11	78	0	0	A_21_P0009945	lnc-SSTR4-5:1	18142.7	285.5	1.489400e+000	1.493960e+000	27	30	5.761313e+000	0	0	0	0	0	0	0.0636057	0	0	27.0811	31.0426
DATA	1719	11	79	0	0	A_21_P0005931	lnc-PPP3CC-1:3	18164	285.5	1.485645e+000	1.490181e+000	27	30	5.483941e+000	0	0	0	0	0	0	-0.928366	0	0	26.2212	30.8826
DATA	1720	11	80	0	0	A_23_P103070	NM_003405	18185.2	285.393	1.202318e+002	1.211473e+001	148	31	5.587193e+000	0	0	0	0	0	0	123.289	1	1	25.1049	31
DATA	1721	11	81	0	0	A_23_P113005	NM_004428	18207	285.3	6.025015e+002	6.026840e+001	640	31	5.489935e+000	0	0	0	0	0	0	619.276	1	1	26.2212	31.0963
DATA	1722	11	82	0	0	A_23_P145606	NM_001006630	18227.3	285.5	1.475499e+000	1.480003e+000	27	31	5.820661e+000	0	0	0	0	0	0	-0.429072	0	0	30	30.9925
DATA	1723	11	83	0	0	A_23_P102404	NM_006429	18248.9	285.271	3.206160e+002	3.209559e+001	341	30	6.186033e+000	0	0	0	0	0	0	330.93	1	1	26.0017	30.9245
DATA	1724	11	84	0	0	A_22_P00004048	ENST00000414965	18269.7	285.5	3.732891e+000	1.520577e+000	32	31	5.877848e+000	0	0	0	0	0	0	3.86042	1	0	30	31.0973
DATA	1725	11	85	0	0	A_33_P3257861	NM_001134707	18291	285.5	3.230928e+001	3.550164e+000	62	30	5.825323e+000	0	0	0	0	0	0	33.4751	1	1	26.2212	30.7519
DATA	1726	11	86	0	0	A_23_P335039	NM_133474	18312.2	285.37	3.547471e+001	3.839516e+000	67	31	5.427174e+000	0	0	0	0	0	0	36.818	1	1	22.7082	30.6693
DATA	1727	11	87	0	0	A_23_P122001	NM_002439	18333	285.245	6.068479e+001	6.243153e+000	89.5	31	5.809323e+000	0	0	0	0	0	0	63.0824	1	1	24.6442	30.8534
DATA	1728	11	88	0	0	A_33_P3412463	NM_001193434	18354.3	285.5	1.459794e+000	1.470069e+000	29	31	6.221355e+000	0	0	0	0	0	0	1.36034	0	0	27.0811	30.6732
DATA	1729	11	89	0	1	ERCC-00009_60	DQ668364	18375.5	285.5	1.457781e+000	1.462231e+000	27	30	6.463907e+000	0	0	0	0	0	0	-0.638619	0	0	27.9146	30.4659
DATA	1730	11	90	0	0	A_23_P212792	NM_025009	18396.9	285.361	3.756050e+001	4.029966e+000	66.5	30	5.887567e+000	0	0	0	0	0	0	39.2072	1	1	26.0017	30.2214
DATA	1731	11	91	0	0	A_22_P00004879	lnc-CYS1-2:2	18417.9	285.211	1.789023e+001	2.308357e+000	47	30	5.869926e+000	0	0	0	0	0	0	18.6956	1	1	25.3321	30.4964
DATA	1732	11	92	0	0	A_22_P00008882	NR_120368	18439	285.5	1.452793e+000	1.457229e+000	27	30	5.400117e+000	0	0	0	0	0	0	-0.67307	0	0	30	30.3591
DATA	1733	11	93	0	0	A_24_P191588	NM_000688	18460.5	285.491	2.596224e+001	2.976573e+000	56	30	4.968159e+000	0	0	0	0	0	0	27.1841	1	1	24.4106	30.4378
DATA	1734	11	94	0	0	A_24_P944320	NM_213605	18481.3	285.5	5.445133e+000	1.553323e+000	32	30	5.156718e+000	0	0	0	0	0	0	5.70583	1	0	30	30.2636
DATA	1735	11	95	0	1	ERCC-00042_60	DQ516783	18502.5	285.324	1.449359e+000	1.453783e+000	26	30	5.278715e+000	0	0	0	0	0	0	-1.52128	0	0	30	30.1506
DATA	1736	11	96	0	0	A_32_P108107	NM_153323	18523.6	285.414	1.448545e+000	1.452967e+000	26.5	29	5.242151e+000	0	0	0	0	0	0	-0.617532	0	0	30	29.428
DATA	1737	11	97	0	0	A_24_P920646	BC035714	18544.8	285.478	1.447897e+000	1.452317e+000	27	30	5.780098e+000	0	0	0	0	0	0	-0.443375	0	0	27.0811	29.8775
DATA	1738	11	98	0	0	A_22_P00008841	ENST00000426811	18566	285.5	1.447415e+000	1.451833e+000	25	31	6.525487e+000	0	0	0	0	0	0	-2.60239	0	0	30	30.561
DATA	1739	11	99	0	0	A_33_P3620087	XR_159044	18587	285.5	1.447100e+000	1.451518e+000	27.5	30	6.530010e+000	0	0	0	0	0	0	-1.78726	0	0	30	30.6721
DATA	1740	11	100	0	0	A_23_P105619	NM_138341	18608.1	285.098	2.858383e+001	3.205754e+000	56	30.5	6.325295e+000	0	0	0	0	0	0	30.022	1	1	23.696	30.7317
DATA	1741	11	101	0	0	A_22_P00012650	lnc-PXDN-3:1	18630.1	285.618	5.800438e+001	5.979258e+000	86	31	6.108170e+000	0	0	0	0	0	0	60.9236	1	1	25.3321	30.754
DATA	1742	11	102	0	0	A_22_P00005105	lnc-DHRS2-2:1	18650.5	285.324	2.197763e+000	1.468074e+000	28.5	31	5.729807e+000	0	0	0	0	0	0	2.3081	1	0	30	30.9373
DATA	1743	11	103	0	0	A_23_P29124	NM_000407	18672.3	285.278	1.361146e+003	1.361223e+002	1435	31	5.109055e+000	0	0	0	0	0	0	1429.16	1	1	24.8756	30.5097
DATA	1744	11	104	0	0	A_33_P3330079	XR_110532	18693.4	285.592	2.762871e+001	3.121325e+000	56	30	5.123232e+000	0	0	0	0	0	0	29.0002	1	1	24.1747	30.3946
DATA	1745	11	105	0	0	A_22_P00008291	lnc-ITGA11-1:1	18714	285.5	1.448494e+000	1.452916e+000	27	31	5.056522e+000	0	0	0	0	0	0	-0.541245	0	0	30	30.6528
DATA	1746	11	106	0	0	A_33_P3279431	NM_001007024	18735.3	285.391	7.996595e+000	1.659113e+000	36.5	31	5.542135e+000	0	0	0	0	0	0	8.38562	1	1	30	30.7159
DATA	1747	11	107	0	0	A_24_P134789	NM_181688	18757.3	284.94	3.978865e+001	4.236429e+000	70	30	5.603018e+000	0	0	0	0	0	0	41.6971	1	1	23.4529	30.6962
DATA	1748	11	108	0	0	A_21_P0010263	lnc-ADARB1-3:6	18777.5	285.324	3.567934e+000	1.498712e+000	30.5	31	5.406225e+000	0	0	0	0	0	0	3.73653	1	0	27.0811	30.9769
DATA	1749	11	109	0	0	A_23_P382188	NM_001013841	18798.8	285.194	3.617110e+000	1.501041e+000	31	30	5.222350e+000	0	0	0	0	0	0	3.78495	1	0	30	30.6552
DATA	1750	11	110	0	0	A_22_P00002220	ENST00000568571	18820.6	284.327	9.501045e+001	9.612290e+000	129	30	5.571019e+000	0	0	0	0	0	0	99.3262	1	1	24.4106	30.875
DATA	1751	11	111	0	0	A_23_P390726	NM_144725	18841	285.203	1.455098e+000	1.465040e+000	29	30	5.655932e+000	0	0	0	0	0	0	1.32457	0	0	30	30.8138
DATA	1752	11	112	0	0	A_22_P00006795	NR_109873	18862.2	285.194	1.456653e+000	1.461100e+000	26	31	6.013821e+000	0	0	0	0	0	0	-2.90448	0	0	28.5237	30.8604
DATA	1753	11	113	0	0	A_22_P00025153	ENST00000583122	18883.4	285.027	4.275026e+000	1.523970e+000	31.5	31	6.115430e+000	0	0	0	0	0	0	4.45513	1	0	30	31.0791
DATA	1754	11	114	0	0	A_21_P0004011	ENST00000515556	18904.6	285.027	1.460107e+000	1.464565e+000	28	31	6.232023e+000	0	0	0	0	0	0	-0.0820844	0	0	30	31.2967
DATA	1755	11	115	0	0	A_23_P31218	NR_026865	18925.6	285	1.461988e+000	1.466451e+000	26	31	6.139684e+000	0	0	0	0	0	0	-2.03629	0	0	30	31.155
DATA	1756	11	116	0	0	A_21_P0004492	lnc-BASP1-3:8	18947	285.203	1.464003e+000	1.468473e+000	26	30	6.138202e+000	0	0	0	0	0	0	-2.42625	0	0	30	30.8057
DATA	1757	11	117	0	0	A_33_P3390327	NM_001005183	18968	285.203	1.466079e+000	1.470555e+000	26	30	6.019367e+000	0	0	0	0	0	0	-0.895845	0	0	30	30.3654
DATA	1758	11	118	0	0	A_21_P0008910	lnc-ACSM5-2:1	18989.2	285.194	1.468267e+000	1.472749e+000	28	30	6.236517e+000	0	0	0	0	0	0	-0.261791	0	0	30	30.0899
DATA	1759	11	119	0	0	A_33_P3233906	NM_005855	19011.3	284.985	1.403035e+001	2.035800e+000	41	30	6.224663e+000	0	0	0	0	0	0	14.4991	1	1	27.2919	30.5904
DATA	1760	11	120	0	1	ERCC-00002_129	DQ459430	19031.6	285.027	7.224201e+000	1.644549e+000	33.5	30	6.610030e+000	0	0	0	1	0	0	7.45415	1	0	29.1201	30.8901
DATA	1761	11	121	0	0	A_21_P0002348	lnc-SMARCAL1-2:3	19052.6	285	1.475292e+000	1.480801e+000	27.5	30	6.436192e+000	0	0	0	0	0	0	0.56204	0	0	30	30.3719
DATA	1762	11	122	0	0	A_23_P120588	NM_130794	19074	285.203	1.477813e+000	1.482324e+000	24	30	6.192086e+000	0	0	0	0	0	0	-3.05438	0	0	30	29.8097
DATA	1763	11	123	0	0	A_21_P0001894	ENST00000451464	19095	285.203	1.480342e+000	1.484861e+000	28	30	6.135823e+000	0	0	0	0	0	0	-0.345836	0	0	30	30.0247
DATA	1764	11	124	0	0	A_22_P00016119	lnc-TIFA-1:1	19116.4	285	1.482959e+000	1.487486e+000	26	29	6.211905e+000	0	0	0	0	0	0	-1.10209	0	0	30	29.8288
DATA	1765	11	125	0	0	A_22_P00019724	ENST00000456537	19137.4	285	2.854557e+000	1.517213e+000	30	30	5.872640e+000	0	0	0	0	0	0	2.92024	1	0	30	30.0195
DATA	1766	11	126	0	0	A_22_P00022532	ENST00000580258	19158.5	285	1.488259e+000	1.492803e+000	25	30	5.682992e+000	0	0	0	0	0	0	-1.97024	0	0	29.1201	30.0565
DATA	1767	11	127	0	0	A_23_P142250	NM_014270	19179.6	285	1.490964e+000	1.495516e+000	26	30	5.661062e+000	0	0	0	0	0	0	-2.09502	0	0	30	30.3071
DATA	1768	11	128	0	0	A_22_P00013537	ENST00000523264	19200.6	285	1.493674e+000	1.498234e+000	26	31	6.151615e+000	0	0	0	0	0	0	-1.13596	0	0	29.1201	31.0417
DATA	1769	11	129	0	0	A_23_P34578	NM_013285	19222	285.203	1.290623e+002	1.299322e+001	160	30	5.947385e+000	0	0	0	0	0	0	131.072	1	1	28.1191	30.581
DATA	1770	11	130	0	0	A_23_P11224	NM_173470	19243.5	284.472	2.474588e+002	2.479153e+001	283	31	6.327481e+000	0	0	0	0	0	0	250.856	1	1	24.4106	30.9531
DATA	1771	11	131	0	0	A_23_P318464	NM_020526	19264.4	285	1.501932e+000	1.507607e+000	28	30	5.639979e+000	0	0	0	0	0	0	0.579786	0	0	29.1201	30.308
DATA	1772	11	132	0	0	A_24_P66337	ENST00000319406	19285.5	285	1.504649e+000	1.511355e+000	28	30	5.632620e+000	0	0	0	0	0	0	0.806812	0	0	29.1201	30.1846
DATA	1773	11	133	0	0	A_22_P00003439	lnc-CCDC38-1:1	19306.6	285	2.847726e+000	1.538526e+000	30	30	5.782688e+000	0	0	0	0	0	0	2.8712	1	0	30	30.3858
DATA	1774	11	134	0	0	A_33_P3289167	NM_014383	19328.6	285.121	5.449905e+002	5.452009e+001	576	31	5.660054e+000	0	0	0	0	0	0	548.474	1	1	25.7804	31.0547
DATA	1775	11	135	0	0	A_23_P130466	NM_021089	19349.3	284.547	3.657911e+001	3.960081e+000	63	30	5.687256e+000	0	0	0	0	0	0	36.7525	1	1	24.6442	30.9091
DATA	1776	11	136	0	0	A_24_P263543	ENST00000489253	19370.6	284.462	2.594959e+002	2.599406e+001	293	30	5.633737e+000	0	0	0	0	0	0	260.286	1	1	24.4106	30.6
DATA	1777	11	137	0	0	A_21_P0000054	NM_001164811	19392	284.571	7.861312e+001	8.007350e+000	104	30	5.539250e+000	0	0	0	0	0	0	78.7211	1	1	26.4388	30.4317
DATA	1778	11	138	0	0	A_33_P3289461	NM_080622	19412.5	285	6.124451e+000	1.643109e+000	33	30.5	5.368121e+000	0	0	0	0	0	0	6.12326	1	0	30	30.6063
DATA	1779	11	139	0	0	A_24_P383019	NM_181599	19433.6	285	1.522371e+000	1.527018e+000	25	30	5.440977e+000	0	0	0	0	0	0	-1.9845	0	0	30	30.5094
DATA	1780	11	140	0	0	A_24_P345377	NM_018178	19453.4	284.321	3.596634e+001	3.908142e+000	63	31	5.604409e+000	0	0	0	0	0	0	35.8586	1	1	18.2295	30.5556
DATA	1781	11	141	0	0	A_33_P3280157	NR_001290	19476.6	285.297	1.912518e+001	2.450113e+000	46	31	5.800092e+000	0	0	0	0	0	0	19.0373	1	1	26.8687	30.6331
DATA	1782	11	142	0	0	A_23_P396867	NM_178582	19497.4	284.906	2.690176e+001	3.096464e+000	53	31	5.880579e+000	0	0	0	0	0	0	26.7455	1	1	24.6442	30.6596
DATA	1783	11	143	0	0	A_21_P0010276	lnc-TMEM50B-1:1	19518.4	285	1.530462e+000	1.535134e+000	25	30	6.036505e+000	0	0	0	0	0	0	-1.33314	0	0	30	30.4596
DATA	1784	11	144	0	0	A_22_P00006546	ENST00000430537	19539.4	284.973	3.239771e+000	1.570569e+000	30.5	31	5.940282e+000	0	0	0	0	0	0	3.21366	1	0	30	30.9579
DATA	1785	11	145	0	0	A_33_P3211727	NM_018166	19560.6	284.973	1.533607e+000	1.538289e+000	26	31	6.573092e+000	0	0	0	0	0	0	-0.17066	0	0	30	31.2441
DATA	1786	11	146	0	0	A_22_P00018460	ENST00000513718	19581.6	285	1.534922e+000	1.540656e+000	28	30	6.182427e+000	0	0	0	0	0	0	0.56272	0	0	30	30.5324
DATA	1787	11	147	0	0	A_33_P3379644	NM_000689	19603	284.797	5.440059e+000	1.633918e+000	33	30	5.853722e+000	0	0	0	0	0	0	5.38254	1	0	30	30.5775
DATA	1788	11	148	0	0	A_21_P0003941	ENST00000513626	19623.8	284.27	2.929220e+001	3.310055e+000	55.5	30	5.422658e+000	0	0	0	0	0	0	28.9679	1	1	20.591	30.1081
DATA	1789	11	149	0	0	A_22_P00020470	ENST00000540595	19645.4	285	1.537642e+000	1.542336e+000	25.5	30	5.431353e+000	0	0	0	0	0	0	-1.4356	0	0	29.1201	29.9153
DATA	1790	11	150	0	0	A_24_P1255	NM_078469	19666.4	284.973	2.068634e+000	1.556580e+000	29	30	5.272261e+000	0	0	0	0	0	0	2.04401	1	0	30	30.4841
DATA	1791	11	151	0	0	A_22_P00015598	ENST00000359838	19687.6	284.973	1.538267e+000	1.543966e+000	27	30	5.724689e+000	0	0	0	0	0	0	0.549691	0	0	29.1201	30.484
DATA	1792	11	152	0	0	A_33_P3407049	A_33_P3407049	19709	284.589	1.394192e+002	1.402702e+001	164	30.5	6.217609e+000	0	0	0	0	0	0	137.759	1	1	25.5572	30.8798
DATA	1793	11	153	0	0	A_32_P141682	NM_001145127	19730	284.797	1.537779e+000	1.542474e+000	26	31	6.031008e+000	0	0	0	0	0	0	-0.24925	0	0	28.1191	31.0038
DATA	1794	11	154	0	0	A_33_P3324495	NM_173832	19751.7	284.245	5.044151e+002	5.046507e+001	527	31	5.906248e+000	0	0	0	0	0	0	498.778	1	1	23.696	31.2951
DATA	1795	11	155	0	0	A_23_P117896	NM_052955	19772.2	284.806	1.804468e+000	1.551371e+000	27	31	5.902874e+000	0	0	0	0	0	0	1.78522	1	0	30	31.3465
DATA	1796	11	156	0	0	A_22_P00020630	lnc-RGS9-2:1	19793.4	284.973	1.534896e+000	1.539586e+000	26	31	5.997404e+000	0	0	0	0	0	0	0.0326349	0	0	29.1201	31.3386
DATA	1797	11	157	0	0	A_23_P208310	NM_012099	19814.6	284.973	9.400724e+000	1.802495e+000	35.5	31	6.502948e+000	0	0	0	0	0	0	9.31801	1	1	30	31.3884
DATA	1798	11	158	0	0	A_21_P0005032	lnc-B3GAT2-3:10	19835.7	284.9	1.531236e+000	1.535910e+000	25	30	6.783771e+000	0	0	0	0	0	0	-0.699586	0	0	28.3221	30.6593
DATA	1799	11	159	0	0	A_33_P3413910	NM_024866	19856.9	284.789	1.013533e+002	1.025068e+001	128.5	30	6.693991e+000	0	0	0	0	0	0	100.753	1	1	30	30.227
DATA	1800	11	160	0	0	A_33_P3249046	NM_001171092	19878	284.797	2.170899e+000	1.546048e+000	27	30	6.235848e+000	0	0	0	0	0	0	2.16193	1	0	28.1191	30.3223
DATA	1801	11	161	0	0	A_33_P3281408	NM_001127401	19900.1	284.597	2.332197e+003	2.332247e+002	2325.5	29	5.418195e+000	0	0	0	0	0	0	2327.72	1	1	26.2212	29.4549
DATA	1802	11	162	0	0	A_22_P00011477	ENST00000445300	19920.5	284.676	1.519256e+000	1.523894e+000	26	29	5.509660e+000	0	0	0	0	0	0	-1.24698	0	0	27.0811	29.116
DATA	1803	11	163	0	0	A_21_P0011664	NR_027417	19941.5	284.676	1.515275e+000	1.519901e+000	24	27	5.556568e+000	0	0	0	0	0	0	-2.50221	0	0	27.0811	27.7963
DATA	1804	11	164	0	0	A_21_P0005779	lnc-RHPN1-4:1	19962.6	284.586	1.510801e+000	1.515414e+000	25	27	5.228618e+000	0	0	0	0	0	0	-0.747486	0	0	30	27.3687
DATA	1805	12	1	0	0	A_23_P126499	NM_030907	16523.8	292.478	2.877606e+000	1.741921e+000	28.5	28	5.509046e+000	0	0	0	0	0	0	2.55336	1	0	27.0811	27.9071
DATA	1806	12	2	0	0	A_24_P131646	NM_000258	16545	292.203	2.240811e+000	1.743370e+000	29.5	28	5.808631e+000	0	0	0	0	0	0	1.97576	1	0	30	28.6379
DATA	1807	12	3	0	0	A_23_P253524	NM_001813	16566.2	292.194	4.947422e+000	1.808178e+000	31	32	6.987413e+000	0	0	0	0	0	0	4.33646	1	0	30	32.0729
DATA	1808	12	4	0	0	A_33_P3365621	NM_001005285	16587.3	292.1	1.849435e+000	1.758338e+000	29	32.5	6.656972e+000	0	0	0	0	0	0	1.61233	1	0	28.3221	32.4173
DATA	1809	12	5	0	0	A_23_P503072	NM_148672	16608.5	292.056	1.084112e+001	2.064808e+000	37	33	6.350963e+000	0	0	0	0	0	0	9.4043	1	1	29.1201	32.745
DATA	1810	12	6	0	0	A_22_P00015844	lnc-TBCD-2:4	16629.6	292.027	2.024143e+000	1.776812e+000	30	32	6.188304e+000	0	0	0	0	0	0	1.74798	1	0	30	32.4642
DATA	1811	12	7	0	0	A_23_P209337	NM_145280	16650.8	292.281	1.612090e+001	2.396060e+000	42.5	31	6.238004e+000	0	0	0	0	0	0	13.8633	1	1	25.5572	31.4511
DATA	1812	12	8	0	0	A_23_P79015	NM_199037	16672	292.203	1.773733e+000	1.781023e+000	28	30.5	6.217479e+000	0	0	0	0	0	0	0.700035	0	0	28.1191	30.828
DATA	1813	12	9	0	0	A_33_P3230876	NM_001004127	16693.1	292.964	6.912565e+001	7.139379e+000	86.5	30	6.195649e+000	0	0	0	0	0	0	59.0251	1	1	25.3321	30.9266
DATA	1814	12	10	0	0	A_22_P00017757	XR_247046	16714.4	292	1.784606e+000	1.790054e+000	27.5	30	6.159570e+000	0	0	0	0	0	0	-0.411457	0	0	30	30.5993
DATA	1815	12	11	0	0	A_22_P00008761	NR_110256	16735.4	292.027	1.789059e+000	1.797660e+000	29	30	6.082929e+000	0	0	0	0	0	0	0.902131	0	0	30	30.703
DATA	1816	12	12	0	0	A_21_P0013137	ENST00000473271	16756.6	292.027	1.792866e+000	1.798339e+000	25	30	5.965830e+000	0	0	0	0	0	0	-1.9204	0	0	30	30.5336
DATA	1817	12	13	0	0	A_23_P250385	NM_005322	16777.6	292.618	2.939759e+001	3.447957e+000	54	30	5.473692e+000	0	0	0	0	0	0	24.8727	1	1	24.8756	30.3089
DATA	1818	12	14	0	0	A_22_P00012256	NR_003039	16799	292.203	1.798686e+000	1.804177e+000	26.5	31	5.774922e+000	0	0	0	0	0	0	-1.00538	0	0	30	30.9834
DATA	1819	12	15	0	0	A_33_P3276630	ENST00000338542	16820	292.203	1.800639e+000	1.806137e+000	25	30	5.254298e+000	0	0	0	0	0	0	-1.31363	0	0	30	30.472
DATA	1820	12	16	0	0	A_33_P3224135	NM_001300972	16841.4	292	4.445657e+000	1.861352e+000	30.5	30	5.925729e+000	0	0	0	0	0	0	3.74941	1	0	30	30.864
DATA	1821	12	17	0	0	A_33_P3310455	lnc-MMRN1-1:2	16862.4	292.027	1.802822e+000	1.808326e+000	26.5	31	5.885433e+000	0	0	0	0	0	0	-1.40131	0	0	29.1201	31.1168
DATA	1822	12	18	0	0	A_33_P3222744	NM_015852	16882.1	292.3	2.562155e+001	3.136247e+000	48	31	6.129715e+000	0	0	0	0	0	0	21.5943	1	1	24.1747	31.3396
DATA	1823	12	19	0	0	A_23_P163992	NM_005310	16904.6	292	8.071941e+000	1.980378e+000	35	31	6.358429e+000	0	0	0	0	0	0	6.80428	1	0	30	31.9373
DATA	1824	12	20	0	0	A_22_P00003756	ENST00000512849	16926	292.203	1.802240e+000	1.807742e+000	26	31	6.365616e+000	0	0	0	0	0	0	-0.835249	0	0	30	31.9444
DATA	1825	12	21	0	0	A_22_P00015199	NR_075092	16947	292.203	1.801060e+000	1.806559e+000	27	32	5.910849e+000	0	0	0	0	0	0	-0.893509	0	0	30	31.8949
DATA	1826	12	22	0	0	A_23_P109184	NM_002196	16968.4	292	1.799351e+000	1.804845e+000	27	32	5.699501e+000	0	0	0	0	0	0	-0.15682	0	0	30	32.0078
DATA	1827	12	23	0	0	A_21_P0004570	lnc-NUDT12-3:4	16989.4	292.027	1.797291e+000	1.802778e+000	26.5	32	5.857009e+000	0	0	0	0	0	0	-0.288764	0	0	30	31.8593
DATA	1828	12	24	0	0	A_22_P00012924	lnc-RCBTB2-1:1	17010.5	292	1.794808e+000	1.802978e+000	28	32	5.584593e+000	0	0	0	0	0	0	0.833719	0	0	30	31.7734
DATA	1829	12	25	0	0	A_22_P00006446	lnc-FBXW11-3:1	17031.6	292	1.000651e+001	2.057173e+000	35.5	32	5.722844e+000	0	0	0	0	0	0	8.48667	1	1	30	31.4942
DATA	1830	12	26	0	0	A_21_P0006377	lnc-LINGO2-2:2	17052.8	292	1.788673e+000	1.794134e+000	27	31	5.450971e+000	0	0	0	0	0	0	-0.424605	0	0	28.1191	30.9921
DATA	1831	12	27	0	1	ERCC-00039_95	DQ883656	17074.2	292	1.785033e+000	1.794241e+000	28	30	4.942956e+000	0	0	0	0	0	0	0.988228	0	0	30	30.1728
DATA	1832	12	28	0	0	A_23_P30020	NM_030821	17095.8	292.017	6.168832e+001	6.422294e+000	78	30	5.173159e+000	0	0	0	0	0	0	52.6398	1	1	26.0017	30.6378
DATA	1833	12	29	0	0	A_23_P161076	NM_001767	17116.9	292.267	8.493023e+002	8.494892e+001	755	30	5.181160e+000	0	0	0	0	0	0	726.446	1	1	26.4388	30.166
DATA	1834	12	30	0	0	A_33_P3279629	NM_033199	17137.5	292	1.772320e+000	1.782003e+000	29	30	5.338977e+000	0	0	0	0	0	0	1.05752	0	0	30	30.688
DATA	1835	12	31	0	0	A_23_P46852	NM_024928	17158.6	292	7.358523e+001	7.569083e+000	88	31	5.398809e+000	0	0	0	0	0	0	63.2714	1	1	25.7804	31.1004
DATA	1836	12	32	0	0	A_22_P00024304	lnc-PEA15-1:1	17179.8	292	1.940090e+000	1.778411e+000	29	31	5.697111e+000	0	0	0	0	0	0	1.67298	1	0	30	30.9224
DATA	1837	12	33	0	0	A_33_P3285047	NM_001302109	17200.4	292.442	4.523736e+001	4.855014e+000	68.5	31	5.867860e+000	0	0	0	0	0	0	39.1227	1	1	24.4106	30.7925
DATA	1838	12	34	0	0	A_23_P24633	NM_199297	17222	292.305	9.452715e+001	9.614614e+000	108	30	6.029941e+000	0	0	0	0	0	0	82.0142	1	1	26.0017	30.5645
DATA	1839	12	35	0	0	A_21_P0014895	THC2602929	17243.4	292	1.745805e+000	1.751134e+000	25	31	5.971585e+000	0	0	0	0	0	0	-1.59578	0	0	30	30.7823
DATA	1840	12	36	0	0	A_23_P321501	NM_182908	17264.5	292	1.792795e+000	1.754386e+000	29	30.5	5.815208e+000	0	0	0	0	0	0	1.56598	1	0	30	30.9403
DATA	1841	12	37	0	0	A_33_P3363660	NP511337	17285.6	292	1.733807e+000	1.739100e+000	27.5	31	5.733909e+000	0	0	0	0	0	0	-0.67781	0	0	29.1201	31.1218
DATA	1842	12	38	0	0	A_22_P00020707	lnc-JAG1-6:1	17306.6	292	1.727611e+000	1.732885e+000	25	31	5.865422e+000	0	0	0	0	0	0	-0.918702	0	0	29.1201	31.1487
DATA	1843	12	39	0	0	A_23_P106720	NM_006453	17328	291.797	1.721151e+000	1.731467e+000	27	31	5.789759e+000	0	0	0	0	0	0	1.16817	0	0	30	30.7704
DATA	1844	12	40	0	0	A_23_P118246	NM_016095	17349.2	291.806	4.963229e+000	1.790055e+000	31	30	5.783061e+000	0	0	0	0	0	0	4.39915	1	0	30	30.2191
DATA	1845	12	41	0	0	A_23_P31866	NM_080651	17370.1	292.119	4.519222e+001	4.833109e+000	67.5	31	5.814193e+000	0	0	0	0	0	0	40.2085	1	1	26.4388	30.8047
DATA	1846	12	42	0	0	A_33_P3220213	A_33_P3220213	17391.4	291.973	1.701372e+000	1.707947e+000	28	30	6.034323e+000	0	0	0	0	0	0	0.613395	0	0	29.1201	30.856
DATA	1847	12	43	0	0	A_33_P3259560	A_33_P3259560	17412.6	291.973	5.314583e+000	1.780930e+000	29	30	6.250775e+000	0	0	0	0	0	0	4.76624	1	0	29.1201	31.064
DATA	1848	12	44	0	0	A_21_P0001529	NR_125761	17433.8	291.806	2.021266e+000	1.704921e+000	29	30	6.205809e+000	0	0	0	0	0	0	1.82009	1	0	28.5237	30.9264
DATA	1849	12	45	0	0	A_21_P0008208	lnc-EFNB2-5:1	17455	291.797	1.680843e+000	1.685974e+000	26	31	6.455887e+000	0	0	0	0	0	0	-1.90273	0	0	28.1191	31.2348
DATA	1850	12	46	0	0	A_23_P99044	NM_033448	17476	291.797	5.949790e+000	1.781381e+000	33	31	6.314739e+000	0	0	0	0	0	0	5.4017	1	0	30	31.0037
DATA	1851	12	47	0	0	A_23_P65963	NM_016561	17497.1	291.79	4.730291e+001	5.017135e+000	70	31	6.261317e+000	0	0	0	0	0	0	43.1241	1	1	26.8687	31.1344
DATA	1852	12	48	0	0	A_22_P00018466	XR_431566	17518.4	291.973	5.090897e+000	1.741180e+000	32	31	5.938804e+000	0	0	0	0	0	0	4.66075	1	0	30	30.9424
DATA	1853	12	49	0	0	A_23_P213863	NM_001190946	17539.7	291.746	5.186642e+001	5.445225e+000	76	30	5.827320e+000	0	0	0	0	0	0	47.6851	1	1	26.8687	30.6218
DATA	1854	12	50	0	0	A_21_P0014117	XR_241571	17560.8	291.806	1.646097e+000	1.651122e+000	25	30	5.755231e+000	0	0	0	0	0	0	-2.28018	0	0	28.5237	30.668
DATA	1855	12	51	0	0	A_33_P3353821	ENST00000441055	17582	291.797	1.639147e+000	1.644151e+000	25	30	5.882043e+000	0	0	0	0	0	0	-2.04812	0	0	28.1191	30.5197
DATA	1856	12	52	0	0	A_23_P18267	NM_006545	17602.9	291.827	7.029993e+001	7.218142e+000	91	31	6.040934e+000	0	0	0	0	0	0	65.4525	1	1	24.1747	30.9048
DATA	1857	12	53	0	0	A_22_P00011869	ENST00000432481	17624.2	291.806	1.625415e+000	1.630377e+000	27.5	30	5.468122e+000	0	0	0	0	0	0	-0.0970897	0	0	30	30.3852
DATA	1858	12	54	0	0	A_23_P131435	NM_014880	17645	291.5	1.269127e+002	1.279471e+001	145.5	30	6.088914e+000	0	0	0	0	0	0	119.154	1	1	26.2212	29.9792
DATA	1859	12	55	0	0	A_33_P3402035	NM_004295	17666.8	291.154	4.297140e+001	4.591197e+000	71	30	5.863460e+000	0	0	0	0	0	0	40.5185	1	1	24.4106	30.2298
DATA	1860	12	56	0	0	A_21_P0006944	ENST00000418524	17687.7	291.609	1.605160e+000	1.611038e+000	28	31	5.499240e+000	0	0	0	0	0	0	0.531488	0	0	30	30.4598
DATA	1861	12	57	0	0	A_23_P170608	NM_022117	17708.1	291.519	2.148035e+001	2.680618e+000	47.5	30	5.485210e+000	0	0	0	0	0	0	20.419	1	1	24.4106	30.5039
DATA	1862	12	58	0	0	A_33_P3315149	NR_027262	17730	291.5	1.592004e+000	1.597168e+000	27	31	5.604072e+000	0	0	0	0	0	0	0.297461	0	0	30	30.8
DATA	1863	12	59	0	0	A_33_P3371727	ENST00000379253	17751.1	291.403	3.213174e+002	3.217107e+001	320	30	5.751558e+000	0	0	0	0	0	0	307.98	1	1	26.2212	30.7659
DATA	1864	12	60	0	0	A_22_P00022353	lnc-MON2-3:1	17772.5	291.676	2.502936e+000	1.603616e+000	29	30	5.786792e+000	0	0	0	0	0	0	2.40882	1	0	30	30.5128
DATA	1865	12	61	0	0	A_32_P358887	NM_003759	17793.5	291.676	2.731565e+000	1.601212e+000	30	31	5.996581e+000	0	0	0	0	0	0	2.63922	1	0	27.0811	31.0617
DATA	1866	12	62	0	0	A_23_P359647	NM_138714	17814.7	291.609	1.014270e+002	1.026373e+001	120	31	5.769482e+000	0	0	0	0	0	0	98.3823	1	1	27.2919	30.7165
DATA	1867	12	63	0	0	A_33_P3236902	NM_005960	17836.5	291.74	1.473190e+002	1.481483e+001	168	31	5.763647e+000	0	0	0	0	0	0	143.466	1	1	23.9365	30.5097
DATA	1868	12	64	0	0	A_33_P3392092	NM_001117	17857	291.5	1.554863e+000	1.559610e+000	24	31	5.223628e+000	0	0	0	0	0	0	-2.53901	0	0	30	30.2364
DATA	1869	12	65	0	0	A_33_P3354847	NM_207417	17878.2	291.522	5.392125e+000	1.644693e+000	33	31	6.018579e+000	0	0	0	0	0	0	5.29015	1	0	30	30.6397
DATA	1870	12	66	0	0	A_21_P0011250	NR_039985	17899.4	291.586	1.543399e+000	1.550734e+000	29	31	5.326064e+000	0	0	0	0	0	0	0.887783	0	0	30	30.2738
DATA	1871	12	67	0	0	A_23_P53018	NM_054108	17920.5	291.255	8.312405e+001	8.454333e+000	104	31	5.363603e+000	0	0	0	0	0	0	82.1426	1	1	25.1049	30.3512
DATA	1872	12	68	0	1	ETG10_195139	ETG10_195139	17941.7	291.5	1.532509e+000	1.537187e+000	26	30	5.633303e+000	0	0	0	1	0	0	-1.7269	0	0	30	30.2996
DATA	1873	12	69	0	0	A_21_P0010240	XR_425268	17963	291.5	1.788136e+000	1.542301e+000	30	30	5.939544e+000	0	0	0	0	0	0	1.77939	1	0	30	30.5156
DATA	1874	12	70	0	0	A_21_P0004002	ENST00000511861	17984	291.5	1.522185e+000	1.526832e+000	26	30	5.603776e+000	0	0	0	0	0	0	-0.98165	0	0	30	30.4979
DATA	1875	12	71	0	0	A_22_P00018811	lnc-MTX3-1:1	18005.2	291.5	1.517244e+000	1.521876e+000	25.5	30	5.962519e+000	0	0	0	0	0	0	-1.96536	0	0	30	30.4858
DATA	1876	12	72	0	0	A_21_P0008012	NR_046991	18026.3	291.5	1.512459e+000	1.517076e+000	25	30	5.774712e+000	0	0	0	0	0	0	-2.25252	0	0	30	30.564
DATA	1877	12	73	0	0	A_24_P297539	NM_181801	18047.5	291.5	2.345707e+001	2.791012e+000	51	30	5.280693e+000	0	0	0	0	0	0	23.643	1	1	27.9146	30.4862
DATA	1878	12	74	0	0	A_22_P00024773	NR_120361	18068.7	291.5	1.503331e+000	1.507921e+000	25	30	5.253748e+000	0	0	0	0	0	0	-2.81246	0	0	27.0811	30.4962
DATA	1879	12	75	0	0	A_23_P215132	NM_014149	18089.9	291.32	8.404259e+001	8.537703e+000	112	30	5.726175e+000	0	0	0	0	0	0	85.2057	1	1	24.1747	30.9964
DATA	1880	12	76	0	0	A_19_P00318904	THC2650820	18111.1	291.907	2.004456e+001	2.503198e+000	47.5	30.5	5.874832e+000	0	0	0	0	0	0	20.3791	1	1	22.1978	31.1364
DATA	1881	12	77	0	0	A_22_P00011722	lnc-PEBP4-1:2	18132	291.5	1.490918e+000	1.495470e+000	27	31	5.585265e+000	0	0	0	0	0	0	-0.996538	0	0	30	31.1641
DATA	1882	12	78	0	0	A_24_P229726	A_24_P229726	18153.3	291.5	1.487076e+000	1.497978e+000	29.5	31	5.670051e+000	0	0	0	0	0	0	1.40944	0	0	30	31.03
DATA	1883	12	79	0	0	A_33_P3236077	NM_001079827	18174.5	291.5	1.483420e+000	1.492059e+000	28	31	5.508881e+000	0	0	0	0	0	0	1.13387	0	0	30	30.8084
DATA	1884	12	80	0	0	A_24_P320526	NM_024294	18196	291.349	1.181470e+002	1.190759e+001	149	31	5.494045e+000	0	0	0	0	0	0	121.33	1	1	26.2212	31.0522
DATA	1885	12	81	0	0	A_23_P24192	NM_015179	18216.8	291.5	1.371031e+002	1.379009e+001	171	31	5.612044e+000	0	0	0	0	0	0	141.108	1	1	26.6546	30.9444
DATA	1886	12	82	0	0	A_23_P49988	NM_033062	18238	291.5	1.473498e+000	1.477996e+000	26	30	5.979999e+000	0	0	0	0	0	0	-1.17928	0	0	30	30.784
DATA	1887	12	83	0	0	A_22_P00020190	ENST00000582518	18259	291.5	1.470559e+000	1.475048e+000	25	30	5.883608e+000	0	0	0	0	0	0	-1.84503	0	0	26.2212	31.0038
DATA	1888	12	84	0	0	A_22_P00023195	NR_125748	18280.9	291.603	3.481947e+002	3.485057e+001	376	30	5.946169e+000	0	0	0	0	0	0	360.554	1	1	25.7804	30.654
DATA	1889	12	85	0	0	A_23_P76322	NM_004570	18301.4	291.414	1.465153e+000	1.469649e+000	27.5	31	5.855531e+000	0	0	0	0	0	0	0.0865502	0	0	27.501	30.8789
DATA	1890	12	86	0	0	A_21_P0006684	ENST00000603033	18322.6	291.414	4.876072e+000	1.546080e+000	33	31	5.566894e+000	0	0	0	0	0	0	5.06627	1	0	30	30.6935
DATA	1891	12	87	0	0	A_23_P150876	NM_024667	18343.9	291.397	2.275813e+002	2.280523e+001	250	31	6.132823e+000	0	0	0	0	0	0	236.827	1	1	25.7804	30.8906
DATA	1892	12	88	0	0	A_21_P0014573	XR_111287	18364.1	291.683	3.495637e+001	3.789387e+000	62	30	6.408013e+000	0	0	0	0	0	0	36.4269	1	1	21.6755	30.7395
DATA	1893	12	89	0	0	A_23_P409438	NM_172138	18386.8	291.059	2.408977e+001	2.817313e+000	54	30	6.353685e+000	0	0	0	0	0	0	25.1378	1	1	23.9365	30.4843
DATA	1894	12	90	0	0	A_33_P3387115	BC021693	18407.2	291.478	1.454698e+000	1.460023e+000	29	30	5.843950e+000	0	0	0	0	0	0	0.530894	0	0	30	30.4535
DATA	1895	12	91	0	0	A_22_P00013897	lnc-RPS21-2:1	18428.7	291.295	1.302724e+001	1.954881e+000	42	30	5.698248e+000	0	0	0	0	0	0	13.6247	1	1	22.7082	30.4368
DATA	1896	12	92	0	0	A_21_P0008742	ENST00000560818	18449.6	291.414	1.451736e+000	1.456168e+000	26	30	5.187633e+000	0	0	0	0	0	0	-0.504739	0	0	30	30.4706
DATA	1897	12	93	0	1	ERCC-00104_60	ERCC-00104_60	18470.8	291.478	1.450508e+000	1.457465e+000	29	30	4.950043e+000	0	0	0	0	0	0	0.89914	0	0	27.0811	30.3789
DATA	1898	12	94	0	0	A_33_P3288659	NM_030812	18492	291.5	3.366880e+000	1.492352e+000	31	30	5.260633e+000	0	0	0	0	0	0	3.53021	1	0	30	30.0878
DATA	1899	12	95	0	0	A_33_P3230478	NM_201442	18513	291.5	1.448575e+000	1.452997e+000	25	30	5.106159e+000	0	0	0	0	0	0	-1.80831	0	0	30	29.6614
DATA	1900	12	96	0	0	A_22_P00018822	lnc-C9orf66-1:1	18534.2	291.478	1.447859e+000	1.452321e+000	26	30	5.627078e+000	0	0	0	0	0	0	0.116594	0	0	30	29.8365
DATA	1901	12	97	1028	1	(+)E1A_r60_a97	E1A_r60_a97	18555.5	291.324	1.447316e+000	1.451734e+000	27	31	6.378290e+000	0	0	0	0	0	0	-0.78705	0	0	30	30.6523
DATA	1902	12	98	0	0	A_21_P0002889	ENST00000482382	18577.3	291.755	3.019112e+001	3.349830e+000	61	30	6.655726e+000	0	0	0	0	0	0	31.7115	1	1	23.696	30.6612
DATA	1903	12	99	0	0	A_33_P3262694	THC2659533	18598	291.782	5.683059e+001	5.865395e+000	88	30	6.504418e+000	0	0	0	0	0	0	59.7014	1	1	25.3321	30.8353
DATA	1904	12	100	0	0	A_21_P0006241	lnc-OLFM1-2:1	18619	291.5	1.446642e+000	1.451058e+000	25	31	6.068908e+000	0	0	0	0	0	0	-2.08041	0	0	30	30.9249
DATA	1905	12	101	0	0	A_23_P159671	NM_000292	18639.8	291.5	1.637254e+002	1.643672e+001	201	31	5.943115e+000	0	0	0	0	0	0	171.99	1	1	25.7804	30.9529
DATA	1906	12	102	0	0	A_21_P0008557	XR_243166	18661.2	291.478	1.997304e+000	1.465089e+000	30	31	5.759812e+000	0	0	0	0	0	0	2.09775	1	0	30	30.7743
DATA	1907	12	103	0	0	A_23_P403955	NM_007375	18682.4	291.127	2.995802e+001	3.329062e+000	59	31	5.029821e+000	0	0	0	0	0	0	31.4555	1	1	28.5237	30.564
DATA	1908	12	104	0	0	A_23_P109427	NM_000854	18703.5	291.056	1.447972e+000	1.452393e+000	26	30	5.732158e+000	0	0	0	0	0	0	-0.237506	0	0	30	30.4635
DATA	1909	12	105	0	0	A_33_P3333364	ENST00000390287	18724.7	291.1	1.448675e+000	1.453098e+000	27	31	4.989908e+000	0	0	0	0	0	0	-1.13391	0	0	30	30.7424
DATA	1910	12	106	0	0	A_23_P1819	NM_012378	18746.6	290.522	1.215756e+001	1.895304e+000	39	30	5.062589e+000	0	0	0	0	0	0	12.7463	1	1	23.4529	30.8285
DATA	1911	12	107	0	0	A_33_P3222019	NM_014653	18767.6	291.269	9.907876e+002	9.908944e+001	1065	30	5.355977e+000	0	0	0	0	0	0	1038.08	1	1	24.4106	30.8889
DATA	1912	12	108	0	0	A_33_P3352544	NM_005469	18788.7	291.1	5.378624e+001	5.572236e+000	81.5	31	5.492162e+000	0	0	0	0	0	0	56.3094	1	1	24.1747	30.8613
DATA	1913	12	109	0	0	A_24_P192301	NM_006080	18809.4	291	1.452900e+000	1.457335e+000	26	30	5.149521e+000	0	0	0	0	0	0	-1.83586	0	0	30	30.6565
DATA	1914	12	110	0	0	A_21_P0005634	NR_125421	18830.4	291.027	1.502644e+000	1.466440e+000	30	31	5.656210e+000	0	0	0	0	0	0	1.57031	1	0	30	31.0581
DATA	1915	12	111	0	0	A_23_P200396	NM_019118	18852.3	291.362	1.832823e+001	2.343434e+000	47	30	5.765194e+000	0	0	0	0	0	0	19.133	1	1	28.1191	30.6808
DATA	1916	12	112	0	0	A_24_P226069	NM_031950	18872.9	291.639	8.916063e+001	9.035114e+000	116.5	31	5.971235e+000	0	0	0	0	0	0	92.9739	1	1	26.0017	30.9246
DATA	1917	12	113	0	0	A_21_P0000030	NM_001161533	18894	291.203	1.459185e+000	1.468699e+000	29	31	6.194172e+000	0	0	0	0	0	0	1.26862	0	0	30	31.3871
DATA	1918	12	114	0	0	A_33_P3281323	ENST00000608937	18915.3	291.426	1.376856e+001	2.010839e+000	42	31	6.081018e+000	0	0	0	0	0	0	14.3218	1	1	24.8756	31.1699
DATA	1919	12	115	0	0	A_21_P0011840	NR_037626	18936.4	291	1.822898e+000	1.478767e+000	28	31	6.492242e+000	0	0	0	0	0	0	1.8936	1	0	30	30.9685
DATA	1920	12	116	0	0	A_33_P3415560	NM_133466	18957.4	291.027	1.465083e+000	1.474755e+000	30	30	5.920466e+000	0	0	0	0	0	0	1.28355	0	0	30	30.0924
DATA	1921	12	117	0	0	A_21_P0001048	NR_126351	18978.6	291.027	4.663940e+000	1.543856e+000	31	30	6.121009e+000	0	0	0	0	0	0	4.83089	1	0	29.1201	30.4377
DATA	1922	12	118	0	0	A_32_P524904	NM_001136485	18999.6	291	1.469488e+000	1.473974e+000	25.5	30	6.233067e+000	0	0	0	0	0	0	-0.850738	0	0	30	30.2331
DATA	1923	12	119	0	0	A_23_P212854	ENST00000504951	19021.5	290.455	1.545123e+002	1.552161e+001	184.5	30	6.503350e+000	0	0	0	0	0	0	159.538	1	1	24.4106	31.0111
DATA	1924	12	120	0	0	A_21_P0010648	TCONS_l2_00001492	19042	291.203	4.223569e+000	1.537887e+000	32	30	6.530442e+000	0	0	0	0	0	0	4.35396	1	0	30	30.4629
DATA	1925	12	121	0	0	A_23_P27649	NM_001080411	19063.4	291	3.841678e+000	1.530274e+000	30.5	30	6.670249e+000	0	0	0	0	0	0	3.95356	1	0	30	30.6022
DATA	1926	12	122	0	0	A_23_P209499	NM_181458	19084.4	291.027	1.479299e+000	1.483815e+000	27	30	6.133665e+000	0	0	0	0	0	0	-1.01994	0	0	30	29.9527
DATA	1927	12	123	0	0	A_21_P0010557	ENST00000449715	19105.6	291.267	5.199841e+001	5.408128e+000	83	30	6.111718e+000	0	0	0	0	0	0	53.3265	1	1	26.0017	29.9488
DATA	1928	12	124	0	0	A_33_P3872301	BF570763	19126.6	291	1.484545e+000	1.491553e+000	29	30	5.841908e+000	0	0	0	0	0	0	0.879438	0	0	30	29.861
DATA	1929	12	125	0	0	A_21_P0012941	TCONS_l2_00023390	19147.8	291	1.487248e+000	1.493635e+000	27	30	5.867364e+000	0	0	0	0	0	0	0.758556	0	0	30	29.9837
DATA	1930	12	126	0	0	A_33_P3433258	NR_033976	19169.2	291	1.490005e+000	1.494553e+000	26	30	5.768860e+000	0	0	0	0	0	0	-1.25393	0	0	30	30.376
DATA	1931	12	127	0	0	A_23_P381351	NM_001317	19190.4	291	2.179033e+000	1.513097e+000	29	31	5.737537e+000	0	0	0	0	0	0	2.21844	1	0	30	31.0376
DATA	1932	12	128	0	0	A_33_P3422728	NM_033655	19211.4	291	1.050231e+001	1.831187e+000	39	31	6.229443e+000	0	0	0	0	0	0	10.6726	1	1	29.1201	31.2386
DATA	1933	12	129	0	0	A_21_P0014277	NR_103860	19232.5	291	6.229184e+000	1.626854e+000	33	30	6.256648e+000	0	0	0	0	0	0	6.31843	1	0	30	30.7778
DATA	1934	12	130	0	0	A_21_P0000778	NR_038357	19253.5	290.714	6.898296e+001	7.060690e+000	98.5	31	5.953162e+000	0	0	0	0	0	0	69.844	1	1	25.3321	30.8038
DATA	1935	12	131	66	-1	3xSLv1	3xSLv1	19274.8	291	1.503852e+000	1.508443e+000	25	30	6.022454e+000	0	0	0	0	0	0	-1.62831	0	0	30	30.297
DATA	1936	12	132	0	0	A_24_P678104	NM_015894	19296.6	290.951	3.357538e+001	3.681986e+000	60	30	5.836317e+000	0	0	0	0	0	0	33.867	1	1	26.4388	30.3699
DATA	1937	12	133	0	0	A_33_P3245908	NM_001288743	19317.4	291	7.968252e+000	1.710849e+000	37	30	5.793640e+000	0	0	0	0	0	0	8.02323	1	1	30	30.624
DATA	1938	12	134	0	0	A_23_P6413	NM_080430	19338.4	291	4.840997e+001	5.073008e+000	75.5	31	5.696898e+000	0	0	0	0	0	0	48.6583	1	1	29.1201	31.2299
DATA	1939	12	135	0	0	A_33_P3365860	NM_001271752	19360.6	289.828	1.042130e+001	1.842325e+000	36	30	5.719546e+000	0	0	0	0	0	0	10.4567	1	1	18.2295	30.8367
DATA	1940	12	136	0	0	A_23_P89649	NM_033185	19380.6	291	1.517194e+000	1.521826e+000	27	30	5.471849e+000	0	0	0	0	0	0	-0.0813501	0	0	29.1201	30.4692
DATA	1941	12	137	0	0	A_21_P0012487	TCONS_l2_00019725	19401.8	291	6.431070e+000	1.654439e+000	35	30	5.443732e+000	0	0	0	0	0	0	6.43139	1	0	30	30.3396
DATA	1942	12	138	0	0	A_32_P126311	NM_173514	19422.4	290.464	2.793594e+001	3.183502e+000	55	31	5.458901e+000	0	0	0	0	0	0	27.8957	1	1	18.8476	30.566
DATA	1943	12	139	0	0	A_33_P3379906	NM_001004480	19444.4	291	1.524429e+000	1.530250e+000	27	30	5.607843e+000	0	0	0	0	0	0	0.595793	0	0	29.1201	30.4612
DATA	1944	12	140	0	0	A_33_P3294826	NM_001199723	19465.4	291	3.845073e+001	4.138766e+000	65.5	31	5.460806e+000	0	0	0	0	0	0	38.2783	1	1	30	30.6241
DATA	1945	12	141	0	0	A_23_P333022	NM_152990	19486.5	291	2.015050e+000	1.546534e+000	28	31	5.742442e+000	0	0	0	0	0	0	2.0033	1	0	29.1201	30.8327
DATA	1946	12	142	0	1	ETG10_195139	ETG10_195139	19507.6	291	1.530622e+000	1.535295e+000	25	31	5.812030e+000	0	0	0	1	0	0	-2.12737	0	0	29.1201	30.7663
DATA	1947	12	143	0	0	A_22_P00023890	lnc-P2RX3-1:1	19528.8	290.806	1.532381e+000	1.537059e+000	27	30	6.107313e+000	0	0	0	0	0	0	-0.589874	0	0	30	30.7914
DATA	1948	12	144	0	0	A_23_P36050	NM_001005202	19550	290.797	1.534014e+000	1.538697e+000	24	31	6.115998e+000	0	0	0	0	0	0	-2.21461	0	0	28.1191	31.2234
DATA	1949	12	145	0	0	A_19_P00317949	NR_024507	19571.2	290.806	9.414059e+000	1.805089e+000	36	31	6.471318e+000	0	0	0	0	0	0	9.31775	1	1	28.5237	31.5315
DATA	1950	12	146	0	0	A_24_P119201	NM_015832	19592.4	291	8.206219e+000	1.746300e+000	35	30	5.981591e+000	0	0	0	0	0	0	8.11535	1	1	29.1201	30.7483
DATA	1951	12	147	0	0	A_22_P00008793	ENST00000426090	19613.4	290.973	1.537839e+000	1.543713e+000	26	30	5.317085e+000	0	0	0	0	0	0	0.5962	0	0	30	30.3248
DATA	1952	12	148	0	0	A_21_P0001573	lnc-IGSF3-1:1	19635	290.875	2.366414e+001	2.825231e+000	49	30	5.135179e+000	0	0	0	0	0	0	23.3732	1	1	22.9591	30.1259
DATA	1953	12	149	0	0	A_23_P98974	NM_003667	19655.8	290.806	1.539270e+000	1.543969e+000	25	30	5.347403e+000	0	0	0	0	0	0	-1.4587	0	0	30	30.1834
DATA	1954	12	150	0	0	A_21_P0014822	BC061902	19677.6	290.879	1.991169e+002	1.997149e+001	222	31	5.639872e+000	0	0	0	0	0	0	196.543	1	1	25.7804	30.7685
DATA	1955	12	151	0	0	A_21_P0000464	NR_003689	19698	290.797	2.193388e+000	1.559948e+000	28	30	5.890045e+000	0	0	0	0	0	0	2.16492	1	0	30	30.7253
DATA	1956	12	152	0	0	A_23_P118493	NM_005486	19719.3	290.9	2.508419e+000	1.564552e+000	30	31	6.135564e+000	0	0	0	0	0	0	2.47608	1	0	28.3221	30.9392
DATA	1957	12	153	0	0	A_21_P0005248	lnc-ASB4-3:2	19740.4	290.577	1.074996e+001	1.881183e+000	36	31	5.953074e+000	0	0	0	0	0	0	10.6151	1	1	30	31.2171
DATA	1958	12	154	0	0	A_21_P0008043	lnc-USPL1-1:1	19761.6	290.973	1.538423e+000	1.543119e+000	23.5	31	5.818133e+000	0	0	0	0	0	0	-2.087	0	0	29.1201	31.4563
DATA	1959	12	155	0	0	A_23_P13294	NM_001004459	19782.8	290.806	1.375780e+001	2.066517e+000	40	31	5.961906e+000	0	0	0	0	0	0	13.6009	1	1	28.5237	31.4822
DATA	1960	12	156	0	0	A_22_P00009494	lnc-MAGI1-2:1	19804	290.5	1.535783e+000	1.546135e+000	28	31	6.316665e+000	0	0	0	0	0	0	1.30831	0	0	30	31.5875
DATA	1961	12	157	0	0	A_21_P0012220	ENST00000429521	19825.2	290.729	1.718073e+002	1.724950e+001	200	31	6.694338e+000	0	0	0	0	0	0	170.204	1	1	25.7804	31.3004
DATA	1962	12	158	0	0	A_23_P20882	NM_004888	19846.9	290.603	1.066952e+003	1.067062e+002	1045	30	6.563984e+000	0	0	0	0	0	0	1058.53	1	1	25.7804	30.5267
DATA	1963	12	159	0	0	A_23_P166306	NM_000071	19868.4	290.237	7.957814e+001	8.104285e+000	105	30	6.397225e+000	0	0	0	0	0	0	79.0893	1	1	25.3321	30.5124
DATA	1964	12	160	0	0	A_23_P40952	NM_002880	19889.6	290.611	2.790742e+002	2.794938e+001	300	29	5.933047e+000	0	0	0	0	0	0	277.869	1	1	24.4106	29.6414
DATA	1965	12	161	0	0	A_21_P0009096	lnc-CTD-3203P2.2.1-1:1	19909.8	290.522	1.949954e+000	1.540196e+000	27	29	5.296642e+000	0	0	0	0	0	0	1.94562	1	0	27.0811	29.2877
DATA	1966	12	162	0	0	A_22_P00011704	lnc-PDZD7-1:1	19931.6	290.611	2.314172e+002	2.319185e+001	254	28	5.451051e+000	0	0	0	0	0	0	231.485	1	1	24.4106	28.1083
DATA	1967	12	163	0	0	A_23_P374559	NM_181710	19952	290.5	1.515247e+000	1.519873e+000	25	27	5.498364e+000	0	0	0	0	0	0	-1.23615	0	0	30	27.7613
DATA	1968	12	164	0	0	A_33_P3452292	AF130090	19973.2	290.522	1.510614e+000	1.515226e+000	24.5	27	5.209114e+000	0	0	0	0	0	0	-1.64809	0	0	30	27.1869
DATA	1969	13	1	0	0	A_23_P110712	NM_004417	16513.5	298.935	4.789003e+003	4.789034e+002	4200	27	5.474297e+000	0	0	0	0	0	0	4255.16	1	1	25.3321	27.4855
DATA	1970	13	2	0	0	A_22_P00016707	lnc-TRAFD1-1:1	16534.4	298.586	1.721417e+000	1.730479e+000	27	28	5.720316e+000	0	0	0	0	0	0	1.01289	0	0	30	28.3323
DATA	1971	13	3	0	0	A_23_P362694	NM_152997	16555.7	298.5	1.731970e+000	1.738049e+000	28	31	6.890592e+000	0	0	0	0	0	0	0.460173	0	0	30	31.058
DATA	1972	13	4	0	0	A_21_P0004690	lnc-SLC35D3-1:1	16576.7	298.5	3.988524e+000	1.791920e+000	31	32	6.698007e+000	0	0	0	0	0	0	3.48039	1	0	30	32.3138
DATA	1973	13	5	0	0	A_33_P3405491	AY465895	16598	298.5	1.004605e+001	2.023099e+000	37	32.5	6.442156e+000	0	0	0	0	0	0	8.72087	1	1	30	32.6129
DATA	1974	13	6	0	0	A_21_P0009685	NM_174909	16618.8	298.909	4.856398e+001	5.166972e+000	69	32	6.210034e+000	0	0	0	0	0	0	41.959	1	1	24.8756	32.6087
DATA	1975	13	7	0	0	A_23_P383819	NM_016569	16640.2	298.478	4.154446e+000	1.819856e+000	31	31	6.234832e+000	0	0	0	0	0	0	3.57436	1	0	30	31.5811
DATA	1976	13	8	0	0	A_23_P167096	NM_005429	16661.4	298.414	7.400665e+000	1.926416e+000	34	31	6.049570e+000	0	0	0	0	0	0	6.34301	1	0	30	31.1527
DATA	1977	13	9	0	0	A_23_P102634	NM_080827	16682.6	298.414	1.779266e+000	1.784698e+000	26	30	5.918472e+000	0	0	0	0	0	0	-2.02414	0	0	27.501	30.9837
DATA	1978	13	10	0	0	A_23_P122414	NM_000409	16703.7	298.5	1.784672e+000	1.794988e+000	29	30	6.012284e+000	0	0	0	0	0	0	1.1249	0	0	30	30.6084
DATA	1979	13	11	0	0	A_23_P127978	NM_138706	16725	298.867	8.096775e+000	1.970350e+000	31	30	6.186359e+000	0	0	0	0	0	0	6.87615	1	0	30	30.7237
DATA	1980	13	12	0	0	A_24_P727501	ENST00000530759	16746.3	298.488	1.275507e+001	2.205260e+000	38	30	6.199362e+000	0	0	0	0	0	0	10.8084	1	1	21.4095	30.5798
DATA	1981	13	13	0	0	A_21_P0001445	NR_033883	16767.2	298.478	1.796840e+000	1.802325e+000	27	30	6.030371e+000	0	0	0	0	0	0	-0.0790823	0	0	27.0811	30.4771
DATA	1982	13	14	0	0	A_24_P101201	NM_005313	16788.4	298.611	4.783721e+002	4.787126e+001	434	30	5.927202e+000	0	0	0	0	0	0	403.97	1	1	24.4106	30.722
DATA	1983	13	15	0	0	A_21_P0004284	XR_246559	16809.5	298.324	1.801752e+000	1.807252e+000	26	31	5.728031e+000	0	0	0	0	0	0	-0.786882	0	0	30	31.2678
DATA	1984	13	16	0	1	ERCC-00023_60	DQ516744	16830.7	298.5	1.803409e+000	1.808914e+000	27	30	5.722535e+000	0	0	0	0	0	0	-0.132691	0	0	30	30.9184
DATA	1985	13	17	0	0	A_23_P52058	NM_005646	16851.1	298.812	4.859123e+001	5.185289e+000	69	31	5.914197e+000	0	0	0	0	0	0	40.9238	1	1	23.2073	31.2774
DATA	1986	13	18	0	0	A_23_P210465	NM_002638	16872.7	298.5	4.671824e+002	4.675331e+001	419	31	6.150706e+000	0	0	0	0	0	0	393.374	1	1	25.3321	31.5428
DATA	1987	13	19	0	0	A_23_P80032	NM_005225	16894.2	298.5	7.443294e+000	1.957433e+000	33.5	31	6.106684e+000	0	0	0	0	0	0	6.26748	1	0	30	31.4255
DATA	1988	13	20	0	0	A_33_P3306339	A_33_P3306339	16915.4	298.414	1.804311e+000	1.809827e+000	29	31	6.424886e+000	0	0	0	0	0	0	0.0453246	0	0	30	32.1882
DATA	1989	13	21	0	0	A_23_P369641	NM_001100878	16937.1	298.309	3.848674e+001	4.252504e+000	58	31	6.020379e+000	0	0	0	0	0	0	32.4368	1	1	25.3321	31.6462
DATA	1990	13	22	0	0	A_23_P77630	NM_022818	16957.6	298.611	1.663987e+002	1.673774e+001	163	32	5.755736e+000	0	0	0	0	0	0	140.349	1	1	24.4106	31.7893
DATA	1991	13	23	0	0	A_22_P00016988	lnc-TTC24-1:2	16978.8	298.5	1.799871e+000	1.805366e+000	26.5	32	5.791339e+000	0	0	0	0	0	0	-0.00406312	0	0	30	32.1765
DATA	1992	13	24	0	0	A_22_P00022657	lnc-C4orf21-4:1	17000	298.5	1.797512e+000	1.803115e+000	28	32	5.875238e+000	0	0	0	0	0	0	0.172428	0	0	30	31.6926
DATA	1993	13	25	0	0	A_21_P0000023	NM_001159749	17021	298.5	1.758968e+001	2.516917e+000	41	32	5.707951e+000	0	0	0	0	0	0	14.8945	1	1	30	31.6124
DATA	1994	13	26	0	0	A_23_P170901	NM_152410	17042.9	298.339	7.537648e+001	7.748884e+000	89	31	5.598408e+000	0	0	0	0	0	0	63.9438	1	1	25.5572	31.3448
DATA	1995	13	27	0	0	A_23_P115149	NM_024102	17063.5	298.324	1.467791e+001	2.317571e+000	39	31	5.209669e+000	0	0	0	0	0	0	12.4755	1	1	30	30.9677
DATA	1996	13	28	0	0	A_22_P00016690	lnc-TPSG1-2:1	17084.5	298.324	1.784249e+000	1.789696e+000	26	30	5.054127e+000	0	0	0	0	0	0	-0.862295	0	0	30	30.3293
DATA	1997	13	29	0	0	A_21_P0001639	lnc-TAF5L-1:1	17105.8	298.194	4.741652e+000	1.847360e+000	30	30	5.269019e+000	0	0	0	0	0	0	4.04834	1	0	30	30.4942
DATA	1998	13	30	0	0	A_22_P00020610	NR_105008	17127	298.203	1.775560e+000	1.780980e+000	26	31	5.281748e+000	0	0	0	0	0	0	-0.99853	0	0	28.1191	30.9261
DATA	1999	13	31	0	0	A_21_P0005906	ENST00000521815	17148	298.203	1.770845e+000	1.779515e+000	29	31	5.761994e+000	0	0	0	0	0	0	0.924578	0	0	30	31.168
DATA	2000	13	32	0	0	A_24_P538478	ENST00000237380	17169.3	298.1	4.927909e+000	1.838451e+000	31	31	5.610972e+000	0	0	0	0	0	0	4.24133	1	0	30	30.9755
DATA	2001	13	33	0	0	A_22_P00009427	XR_247064	17190.4	298.027	4.140633e+000	1.813790e+000	32	31	5.955086e+000	0	0	0	0	0	0	3.57439	1	0	30	30.9221
DATA	2002	13	34	0	0	A_22_P00014861	XR_243384	17211.6	298.027	1.755044e+000	1.760402e+000	26	31	6.130421e+000	0	0	0	0	0	0	-0.769781	0	0	29.1201	30.8898
DATA	2003	13	35	0	0	A_23_P208030	NM_020783	17232.8	298.194	1.749346e+000	1.754687e+000	26	30	6.295983e+000	0	0	0	0	0	0	-1.52898	0	0	28.5237	30.5725
DATA	2004	13	36	0	0	A_24_P369656	NM_052978	17254	298.203	1.743444e+000	1.748766e+000	25	31	5.676328e+000	0	0	0	0	0	0	-1.74949	0	0	30	30.8833
DATA	2005	13	37	0	0	A_21_P0000292	NR_002829	17275	298.203	2.021588e+000	1.754415e+000	30	31	5.725149e+000	0	0	0	0	0	0	1.76833	1	0	28.1191	30.9961
DATA	2006	13	38	0	0	A_33_P3303956	NR_038831	17296.4	298	1.731123e+000	1.736408e+000	26	31	5.729267e+000	0	0	0	0	0	0	-1.12938	0	0	30	30.9888
DATA	2007	13	39	0	0	A_22_P00014994	NR_119381	17317.4	298.027	2.744006e+000	1.751681e+000	30	31	5.793947e+000	0	0	0	0	0	0	2.41783	1	0	30	31.3146
DATA	2008	13	40	0	0	A_21_P0000311	NR_002955	17340.1	297.724	6.149482e+000	1.829517e+000	31	31	5.860094e+000	0	0	0	0	0	0	5.44047	1	0	30	30.9328
DATA	2009	13	41	0	0	A_21_P0006575	lnc-ATXN3L-3:1	17359.6	298	1.711738e+000	1.717105e+000	27	31	5.858387e+000	0	0	0	0	0	0	0.196055	0	0	30	30.832
DATA	2010	13	42	0	0	A_23_P32175	NM_014368	17381	298.203	1.704980e+000	1.710185e+000	24	31	5.824002e+000	0	0	0	0	0	0	-2.75061	0	0	28.1191	30.8538
DATA	2011	13	43	0	0	A_22_P00020348	lnc-BOD1-4:2	17402	298.203	1.698249e+000	1.704068e+000	28	30	6.079076e+000	0	0	0	0	0	0	0.416218	0	0	28.1191	31.0317
DATA	2012	13	44	0	0	A_23_P127095	NM_032747	17423	298.063	1.627397e+003	1.627486e+002	1398	30	6.152582e+000	0	0	0	0	0	0	1462.22	1	1	27.2919	31.2879
DATA	2013	13	45	0	0	A_22_P00025103	ENST00000425125	17444.4	298.027	1.684450e+000	1.689593e+000	26	31	6.390924e+000	0	0	0	0	0	0	-1.51135	0	0	30	31.4682
DATA	2014	13	46	0	0	A_33_P3271480	NR_026984	17465.6	298.027	6.248016e+000	1.794894e+000	33	31	6.568552e+000	0	0	0	0	0	0	5.66047	1	0	30	31.3308
DATA	2015	13	47	0	0	A_23_P99027	NM_002834	17486.7	297.656	4.737617e+001	5.025210e+000	68	31	6.270628e+000	0	0	0	0	0	0	43.1006	1	1	26.8687	31.1969
DATA	2016	13	48	0	0	A_21_P0003149	lnc-CBLB-7:18	17507.8	298	1.663565e+000	1.668644e+000	27	31	6.060920e+000	0	0	0	0	0	0	-0.441718	0	0	30	30.7419
DATA	2017	13	49	0	0	A_23_P164528	NM_015285	17529.1	298.123	2.950631e+001	3.386305e+000	56	31	5.799238e+000	0	0	0	0	0	0	27.0704	1	1	25.7804	30.9604
DATA	2018	13	50	0	0	A_22_P00015005	lnc-SMOC1-2:1	17550.4	298	1.649497e+000	1.654533e+000	27	30	5.744633e+000	0	0	0	0	0	0	-0.461812	0	0	29.1201	30.6778
DATA	2019	13	51	0	0	A_23_P50052	XR_109479	17571.3	297.778	2.874846e+003	2.874893e+002	2692	31	5.981248e+000	0	0	0	0	0	0	2659.86	1	1	27.0811	30.8117
DATA	2020	13	52	0	0	A_33_P3369979	NM_001004686	17592.5	298	1.635632e+000	1.644251e+000	28	30	5.989008e+000	0	0	0	0	0	0	1.01409	0	0	30	30.722
DATA	2021	13	53	0	0	A_33_P3296289	AF370407	17613.6	298	1.628728e+000	1.633700e+000	26	31	5.941301e+000	0	0	0	0	0	0	-1.28937	0	0	29.1201	30.8427
DATA	2022	13	54	0	0	A_21_P0001600	lnc-EDEM3-2:1	17634.6	298	2.448839e+000	1.645188e+000	31	30	5.953619e+000	0	0	0	0	0	0	2.29462	1	0	30	30.0664
DATA	2023	13	55	0	0	A_21_P0007794	lnc-SLC15A4-9:1	17656.2	298	1.614968e+000	1.619898e+000	25	30	6.038371e+000	0	0	0	0	0	0	-2.48549	0	0	30	30.1317
DATA	2024	13	56	0	0	A_33_P3394489	NR_021492	17676.8	297.763	4.143558e+001	4.446548e+000	63	31	5.522628e+000	0	0	0	0	0	0	39.1526	1	1	26.2212	30.476
DATA	2025	13	57	0	0	A_21_P0005856	lnc-SLCO5A1-3:1	17698.4	298	4.121580e+000	1.658491e+000	31	31	5.638024e+000	0	0	0	0	0	0	3.91106	1	0	30	30.8494
DATA	2026	13	58	0	0	A_23_P366453	NM_152688	17719.5	298	1.594981e+000	1.599850e+000	25.5	31	5.647082e+000	0	0	0	0	0	0	-0.948902	0	0	30	30.7287
DATA	2027	13	59	0	0	A_23_P134729	NR_027259	17740.6	298	1.765882e+000	1.603080e+000	29	30	5.340331e+000	0	0	0	0	0	0	1.6895	1	0	29.1201	30.6367
DATA	2028	13	60	0	0	A_33_P3388148	NM_001166694	17761.6	298	1.582100e+000	1.586930e+000	26	30	5.625996e+000	0	0	0	0	0	0	-1.02592	0	0	29.1201	30.8008
DATA	2029	13	61	0	0	A_24_P226278	NM_015288	17783	297.386	3.417109e+001	3.764940e+000	62	31	5.924816e+000	0	0	0	0	0	0	32.9572	1	1	25.7804	31.1757
DATA	2030	13	62	0	0	A_24_P673786	NM_005028	17803.9	297.733	9.963658e+002	9.964901e+001	973	31	5.506390e+000	0	0	0	0	0	0	964.745	1	1	26.4388	30.8178
DATA	2031	13	63	0	0	A_32_P206401	NM_181701	17825.4	298	6.324151e+000	1.690871e+000	32	30	5.807652e+000	0	0	0	0	0	0	6.14773	1	0	29.1201	30.4449
DATA	2032	13	64	0	0	A_23_P343808	NM_005633	17846.5	298	7.942916e+000	1.752493e+000	34.5	30.5	5.589370e+000	0	0	0	0	0	0	7.75097	1	1	29.1201	30.352
DATA	2033	13	65	0	0	A_23_P368338	NM_001139444	17867.6	298	1.551549e+000	1.561190e+000	29	31	5.352459e+000	0	0	0	0	0	0	1.21108	0	0	29.1201	30.2531
DATA	2034	13	66	0	0	A_22_P00019293	ENST00000520162	17888.6	298	2.191523e+000	1.565988e+000	27	31	5.746222e+000	0	0	0	0	0	0	2.15453	1	0	29.1201	30.2245
DATA	2035	13	67	0	0	A_24_P76740	NM_032449	17909.8	297.481	5.316473e+001	5.536417e+000	78	30	5.419757e+000	0	0	0	0	0	0	52.456	1	1	25.1049	30.1341
DATA	2036	13	68	0	0	A_33_P3236436	NM_001080531	17931	297.797	1.534792e+000	1.539478e+000	26	31	5.503170e+000	0	0	0	0	0	0	-1.62733	0	0	30	30.2923
DATA	2037	13	69	0	0	A_23_P329924	NM_177551	17952	297.491	3.849026e+001	4.143522e+000	67	30	5.611222e+000	0	0	0	0	0	0	38.2445	1	1	25.3321	30.2039
DATA	2038	13	70	0	0	A_23_P112531	NM_001035254	17973.2	297.362	4.531560e+002	4.534139e+001	469	30.5	5.989034e+000	0	0	0	0	0	0	451.79	1	1	25.7804	30.712
DATA	2039	13	71	0	0	A_22_P00021032	ENST00000536217	17994.6	297.973	3.053851e+000	1.554170e+000	30.5	30	6.053775e+000	0	0	0	0	0	0	3.05492	1	0	30	30.6612
DATA	2040	13	72	0	0	A_21_P0007048	lnc-PLXDC2-1:2	18015.7	297.9	1.514370e+000	1.518993e+000	25	30	5.797949e+000	0	0	0	0	0	0	-2.03257	0	0	28.3221	30.484
DATA	2041	13	73	0	0	A_33_P3256760	NR_033201	18037	297.797	1.509628e+000	1.514273e+000	28	30	5.703339e+000	0	0	0	0	0	0	0.106475	0	0	30	30.3715
DATA	2042	13	74	0	0	A_22_P00019837	lnc-GTDC1-6:1	18058.2	297.436	1.227141e+003	1.227234e+002	1263	30	5.299148e+000	0	0	0	0	0	0	1239.11	1	1	25.3321	30.5
DATA	2043	13	75	0	0	A_22_P00008399	lnc-JPH1-1:1	18079.3	297.9	1.500665e+000	1.505939e+000	27	30	5.326037e+000	0	0	0	0	0	0	0.462654	0	0	30	30.3424
DATA	2044	13	76	0	0	A_33_P3257973	NM_014877	18100.1	297.59	8.832829e+001	8.959473e+000	114	30	5.717788e+000	0	0	0	0	0	0	89.7001	1	1	26.2212	31.0581
DATA	2045	13	77	0	0	A_21_P0006852	lnc-ZEB1-2:1	18121.6	297.973	1.492363e+000	1.496919e+000	26	31	6.017555e+000	0	0	0	0	0	0	-1.03556	0	0	30	31.2646
DATA	2046	13	78	0	0	A_33_P3253747	NM_000761	18142.8	297.806	4.787871e+000	1.567896e+000	32	30	5.772720e+000	0	0	0	0	0	0	4.88857	1	0	30	31.0949
DATA	2047	13	79	0	0	A_23_P122001	NM_002439	18164.2	297.567	5.619621e+001	5.813603e+000	87.5	30	5.711945e+000	0	0	0	0	0	0	57.5231	1	1	25.7804	30.7385
DATA	2048	13	80	0	0	A_22_P00012970	lnc-RELT-1:1	18185.7	297.038	8.260797e+001	8.393326e+000	110.5	31	5.031044e+000	0	0	0	0	0	0	84.763	1	1	24.4106	30.5992
DATA	2049	13	81	0	0	A_22_P00025269	lnc-C1orf31-2:1	18206.2	297.806	1.477780e+000	1.483504e+000	28	31	5.620436e+000	0	0	0	0	0	0	0.616966	0	0	30	31.0076
DATA	2050	13	82	0	0	A_23_P122007	NM_033211	18227.5	297.676	5.601689e+000	1.581576e+000	33	30	5.731932e+000	0	0	0	0	0	0	5.77346	1	0	30	30.5572
DATA	2051	13	83	0	0	A_22_P00007359	lnc-GRAMD4-2:2	18248.5	297.676	6.931503e+000	1.630672e+000	33.5	31	5.734757e+000	0	0	0	0	0	0	7.15873	1	0	27.0811	30.8555
DATA	2052	13	84	0	0	A_22_P00005034	lnc-DDX54-1:1	18269.7	297.609	1.985435e+000	1.486463e+000	29.5	30	5.987717e+000	0	0	0	0	0	0	2.05452	1	0	30	30.7865
DATA	2053	13	85	0	0	A_33_P3407601	THC2753069	18291.3	297.525	6.065943e+002	6.067725e+001	659.5	31	5.976342e+000	0	0	0	0	0	0	628.878	1	1	25.7804	31.0313
DATA	2054	13	86	0	0	A_21_P0014767	ENST00000573229	18312	297.5	1.463448e+000	1.467916e+000	26	31	5.754417e+000	0	0	0	0	0	0	-0.577333	0	0	30	30.8648
DATA	2055	13	87	0	0	A_23_P7101	NM_006527	18333.2	297.522	8.874512e+001	8.994710e+000	121.5	31	5.856369e+000	0	0	0	0	0	0	92.3088	1	1	27.0811	31.0938
DATA	2056	13	88	0	0	A_23_P34744	NM_000396	18354.4	297.439	9.427813e+001	9.540710e+000	123.5	31	6.354014e+000	0	0	0	0	0	0	98.2095	1	1	25.1049	30.9683
DATA	2057	13	89	0	0	A_33_P3751193	A_33_P3751193	18375.5	297.676	1.456920e+000	1.461367e+000	27	30	6.420326e+000	0	0	0	0	0	0	-0.902875	0	0	30	30.581
DATA	2058	13	90	0	0	A_24_P544882	NM_003144	18396.6	297.586	1.457025e+001	2.062333e+000	41	30	6.211448e+000	0	0	0	0	0	0	15.2177	1	1	27.501	30.8244
DATA	2059	13	91	0	0	A_23_P120710	NM_003316	18417.9	297.525	5.749855e+001	5.931802e+000	84.5	30	5.919209e+000	0	0	0	0	0	0	60.1218	1	1	26.2212	30.5581
DATA	2060	13	92	0	0	A_21_P0006617	ENST00000422206	18439	297.5	1.451992e+000	1.456425e+000	26	30	5.544548e+000	0	0	0	0	0	0	-0.794791	0	0	30	30.8458
DATA	2061	13	93	0	0	A_23_P132910	NM_019027	18460.3	297.475	1.211030e+002	1.219741e+001	141.5	30	5.100493e+000	0	0	0	0	0	0	126.87	1	1	25.7804	30.3868
DATA	2062	13	94	0	0	A_23_P316531	NM_005298	18481.4	297.586	2.668646e+002	2.672604e+001	309	30	5.187095e+000	0	0	0	0	0	0	279.79	1	1	27.501	30.2569
DATA	2063	13	95	0	0	A_22_P00017715	lnc-XRCC3-1:2	18502.5	297.676	6.504484e+000	1.591963e+000	34	30	5.224418e+000	0	0	0	0	0	0	6.82405	1	0	27.0811	30.2093
DATA	2064	13	96	0	0	A_21_P0001143	ENST00000427806	18523.6	297.586	1.447817e+000	1.452359e+000	28	30	5.167860e+000	0	0	0	0	0	0	0.197701	0	0	27.501	29.8069
DATA	2065	13	97	0	0	A_33_P3318509	NM_014358	18545.7	297.897	9.910229e+000	1.757609e+000	37	30	6.233524e+000	0	0	0	0	0	0	10.4075	1	1	21.6755	30.6381
DATA	2066	13	98	0	0	A_21_P0014611	lnc-BLID-1:12	18566	297.5	1.446748e+000	1.451165e+000	27	30	6.487679e+000	0	0	0	0	0	0	-0.250994	0	0	30	30.4924
DATA	2067	13	99	0	0	A_21_P0005183	lnc-THBS2-3:1	18587	297.5	1.446461e+000	1.457676e+000	28.5	31	6.570382e+000	0	0	0	0	0	0	1.4775	0	0	26.2212	30.9515
DATA	2068	13	100	0	0	A_22_P00012509	XR_241120	18608.3	297.6	6.955696e+002	6.957208e+001	759	30	6.346100e+000	0	0	0	0	0	0	730.888	1	1	24.8756	30.6304
DATA	2069	13	101	0	0	A_33_P3230103	NM_032814	18629.4	297.586	2.567311e+000	1.473318e+000	30	31	5.782766e+000	0	0	0	0	0	0	2.6976	1	0	30	30.8924
DATA	2070	13	102	0	0	A_23_P43197	ENST00000469032	18650.7	297.5	1.446560e+000	1.450976e+000	27	31	5.747557e+000	0	0	0	0	0	0	-0.798862	0	0	30	30.7829
DATA	2071	13	103	0	0	A_23_P105313	NM_001414	18672.6	297.167	1.442314e+002	1.449598e+001	180	30	4.951795e+000	0	0	0	0	0	0	151.491	1	1	24.8756	30.2281
DATA	2072	13	104	0	0	A_23_P404059	NM_173493	18693	297.5	1.447407e+000	1.451826e+000	27.5	30	5.153153e+000	0	0	0	0	0	0	-1.26166	0	0	26.2212	30.4639
DATA	2073	13	105	0	0	A_23_P337262	NM_153000	18714	297.5	1.448051e+000	1.453855e+000	26.5	31	5.039183e+000	0	0	0	0	0	0	0.665325	0	0	30	30.663
DATA	2074	13	106	0	0	A_22_P00003709	ENST00000504827	18735.3	297.5	1.448852e+000	1.453275e+000	27	31	5.076152e+000	0	0	0	0	0	0	-0.570983	0	0	30	30.9084
DATA	2075	13	107	0	0	A_21_P0012084	NR_121185	18756.4	297.414	1.698908e+000	1.464108e+000	29.5	31	5.380930e+000	0	0	0	0	0	0	1.78091	1	0	30	30.8052
DATA	2076	13	108	0	0	A_33_P6753179	ENST00000421951	18777.7	297.5	1.450876e+000	1.458519e+000	28.5	31	5.414735e+000	0	0	0	0	0	0	1.01356	0	0	27.0811	30.7932
DATA	2077	13	109	66	-1	3xSLv1	3xSLv1	18798.7	297.5	1.452083e+000	1.457537e+000	27	31	5.487217e+000	0	0	0	0	0	0	0.570918	0	0	30	31.0781
DATA	2078	13	110	0	0	A_23_P58862	NM_020819	18820	297.5	5.114769e+000	1.544996e+000	32	31	5.042943e+000	0	0	0	0	0	0	5.34818	1	0	30	30.6008
DATA	2079	13	111	0	0	A_22_P00005026	lnc-DDX51-2:1	18841	297.5	1.454904e+000	1.459395e+000	28	31	5.583998e+000	0	0	0	0	0	0	0.124544	0	0	30	30.9346
DATA	2080	13	112	0	0	A_24_P396702	NM_014880	18862.3	297.5	1.966357e+002	1.971777e+001	229	31	5.808722e+000	0	0	0	0	0	0	205.174	1	1	25.3321	30.719
DATA	2081	13	113	0	0	A_24_P254744	NM_182644	18883.4	297.414	1.785455e+000	1.473540e+000	30	31	5.825241e+000	0	0	0	0	0	0	1.8608	1	0	30	30.9447
DATA	2082	13	114	0	0	A_21_P0012611	TCONS_l2_00020758	18904.6	297.414	1.460069e+000	1.469496e+000	28	30	5.915273e+000	0	0	0	0	0	0	1.25697	0	0	30	30.752
DATA	2083	13	115	0	0	A_24_P167338	NM_014488	18924.9	297.14	1.751985e+001	2.284680e+000	46	31	5.789230e+000	0	0	0	0	0	0	18.2129	1	1	22.1978	30.6216
DATA	2084	13	116	0	0	A_24_P281395	ENST00000455013	18947.1	297.293	1.097872e+002	1.107651e+001	142	30	5.729362e+000	0	0	0	0	0	0	113.963	1	1	25.7804	30.2016
DATA	2085	13	117	0	0	A_23_P33683	NM_016496	18968.7	297.286	2.267507e+002	2.272271e+001	259	30	5.975096e+000	0	0	0	0	0	0	235.023	1	1	24.8756	30.1822
DATA	2086	13	118	0	0	A_21_P0014723	THC2618554	18989.2	297.478	1.468450e+000	1.472933e+000	27	30	5.928203e+000	0	0	0	0	0	0	-1.00941	0	0	30	30.4642
DATA	2087	13	119	0	0	A_33_P3327567	ENST00000467061	19010.4	297.414	1.470780e+000	1.479855e+000	30	30	6.323101e+000	0	0	0	0	0	0	1.20277	0	0	30	30.5145
DATA	2088	13	120	0	0	A_21_P0008693	lnc-SYNM-1:1	19031.5	297.324	1.473181e+000	1.479764e+000	29	30	6.430679e+000	0	0	0	0	0	0	0.810233	0	0	30	31.1459
DATA	2089	13	121	0	0	A_23_P211627	NM_007172	19053.3	296.818	5.165999e+001	5.373885e+000	78	30	6.473531e+000	0	0	0	0	0	0	53.2016	1	1	24.1747	30.4211
DATA	2090	13	122	0	0	A_33_P3346691	A_33_P3346691	19074	297.5	1.478246e+000	1.482759e+000	25	30	6.305490e+000	0	0	0	0	0	0	-1.51544	0	0	30	30.1168
DATA	2091	13	123	0	0	A_24_P237753	NM_015354	19094.9	296.2	7.201978e+000	1.650697e+000	36	30	6.060043e+000	0	0	0	0	0	0	7.39159	1	0	30	29.7979
DATA	2092	13	124	0	0	A_22_P00006429	XR_251529	19116.2	297.478	2.047961e+000	1.502074e+000	29	30	6.018713e+000	0	0	0	0	0	0	2.098	1	0	30	30.0197
DATA	2093	13	125	0	0	A_21_P0001044	NR_125789	19137.4	297.414	1.787246e+000	1.501446e+000	30	30	5.842086e+000	0	0	0	0	0	0	1.82757	1	0	27.501	29.908
DATA	2094	13	126	0	0	A_23_P71530	NM_002546	19158.5	297.324	1.488974e+000	1.493520e+000	27	30	5.916663e+000	0	0	0	0	0	0	-1.16904	0	0	30	30.175
DATA	2095	13	127	0	0	A_24_P182494	NM_007207	19179.8	296.848	2.143011e+001	2.613700e+000	47	30	5.739736e+000	0	0	0	0	0	0	21.8325	1	1	22.1978	30.4251
DATA	2096	13	128	0	0	A_24_P125469	NM_006033	19200.8	297.5	1.494580e+000	1.499142e+000	26	31	5.946169e+000	0	0	0	0	0	0	-0.910919	0	0	30	30.791
DATA	2097	13	129	0	0	A_22_P00015968	ENST00000522960	19222	297.5	2.153836e+000	1.517335e+000	30	31	6.452113e+000	0	0	0	0	0	0	2.18601	1	0	30	30.9258
DATA	2098	13	130	0	1	ERCC-00148_99	DQ883642	19244.8	297.132	2.751098e+001	3.135850e+000	54	31	6.048894e+000	0	0	0	0	0	0	27.8658	1	1	21.1402	30.8161
DATA	2099	13	131	0	0	A_33_P3332487	ENST00000368689	19264.4	297.127	1.503018e+000	1.507607e+000	25	30	6.191721e+000	0	0	0	0	0	0	-1.234	0	0	28.5237	30.6145
DATA	2100	13	132	0	0	A_21_P0008118	lnc-ING1-1:1	19285.5	297.056	1.505811e+000	1.516073e+000	28.5	30	5.885589e+000	0	0	0	0	0	0	1.32144	0	0	30	30.2976
DATA	2101	13	133	0	0	A_33_P3335624	ENST00000338548	19307.5	297.42	8.821597e+001	8.950463e+000	118	30	6.245968e+000	0	0	0	0	0	0	88.8608	1	1	24.4106	30.5388
DATA	2102	13	134	0	0	A_24_P786713	ENST00000540219	19327.8	297.194	1.511343e+000	1.517029e+000	29	31	5.680096e+000	0	0	0	0	0	0	0.573423	0	0	30	30.9098
DATA	2103	13	135	0	0	A_21_P0008170	lnc-DIAPH3-4:1	19349	297.203	1.514049e+000	1.518671e+000	26	30	5.849517e+000	0	0	0	0	0	0	-0.255558	0	0	30	30.7857
DATA	2104	13	136	0	0	A_33_P3355508	NM_023067	19370	297.203	1.659359e+000	1.530325e+000	29	30	5.825674e+000	0	0	0	0	0	0	1.66274	1	0	30	30.7213
DATA	2105	13	137	0	0	A_33_P3325439	NM_001001992	19392	296.561	1.010231e+002	1.021660e+001	131	30	5.329186e+000	0	0	0	0	0	0	101.056	1	1	25.7804	30.4528
DATA	2106	13	138	0	0	A_33_P3233947	NM_198076	19413	296.567	1.275716e+002	1.284815e+001	159	30	5.389199e+000	0	0	0	0	0	0	127.406	1	1	26.2212	30.552
DATA	2107	13	139	0	0	A_23_P63010	NM_181746	19433.9	297.269	1.551276e+002	1.558791e+001	186	30	5.354607e+000	0	0	0	0	0	0	154.676	1	1	27.501	30.4869
DATA	2108	13	140	0	0	A_21_P0007190	ENST00000532947	19454.7	297.1	1.526446e+000	1.531571e+000	28	31	5.604121e+000	0	0	0	0	0	0	0.375848	0	0	28.3221	30.7836
DATA	2109	13	141	0	0	A_33_P3275422	NR_024096	19476.5	297	5.825620e+003	5.825640e+002	5783.5	31	5.683659e+000	0	0	0	0	0	0	5791.64	1	1	25.3321	31.0478
DATA	2110	13	142	0	0	A_33_P3302586	NM_207370	19497	297.203	1.530709e+000	1.535382e+000	27	31	5.858339e+000	0	0	0	0	0	0	-0.666078	0	0	30	30.9149
DATA	2111	13	143	0	0	A_23_P78479	NM_015363	19518.4	297	4.500363e+000	1.601811e+000	31	30	5.711370e+000	0	0	0	0	0	0	4.46264	1	0	29.1201	30.7321
DATA	2112	13	144	0	0	A_33_P3237580	NM_001242791	19539.4	297.027	2.353995e+001	2.812471e+000	50.5	30.5	6.292841e+000	0	0	0	0	0	0	23.3158	1	1	29.1201	31.1189
DATA	2113	13	145	0	0	A_24_P945293	NM_016079	19561.6	296.75	5.194868e+002	5.197152e+001	546	31	6.364873e+000	0	0	0	0	0	0	513.999	1	1	25.1049	31.2545
DATA	2114	13	146	0	0	A_22_P00014016	ENST00000490410	19582.4	296.75	2.583624e+003	2.583670e+002	2533	31	6.017604e+000	0	0	0	0	0	0	2554.04	1	1	25.1049	30.9688
DATA	2115	13	147	0	0	A_24_P343095	NM_000791	19602.4	296.579	1.097826e+001	1.893841e+000	37	31	5.790377e+000	0	0	0	0	0	0	10.8447	1	1	20.3108	31.1643
DATA	2116	13	148	0	0	A_22_P00001334	lnc-ANXA9-1:1	19624	297.203	6.921812e+000	1.692379e+000	34	30	5.212886e+000	0	0	0	0	0	0	6.8324	1	0	30	30.3475
DATA	2117	13	149	0	0	A_33_P3213645	NM_033266	19645.4	297	1.540407e+000	1.545110e+000	25	30	5.280818e+000	0	0	0	0	0	0	-1.15736	0	0	29.1201	30.3507
DATA	2118	13	150	0	0	A_22_P00002567	NM_001114118	19667.1	297.053	4.148641e+001	4.427229e+000	64.5	31	5.291129e+000	0	0	0	0	0	0	40.9153	1	1	26.2212	30.5808
DATA	2119	13	151	0	0	A_21_P0008788	ENST00000614853	19687.6	297.027	2.436289e+000	1.565042e+000	29	31	5.705443e+000	0	0	0	0	0	0	2.40232	1	0	29.1201	30.844
DATA	2120	13	152	0	0	A_33_P3330283	NM_138473	19709	296.603	1.129515e+002	1.140045e+001	133	31	6.136693e+000	0	0	0	0	0	0	111.382	1	1	25.7804	30.9818
DATA	2121	13	153	0	0	A_23_P4782	NM_031896	19729.8	297	1.541031e+000	1.546124e+000	27	31	5.994585e+000	0	0	0	0	0	0	0.341847	0	0	30	30.9531
DATA	2122	13	154	0	0	A_23_P109636	NM_015541	19751.2	297	3.194128e+001	3.548244e+000	56	31	5.854715e+000	0	0	0	0	0	0	31.5119	1	1	28.1191	31.6109
DATA	2123	13	155	0	0	A_23_P117225	NM_000123	19772.9	297.086	4.080369e+002	4.083290e+001	423.5	31	5.997555e+000	0	0	0	0	0	0	402.777	1	1	26.2212	31.5686
DATA	2124	13	156	0	0	A_24_P149704	NM_138709	19793.4	297	2.168627e+000	1.558290e+000	28	31.5	6.028922e+000	0	0	0	0	0	0	2.14232	1	0	29.1201	31.6133
DATA	2125	13	157	0	0	A_33_P3388533	ENST00000554904	19814.5	297	1.536901e+000	1.541593e+000	24.5	31	6.371650e+000	0	0	0	0	0	0	-1.90289	0	0	29.1201	31.3231
DATA	2126	13	158	0	0	A_33_P3347193	NM_001301009	19835.6	297	1.535016e+000	1.539864e+000	27	30	6.362180e+000	0	0	0	0	0	0	0.221243	0	0	29.1201	30.7668
DATA	2127	13	159	0	0	A_33_P3290139	NM_001290258	19856.8	297	3.375642e+000	1.574053e+000	30	30	6.342966e+000	0	0	0	0	0	0	3.34704	1	0	28.1191	30.6581
DATA	2128	13	160	0	0	A_22_P00010574	ENST00000458480	19878	296.797	1.530035e+000	1.534706e+000	25	30	5.843688e+000	0	0	0	0	0	0	-0.85383	0	0	28.1191	30.2429
DATA	2129	13	161	0	0	A_33_P3313625	A_33_P3313625	19899.7	296.418	4.022781e+001	4.304425e+000	67	29	5.784271e+000	0	0	0	0	0	0	40.0431	1	1	24.8756	29.4373
DATA	2130	13	162	0	0	A_22_P00010900	ENST00000574939	19920.4	297	2.146881e+000	1.543231e+000	30	29	5.596322e+000	0	0	0	0	0	0	2.14151	1	0	30	29.0741
DATA	2131	13	163	0	0	A_23_P397899	NM_021218	19941.5	297	1.963042e+001	2.485375e+000	45.5	27	5.568938e+000	0	0	0	0	0	0	19.6315	1	1	30	27.8186
DATA	2132	13	164	0	0	A_23_P37892	NM_133443	19962.6	297	1.515347e+000	1.519973e+000	26.5	27	5.231488e+000	0	0	0	0	0	0	-0.127237	0	0	30	27.412
DATA	2133	14	1	0	0	A_21_P0009967	lnc-ARFGEF2-3:8	16524	304.5	1.718882e+000	1.724129e+000	27	28	5.519043e+000	0	0	0	0	0	0	-0.553627	0	0	26.2212	27.8191
DATA	2134	14	2	0	0	A_23_P200535	NM_014408	16545	304.5	6.980989e+001	7.193341e+000	89.5	28	5.771321e+000	0	0	0	0	0	0	61.3393	1	1	26.2212	28.9402
DATA	2135	14	3	0	0	A_22_P00016266	lnc-TMEM105-1:1	16566.2	304.5	8.247634e+000	1.930102e+000	34	32	6.871301e+000	0	0	0	0	0	0	7.20497	1	0	30	31.9167
DATA	2136	14	4	66	-1	3xSLv1	3xSLv1	16587.3	304.5	1.748989e+000	1.754328e+000	27	32	6.419331e+000	0	0	0	0	0	0	-1.48662	0	0	30	32.39
DATA	2137	14	5	0	0	A_19_P00321076	NR_003367	16608.8	304.667	1.530142e+001	2.334511e+000	40	33	6.323216e+000	0	0	0	0	0	0	13.2297	1	1	19.4461	32.7731
DATA	2138	14	6	0	0	A_22_P00000544	lnc-AC114947.1.1-1:1	16629.7	304.5	1.765364e+000	1.772516e+000	27.5	32	6.316889e+000	0	0	0	0	0	0	0.680465	0	0	30	32.0039
DATA	2139	14	7	0	0	A_22_P00009081	NR_109952	16650.8	304.5	3.132104e+000	1.805215e+000	28	31	5.939145e+000	0	0	0	0	0	0	2.68562	1	0	26.6546	31.1202
DATA	2140	14	8	0	0	A_23_P211417	NM_021026	16672	304.5	3.724529e+000	1.822664e+000	29	31	6.020867e+000	0	0	0	0	0	0	3.1822	1	0	30	31.0717
DATA	2141	14	9	0	0	A_24_P336931	NM_001164315	16693.4	304.759	7.436099e+001	7.648514e+000	90.5	30	6.216080e+000	0	0	0	0	0	0	63.3266	1	1	24.8756	30.8359
DATA	2142	14	10	0	0	A_22_P00004214	ENST00000458420	16714.3	304.5	2.008880e+000	1.806055e+000	30	30	6.021405e+000	0	0	0	0	0	0	1.70619	1	0	30	30.4636
DATA	2143	14	11	0	0	A_22_P00025095	lnc-GGH-1:1	16735.5	304.324	1.793629e+000	1.799105e+000	26	30	6.286939e+000	0	0	0	0	0	0	-1.08278	0	0	30	30.636
DATA	2144	14	12	0	0	A_22_P00010933	ENST00000502383	16756.6	304.414	2.065609e+000	1.814583e+000	28.5	30	6.168070e+000	0	0	0	0	0	0	1.74664	1	0	30	30.5525
DATA	2145	14	13	0	0	A_33_P3321678	ENST00000296615	16777.8	304.733	9.555554e+002	9.557260e+001	831	30	5.874220e+000	0	0	0	0	0	0	806.593	1	1	26.2212	30.2105
DATA	2146	14	14	0	0	A_21_P0012581	XR_425724	16799	304.5	1.802759e+000	1.812024e+000	28	31	5.847960e+000	0	0	0	0	0	0	0.983664	0	0	30	31.0238
DATA	2147	14	15	0	0	A_23_P32500	NM_015136	16819.8	304.74	4.840412e+001	5.167797e+000	68	30	5.758064e+000	0	0	0	0	0	0	40.7639	1	1	24.4106	30.6225
DATA	2148	14	16	0	0	A_21_P0009464	lnc-CABLES1-1:1	16841.3	304.391	1.805767e+000	1.812210e+000	27	31	5.892864e+000	0	0	0	0	0	0	0.488717	0	0	30	31.2825
DATA	2149	14	17	0	0	A_21_P0002836	ENST00000455703	16862.5	304.324	1.806426e+000	1.811941e+000	26	31	6.167472e+000	0	0	0	0	0	0	-0.953502	0	0	27.0811	31.633
DATA	2150	14	18	0	0	A_23_P120845	NM_005080	16883.2	304.5	6.105550e+002	6.108239e+001	531.5	31	6.115198e+000	0	0	0	0	0	0	513.611	1	1	25.7804	31.5809
DATA	2151	14	19	0	0	A_21_P0010898	TCONS_l2_00003718	16904.8	304.478	1.806243e+000	1.812980e+000	28	31	6.424093e+000	0	0	0	0	0	0	0.560218	0	0	30	31.9291
DATA	2152	14	20	0	0	A_33_P3412035	NM_018227	16926	304.5	1.805381e+000	1.812004e+000	28	32	6.376679e+000	0	0	0	0	0	0	0.534338	0	0	30	31.9236
DATA	2153	14	21	0	0	A_22_P00007394	ENST00000449923	16947	304.5	1.182131e+001	2.161468e+000	35.5	31.5	5.849349e+000	0	0	0	0	0	0	9.95848	1	1	30	31.7441
DATA	2154	14	22	0	0	A_23_P141126	NM_000154	16968.2	304.655	2.902604e+001	3.419538e+000	50.5	32	5.646617e+000	0	0	0	0	0	0	24.4759	1	1	25.1049	32.0709
DATA	2155	14	23	0	1	ERCC-00097_63	ERCC-00097_63	16989.5	304.324	1.799988e+000	1.814124e+000	28	32	5.731998e+000	0	0	0	0	0	0	1.49326	0	0	30	31.9722
DATA	2156	14	24	0	0	A_32_P167791	NM_003932	17010.9	304.611	7.871602e+002	7.873667e+001	677	32	5.546711e+000	0	0	0	0	0	0	665.579	1	1	25.1049	31.9658
DATA	2157	14	25	0	0	A_33_P3338397	AK127243	17031.8	304.194	1.794312e+000	1.805331e+000	29	31.5	5.717739e+000	0	0	0	0	0	0	1.19713	0	0	30	31.4813
DATA	2158	14	26	0	0	A_24_P142495	NM_030966	17053.1	304.611	5.317697e+002	5.320730e+001	486	31	5.430321e+000	0	0	0	0	0	0	451.245	1	1	25.1049	30.9713
DATA	2159	14	27	0	0	A_21_P0001643	lnc-IRF2BP2-2:1	17074	304.203	1.037449e+001	2.071211e+000	35	30	5.044973e+000	0	0	0	0	0	0	8.82206	1	1	28.1191	30.5736
DATA	2160	14	28	0	0	A_22_P00001579	ENST00000427232	17095.2	304.194	1.783119e+000	1.788563e+000	27	30	5.207475e+000	0	0	0	0	0	0	-1.07867	0	0	30	30.685
DATA	2161	14	29	0	0	A_22_P00018189	lnc-ZNF609-1:1	17115.6	304.456	1.512524e+001	2.339174e+000	40	30	5.300361e+000	0	0	0	0	0	0	12.9216	1	1	24.8756	30.612
DATA	2162	14	30	0	0	A_33_P3543133	NR_038970	17137.6	304.027	1.774034e+000	1.785268e+000	28	30	5.447158e+000	0	0	0	0	0	0	1.23375	0	0	30	30.9447
DATA	2163	14	31	0	0	A_22_P00016942	lnc-TSPO-2:1	17158.6	304	1.769110e+000	1.774511e+000	28	31	5.547372e+000	0	0	0	0	0	0	-0.444823	0	0	30	30.8929
DATA	2164	14	32	0	0	A_22_P00001995	ENST00000415940	17180	304.203	1.763884e+000	1.769269e+000	27	30	5.836246e+000	0	0	0	0	0	0	-0.180253	0	0	30	30.6563
DATA	2165	14	33	0	0	A_33_P3342160	NM_018036	17201	304.741	4.483106e+001	4.817640e+000	67	31	5.996815e+000	0	0	0	0	0	0	38.7436	1	1	24.8756	30.7265
DATA	2166	14	34	0	0	A_33_P3346508	A_33_P3346508	17222.3	304.1	4.549732e+001	4.877615e+000	67	31	5.960905e+000	0	0	0	0	0	0	39.4486	1	1	28.3221	30.75
DATA	2167	14	35	0	0	A_23_P76684	NM_006054	17243.6	304.51	8.754109e+001	8.927757e+000	104	31	5.988892e+000	0	0	0	0	0	0	76.1577	1	1	24.4106	30.8061
DATA	2168	14	36	0	0	A_22_P00012004	NM_002661	17265.2	304.115	1.941639e+002	1.949474e+001	196	30	5.769717e+000	0	0	0	0	0	0	169.516	1	1	26.8687	30.8458
DATA	2169	14	37	0	0	A_22_P00001405	NR_102709	17285.6	304	1.734754e+000	1.740050e+000	25.5	31	5.566993e+000	0	0	0	0	0	0	-1.24829	0	0	30	31.2029
DATA	2170	14	38	0	0	A_33_P3334308	NM_007157	17307.2	304	5.733672e+001	5.990013e+000	79	31	5.759774e+000	0	0	0	0	0	0	50.4187	1	1	26.4388	31.3018
DATA	2171	14	39	0	0	A_23_P60488	NM_002540	17328	304.516	3.794319e+001	4.168940e+000	61.5	31	5.805012e+000	0	0	0	0	0	0	33.4883	1	1	26.2212	31.0158
DATA	2172	14	40	0	1	ERCC-00095_63	DQ516759	17349.4	304	1.715255e+000	1.720491e+000	27	31	5.824566e+000	0	0	0	0	0	0	-0.755244	0	0	30	30.8726
DATA	2173	14	41	0	0	A_33_P3377100	NM_021081	17370.4	304	1.708608e+000	1.713824e+000	27	31	5.781903e+000	0	0	0	0	0	0	-0.316021	0	0	30	30.7054
DATA	2174	14	42	0	0	A_23_P323761	NM_025228	17391.8	304.108	9.174307e+002	9.175894e+001	834	31	5.863428e+000	0	0	0	0	0	0	819.323	1	1	27.501	31.3633
DATA	2175	14	43	0	0	A_23_P259442	NM_001873	17412.6	304	1.694987e+000	1.700161e+000	24	30	6.071237e+000	0	0	0	0	0	0	-3.19412	0	0	29.1201	31.0637
DATA	2176	14	44	0	0	A_22_P00015539	lnc-STK32C-1:1	17433.6	304	1.688121e+000	1.693274e+000	26	31	6.212874e+000	0	0	0	0	0	0	-0.0852368	0	0	29.1201	31.5019
DATA	2177	14	45	0	0	A_23_P372308	NM_020211	17455	304.203	1.681087e+000	1.686219e+000	27	31	6.258810e+000	0	0	0	0	0	0	-1.00146	0	0	28.1191	31.4636
DATA	2178	14	46	0	0	A_21_P0011599	TCONS_l2_00011380	17476.2	304	1.674080e+000	1.679278e+000	27	31	6.284361e+000	0	0	0	0	0	0	0.15551	0	0	28.1191	31.3643
DATA	2179	14	47	0	0	A_23_P303978	XR_426154	17497.4	304	1.667044e+000	1.678840e+000	29	31	6.189973e+000	0	0	0	0	0	0	1.36665	0	0	30	30.9249
DATA	2180	14	48	0	0	A_22_P00001436	ENST00000430520	17518.5	304	3.784777e+000	1.707564e+000	30.5	31	5.878302e+000	0	0	0	0	0	0	3.465	1	0	30	30.9008
DATA	2181	14	49	0	0	A_23_P55917	NM_032298	17539.2	303.284	1.108726e+001	1.994711e+000	38	31	5.459453e+000	0	0	0	0	0	0	10.1927	1	1	26.8687	31.0965
DATA	2182	14	50	0	0	A_32_P100830	NM_153209	17560.6	304	3.709344e+001	4.060203e+000	63	31	5.730958e+000	0	0	0	0	0	0	34.2479	1	1	30	30.7386
DATA	2183	14	51	0	0	A_22_P00024413	ENST00000533866	17581.8	304	3.242970e+000	1.675711e+000	30	31	6.108488e+000	0	0	0	0	0	0	3.007	1	0	30	30.7967
DATA	2184	14	52	0	0	A_33_P3365228	NM_001256346	17603.2	304	2.198404e+000	1.651680e+000	30	31	6.159227e+000	0	0	0	0	0	0	2.04722	1	0	30	31.0962
DATA	2185	14	53	0	0	A_21_P0009803	ENST00000603718	17624.4	304	1.625067e+000	1.632538e+000	28	30	5.372801e+000	0	0	0	0	0	0	0.846389	0	0	30	30.2301
DATA	2186	14	54	0	0	A_21_P0008108	lnc-RAP2A-1:1	17645.4	303.973	1.618228e+000	1.623168e+000	25.5	30	5.965876e+000	0	0	0	0	0	0	-0.764301	0	0	30	30.2469
DATA	2187	14	55	0	0	A_33_P3253598	NR_033667	17666.6	303.973	3.863656e+000	1.661885e+000	30.5	30.5	5.829597e+000	0	0	0	0	0	0	3.64388	1	0	30	30.1789
DATA	2188	14	56	0	0	A_22_P00024443	ENST00000411946	17687.6	304	1.604717e+000	1.609616e+000	24	31	5.538887e+000	0	0	0	0	0	0	-3.2633	0	0	29.1201	30.8365
DATA	2189	14	57	0	0	A_24_P381844	NM_000833	17709	303.797	1.597992e+000	1.602871e+000	26.5	31	5.424210e+000	0	0	0	0	0	0	-1.11433	0	0	28.1191	30.8388
DATA	2190	14	58	0	0	A_32_P189204	NM_174942	17730	303.797	2.228426e+000	1.611798e+000	30	31	5.654753e+000	0	0	0	0	0	0	2.12804	1	0	30	30.8462
DATA	2191	14	59	0	0	A_33_P3215768	NM_007210	17750.9	303.885	1.122238e+002	1.133443e+001	133	30	5.474751e+000	0	0	0	0	0	0	107.603	1	1	27.0811	30.6996
DATA	2192	14	60	0	0	A_33_P3303385	NM_014865	17772.1	303.733	1.247273e+002	1.257284e+001	145	30	5.642534e+000	0	0	0	0	0	0	120.074	1	1	26.4388	30.6207
DATA	2193	14	61	0	0	A_21_P0003236	lnc-ROBO2-4:3	17793.6	303.973	1.572254e+000	1.577054e+000	28	31	5.840965e+000	0	0	0	0	0	0	-0.261562	0	0	29.1201	31.0167
DATA	2194	14	62	0	0	A_22_P00025539	XR_247561	17814.6	304	1.956852e+001	2.509372e+000	46.5	31	5.840821e+000	0	0	0	0	0	0	18.9895	1	1	29.1201	30.6255
DATA	2195	14	63	0	0	A_21_P0009234	lnc-AC003101.1.1-1:1	17836.4	303.961	2.136544e+003	2.136601e+002	2125.5	31	5.754958e+000	0	0	0	0	0	0	2081.63	1	1	24.4106	30.4816
DATA	2196	14	64	0	0	A_32_P213831	NM_020704	17857	303.797	1.554099e+000	1.563107e+000	29	30	5.290780e+000	0	0	0	0	0	0	1.12816	0	0	30	30.0873
DATA	2197	14	65	0	0	A_23_P120845	NM_005080	17878.1	303.969	6.138194e+002	6.140159e+001	611	30	5.401180e+000	0	0	0	0	0	0	602.507	1	1	27.501	30.251
DATA	2198	14	66	1028	1	(+)E1A_r60_3	E1A_r60_3	17899.4	303.973	1.542562e+000	1.547271e+000	27	30	5.660041e+000	0	0	0	0	0	0	-0.351996	0	0	30	30.1143
DATA	2199	14	67	0	0	A_33_P3252630	NM_001278677	17919.7	303.489	1.530674e+001	2.172703e+000	42	30	5.332026e+000	0	0	0	0	0	0	15.1324	1	1	23.4529	30.2551
DATA	2200	14	68	0	0	A_22_P00015684	lnc-SYN3-4:1	17941.6	304	1.531646e+000	1.536322e+000	25	31	5.518758e+000	0	0	0	0	0	0	-2.50739	0	0	30	30.444
DATA	2201	14	69	0	0	A_22_P00008901	NR_110757	17963	303.797	1.526350e+000	1.531010e+000	24	30	5.853114e+000	0	0	0	0	0	0	-2.91548	0	0	28.1191	30.5904
DATA	2202	14	70	0	0	A_22_P00003331	ENST00000509602	17984	303.797	1.521278e+000	1.530927e+000	28.5	31	5.840561e+000	0	0	0	0	0	0	1.2356	0	0	30	30.8719
DATA	2203	14	71	0	0	A_21_P0006487	lnc-CXorf30-1:2	18005.2	303.806	1.516308e+000	1.521943e+000	27	30	5.877742e+000	0	0	0	0	0	0	0.554515	0	0	30	30.344
DATA	2204	14	72	0	0	A_23_P16139	NM_006387	18026	303.814	1.326261e+001	2.014400e+000	42	30	5.738417e+000	0	0	0	0	0	0	13.3345	1	1	26.4388	30.3745
DATA	2205	14	73	0	0	A_32_P192692	NM_001014797	18047.5	303.944	1.506853e+000	1.511453e+000	27	30	5.601139e+000	0	0	0	0	0	0	-0.0781358	0	0	29.1201	30.4724
DATA	2206	14	74	0	0	A_22_P00025925	lnc-PARN-4:1	18068.6	303.873	1.502378e+000	1.506965e+000	26	30	5.245957e+000	0	0	0	0	0	0	-1.00566	0	0	28.5237	30.496
DATA	2207	14	75	0	0	A_22_P00009764	ENST00000564741	18089.8	303.806	1.498062e+000	1.502635e+000	27	30	5.704272e+000	0	0	0	0	0	0	-0.98698	0	0	28.5237	30.4109
DATA	2208	14	76	0	0	A_33_P3373960	NM_183059	18111	303.5	1.493920e+000	1.498481e+000	26	30	5.747863e+000	0	0	0	0	0	0	-1.53658	0	0	30	30.9008
DATA	2209	14	77	0	0	A_22_P00003912	lnc-CERKL-3:1	18132.2	303.5	1.489932e+000	1.495260e+000	29	30	5.790934e+000	0	0	0	0	0	0	0.492588	0	0	30	30.9488
DATA	2210	14	78	0	0	A_33_P3245679	NM_001292023	18153.4	303.586	1.486088e+000	1.494956e+000	29	31	5.838302e+000	0	0	0	0	0	0	1.16298	0	0	30	31.2615
DATA	2211	14	79	0	0	A_21_P0010636	TCONS_l2_00001394	18174.5	303.676	1.482440e+000	1.486966e+000	26.5	30	5.605829e+000	0	0	0	0	0	0	-1.15216	0	0	27.0811	30.7236
DATA	2212	14	80	0	0	A_24_P767901	ENST00000514414	18195.6	303.586	1.478979e+000	1.486621e+000	28	31	5.310801e+000	0	0	0	0	0	0	0.990377	0	0	30	30.8264
DATA	2213	14	81	0	0	A_22_P00016813	ENST00000512464	18216.8	303.522	1.475676e+000	1.480181e+000	27	30	5.606677e+000	0	0	0	0	0	0	-1.65094	0	0	27.0811	30.8958
DATA	2214	14	82	0	0	A_21_P0007878	lnc-KRT80-2:2	18238	303.5	1.472537e+000	1.477032e+000	24.5	31	5.686165e+000	0	0	0	0	0	0	-2.01016	0	0	30	30.7082
DATA	2215	14	83	0	0	A_23_P169503	NM_001807	18259	303.5	1.469602e+000	1.474088e+000	27	30	6.035155e+000	0	0	0	0	0	0	-0.558143	0	0	26.2212	30.8182
DATA	2216	14	84	0	0	A_33_P3414799	NM_001145855	18280.4	303.586	2.150884e+001	2.605936e+000	48	31	6.071711e+000	0	0	0	0	0	0	22.2858	1	1	27.501	31
DATA	2217	14	85	0	0	A_23_P38271	NM_017534	18301.5	303.676	1.464177e+000	1.468714e+000	28	31	5.782935e+000	0	0	0	0	0	0	0.145692	0	0	27.0811	30.9455
DATA	2218	14	86	0	0	A_32_P47701	NM_001402	18323.1	303.271	5.680920e+002	5.682812e+001	624	31	5.836699e+000	0	0	0	0	0	0	590.645	1	1	26.0017	30.9882
DATA	2219	14	87	0	0	A_22_P00019797	ENST00000507997	18343.8	303.522	1.459512e+000	1.467490e+000	28	31	6.013046e+000	0	0	0	0	0	0	1.05797	0	0	30	30.648
DATA	2220	14	88	0	0	A_21_P0000899	NR_040091	18365	303.5	3.060433e+000	1.493572e+000	31	30	6.464817e+000	0	0	0	0	0	0	3.19133	1	0	30	30.5743
DATA	2221	14	89	0	0	A_23_P115356	NM_003689	18386.2	303.5	1.280536e+002	1.288832e+001	161	30	6.384408e+000	0	0	0	0	0	0	133.705	1	1	25.3321	30.741
DATA	2222	14	90	0	0	A_33_P3316555	NM_004528	18407.1	303.397	1.716021e+002	1.722206e+001	209.5	30	6.034739e+000	0	0	0	0	0	0	179.385	1	1	25.7804	30.5285
DATA	2223	14	91	0	0	A_24_P212234	NM_182632	18428.5	303.74	2.448000e+001	2.848611e+000	54	30	5.762179e+000	0	0	0	0	0	0	25.6184	1	1	23.9365	30.4743
DATA	2224	14	92	0	0	A_23_P348146	NM_001040153	18448.9	303.756	1.340217e+001	1.978428e+000	42	30	5.603841e+000	0	0	0	0	0	0	14.0383	1	1	22.4545	30.7373
DATA	2225	14	93	0	0	A_21_P0006564	NR_003255	18470.8	303.522	1.449676e+000	1.454174e+000	28	30	5.107519e+000	0	0	0	0	0	0	0.152399	0	0	27.0811	30.4816
DATA	2226	14	94	0	0	A_33_P3417865	NM_004926	18492.1	303.603	6.667350e+003	6.667366e+002	6805	30	5.097881e+000	0	0	0	0	0	0	6994.75	1	1	25.7804	30.3715
DATA	2227	14	95	0	0	A_23_P117424	NM_025230	18513.3	303.525	1.654869e+002	1.661228e+001	196	30	5.084915e+000	0	0	0	0	0	0	173.715	1	1	25.7804	30.214
DATA	2228	14	96	0	0	A_33_P3283709	ENST00000588126	18534.2	303.522	1.447095e+000	1.451512e+000	26	30	5.232721e+000	0	0	0	0	0	0	-0.936304	0	0	30	29.6163
DATA	2229	14	97	0	0	A_23_P201022	NM_000298	18555.4	303.586	1.788834e+000	1.461968e+000	29	30	6.533180e+000	0	0	0	0	0	0	1.87935	1	0	30	30.5308
DATA	2230	14	98	0	0	A_19_P00320875	ENST00000435485	18576.6	303.586	3.014927e+002	3.018415e+001	342	31	6.648970e+000	0	0	0	0	0	0	316.827	1	1	27.501	30.8127
DATA	2231	14	99	0	0	A_24_P289260	NM_214462	18597.7	303.5	1.802546e+000	1.461595e+000	30	30	6.483444e+000	0	0	0	0	0	0	1.89447	1	0	27.0811	30.6406
DATA	2232	14	100	0	0	A_21_P0002343	lnc-SPAG16-1:1	18619	303.5	1.445992e+000	1.450406e+000	26	30.5	5.978045e+000	0	0	0	0	0	0	-1.65697	0	0	26.2212	30.6654
DATA	2233	14	101	0	0	A_33_P6473169	NR_110745	18640	303.5	1.446120e+000	1.452587e+000	29	31	5.671561e+000	0	0	0	0	0	0	0.811297	0	0	30	31.1172
DATA	2234	14	102	0	0	A_33_P3310159	NM_004080	18661.2	303.5	1.921391e+000	1.463489e+000	30	31	5.184060e+000	0	0	0	0	0	0	2.01884	1	0	30	30.6576
DATA	2235	14	103	0	0	A_23_P128828	NM_004643	18683	303.3	7.976086e+002	7.977406e+001	851	30	5.092678e+000	0	0	0	0	0	0	837.792	1	1	26.2212	30.4745
DATA	2236	14	104	0	0	A_23_P108492	NM_138395	18703.5	303.5	1.447439e+000	1.451858e+000	26	31	5.726462e+000	0	0	0	0	0	0	-1.96875	0	0	30	30.4928
DATA	2237	14	105	0	0	A_24_P16214	ENST00000427868	18725.4	303.37	3.009357e+001	3.341614e+000	61	31	5.435047e+000	0	0	0	0	0	0	31.5804	1	1	23.4529	30.9071
DATA	2238	14	106	0	0	A_33_P3571824	NM_004829	18746	303.5	6.209119e+000	1.580568e+000	34	31	5.462822e+000	0	0	0	0	0	0	6.51202	1	0	30	30.9018
DATA	2239	14	107	0	0	A_33_P3390950	ENST00000534398	18767.7	303.5	5.399243e+002	5.401202e+001	593	31	5.550286e+000	0	0	0	0	0	0	565.85	1	1	24.4106	30.7276
DATA	2240	14	108	0	0	A_23_P398275	NR_027001	18788.6	303.4	1.832842e+001	2.340608e+000	48	31	5.435290e+000	0	0	0	0	0	0	19.1932	1	1	20.8674	31.0613
DATA	2241	14	109	0	0	A_22_P00021307	ENST00000415417	18809.3	303.5	1.839436e+000	1.468570e+000	30	31	5.512932e+000	0	0	0	0	0	0	1.92453	1	0	30	31.1642
DATA	2242	14	110	0	0	A_21_P0013943	A_21_P0013943	18830.5	303.324	1.454013e+000	1.464443e+000	29.5	31	5.484520e+000	0	0	0	0	0	0	1.38319	0	0	30	30.7939
DATA	2243	14	111	0	0	A_33_P3258593	NM_005039	18851.7	303.642	4.841563e+001	5.056913e+000	77	31	5.149195e+000	0	0	0	0	0	0	50.551	1	1	24.8756	30.6566
DATA	2244	14	112	0	0	A_22_P00022142	lnc-CYR61-3:2	18872.8	303.5	1.457257e+000	1.462000e+000	28	31	5.614087e+000	0	0	0	0	0	0	0.306074	0	0	30	30.7308
DATA	2245	14	113	0	1	ETG05_36762	ETG05_36762	18894	303.5	1.459059e+000	1.463513e+000	26	31	5.810827e+000	0	0	0	0	0	0	-1.53412	0	0	30	30.9291
DATA	2246	14	114	0	0	A_22_P00010162	ENST00000453189	18915.2	303.5	1.460974e+000	1.465434e+000	28	31	6.148048e+000	0	0	0	0	0	0	-0.0678687	0	0	30	31.2406
DATA	2247	14	115	0	0	A_22_P00015259	NR_125719	18936.4	303.414	1.463007e+000	1.471913e+000	29	30	5.663721e+000	0	0	0	0	0	0	1.18673	0	0	30	30.4423
DATA	2248	14	116	0	0	A_32_P181020	NM_005510	18957.6	303.204	2.472238e+001	2.876059e+000	54	30	5.659298e+000	0	0	0	0	0	0	25.6442	1	1	25.1049	29.9961
DATA	2249	14	117	0	0	A_33_P3272281	ENST00000543308	18978.6	303.414	1.467344e+000	1.471824e+000	27.5	30	5.964787e+000	0	0	0	0	0	0	-0.403757	0	0	27.501	30.2768
DATA	2250	14	118	0	0	A_23_P118306	NM_005147	18999.7	303.475	3.811351e+001	4.086498e+000	64.5	30	6.135195e+000	0	0	0	0	0	0	39.4133	1	1	21.1402	30.5771
DATA	2251	14	119	0	0	A_21_P0010489	NM_183238	19021	303.5	5.970968e+000	1.592722e+000	34	30	6.035613e+000	0	0	0	0	0	0	6.16443	1	0	30	30.6228
DATA	2252	14	120	0	0	A_33_P3340580	NM_001242704	19042	303.5	1.474530e+000	1.484189e+000	29	30	6.171551e+000	0	0	0	0	0	0	1.27419	0	0	30	30.6122
DATA	2253	14	121	0	0	A_33_P6474088	NR_103542	19063.3	303.391	2.023319e+001	2.507785e+000	50	30	6.316776e+000	0	0	0	0	0	0	20.8176	1	1	30	30.4064
DATA	2254	14	122	0	0	A_24_P156922	NM_001007098	19084.5	303.324	1.479716e+000	1.484252e+000	27	30	6.136241e+000	0	0	0	0	0	0	0.0770505	0	0	27.0811	30.0107
DATA	2255	14	123	0	0	A_24_P350546	XR_248659	19105.5	303.324	2.312608e+000	1.504773e+000	29	30	6.156984e+000	0	0	0	0	0	0	2.37095	1	0	30	29.9554
DATA	2256	14	124	0	0	A_24_P150580	NM_016563	19126.7	303.391	1.485101e+000	1.490788e+000	28	30	6.082641e+000	0	0	0	0	0	0	0.600125	0	0	30	30.0383
DATA	2257	14	125	0	0	A_23_P213000	NM_017491	19147.8	303.623	1.474016e+002	1.481552e+001	180.5	30	5.885958e+000	0	0	0	0	0	0	150.56	1	1	26.0017	30.2196
DATA	2258	14	126	0	0	A_24_P406334	NM_012449	19169	303.203	1.490668e+000	1.495219e+000	26	31	6.276338e+000	0	0	0	0	0	0	-0.782752	0	0	30	31.0992
DATA	2259	14	127	0	0	A_33_P3409274	ENST00000454421	19190.2	303.194	1.493506e+000	1.499275e+000	28	31	5.838014e+000	0	0	0	0	0	0	0.612766	0	0	30	30.9444
DATA	2260	14	128	0	0	A_21_P0008695	ENST00000622345	19211.4	303.027	1.496355e+000	1.501650e+000	26	31	6.230190e+000	0	0	0	0	0	0	0.474601	0	0	30	31.1729
DATA	2261	14	129	0	0	A_23_P5392	NM_004881	19232.3	302.937	3.509669e+001	3.818251e+000	64	30	6.072562e+000	0	0	0	0	0	0	35.5788	1	1	27.0811	30.5805
DATA	2262	14	130	0	0	A_33_P3231472	NM_014506	19254.1	302.672	1.598348e+002	1.605433e+001	181	31	5.892853e+000	0	0	0	0	0	0	161.716	1	1	26.0017	30.724
DATA	2263	14	131	0	0	A_19_P00321132	NR_110840	19275	303.203	1.504949e+000	1.514276e+000	28.5	30	6.105533e+000	0	0	0	0	0	0	1.20806	0	0	30	30.5627
DATA	2264	14	132	0	0	A_33_P3794109	BC028622	19296	303.203	3.146267e+000	1.544744e+000	30	30	5.860395e+000	0	0	0	0	0	0	3.17132	1	0	30	30.4788
DATA	2265	14	133	0	0	A_22_P00003001	NR_038962	19317.3	303.1	1.510574e+000	1.521214e+000	29	30	5.862514e+000	0	0	0	0	0	0	1.36123	0	0	30	30.752
DATA	2266	14	134	0	0	A_22_P00002065	ENST00000526674	19338.4	303.027	1.513328e+000	1.517948e+000	27	31	5.823601e+000	0	0	0	0	0	0	-1.18872	0	0	29.1201	30.8945
DATA	2267	14	135	0	0	A_23_P111297	NM_006638	19359.6	303.027	1.038869e+001	1.841649e+000	38	30	5.859226e+000	0	0	0	0	0	0	10.4142	1	1	29.1201	30.5119
DATA	2268	14	136	0	0	A_21_P0000353	NR_003007	19380.6	303	2.296647e+000	1.540526e+000	29	30	5.560803e+000	0	0	0	0	0	0	2.2983	1	0	30	30.5133
DATA	2269	14	137	0	0	A_21_P0002008	ENST00000456681	19402	303.203	2.087092e+000	1.540158e+000	28	30	5.187218e+000	0	0	0	0	0	0	2.08498	1	0	28.1191	30.5714
DATA	2270	14	138	0	0	A_33_P3359791	ENST00000484389	19423	303.203	4.716946e+000	1.599568e+000	31	30	5.309259e+000	0	0	0	0	0	0	4.7045	1	0	28.1191	30.625
DATA	2271	14	139	0	0	A_19_P00321722	lnc-CCDC71L-1:3	19444.8	303.259	1.632930e+003	1.633001e+002	1676	31	5.620377e+000	0	0	0	0	0	0	1625.97	1	1	26.0017	30.7955
DATA	2272	14	140	0	0	A_33_P3242814	A_33_P3242814	19465.4	303	2.129605e+000	1.547844e+000	30	31	5.661331e+000	0	0	0	0	0	0	2.11749	1	0	29.1201	31.037
DATA	2273	14	141	0	0	A_21_P0005685	NR_125746	19486.5	303	1.530626e+000	1.535299e+000	26	31	5.855432e+000	0	0	0	0	0	0	-0.974151	0	0	29.1201	31.1765
DATA	2274	14	142	0	0	A_23_P105138	NM_001752	19508.2	302.966	3.725150e+002	3.728321e+001	394	30	5.858873e+000	0	0	0	0	0	0	369.369	1	1	25.7804	30.7647
DATA	2275	14	143	0	0	A_23_P14072	NM_002273	19529.5	302.352	7.514551e+002	7.516127e+001	755	30.5	6.385296e+000	0	0	0	0	0	0	744.239	1	1	24.4106	31.1558
DATA	2276	14	144	0	0	A_22_P00025694	lnc-SLC7A7-1:1	19550	303.203	1.536328e+000	1.541018e+000	26.5	31	6.247686e+000	0	0	0	0	0	0	-0.281591	0	0	28.1191	31.3004
DATA	2277	14	145	0	0	A_24_P927474	ENST00000552179	19570.9	302.232	4.707331e+001	4.953575e+000	73.5	31	6.298353e+000	0	0	0	0	0	0	46.5247	1	1	25.1049	31.4043
DATA	2278	14	146	0	0	A_33_P3348670	A_33_P3348670	19592.4	303	8.502631e+001	8.641668e+000	107	31	5.937199e+000	0	0	0	0	0	0	83.9514	1	1	29.1201	30.9357
DATA	2279	14	147	0	0	A_33_P3686706	THC2638457	19613.5	303	1.540392e+000	1.547285e+000	28	30	5.783032e+000	0	0	0	0	0	0	0.812075	0	0	30	30.786
DATA	2280	14	148	0	0	A_23_P395426	NM_022105	19635.1	302.985	3.583658e+001	3.902939e+000	60	30	5.312929e+000	0	0	0	0	0	0	35.3345	1	1	27.7085	30.5993
DATA	2281	14	149	0	0	A_22_P00001798	lnc-ATP6AP2-3:1	19655.6	303	1.542064e+000	1.546772e+000	23	31	5.289125e+000	0	0	0	0	0	0	-3.05569	0	0	30	30.5596
DATA	2282	14	150	0	0	A_22_P00011348	ENST00000554149	19677	303.203	1.542597e+000	1.548118e+000	25	31	5.566929e+000	0	0	0	0	0	0	0.493887	0	0	28.1191	30.8874
DATA	2283	14	151	0	0	A_23_P11025	NM_001178106	19698.4	302.945	3.592614e+001	3.911717e+000	63	31	5.642916e+000	0	0	0	0	0	0	35.3908	1	1	25.5572	30.7482
DATA	2284	14	152	0	0	A_33_P3351765	NM_014997	19719.4	303	1.721442e+000	1.556969e+000	28	31	6.149418e+000	0	0	0	0	0	0	1.69584	1	0	30	30.962
DATA	2285	14	153	0	0	A_33_P3229083	NM_080593	19740.9	303.081	5.868086e+002	5.870126e+001	603.5	31	6.005450e+000	0	0	0	0	0	0	578.205	1	1	27.0811	31.3346
DATA	2286	14	154	0	0	A_23_P82868	NM_000930	19761.6	303	1.541721e+000	1.546565e+000	27	31.5	6.062887e+000	0	0	0	0	0	0	0.203459	0	0	30	31.8915
DATA	2287	14	155	0	0	A_21_P0009764	ENST00000592431	19782.6	303	1.143623e+001	1.922585e+000	38	31	5.899704e+000	0	0	0	0	0	0	11.2804	1	1	29.1201	31.5059
DATA	2288	14	156	0	0	A_23_P26468	NM_001278720	19804.1	302.763	1.675795e+003	1.675866e+002	1666	32	6.100814e+000	0	0	0	0	0	0	1654.46	1	1	26.6546	31.585
DATA	2289	14	157	0	0	A_33_P3333045	ENST00000467600	19825.2	303	5.457220e+000	1.636175e+000	33	31	6.252051e+000	0	0	0	0	0	0	5.39326	1	0	28.1191	31.2085
DATA	2290	14	158	0	0	A_23_P201445	NM_016076	19846.2	303.222	2.295182e+001	2.764261e+000	48	30	6.187071e+000	0	0	0	0	0	0	22.7114	1	1	27.0811	30.7875
DATA	2291	14	159	0	0	A_33_P3238290	NM_001290268	19868.8	302.792	1.472093e+001	2.128840e+000	41	30	5.953130e+000	0	0	0	0	0	0	14.5925	1	1	23.696	30.1801
DATA	2292	14	160	0	0	A_21_P0006913	lnc-ADRA2A-1:1	19888.6	302.973	1.530581e+000	1.535829e+000	26	29	5.702214e+000	0	0	0	0	0	0	0.417643	0	0	30	29.6458
DATA	2293	14	161	0	0	A_23_P24515	NM_000019	19910.3	302.58	4.127029e+001	4.402139e+000	63	29	5.450505e+000	0	0	0	0	0	0	41.0706	1	1	24.1747	29.3789
DATA	2294	14	162	0	0	A_24_P7121	NM_024677	19931.6	302.326	3.573973e+001	3.886927e+000	60	28	5.213802e+000	0	0	0	0	0	0	35.6546	1	1	23.4529	28.3924
DATA	2295	14	163	0	0	A_33_P3295328	NM_001007033	19952	302.797	1.519636e+000	1.524275e+000	23	27	5.658714e+000	0	0	0	0	0	0	-2.45361	0	0	28.1191	27.8553
DATA	2296	14	164	0	0	A_21_P0014844	lnc-MRPS25-1:1	19974.4	303.583	1.900892e+001	2.433734e+000	46	27	5.206837e+000	0	0	0	0	0	0	19.067	1	1	23.696	27.1464
DATA	2297	15	1	0	0	A_33_P3278137	NR_002595	16513.2	310.806	2.547103e+000	1.740134e+000	29.5	27	5.434629e+000	0	0	0	0	0	0	2.25563	1	0	30	27.389
DATA	2298	15	2	0	0	A_22_P00008943	NM_002281	16534.6	310.905	5.093926e+004	5.093926e+003	45140.5	28	5.615210e+000	0	0	0	0	0	0	44814.8	1	1	25.5572	28.4091
DATA	2299	15	3	0	0	A_22_P00017043	lnc-TTLL7-7:1	16555.5	310.676	1.737610e+000	1.746032e+000	28	30	6.503919e+000	0	0	0	0	0	0	0.912218	0	0	30	30.7724
DATA	2300	15	4	0	0	A_32_P415151	NM_182552	16576.7	310.609	1.747187e+000	1.757354e+000	27	32	6.765785e+000	0	0	0	0	0	0	1.13295	0	0	30	32.17
DATA	2301	15	5	0	0	A_21_P0014053	NM_001256579	16598	310.5	1.756051e+000	1.761412e+000	27.5	33	6.465475e+000	0	0	0	0	0	0	-0.266484	0	0	30	32.6692
DATA	2302	15	6	0	0	A_21_P0003201	lnc-GMNC-2:1	16619	310.5	1.764081e+000	1.769518e+000	28	32	6.413590e+000	0	0	0	0	0	0	0.116612	0	0	30	32.12
DATA	2303	15	7	0	0	A_24_P213354	ENST00000396131	16640.5	310.731	8.983841e+002	8.985599e+001	793.5	31	5.974601e+000	0	0	0	0	0	0	770.659	1	1	24.4106	31.3735
DATA	2304	15	8	0	0	A_33_P3275959	BC001407	16661.7	310.742	2.075015e+002	2.082667e+001	202	31	6.100591e+000	0	0	0	0	0	0	177.337	1	1	26.2212	30.8367
DATA	2305	15	9	0	0	A_21_P0008997	lnc-BANP-4:1	16682.5	310.676	1.784067e+000	1.792922e+000	29	31	6.139656e+000	0	0	0	0	0	0	0.941321	0	0	30	30.8755
DATA	2306	15	10	0	0	A_33_P3296772	NR_037676	16703.8	310.522	1.789265e+000	1.794727e+000	27	30	5.997587e+000	0	0	0	0	0	0	-0.266455	0	0	30	30.3359
DATA	2307	15	11	0	0	A_22_P00014808	NR_103738	16725	310.5	1.793819e+000	1.799296e+000	28	30	6.160083e+000	0	0	0	0	0	0	-0.563993	0	0	30	30.5358
DATA	2308	15	12	0	0	A_21_P0007065	NR_120647	16746	310.5	1.797682e+000	1.804333e+000	28	30	6.375032e+000	0	0	0	0	0	0	0.547684	0	0	30	30.5198
DATA	2309	15	13	0	0	A_22_P00005391	ENST00000280904	16767.2	310.522	1.800951e+000	1.813909e+000	29	30	6.098217e+000	0	0	0	0	0	0	1.38683	0	0	27.0811	30.5659
DATA	2310	15	14	0	0	A_21_P0007689	lnc-HIST4H4-3:1	16788.4	310.586	1.803602e+000	1.809108e+000	25	30	6.296531e+000	0	0	0	0	0	0	-2.63969	0	0	27.501	30.603
DATA	2311	15	15	0	0	A_22_P00008126	lnc-IL32-1:1	16809.6	310.586	5.246718e+000	1.885607e+000	32	30	5.842911e+000	0	0	0	0	0	0	4.41607	1	0	30	30.9341
DATA	2312	15	16	0	0	A_23_P114423	NM_152869	16830.7	310.5	1.807039e+000	1.812855e+000	27	31	5.884944e+000	0	0	0	0	0	0	0.277047	0	0	30	31.0156
DATA	2313	15	17	0	0	A_33_P3287472	NM_001007533	16852	310.5	2.643110e+000	1.832600e+000	28	31	5.961544e+000	0	0	0	0	0	0	2.22184	1	0	30	31.5502
DATA	2314	15	18	0	0	A_23_P99653	ENST00000390439	16873	310.5	6.151016e+000	1.915231e+000	33	31	6.301855e+000	0	0	0	0	0	0	5.1697	1	0	30	31.5414
DATA	2315	15	19	0	0	A_21_P0010072	lnc-YTHDF1-3:1	16894.2	310.5	1.808060e+000	1.815585e+000	28	31	6.491794e+000	0	0	0	0	0	0	0.71711	0	0	30	31.6587
DATA	2316	15	20	0	0	A_33_P3377151	NM_006274	16915.3	310.5	1.807368e+000	1.812885e+000	26	31	6.540574e+000	0	0	0	0	0	0	-1.18222	0	0	30	31.9564
DATA	2317	15	21	0	0	A_33_P3605269	NR_027713	16936.5	310.5	3.540537e+000	1.845975e+000	30	32	6.244586e+000	0	0	0	0	0	0	2.97908	1	0	30	32.3745
DATA	2318	15	22	0	0	A_33_P3495783	ENST00000327381	16957.7	310.5	1.804548e+000	1.810057e+000	27	32	5.906981e+000	0	0	0	0	0	0	-0.109569	0	0	30	31.8154
DATA	2319	15	23	0	0	A_24_P145009	NR_003502	16978.8	310.5	6.755271e+000	1.930052e+000	32	32	5.757133e+000	0	0	0	0	0	0	5.69576	1	0	30	32.1462
DATA	2320	15	24	0	0	A_21_P0004852	lnc-HDGFL1-1:1	17000	310.5	1.799972e+000	1.806218e+000	28	32	5.603781e+000	0	0	0	0	0	0	0.43991	0	0	30	31.8269
DATA	2321	15	25	0	0	A_33_P3421907	ENST00000580780	17021.2	310.5	1.389801e+001	2.276130e+000	39	32	5.595958e+000	0	0	0	0	0	0	11.7534	1	1	30	31.8782
DATA	2322	15	26	0	0	A_21_P0006271	XR_246689	17042.3	310.5	1.793798e+000	1.799275e+000	26	31	5.542425e+000	0	0	0	0	0	0	-0.866379	0	0	27.0811	31.3203
DATA	2323	15	27	0	0	A_21_P0014838	AK098835	17063.5	310.5	1.247100e+001	2.186208e+000	38	30	5.444599e+000	0	0	0	0	0	0	10.5874	1	1	30	30.8327
DATA	2324	15	28	0	0	A_33_P3297160	ENST00000395193	17084.7	310.5	1.786168e+000	1.791621e+000	26	30	4.963335e+000	0	0	0	0	0	0	-1.0887	0	0	27.0811	30.2558
DATA	2325	15	29	0	0	A_21_P0012058	NR_046836	17105.8	310.5	5.595371e+000	1.872853e+000	33.5	30	5.300285e+000	0	0	0	0	0	0	4.7723	1	0	30	30.7977
DATA	2326	15	30	0	0	A_23_P166716	NM_017819	17127.2	310.421	7.013165e+001	7.236184e+000	90	30	5.400645e+000	0	0	0	1	0	0	59.9717	1	1	25.7804	30.7893
DATA	2327	15	31	0	0	A_21_P0002098	ENST00000432894	17148	310.5	1.772446e+000	1.777857e+000	26.5	30	5.363819e+000	0	0	0	0	0	0	-0.782936	0	0	30	30.8794
DATA	2328	15	32	0	0	A_24_P192805	NM_001007232	17169	310.333	2.043091e+002	2.050767e+001	206.5	30	5.800218e+000	0	0	0	0	0	0	175.69	1	1	24.8756	30.8258
DATA	2329	15	33	0	0	A_22_P00004917	NR_125923	17190.4	310.414	1.761905e+000	1.768743e+000	28	30	5.823428e+000	0	0	0	0	0	0	0.619679	0	0	30	30.6245
DATA	2330	15	34	0	0	A_23_P134433	NM_001427	17211.8	310.39	1.381717e+003	1.381830e+002	1204	31	6.195700e+000	0	0	0	0	0	0	1195.68	1	1	25.7804	30.7891
DATA	2331	15	35	0	0	A_23_P118392	NM_016084	17232.7	310.362	2.888489e+001	3.380282e+000	51	31	6.007642e+000	0	0	0	0	0	0	25.0778	1	1	23.696	30.8115
DATA	2332	15	36	0	0	A_21_P0005460	NR_126161	17253.9	310.714	5.242689e+001	5.527005e+000	72	30	5.690151e+000	0	0	0	0	0	0	45.6723	1	1	25.5572	30.5736
DATA	2333	15	37	0	0	A_21_P0007479	NR_033855	17275	310.5	1.738348e+000	1.743675e+000	28	31	5.682593e+000	0	0	0	0	0	0	0.073265	0	0	26.2212	31.062
DATA	2334	15	38	0	0	A_22_P00018834	NR_033932	17296.2	310.478	1.732003e+000	1.737290e+000	26	31	5.538685e+000	0	0	0	0	0	0	-1.43233	0	0	27.0811	31.1913
DATA	2335	15	39	0	0	A_24_P898945	NM_001098801	17317.4	310.414	3.774981e+000	1.771487e+000	31	31	5.736892e+000	0	0	0	0	0	0	3.32483	1	0	27.501	31.2296
DATA	2336	15	40	0	0	A_21_P0009741	lnc-DDX39A-2:1	17338.6	310.414	2.877290e+000	1.748021e+000	29	31	5.839999e+000	0	0	0	0	0	0	2.54391	1	0	30	31.1299
DATA	2337	15	41	0	0	A_22_P00013354	lnc-RP11-158I9.5.1-1:1	17360.6	310.473	2.570869e+001	3.091625e+000	53	31	5.760601e+000	0	0	0	0	0	0	22.8223	1	1	24.4106	30.9455
DATA	2338	15	42	0	0	A_23_P414519	NM_016588	17381	310.5	1.705422e+000	1.710629e+000	26	31	5.920370e+000	0	0	0	0	0	0	-2.12719	0	0	26.2212	31.0317
DATA	2339	15	43	0	0	A_22_P00025849	ENST00000573270	17402	310.5	1.698605e+000	1.703791e+000	26	31	5.724188e+000	0	0	0	0	0	0	-1.79598	0	0	26.2212	31.144
DATA	2340	15	44	0	0	A_22_P00018335	lnc-ZPBP-1:1	17423.2	310.478	1.766167e+000	1.705981e+000	28	31	6.069119e+000	0	0	0	0	0	0	1.58671	1	0	30	31.2451
DATA	2341	15	45	0	0	A_21_P0008906	ENST00000571619	17444.5	310.324	1.684624e+000	1.689767e+000	27	31	6.414634e+000	0	0	0	0	0	0	-0.221581	0	0	27.0811	31.3086
DATA	2342	15	46	0	0	A_24_P195794	ENST00000488906	17465.6	310.137	4.775734e+003	4.775764e+002	4273.5	31	6.349078e+000	0	0	0	0	0	0	4326.41	1	1	24.1747	31.3937
DATA	2343	15	47	0	0	A_21_P0013976	NR_049793	17486.9	310.667	1.795673e+001	2.456037e+000	44	31	6.395504e+000	0	0	0	0	0	0	16.3363	1	1	24.1747	31.3241
DATA	2344	15	48	0	0	A_23_P398637	NM_152292	17508	310.5	2.413933e+000	1.685924e+000	29	31	6.253326e+000	0	0	0	0	0	0	2.20539	1	0	30	31.3065
DATA	2345	15	49	0	0	A_22_P00019068	lnc-CLEC14A-2:1	17529	310.5	1.656459e+000	1.661516e+000	25	31	5.907166e+000	0	0	0	0	0	0	-2.01855	0	0	26.2212	31.2222
DATA	2346	15	50	0	0	A_21_P0010068	lnc-HRH3-1:1	17550.2	310.478	6.667499e+000	1.783714e+000	32	32	6.206215e+000	0	0	0	0	0	0	6.14356	1	0	30	31.563
DATA	2347	15	51	0	0	A_22_P00021994	lnc-CNOT1-1:1	17571.4	310.127	1.642349e+000	1.653078e+000	29	31	6.421803e+000	0	0	0	0	0	0	1.27088	0	0	30	31.2623
DATA	2348	15	52	0	0	A_22_P00003510	ENST00000513616	17592.6	310.027	1.635328e+000	1.640321e+000	26	31	6.132241e+000	0	0	0	0	0	0	-1.10185	0	0	29.1201	30.9241
DATA	2349	15	53	0	0	A_21_P0013316	TCONS_l2_00026622	17613.7	310.1	1.628361e+000	1.633332e+000	27	31	6.166022e+000	0	0	0	0	0	0	-0.517039	0	0	28.3221	31.004
DATA	2350	15	54	0	0	A_23_P118607	NM_025267	17634.8	309.76	1.671315e+001	2.332071e+000	42	30	6.072791e+000	0	0	0	0	0	0	15.6648	1	1	24.4106	30.2593
DATA	2351	15	55	0	0	A_24_P59607	NM_001113434	17656	310.203	9.252931e+000	1.865193e+000	37	30	6.187216e+000	0	0	0	0	0	0	8.70962	1	1	28.1191	30.3975
DATA	2352	15	56	0	0	A_21_P0006306	NR_121580	17677.2	310.194	2.142568e+000	1.626831e+000	30	31	5.557159e+000	0	0	0	0	0	0	2.02531	1	0	30	30.7722
DATA	2353	15	57	0	0	A_23_P120845	NM_005080	17698.7	310.131	6.084626e+002	6.086745e+001	600	32	5.476395e+000	0	0	0	0	0	0	577.613	1	1	26.4388	31.0321
DATA	2354	15	58	0	0	A_22_P00004300	XR_245020	17719.6	310.027	1.594375e+000	1.599242e+000	27	31	5.467279e+000	0	0	0	0	0	0	-0.988529	0	0	29.1201	30.7583
DATA	2355	15	59	0	0	A_24_P291231	NM_016831	17740.6	310	1.587848e+000	1.592696e+000	26.5	30.5	5.400227e+000	0	0	0	0	0	0	-0.389175	0	0	29.1201	30.875
DATA	2356	15	60	0	0	A_24_P374461	NM_181646	17761.8	310.194	1.581372e+000	1.586199e+000	26	30	5.526193e+000	0	0	0	0	0	0	-0.86048	0	0	28.5237	30.7227
DATA	2357	15	61	0	0	A_22_P00008795	lnc-KIFC3-1:1	17783	310.203	3.516376e+000	1.618465e+000	29	30	5.474398e+000	0	0	0	0	0	0	3.39307	1	0	30	30.6092
DATA	2358	15	62	0	0	A_23_P405282	NR_038359	17804.3	310.095	2.936626e+004	2.936626e+003	28338	30	5.473727e+000	0	0	0	0	0	0	28449.9	1	1	29.3162	30.4958
DATA	2359	15	63	0	0	A_22_P00017049	lnc-TUBA1A-1:1	17825.4	310	5.538522e+000	1.662354e+000	30.5	30	5.097799e+000	0	0	0	0	0	0	5.38668	1	0	30	29.7878
DATA	2360	15	64	0	0	A_23_P359738	NM_015630	17846.5	310	1.407409e+001	2.102051e+000	40	31	5.608681e+000	0	0	0	0	0	0	13.7411	1	1	29.1201	30.4815
DATA	2361	15	65	66	-1	3xSLv1	3xSLv1	17867.6	310	1.550718e+000	1.555452e+000	27	30	5.612839e+000	0	0	0	0	0	0	-1.3837	0	0	30	29.856
DATA	2362	15	66	0	0	A_33_P3246293	NM_001145207	17888.6	310	1.012375e+001	1.851089e+000	37.5	30	5.664214e+000	0	0	0	0	0	0	9.9584	1	1	29.1201	30.1211
DATA	2363	15	67	0	0	A_33_P3390723	THC2661718	17910	310.203	8.155101e+000	1.746138e+000	35	30	5.412125e+000	0	0	0	0	0	0	8.0516	1	1	28.1191	29.9672
DATA	2364	15	68	0	0	A_23_P81676	NM_198239	17931.2	310	1.708247e+000	1.547966e+000	27	30	5.563024e+000	0	0	0	0	0	0	1.69258	1	0	30	30.3162
DATA	2365	15	69	0	0	A_24_P461497	ENST00000567299	17952.3	309.898	5.186596e+001	5.408454e+000	77	30	5.391505e+000	0	0	0	0	0	0	51.5697	1	1	23.9365	30.3008
DATA	2366	15	70	0	0	A_23_P13907	NM_000618	17973.6	310.085	9.125284e+000	1.779670e+000	34.5	30	5.829968e+000	0	0	0	0	0	0	9.10433	1	1	28.9226	30.6286
DATA	2367	15	71	0	0	A_22_P00023571	lnc-RP11-677C1.2.1-1:1	17994.3	310.365	3.044171e+001	3.403867e+000	54	31	5.950259e+000	0	0	0	0	0	0	30.4711	1	1	24.6442	30.6967
DATA	2368	15	72	0	0	A_24_P15391	NM_001135649	18015.6	310	9.050893e+000	1.767367e+000	36	30	5.987522e+000	0	0	0	0	0	0	9.08893	1	1	30	30.5244
DATA	2369	15	73	0	0	A_22_P00024748	ENST00000568036	18036.8	310	1.508663e+000	1.513268e+000	27	30	5.773207e+000	0	0	0	0	0	0	-0.900632	0	0	30	30.475
DATA	2370	15	74	0	0	A_21_P0004377	lnc-PRLR-1:1	18058.2	310	1.504050e+000	1.508642e+000	25	30	5.221937e+000	0	0	0	0	0	0	-1.0365	0	0	28.1191	30.5528
DATA	2371	15	75	0	0	A_33_P3211634	NM_001286361	18079.4	310	1.499634e+000	1.506710e+000	26	30	5.408817e+000	0	0	0	0	0	0	0.878974	0	0	29.1201	30.3016
DATA	2372	15	76	0	0	A_22_P00011165	lnc-OCIAD2-1:1	18100.5	310	1.495398e+000	1.499963e+000	24	30	5.762322e+000	0	0	0	0	0	0	-1.94955	0	0	30	30.8682
DATA	2373	15	77	0	0	A_24_P416257	NM_015044	18121.7	309.953	9.628709e+001	9.744213e+000	121	30	5.998600e+000	0	0	0	0	0	0	98.1237	1	1	27.2919	30.9835
DATA	2374	15	78	0	0	A_22_P00012162	XR_243033	18142.6	310	1.487449e+000	1.491990e+000	28	31	5.833755e+000	0	0	0	0	0	0	-0.0263468	0	0	30	31.0337
DATA	2375	15	79	0	0	A_23_P415395	NM_145208	18163.8	310	2.077123e+000	1.502658e+000	30	30	5.529529e+000	0	0	0	0	0	0	2.12761	1	0	28.1191	30.6285
DATA	2376	15	80	0	0	A_24_P937325	ENST00000472289	18185.3	310.34	1.385805e+001	2.030863e+000	42	30	5.136774e+000	0	0	0	0	0	0	14.2299	1	1	24.8756	30.4016
DATA	2377	15	81	0	0	A_23_P114405	NM_012286	18206.9	309.316	1.142349e+002	1.151912e+001	141	30	5.197903e+000	0	0	0	0	0	0	117.567	1	1	25.7804	30.5936
DATA	2378	15	82	0	0	A_24_P372553	NM_015608	18227.4	310	8.856754e+000	1.723064e+000	34.5	30	5.293257e+000	0	0	0	0	0	0	9.13474	1	1	29.1201	30.3992
DATA	2379	15	83	0	0	A_22_P00017945	lnc-ZIC1-2:1	18248.6	309.973	1.470474e+000	1.474963e+000	27.5	30.5	5.776084e+000	0	0	0	0	0	0	-0.693337	0	0	29.1201	30.7541
DATA	2380	15	84	0	0	A_23_P119102	NM_003370	18270	309.695	2.784094e+003	2.784133e+002	2812	30.5	5.974477e+000	0	0	0	0	0	0	2883.06	1	1	26.0017	30.9621
DATA	2381	15	85	66	-1	3xSLv1	3xSLv1	18290.8	310	1.464923e+000	1.469395e+000	25.5	30	6.090211e+000	0	0	0	0	0	0	-2.1409	0	0	28.1191	30.9414
DATA	2382	15	86	0	0	A_33_P3412488	ENST00000417039	18312	309.797	1.462426e+000	1.473297e+000	29	31	5.945296e+000	0	0	0	0	0	0	1.42632	0	0	30	31.1028
DATA	2383	15	87	0	0	A_21_P0009529	lnc-PIEZO2-3:1	18333.4	310	1.460049e+000	1.464693e+000	28.5	30	5.992038e+000	0	0	0	0	0	0	0.24344	0	0	29.1201	30.848
DATA	2384	15	88	0	0	A_24_P185036	NM_018348	18354.4	310	4.000507e+000	1.516091e+000	32	30	6.319418e+000	0	0	0	0	0	0	4.17025	1	0	29.1201	30.3992
DATA	2385	15	89	0	0	A_21_P0005510	lnc-PCLO-1:1	18375.5	310	1.455929e+000	1.460374e+000	25	30	6.508346e+000	0	0	0	0	0	0	-1.57045	0	0	29.1201	30.6667
DATA	2386	15	90	0	0	A_19_P00321194	NR_002838	18396.6	310	1.454127e+000	1.458566e+000	26	30	6.372286e+000	0	0	0	0	0	0	-1.63081	0	0	29.1201	30.7362
DATA	2387	15	91	0	0	A_33_P3388564	NM_144607	18418	309.797	1.501343e+000	1.464647e+000	29	30	6.048821e+000	0	0	0	0	0	0	1.57087	1	0	30	30.5
DATA	2388	15	92	0	0	A_21_P0001262	lnc-UBIAD1-2:1	18439	309.797	1.451055e+000	1.455485e+000	27	30	5.788962e+000	0	0	0	0	0	0	-1.06813	0	0	28.1191	30.8984
DATA	2389	15	93	0	0	A_33_P3248629	ENST00000492720	18460.2	309.806	1.449772e+000	1.459772e+000	29	30	5.595870e+000	0	0	0	0	0	0	1.33604	0	0	28.5237	30.7562
DATA	2390	15	94	0	0	A_22_P00002397	NR_002808	18481.4	310	1.448650e+000	1.453073e+000	27	30	5.370290e+000	0	0	0	0	0	0	-0.0713531	0	0	29.1201	30.7581
DATA	2391	15	95	0	0	A_22_P00007292	lnc-GPR27-1:2	18502.5	310	8.160651e+000	1.665733e+000	36.5	30	5.242551e+000	0	0	0	0	0	0	8.56678	1	1	29.1201	30.36
DATA	2392	15	96	0	0	A_22_P00010559	lnc-NCOR2-3:1	18523.6	310	1.446957e+000	1.451429e+000	28	30	5.309327e+000	0	0	0	0	0	0	0.13266	0	0	29.1201	30.2846
DATA	2393	15	97	0	0	A_21_P0000496	NR_004395	18544.8	309.806	1.446377e+000	1.450792e+000	27	30	5.748001e+000	0	0	0	0	0	0	-0.947364	0	0	30	30.0039
DATA	2394	15	98	0	0	A_21_P0000335	NR_002981	18566	309.797	4.846450e+000	1.529195e+000	33	30	6.596250e+000	0	0	0	0	0	0	5.09386	1	0	30	30.2879
DATA	2395	15	99	0	0	A_33_P3286278	NM_002087	18587	309.797	1.494244e+004	1.494245e+003	14912	31	6.677690e+000	0	0	0	0	0	0	15708.1	1	1	28.1191	30.7887
DATA	2396	15	100	0	0	A_33_P3381191	NM_024955	18608.3	309.9	1.445587e+000	1.452194e+000	29	30	6.267875e+000	0	0	0	0	0	0	0.838825	0	0	30	30.5039
DATA	2397	15	101	0	0	A_33_P3265376	NM_001145724	18629.4	309.973	1.643927e+000	1.459350e+000	30	31	5.715619e+000	0	0	0	0	0	0	1.72821	1	0	30	31.0314
DATA	2398	15	102	0	0	A_23_P422724	NM_000943	18650.6	309.973	1.445873e+000	1.450287e+000	26	31	5.762000e+000	0	0	0	0	0	0	-1.32781	0	0	30	30.9115
DATA	2399	15	103	0	0	A_22_P00012814	lnc-RAPH1-1:1	18671.8	309.806	1.446265e+000	1.452348e+000	29	30	5.105408e+000	0	0	0	0	0	0	0.731109	0	0	30	30.437
DATA	2400	15	104	0	0	A_23_P115149	NM_024102	18693	309.5	1.743973e+001	2.268816e+000	47.5	30	5.109042e+000	0	0	0	0	0	0	18.319	1	1	30	30.436
DATA	2401	15	105	0	0	A_22_P00015387	lnc-SREK1-2:1	18714	309.5	1.447499e+000	1.451918e+000	25	31	5.522769e+000	0	0	0	0	0	0	-2.39077	0	0	26.2212	30.6377
DATA	2402	15	106	0	0	A_23_P42695	NM_024051	18736	309.5	1.103470e+002	1.112992e+001	144.5	31	5.625712e+000	0	0	0	0	0	0	115.786	1	1	26.2212	30.9393
DATA	2403	15	107	0	0	A_23_P358917	NM_000765	18756.5	309.676	1.449312e+000	1.453737e+000	27	31	5.490902e+000	0	0	0	0	0	0	-0.0766122	0	0	27.0811	30.8289
DATA	2404	15	108	0	0	A_22_P00018046	lnc-ZNF266-1:1	18777.5	309.676	1.450425e+000	1.459892e+000	29	31	5.587234e+000	0	0	0	0	0	0	1.26986	0	0	27.0811	30.9856
DATA	2405	15	109	0	0	A_19_P00807328	XR_424249	18798.8	309.522	2.211583e+000	1.472827e+000	29	31	5.521004e+000	0	0	0	0	0	0	2.31528	1	0	30	31.1206
DATA	2406	15	110	0	0	A_21_P0002414	XR_425379	18820	309.5	1.453093e+000	1.457529e+000	27	31	5.456705e+000	0	0	0	0	0	0	-1.12339	0	0	30	30.8346
DATA	2407	15	111	0	0	A_22_P00009380	ENST00000523820	18841	309.5	1.454604e+000	1.460123e+000	29	30	5.072433e+000	0	0	0	0	0	0	0.586212	0	0	30	30.4241
DATA	2408	15	112	0	0	A_22_P00006683	ENST00000444827	18862.2	309.522	1.456255e+000	1.460701e+000	27	31	5.695589e+000	0	0	0	0	0	0	-0.911778	0	0	30	30.6509
DATA	2409	15	113	0	0	A_33_P3379176	ENST00000455505	18884.1	309.386	2.077971e+001	2.541060e+000	49	30	5.232157e+000	0	0	0	0	0	0	21.6587	1	1	22.1978	30.5538
DATA	2410	15	114	0	0	A_21_P0011575	TCONS_l2_00011129	18904.6	309.586	1.459913e+000	1.464370e+000	28	31	5.634588e+000	0	0	0	0	0	0	-0.129663	0	0	30	30.6941
DATA	2411	15	115	0	0	A_22_P00013811	lnc-RP5-1047A19.4.1-1:1	18925.8	309.522	1.461912e+000	1.466758e+000	28	30	5.567852e+000	0	0	0	0	0	0	0.34828	0	0	27.0811	30.4981
DATA	2412	15	116	0	0	A_23_P317683	NM_003274	18947	309.5	8.229770e+001	8.359759e+000	113.5	30	5.722991e+000	0	0	0	0	0	0	85.4312	1	1	26.2212	30.3253
DATA	2413	15	117	0	0	A_33_P3271725	NM_025055	18968.3	309.725	1.801859e+001	2.325876e+000	46	30	5.679123e+000	0	0	0	0	0	0	18.6764	1	1	24.4106	30.1836
DATA	2414	15	118	0	0	A_33_P3210203	NM_032451	18989.2	309.522	1.718142e+000	1.482984e+000	30	30	5.696863e+000	0	0	0	0	0	0	1.77811	1	0	30	30.3569
DATA	2415	15	119	0	0	A_21_P0011743	NR_038278	19010.9	308.939	3.025889e+001	3.366443e+000	60	30	5.886779e+000	0	0	0	0	0	0	31.263	1	1	22.9591	30.6985
DATA	2416	15	120	0	0	A_21_P0001362	lnc-SARS-1:1	19031.6	309.586	4.203392e+000	1.536493e+000	31.5	30	6.190529e+000	0	0	0	0	0	0	4.33572	1	0	30	31.0493
DATA	2417	15	121	0	0	A_22_P00011985	lnc-PLAGL2-1:1	19052.7	309.5	1.475921e+000	1.480426e+000	25	30	6.245829e+000	0	0	0	0	0	0	-1.54119	0	0	30	30.587
DATA	2418	15	122	0	0	A_33_P3394828	NM_024078	19074.6	309.038	4.735182e+003	4.735205e+002	4935	30	6.123715e+000	0	0	0	0	0	0	4866.96	1	1	24.4106	30.1259
DATA	2419	15	123	0	0	A_23_P11372	NM_000194	19094.9	309.286	6.926633e+001	7.084179e+000	102.5	30	5.910426e+000	0	0	0	0	0	0	71.0702	1	1	25.5572	29.8272
DATA	2420	15	124	0	0	A_23_P98022	NM_012238	19116.2	309.5	1.273343e+001	1.958820e+000	38	30	6.075613e+000	0	0	0	0	0	0	13.0408	1	1	26.6546	30.1455
DATA	2421	15	125	0	0	A_22_P00025156	ENST00000537280	19137.3	309.5	1.486732e+000	1.493242e+000	28	30	5.936617e+000	0	0	0	0	0	0	0.784119	0	0	27.0811	30.1648
DATA	2422	15	126	0	0	A_32_P232035	NR_026776	19158.5	309.5	1.489562e+000	1.494110e+000	25	30	6.189729e+000	0	0	0	0	0	0	-2.82245	0	0	27.9146	30.5938
DATA	2423	15	127	0	0	A_21_P0009980	lnc-MC3R-1:1	19179.7	309.5	1.492425e+000	1.500027e+000	27.5	31	6.304623e+000	0	0	0	0	0	0	0.972893	0	0	30	31.2184
DATA	2424	15	128	0	0	A_22_P00006930	ENST00000578741	19200.8	309.5	1.495304e+000	1.499869e+000	26	31	6.166244e+000	0	0	0	0	0	0	-1.20314	0	0	30	31.0456
DATA	2425	15	129	0	0	A_33_P3382086	NM_138418	19222.5	309.269	1.651174e+002	1.657999e+001	194	31	6.257471e+000	0	0	0	0	0	0	167.488	1	1	24.4106	31.1091
DATA	2426	15	130	0	0	A_33_P3220192	NR_026775	19243.2	309.5	1.501099e+000	1.505681e+000	27	30	6.386247e+000	0	0	0	0	0	0	-0.0975078	0	0	30	30.3662
DATA	2427	15	131	0	1	ERCC-00058_185	DQ459418	19264.3	309.5	1.503995e+000	1.508586e+000	27	31	6.229937e+000	0	0	0	0	0	0	-0.707159	0	0	27.0811	30.6667
DATA	2428	15	132	0	0	A_33_P3404470	NM_030930	19286	309.5	1.385290e+002	1.393513e+001	163	30	6.298829e+000	0	0	0	0	0	0	139.707	1	1	25.3321	30.616
DATA	2429	15	133	0	0	A_22_P00011461	lnc-PAPPA-AS1-1:1	19306.7	309.5	1.509756e+000	1.516796e+000	28	30	5.836983e+000	0	0	0	0	0	0	0.864099	0	0	30	30.6151
DATA	2430	15	134	0	0	A_21_P0011033	TCONS_l2_00005433	19327.8	309.5	1.512583e+000	1.519278e+000	29	30.5	5.919378e+000	0	0	0	0	0	0	0.797954	0	0	30	30.8333
DATA	2431	15	135	0	0	A_33_P3394065	ENST00000422321	19349	309.5	1.515368e+000	1.520805e+000	28	30	5.960303e+000	0	0	0	0	0	0	0.497792	0	0	30	30.5428
DATA	2432	15	136	0	0	A_22_P00010593	ENST00000561906	19370	309.5	1.929746e+000	1.534893e+000	29	30.5	5.985556e+000	0	0	0	0	0	0	1.93189	1	0	30	30.85
DATA	2433	15	137	0	0	A_33_P3416797	AL831947	19391.3	309.5	4.473429e+000	1.589646e+000	32	30	5.552628e+000	0	0	0	0	0	0	4.4705	1	0	30	30.5532
DATA	2434	15	138	0	0	A_23_P52647	NM_006795	19412.9	309.036	1.633504e+003	1.633576e+002	1640	30	5.222157e+000	0	0	0	0	0	0	1629.66	1	1	24.6442	30.4332
DATA	2435	15	139	0	0	A_23_P112113	NM_014846	19434.3	309.473	6.331038e+001	6.513426e+000	89	30	5.519777e+000	0	0	0	0	0	0	63.055	1	1	25.1049	30.4851
DATA	2436	15	140	0	0	A_33_P3489737	NM_020726	19454.8	309.478	2.776083e+000	1.557846e+000	29	31	5.561775e+000	0	0	0	0	0	0	2.76068	1	0	27.0811	30.8989
DATA	2437	15	141	0	0	A_23_P121533	NM_012445	19476.4	309.368	1.773794e+003	1.773860e+002	1718	31	5.757888e+000	0	0	0	0	0	0	1761.29	1	1	24.8756	31.1254
DATA	2438	15	142	0	0	A_33_P3383656	NM_001033575	19497.2	309.18	1.169333e+002	1.179395e+001	141	31	5.846905e+000	0	0	0	0	0	0	115.95	1	1	26.4388	31.0346
DATA	2439	15	143	0	0	A_22_P00000611	lnc-ACOT1-3:2	19518.2	309.478	4.215225e+000	1.596060e+000	31	30.5	5.980648e+000	0	0	0	0	0	0	4.17419	1	0	30	31.0328
DATA	2440	15	144	0	0	A_23_P106741	NM_002811	19539.9	309.018	2.544866e+002	2.549529e+001	269	31	6.431502e+000	0	0	0	0	0	0	251.709	1	1	25.3321	31.3964
DATA	2441	15	145	0	0	A_33_P3321205	NM_001159531	19560.5	309.324	2.941175e+000	1.570722e+000	30	32	6.200952e+000	0	0	0	0	0	0	2.90585	1	0	30	31.6036
DATA	2442	15	146	0	0	A_33_P8922891	XM_005255009	19581.8	309.478	2.159982e+000	1.559532e+000	30	31	6.020793e+000	0	0	0	0	0	0	2.13188	1	0	27.0811	30.7428
DATA	2443	15	147	0	1	ERCC-00012_90	ERCC-00012_90	19603	309.5	2.768178e+000	1.570431e+000	29.5	31	5.972529e+000	0	0	0	0	0	0	2.72979	1	0	30	31.0394
DATA	2444	15	148	0	0	A_23_P11862	NM_018186	19624.2	309.5	2.488901e+001	2.930483e+000	50	30	5.610448e+000	0	0	0	0	0	0	24.526	1	1	24.4106	30.5265
DATA	2445	15	149	0	0	A_22_P00014513	lnc-SHPRH-2:3	19645.3	309.391	1.543129e+000	1.550242e+000	28	30	5.237990e+000	0	0	0	0	0	0	0.849527	0	0	30	30.6551
DATA	2446	15	150	0	0	A_33_P3302393	ENST00000258157	19667.1	309.255	6.992377e+001	7.161783e+000	97	30	5.518167e+000	0	0	0	0	0	0	68.8364	1	1	25.1049	30.5
DATA	2447	15	151	0	0	A_21_P0007890	ENST00000551629	19687.5	309.324	2.912179e+001	3.298462e+000	56	31	5.590550e+000	0	0	0	0	0	0	28.6614	1	1	27.0811	30.8438
DATA	2448	15	152	0	0	A_23_P211584	NM_033318	19708.7	309.391	5.305760e+000	1.637396e+000	32	30	5.776158e+000	0	0	0	0	0	0	5.22135	1	0	30	30.6421
DATA	2449	15	153	0	0	A_23_P120125	NM_199235	19730	309.203	1.544146e+000	1.552419e+000	29	31	6.062001e+000	0	0	0	0	0	0	1.03405	0	0	28.1191	31.3459
DATA	2450	15	154	0	0	A_33_P3340129	AK125148	19751	309.203	4.868174e+000	1.623146e+000	31	31	5.893833e+000	0	0	0	0	0	0	4.79266	1	0	28.1191	31.4104
DATA	2451	15	155	0	0	A_24_P21770	NM_145008	19773	309.382	1.046745e+002	1.058125e+001	131	31.5	5.964059e+000	0	0	0	0	0	0	103.1	1	1	25.3321	31.6718
DATA	2452	15	156	0	0	A_21_P0008493	lnc-HSP90AA1-10:1	19793.4	309.027	1.541828e+000	1.546535e+000	25.5	31	6.001595e+000	0	0	0	0	0	0	-0.70602	0	0	29.1201	31.3633
DATA	2453	15	157	0	0	A_24_P392713	ENST00000492017	19815.1	309.237	6.834850e+003	6.834868e+002	6853	31	5.904324e+000	0	0	0	0	0	0	6743.19	1	1	26.6546	31.2912
DATA	2454	15	158	0	0	A_33_P3340655	NM_052904	19835.6	309	1.538630e+000	1.543327e+000	26.5	30	6.241215e+000	0	0	0	0	0	0	-0.218865	0	0	30	31.089
DATA	2455	15	159	0	0	A_21_P0009757	lnc-C19orf12-2:1	19857.2	308.731	8.346285e+000	1.752549e+000	33	30	6.211275e+000	0	0	0	0	0	0	8.25616	1	1	30	30.7289
DATA	2456	15	160	0	0	A_23_P252711	NM_016027	19878	309.203	5.092635e+000	1.620769e+000	31	30	5.816586e+000	0	0	0	0	0	0	5.04538	1	0	30	30.043
DATA	2457	15	161	0	0	A_22_P00001431	lnc-APOB-2:1	19899.2	309.194	1.531050e+000	1.536212e+000	26	29	5.273115e+000	0	0	0	0	0	0	0.384552	0	0	30	29.2782
DATA	2458	15	162	0	0	A_24_P246351	NM_138411	19920.4	309.027	1.527626e+000	1.532289e+000	25.5	29	5.141936e+000	0	0	0	0	0	0	-0.0564299	0	0	29.1201	28.9021
DATA	2459	15	163	0	0	A_33_P3375626	A_33_P3375626	19941.6	309.027	1.523842e+000	1.530124e+000	26	27	5.444373e+000	0	0	0	0	0	0	0.70433	0	0	29.1201	27.7926
DATA	2460	15	164	0	0	A_22_P00011417	lnc-PAK2-1:1	19963.1	309.145	8.150243e+001	8.291541e+000	104	27	5.214139e+000	0	0	0	0	0	0	81.5134	1	1	27.2919	27.3618
DATA	2461	16	1	0	0	A_23_P114656	NM_004964	16524	316.5	2.636732e+002	2.642401e+001	256	28	5.543549e+000	0	0	0	0	0	0	232.35	1	1	26.2212	27.8011
DATA	2462	16	2	0	0	A_21_P0014442	XR_251642	16545	316.5	1.011869e+001	2.013308e+000	34	28	5.863284e+000	0	0	0	0	0	0	8.86211	1	1	26.2212	28.7469
DATA	2463	16	3	0	0	A_33_P3373243	ENST00000319817	16566.2	316.522	1.745209e+000	1.751249e+000	26	32	6.503313e+000	0	0	0	0	0	0	0.434783	0	0	30	31.814
DATA	2464	16	4	0	0	A_33_P3238543	NR_015454	16587.4	316.586	8.126950e+001	8.315288e+000	98	32	6.527323e+000	0	0	0	0	0	0	70.4011	1	1	27.501	32.2846
DATA	2465	16	5	0	0	A_33_P3306018	AK127893	16608.5	316.676	1.762785e+000	1.775878e+000	28	32	6.357005e+000	0	0	0	0	0	0	1.42527	0	0	27.0811	32.3098
DATA	2466	16	6	0	0	A_33_P3270354	ENST00000418789	16629.6	316.586	1.770368e+000	1.775772e+000	26	31	6.020006e+000	0	0	0	0	0	0	-1.10527	0	0	30	31.1394
DATA	2467	16	7	0	0	A_23_P107684	NM_014347	16650.8	316.5	2.202776e+002	2.209978e+001	219	31	5.727955e+000	0	0	0	0	0	0	188.362	1	1	26.6546	30.8072
DATA	2468	16	8	0	0	A_33_P3404843	NM_172231	16672	316.5	1.783466e+000	1.797216e+000	28	30	6.065754e+000	0	0	0	0	0	0	1.47062	0	0	30	30.6185
DATA	2469	16	9	0	0	A_22_P00023246	NR_110829	16693.2	316.5	1.788958e+000	1.796799e+000	27.5	30	6.156931e+000	0	0	0	0	0	0	0.785332	0	0	26.6546	30.5238
DATA	2470	16	10	0	0	A_22_P00017420	XR_245081	16714.3	316.5	1.793763e+000	1.807558e+000	29	30	6.116064e+000	0	0	0	0	0	0	1.46763	0	0	30	30.3118
DATA	2471	16	11	0	0	A_33_P3716108	DA096222	16735.5	316.676	1.797974e+000	1.803463e+000	26	30	6.301429e+000	0	0	0	0	0	0	-0.743715	0	0	27.0811	30.5573
DATA	2472	16	12	0	0	A_23_P27107	NM_003963	16756.6	316.586	7.046465e+000	1.939458e+000	33	30	6.261942e+000	0	0	0	0	0	0	5.94473	1	0	30	30.3915
DATA	2473	16	13	0	0	A_22_P00025081	XR_426248	16777.8	316.5	1.804267e+000	1.809775e+000	26.5	30	6.227247e+000	0	0	0	0	0	0	-0.981951	0	0	26.6546	30.4318
DATA	2474	16	14	0	0	A_22_P00014420	lnc-SGMS1-1:1	16799	316.5	1.806512e+000	1.812053e+000	26	30	5.929111e+000	0	0	0	0	0	0	0.0818021	0	0	30	30.7012
DATA	2475	16	15	0	0	A_33_P3395743	NM_022834	16819.9	316.603	2.911870e+002	2.917513e+001	269	30	5.934635e+000	0	0	0	0	0	0	244.741	1	1	25.7804	30.8161
DATA	2476	16	16	0	0	A_21_P0011371	TCONS_l2_00009029	16841.3	316.5	1.809244e+000	1.814767e+000	24	31	6.051814e+000	0	0	0	0	0	0	-2.10513	0	0	27.0811	31.2577
DATA	2477	16	17	0	0	A_33_P3338215	AK090863	16862.4	316.586	1.809793e+000	1.815318e+000	26	31	6.408998e+000	0	0	0	0	0	0	-1.03524	0	0	27.501	31.9225
DATA	2478	16	18	0	0	A_32_P80741	NM_001007176	16883.7	316.5	3.017727e+000	1.840200e+000	29.5	31	6.301766e+000	0	0	0	0	0	0	2.53416	1	0	27.0811	31.438
DATA	2479	16	19	0	0	A_22_P00022552	ENST00000517739	16904.8	316.5	1.809243e+000	1.814766e+000	27	31	6.585988e+000	0	0	0	0	0	0	-0.280201	0	0	30	31.8475
DATA	2480	16	20	0	0	A_22_P00023828	NM_001185177	16926	316.5	2.233290e+000	1.827449e+000	29	32	6.296911e+000	0	0	0	0	0	0	1.87701	1	0	30	31.8577
DATA	2481	16	21	0	0	A_21_P0000388	NR_003072	16947	316.5	1.806761e+000	1.812277e+000	28	32	6.002473e+000	0	0	0	0	0	0	-0.151533	0	0	30	31.9774
DATA	2482	16	22	0	0	A_22_P00000623	XR_249063	16968.3	316.5	1.804818e+000	1.810328e+000	26	32	5.761504e+000	0	0	0	0	0	0	-1.59137	0	0	27.0811	31.8914
DATA	2483	16	23	0	0	A_22_P00025600	NR_015342	16989.4	316.414	1.802446e+000	1.807948e+000	27	32	5.774113e+000	0	0	0	0	0	0	-0.200845	0	0	27.501	31.8366
DATA	2484	16	24	0	0	A_21_P0004979	ENST00000610240	17010.6	316.414	1.940035e+000	1.815561e+000	29	32	5.459686e+000	0	0	0	0	0	0	1.6383	1	0	30	31.8302
DATA	2485	16	25	0	0	A_23_P148204	NM_017944	17032	316.81	7.264754e+001	7.484915e+000	87	31	5.567837e+000	0	0	0	0	0	0	61.4554	1	1	25.3321	31.2734
DATA	2486	16	26	0	0	A_22_P00025636	ENST00000522173	17053	316.5	1.792988e+000	1.798462e+000	25	30	5.441343e+000	0	0	0	0	0	0	-1.69607	0	0	30	31.0573
DATA	2487	16	27	0	0	A_23_P133153	NM_004407	17074	316.5	1.789144e+000	1.794606e+000	25	30	5.108689e+000	0	0	0	0	0	0	-0.349984	0	0	30	30.5431
DATA	2488	16	28	0	0	A_22_P00017364	ENST00000505978	17095.2	316.478	3.963125e+000	1.833715e+000	31	30	5.140834e+000	0	0	0	0	0	0	3.37438	1	0	30	30.7852
DATA	2489	16	29	0	0	A_21_P0008667	XR_424667	17116.4	316.414	1.780407e+000	1.787446e+000	28	30	5.298628e+000	0	0	0	0	0	0	0.646298	0	0	30	30.7835
DATA	2490	16	30	0	0	A_23_P30474	NM_018034	17137.6	316.729	8.741647e+001	8.921243e+000	100	30	5.112957e+000	0	0	0	0	0	0	74.8194	1	1	25.3321	30.7636
DATA	2491	16	31	0	0	A_23_P77401	NM_018340	17158.8	316.623	3.994100e+002	3.998047e+001	365.5	30	5.464789e+000	0	0	0	0	0	0	342.839	1	1	26.0017	30.6992
DATA	2492	16	32	0	0	A_21_P0002261	lnc-IL1R2-1:2	17180	316.5	3.556974e+000	1.805971e+000	31	30	5.754145e+000	0	0	0	0	0	0	3.0624	1	0	30	30.6154
DATA	2493	16	33	0	0	A_23_P88046	NM_018210	17200.4	316.25	4.559612e+001	4.889380e+000	64	31	6.147955e+000	0	0	0	0	0	0	39.376	1	1	22.4545	30.7471
DATA	2494	16	34	0	0	A_21_P0005093	XR_428063	17222.2	316.478	1.753918e+000	1.759273e+000	26	31	6.093226e+000	0	0	0	0	0	0	-1.4896	0	0	27.0811	30.5798
DATA	2495	16	35	0	0	A_32_P158786	NM_001170633	17243.4	316.414	1.747950e+000	1.753287e+000	27	30	5.745637e+000	0	0	0	0	0	0	-0.034472	0	0	30	30.7038
DATA	2496	16	36	0	0	A_33_P6497255	XR_426854	17264.5	316.324	1.741825e+000	1.754010e+000	29	31	5.786643e+000	0	0	0	0	0	0	1.3529	0	0	27.0811	31.0703
DATA	2497	16	37	0	0	A_22_P00004863	NR_105005	17285.6	316.414	1.735551e+000	1.740849e+000	26	31	5.176859e+000	0	0	0	0	0	0	-1.23179	0	0	30	31.3397
DATA	2498	16	38	0	0	A_22_P00015744	lnc-TAF12-2:1	17307.4	316.389	2.014408e+003	2.014482e+002	1822	31	5.652580e+000	0	0	0	0	0	0	1770.73	1	1	24.4106	31.4037
DATA	2499	16	39	0	1	ERCC-00130_136	EF011072	17328	316.5	1.722511e+000	1.728005e+000	28	31	5.680275e+000	0	0	0	0	0	0	0.251866	0	0	30	31.0489
DATA	2500	16	40	0	0	A_22_P00022568	ENST00000429469	17349.2	316.478	5.881803e+000	1.818772e+000	33	31	5.771826e+000	0	0	0	0	0	0	5.20979	1	0	30	30.8755
DATA	2501	16	41	0	0	A_22_P00003748	ENST00000578545	17370.4	316.414	1.709005e+000	1.714222e+000	26	30	5.784928e+000	0	0	0	0	0	0	-1.23512	0	0	30	30.6512
DATA	2502	16	42	0	0	A_23_P4082	NM_006584	17391.5	316.73	1.119985e+001	2.041919e+000	36.5	31	5.992252e+000	0	0	0	0	0	0	9.99974	1	1	25.7804	31.3238
DATA	2503	16	43	0	0	A_33_P3214705	NM_001100418	17412.8	316.377	1.003236e+002	1.017542e+001	112	31	5.875323e+000	0	0	0	0	0	0	89.9439	1	1	26.0017	31.1897
DATA	2504	16	44	0	1	ERCC-00046_63	DQ516748	17433.8	316.478	1.688222e+000	1.693376e+000	28	31	6.088111e+000	0	0	0	0	0	0	-0.405035	0	0	30	31.1274
DATA	2505	16	45	0	0	A_33_P3363168	NM_001282129	17454.9	316.322	3.254616e+002	3.258981e+001	315	31	6.331048e+000	0	0	0	0	0	0	294.214	1	1	26.0017	31.3232
DATA	2506	16	46	0	0	A_33_P3338740	NM_021044	17476	316.203	1.674134e+000	1.679245e+000	24	31	6.365076e+000	0	0	0	0	0	0	-3.41996	0	0	28.1191	31.4699
DATA	2507	16	47	0	0	A_33_P3366296	NR_026731	17497.3	316.1	1.666994e+000	1.672083e+000	27	31	6.321794e+000	0	0	0	0	0	0	-1.05376	0	0	30	31.3902
DATA	2508	16	48	0	0	A_23_P209360	NM_052920	17518.4	316.027	4.523702e+000	1.725330e+000	32	31	6.140560e+000	0	0	0	0	0	0	4.14179	1	0	30	31.3843
DATA	2509	16	49	0	0	A_33_P3628481	NR_046216	17539.3	316.561	1.482654e+001	2.224199e+000	40	32	6.043751e+000	0	0	0	0	0	0	13.6323	1	1	21.4095	31.5991
DATA	2510	16	50	0	0	A_24_P27977	NM_003307	17560.2	316.113	1.761404e+001	2.414158e+000	42	31	6.378365e+000	0	0	0	0	0	0	16.264	1	1	24.4106	31.4315
DATA	2511	16	51	0	0	A_21_P0009001	lnc-CLDN6-1:1	17582	316.203	1.638634e+000	1.645635e+000	28	31	6.355584e+000	0	0	0	0	0	0	0.751874	0	0	30	31.2857
DATA	2512	16	52	0	0	A_21_P0014711	NM_001282958	17603	316.145	3.464092e+003	3.464131e+002	3229	31	6.605704e+000	0	0	0	0	0	0	3226.52	1	1	27.2919	31.5306
DATA	2513	16	53	0	0	A_33_P3309506	NM_001080837	17624.4	316	2.117679e+000	1.643287e+000	29	31	6.190380e+000	0	0	0	0	0	0	1.981	1	0	29.1201	31.2107
DATA	2514	16	54	0	0	A_22_P00014315	lnc-SERPINB3-3:3	17645.4	316.027	1.617733e+000	1.622676e+000	28	30	6.361567e+000	0	0	0	0	0	0	0.0355805	0	0	29.1201	30.2897
DATA	2515	16	55	0	0	A_19_P00321631	ENST00000430094	17666.6	316.027	1.949258e+000	1.627517e+000	28.5	30	5.695203e+000	0	0	0	0	0	0	1.839	1	0	29.1201	30.28
DATA	2516	16	56	0	0	A_21_P0009216	lnc-PFAS-1:2	17687.6	316	5.758075e+000	1.708951e+000	33.5	31	5.493697e+000	0	0	0	0	0	0	5.45526	1	0	30	30.5506
DATA	2517	16	57	0	0	A_21_P0008046	ENST00000394457	17709	316.203	2.533101e+001	2.997279e+000	52	31	5.406235e+000	0	0	0	0	0	0	24.1009	1	1	28.1191	30.753
DATA	2518	16	58	0	0	A_23_P370142	NM_002572	17730.1	316.133	1.469000e+002	1.477640e+001	170	31	5.393179e+000	0	0	0	0	0	0	140.347	1	1	26.6546	30.9518
DATA	2519	16	59	0	0	A_23_P305723	NM_020948	17750.7	316.421	9.605612e+001	9.736186e+000	119	30	5.406794e+000	0	0	0	0	0	0	92.1402	1	1	25.3321	30.6322
DATA	2520	16	60	0	0	A_23_P49539	NM_001291324	17772.4	316.027	1.577774e+000	1.583190e+000	28	30	5.533797e+000	0	0	0	0	0	0	0.419648	0	0	30	30.6128
DATA	2521	16	61	0	0	A_33_P3361741	NM_013238	17793.6	316.027	4.087236e+001	4.380650e+000	66.5	30	5.453689e+000	0	0	0	0	0	0	39.5278	1	1	29.1201	30.4898
DATA	2522	16	62	0	0	A_23_P103465	NM_000929	17814.6	316	2.685180e+001	3.110510e+000	54	30	5.131249e+000	0	0	0	0	0	0	26.071	1	1	29.1201	30.1255
DATA	2523	16	63	0	0	A_21_P0012410	TCONS_l2_00018976	17836	316.203	1.559110e+000	1.563870e+000	26	30	5.772677e+000	0	0	0	0	0	0	-0.478141	0	0	28.1191	30.2664
DATA	2524	16	64	0	0	A_21_P0014819	A_21_P0014819	17857	316.203	3.052034e+000	1.587542e+000	30	30	5.496895e+000	0	0	0	0	0	0	2.98636	1	0	30	29.9633
DATA	2525	16	65	0	0	A_33_P3305388	NM_001004058	17878.4	316	1.547304e+000	1.553154e+000	28	30	5.615848e+000	0	0	0	0	0	0	0.580907	0	0	30	30.18
DATA	2526	16	66	0	0	A_22_P00011217	ENST00000561973	17899.4	316	1.541642e+000	1.546349e+000	25.5	30	5.513631e+000	0	0	0	0	0	0	-1.52226	0	0	30	30.1066
DATA	2527	16	67	0	1	ETG09_48764	ETG09_48764	17920.5	316	1.536084e+000	1.540891e+000	27	30	5.345803e+000	0	0	0	0	0	0	0.188214	0	0	29.1201	30.448
DATA	2528	16	68	0	0	A_22_P00018643	lnc-TEKT5-2:1	17941.6	316	1.530668e+000	1.539884e+000	27.5	30	5.544084e+000	0	0	0	0	0	0	1.17361	0	0	30	30.2041
DATA	2529	16	69	0	0	A_22_P00008765	lnc-KIF15-1:1	17962.8	316	1.525379e+000	1.530036e+000	26.5	30	5.820779e+000	0	0	0	0	0	0	-1.33366	0	0	30	30.3984
DATA	2530	16	70	0	0	A_33_P3225690	NM_014643	17983.6	316	8.365285e+001	8.503152e+000	109	30	5.798599e+000	0	0	0	0	0	0	83.6209	1	1	25.3321	30.4523
DATA	2531	16	71	0	0	A_24_P12435	NM_181782	18005.4	316	6.925412e+001	7.090225e+000	96	31	6.021068e+000	0	0	0	0	0	0	69.4617	1	1	26.4388	30.6468
DATA	2532	16	72	0	0	A_33_P3358601	NM_001170820	18026	316.22	1.274870e+001	1.980117e+000	39.5	30	5.989877e+000	0	0	0	0	0	0	12.8269	1	1	21.6755	30.7918
DATA	2533	16	73	0	0	A_33_P3228762	NM_001104647	18047.3	316	2.708576e+002	2.712784e+001	300	30	5.859233e+000	0	0	0	0	0	0	273.362	1	1	27.2919	30.9633
DATA	2534	16	74	0	0	A_21_P0000714	NR_038108	18068.3	315.869	4.461419e+002	4.463960e+001	467	30	5.399430e+000	0	0	0	0	0	0	451.606	1	1	26.4388	30.4661
DATA	2535	16	75	0	0	A_22_P00009079	ENST00000598304	18089.6	316	2.179235e+000	1.517308e+000	29	30	6.141000e+000	0	0	0	0	0	0	2.21237	1	0	30	30.4606
DATA	2536	16	76	0	0	A_33_P3252925	NM_001287439	18111.4	316.121	1.172900e+002	1.182418e+001	148	30	6.219574e+000	0	0	0	0	0	0	119.416	1	1	25.7804	30.8494
DATA	2537	16	77	0	0	A_33_P3410589	NM_153690	18132.4	316	1.488766e+000	1.493722e+000	29	30	6.054474e+000	0	0	0	0	0	0	0.357905	0	0	30	30.7791
DATA	2538	16	78	0	0	A_24_P878388	ENST00000463344	18154	315.561	1.877353e+003	1.877412e+002	1946	30	5.788207e+000	0	0	0	0	0	0	1921.43	1	1	25.7804	30.834
DATA	2539	16	79	0	0	A_33_P3269631	ENST00000495900	18174.5	316	1.870999e+000	1.497582e+000	29	30	5.135582e+000	0	0	0	0	0	0	1.91955	1	0	30	30.2449
DATA	2540	16	80	0	0	A_22_P00011780	ENST00000436340	18196.3	315.239	2.170755e+001	2.628586e+000	50	30	5.181731e+000	0	0	0	0	0	0	22.3238	1	1	23.2073	30.3027
DATA	2541	16	81	0	0	A_21_P0009921	ENST00000440889	18216.6	316	1.474573e+000	1.479075e+000	25	30	5.135029e+000	0	0	0	0	0	0	-2.08675	0	0	29.1201	30.3538
DATA	2542	16	82	0	0	A_32_P65589	AJ252276	18238	315.797	1.578371e+000	1.484340e+000	29	31	5.746879e+000	0	0	0	0	0	0	1.63022	1	0	30	30.6506
DATA	2543	16	83	0	0	A_23_P99891	NM_022566	18259.3	315.833	8.801934e+001	8.924326e+000	113	30	5.760050e+000	0	0	0	0	0	0	91.0947	1	1	27.501	30.7917
DATA	2544	16	84	0	0	A_23_P170352	NM_002949	18280.4	316	4.781542e+001	5.002450e+000	77.5	31	6.036295e+000	0	0	0	0	0	0	49.5799	1	1	30	30.9567
DATA	2545	16	85	0	0	A_33_P3337569	NM_214711	18301.4	315.973	3.065572e+000	1.499241e+000	30.5	31	6.272227e+000	0	0	0	0	0	0	3.18431	1	0	30	31.0705
DATA	2546	16	86	0	0	A_33_P3217507	A_33_P3217507	18322.6	315.973	1.460683e+000	1.465142e+000	27	30	5.937147e+000	0	0	0	0	0	0	-0.62104	0	0	30	30.5371
DATA	2547	16	87	0	0	A_23_P420863	NM_022162	18343.9	315.733	4.439284e+002	4.441694e+001	486.5	30	6.195939e+000	0	0	0	0	0	0	462.595	1	1	26.4388	30.352
DATA	2548	16	88	0	0	A_21_P0013551	TCONS_l2_00028610	18365	315.797	1.456381e+000	1.460853e+000	27	30	6.413658e+000	0	0	0	0	0	0	0.0908767	0	0	30	30.5702
DATA	2549	16	89	0	0	A_23_P117928	NM_014952	18385.8	315.714	9.176662e+001	9.291917e+000	123.5	30	6.360708e+000	0	0	0	0	0	0	95.8823	1	1	25.3321	30.6048
DATA	2550	16	90	0	0	A_22_P00015867	lnc-TBX15-2:1	18407.4	316	1.452764e+000	1.457502e+000	27.5	29.5	6.251618e+000	0	0	0	0	0	0	0.310796	0	0	30	30.64
DATA	2551	16	91	0	0	A_21_P0008219	lnc-TUBGCP3-6:1	18428.5	316	9.876548e+002	9.877621e+001	1056.5	30	6.034161e+000	0	0	0	0	0	0	1034.29	1	1	25.3321	30.7355
DATA	2552	16	92	0	0	A_24_P403734	NM_015481	18449.8	315.857	6.684475e+002	6.686057e+001	735	30	5.846935e+000	0	0	0	0	0	0	700.667	1	1	27.0811	30.971
DATA	2553	16	93	0	0	A_23_P435601	NM_175052	18470.8	315.806	1.448713e+000	1.453136e+000	26	30	5.611366e+000	0	0	0	0	0	0	-1.5029	0	0	30	30.8792
DATA	2554	16	94	0	0	A_33_P6473144	NR_110248	18492	315.797	1.447703e+000	1.452122e+000	26	30	5.395559e+000	0	0	0	0	0	0	-1.43132	0	0	30	30.6066
DATA	2555	16	95	0	0	A_33_P3278118	NM_004346	18513	315.829	3.130384e+001	3.450440e+000	62	31	5.655693e+000	0	0	0	0	0	0	32.881	1	1	21.6755	30.7481
DATA	2556	16	96	0	0	A_22_P00023268	lnc-PIKFYVE-2:1	18534.2	315.806	1.446203e+000	1.450919e+000	27	30	5.601798e+000	0	0	0	0	0	0	0.310412	0	0	30	30.1031
DATA	2557	16	97	0	1	ERCC-00019_219	DQ883651	18555.8	315.65	1.278376e+001	1.933158e+000	42	29	5.951058e+000	0	0	0	0	0	0	13.4386	1	1	26.0017	29.877
DATA	2558	16	98	0	0	A_23_P66682	NM_018952	18576.5	315.676	1.445386e+000	1.449799e+000	27	30	6.731705e+000	0	0	0	0	0	0	-0.625072	0	0	27.0811	30.5142
DATA	2559	16	99	0	0	A_23_P97606	NM_000851	18597.7	315.609	9.789176e+000	1.749209e+000	38	30	6.388062e+000	0	0	0	0	0	0	10.2941	1	1	27.2919	30.7283
DATA	2560	16	100	0	0	A_32_P189211	NM_001039905	18619	315.5	1.445233e+000	1.449645e+000	25	30.5	6.157374e+000	0	0	0	0	0	0	-1.8839	0	0	26.2212	30.72
DATA	2561	16	101	0	0	A_24_P23546	NM_198956	18640	315.5	1.445393e+000	1.452080e+000	27	31	5.722380e+000	0	0	0	0	0	0	0.854205	0	0	30	31.1687
DATA	2562	16	102	0	0	A_23_P154875	NM_012105	18661.4	315.632	6.418935e+001	6.580697e+000	91	31	5.199475e+000	0	0	0	0	0	0	67.4776	1	1	24.8756	30.4727
DATA	2563	16	103	0	0	A_22_P00010119	lnc-MRP63-6:1	18682.5	315.676	1.446181e+000	1.452366e+000	28	30	5.768413e+000	0	0	0	0	0	0	0.753317	0	0	30	30.2734
DATA	2564	16	104	0	0	A_21_P0013108	lnc-SHPRH-2:8	18703.5	315.676	8.648786e+000	1.689397e+000	36.5	30	5.512331e+000	0	0	0	0	0	0	9.08493	1	1	30	30.6981
DATA	2565	16	105	0	0	A_22_P00002569	lnc-C17orf89-2:1	18724.6	315.586	1.857765e+000	1.463843e+000	30	31	5.639303e+000	0	0	0	0	0	0	1.95039	1	0	27.501	30.9565
DATA	2566	16	106	0	0	A_24_P23445	NR_029422	18745.9	315.569	3.336973e+001	3.639566e+000	62	31	5.524300e+000	0	0	0	0	0	0	35.011	1	1	25.7804	31.0669
DATA	2567	16	107	0	0	A_33_P3283592	NM_001142306	18767	315.5	1.449592e+000	1.454548e+000	28	31	5.481350e+000	0	0	0	0	0	0	0.411689	0	0	30	30.7558
DATA	2568	16	108	0	0	A_23_P252855	NM_018321	18788.8	315.574	5.827731e+001	6.006684e+000	83.5	31	5.279088e+000	0	0	0	0	0	0	61.0459	1	1	26.0017	31.1829
DATA	2569	16	109	0	0	A_22_P00001790	XR_246615	18809.4	315.586	9.734440e+000	1.751923e+000	38	31	5.275165e+000	0	0	0	0	0	0	10.1877	1	1	27.501	30.8327
DATA	2570	16	110	0	0	A_33_P3292230	NM_001193282	18830.5	315.676	1.453625e+000	1.458063e+000	26	30	4.856804e+000	0	0	0	0	0	0	-1.49657	0	0	30	30.4659
DATA	2571	16	111	0	0	A_23_P69452	NM_016216	18851.7	315.538	1.473129e+001	2.073836e+000	42.5	31	5.132874e+000	0	0	0	0	0	0	15.3844	1	1	24.4106	30.5948
DATA	2572	16	112	0	0	A_21_P0013964	lnc-ZNF768-1:1	18872.8	315.5	1.717158e+000	1.471476e+000	29.5	30	5.170665e+000	0	0	0	0	0	0	1.79116	1	0	30	30.3938
DATA	2573	16	113	0	0	A_23_P106127	NM_014749	18894	315.7	1.117618e+002	1.127156e+001	145	30	5.473366e+000	0	0	0	0	0	0	116.431	1	1	26.2212	30.5276
DATA	2574	16	114	0	0	A_22_P00003569	NR_045196	18915.7	315.525	1.533921e+002	1.540904e+001	187.5	31	5.587050e+000	0	0	0	0	0	0	159.579	1	1	25.7804	30.496
DATA	2575	16	115	0	0	A_32_P110243	BC071734	18936.3	315.5	2.431103e+004	2.431104e+003	25818.5	30	5.689692e+000	0	0	0	0	0	0	25256.6	1	1	27.0811	30.3506
DATA	2576	16	116	0	0	A_23_P24215	NM_015188	18957.4	315.586	1.465041e+000	1.469514e+000	28	30	6.385681e+000	0	0	0	0	0	0	-0.256158	0	0	30	30.7702
DATA	2577	16	117	0	0	A_33_P3375636	NM_001129891	18978.7	315.5	1.467338e+000	1.472177e+000	28	30	5.828062e+000	0	0	0	0	0	0	0.33713	0	0	30	30.3571
DATA	2578	16	118	0	0	A_33_P3347281	NM_001024075	18999.8	315.5	1.469709e+000	1.474195e+000	27	30	5.599829e+000	0	0	0	0	0	0	-0.106743	0	0	30	30.5269
DATA	2579	16	119	0	0	A_23_P398712	NM_015025	19021	315.5	1.472167e+000	1.476662e+000	26	31	5.722330e+000	0	0	0	0	0	0	-1.45841	0	0	26.2212	30.9176
DATA	2580	16	120	0	0	A_23_P324813	NM_181844	19042	315.5	1.870175e+000	1.490966e+000	30	30	5.936886e+000	0	0	0	0	0	0	1.92734	1	0	30	30.7222
DATA	2581	16	121	0	0	A_22_P00022807	lnc-CPXM2-2:2	19063.3	315.5	1.199873e+001	1.906702e+000	40	30	5.950967e+000	0	0	0	0	0	0	12.3435	1	1	27.0811	30.1753
DATA	2582	16	122	0	0	A_33_P3408711	NM_001456	19084.5	315.5	3.824457e+001	4.102474e+000	67	30	5.968728e+000	0	0	0	0	0	0	39.272	1	1	30	30.058
DATA	2583	16	123	0	0	A_21_P0003136	lnc-VGLL3-1:1	19105.7	315.5	1.482755e+000	1.487282e+000	27	30	6.093032e+000	0	0	0	0	0	0	-1.22405	0	0	30	30.0896
DATA	2584	16	124	1028	1	(+)E1A_r60_n9	E1A_r60_n9	19126.8	315.5	1.485548e+000	1.490083e+000	27	30	5.933866e+000	0	0	0	0	0	0	-0.379846	0	0	30	29.9815
DATA	2585	16	125	0	0	A_21_P0012866	TCONS_l2_00022657	19148	315.5	1.681054e+000	1.502365e+000	30	30	6.027269e+000	0	0	0	0	0	0	1.7165	1	0	30	30.5907
DATA	2586	16	126	0	0	A_23_P28015	ENST00000301475	19169	315.375	3.553405e+001	3.855397e+000	67	31	6.328089e+000	0	0	0	0	0	0	36.2137	1	1	25.5572	30.9697
DATA	2587	16	127	0	0	A_21_P0013734	XR_432469	19190	315.327	1.982513e+001	2.485237e+000	46.5	31	6.342361e+000	0	0	0	0	0	0	20.1654	1	1	24.6442	31.1301
DATA	2588	16	128	0	0	A_23_P208400	NM_024876	19211.4	315.414	5.803578e+000	1.609897e+000	34	31	6.206295e+000	0	0	0	0	0	0	5.89152	1	0	30	31.0036
DATA	2589	16	129	0	0	A_23_P131526	NM_024520	19232.4	315.288	5.525305e+001	5.726491e+000	79	30	6.093159e+000	0	0	0	0	0	0	55.9818	1	1	24.6442	30.7899
DATA	2590	16	130	0	0	A_22_P00017699	lnc-XKR9-1:2	19253.8	315.478	1.502969e+000	1.507557e+000	26	30	6.038319e+000	0	0	0	0	0	0	-0.480342	0	0	27.0811	30.6725
DATA	2591	16	131	0	0	A_21_P0012774	ENST00000515128	19275	315.5	1.505912e+000	1.510509e+000	27	30.5	6.201284e+000	0	0	0	0	0	0	-0.148314	0	0	30	30.4596
DATA	2592	16	132	0	0	A_21_P0000016	NM_001146225	19296	315.5	1.925779e+000	1.525615e+000	30	30	5.950866e+000	0	0	0	0	0	0	1.93977	1	0	30	30.7621
DATA	2593	16	133	0	0	A_21_P0010552	NM_001012421	19317.2	315.478	2.927775e+000	1.544323e+000	30	30	5.827723e+000	0	0	0	0	0	0	2.94339	1	0	30	30.6592
DATA	2594	16	134	0	0	A_23_P316085	NR_045180	19338.4	315.414	1.514549e+000	1.522569e+000	29.5	30	6.068315e+000	0	0	0	0	0	0	1.01988	0	0	27.501	30.6985
DATA	2595	16	135	0	0	A_23_P136671	NM_001074	19359.6	315.414	1.517356e+000	1.521989e+000	27.5	30	6.196114e+000	0	0	0	0	0	0	-0.602889	0	0	30	30.5632
DATA	2596	16	136	0	0	A_22_P00019938	ENST00000494761	19380.8	315.478	5.293543e+000	1.614025e+000	32	30	5.757396e+000	0	0	0	0	0	0	5.29235	1	0	30	30.6655
DATA	2597	16	137	0	0	A_33_P3373119	A_33_P3373119	19402	315.5	2.774603e+000	1.552436e+000	29	30	5.456482e+000	0	0	0	0	0	0	2.76909	1	0	30	30.6679
DATA	2598	16	138	0	0	A_24_P294842	NM_000332	19423	315.5	1.432554e+001	2.095989e+000	42	30	5.357265e+000	0	0	0	0	0	0	14.273	1	1	30	30.4677
DATA	2599	16	139	0	0	A_22_P00004839	lnc-CYB5R2-2:1	19444.2	315.478	3.268497e+000	1.566995e+000	31	30	5.498065e+000	0	0	0	0	0	0	3.25117	1	0	30	30.6218
DATA	2600	16	140	0	0	A_23_P20544	NM_033516	19465.4	315.414	1.530247e+000	1.535246e+000	28	31	5.613026e+000	0	0	0	0	0	0	0.315274	0	0	30	30.8993
DATA	2601	16	141	0	0	A_33_P3356696	A_33_P3356696	19486.5	315.324	1.532497e+000	1.537175e+000	26	31	5.788527e+000	0	0	0	0	0	0	-0.777682	0	0	27.0811	30.9395
DATA	2602	16	142	0	0	A_33_P3369398	A_33_P3369398	19507.6	315.414	1.534643e+000	1.539328e+000	24.5	31	5.908368e+000	0	0	0	0	0	0	-1.98345	0	0	27.501	30.9757
DATA	2603	16	143	0	0	A_22_P00007371	lnc-GREM2-7:1	19529	315.5	1.536672e+000	1.542131e+000	26.5	30	6.165823e+000	0	0	0	0	0	0	0.481179	0	0	30	31.0105
DATA	2604	16	144	0	0	A_33_P3426943	NR_038238	19550	315.5	1.538493e+000	1.546418e+000	27	31	6.212830e+000	0	0	0	0	0	0	0.986518	0	0	30	31.337
DATA	2605	16	145	0	0	A_23_P112159	NM_012154	19571.5	315.179	9.411704e+002	9.412972e+001	926	31	6.035014e+000	0	0	0	0	0	0	928.731	1	1	25.3321	31.1107
DATA	2606	16	146	0	0	A_23_P126031	NM_001004469	19592.5	315.324	1.541612e+000	1.552617e+000	28	31	6.312306e+000	0	0	0	0	0	0	1.37735	0	0	27.0811	31.1527
DATA	2607	16	147	0	0	A_33_P3363507	A_33_P3363507	19613.5	315.056	1.542824e+000	1.548008e+000	27	31	6.224856e+000	0	0	0	0	0	0	0.377029	0	0	30	31.4261
DATA	2608	16	148	0	0	A_24_P127235	NM_004327	19634.6	315.127	3.382109e+001	3.719792e+000	61	31	5.650713e+000	0	0	0	0	0	0	33.2925	1	1	28.5237	30.8824
DATA	2609	16	149	0	0	A_33_P3368375	NM_007322	19657.1	313.321	8.989802e+000	1.791050e+000	34	30	5.610482e+000	0	0	0	0	0	0	8.84652	1	1	30	30.698
DATA	2610	16	150	0	0	A_33_P3261625	NM_021177	19677.5	315.233	4.294415e+002	4.297211e+001	453	30.5	5.629623e+000	0	0	0	0	0	0	422.332	1	1	25.7804	30.8601
DATA	2611	16	151	0	0	A_23_P54963	NM_032478	19698.4	315.283	1.742243e+001	2.332197e+000	41.5	30	5.615896e+000	0	0	0	0	0	0	17.1303	1	1	24.6442	30.5556
DATA	2612	16	152	0	0	A_19_P00813352	lnc-DYM-1:1	19720.3	315	2.021063e+003	2.021122e+002	2025	31	5.896362e+000	0	0	0	0	0	0	1987.2	1	1	26.0017	31.2545
DATA	2613	16	153	0	0	A_22_P00010247	NR_125419	19740.4	315.027	1.545436e+000	1.550154e+000	27	31	5.934293e+000	0	0	0	0	0	0	-0.222654	0	0	29.1201	31.4627
DATA	2614	16	154	0	0	A_33_P3284453	NM_001012279	19762	315.61	1.137627e+001	1.922479e+000	38	31	5.560711e+000	0	0	0	0	0	0	11.1902	1	1	21.9382	31.3172
DATA	2615	16	155	0	0	A_33_P3278475	NM_002158	19783	315.525	1.427292e+002	1.435672e+001	157.5	31	5.853637e+000	0	0	0	0	0	0	140.474	1	1	26.2212	31.2679
DATA	2616	16	156	0	0	A_24_P28811	NR_103761	19804.6	315.577	1.389276e+002	1.397870e+001	167	31	5.692392e+000	0	0	0	0	0	0	136.84	1	1	24.4106	31.4829
DATA	2617	16	157	0	0	A_33_P3338392	NM_022115	19825	315.203	1.541359e+000	1.546073e+000	28	31	5.987139e+000	0	0	0	0	0	0	0.0510879	0	0	28.1191	31.1691
DATA	2618	16	158	0	0	A_33_P3229702	NM_053284	19846.4	315	3.446002e+000	1.582058e+000	30.5	30	6.143696e+000	0	0	0	0	0	0	3.40211	1	0	30	30.7474
DATA	2619	16	159	0	0	A_22_P00012368	lnc-PREX2-1:1	19867.4	315.027	1.537102e+000	1.549333e+000	27	30	5.789462e+000	0	0	0	0	0	0	1.50931	0	0	30	30.3789
DATA	2620	16	160	0	0	A_21_P0008174	lnc-PCDH20-4:1	19888.6	315.027	1.534424e+000	1.540445e+000	26	30	5.685541e+000	0	0	0	0	0	0	0.635453	0	0	30	30.0456
DATA	2621	16	161	0	0	A_23_P324885	NM_001123396	19909.6	315	1.531339e+000	1.536014e+000	25	29	5.290534e+000	0	0	0	0	0	0	-0.139314	0	0	29.1201	29.3299
DATA	2622	16	162	0	0	A_23_P76799	NM_013448	19931.8	314.596	9.881502e+001	9.999582e+000	122	28	5.194306e+000	0	0	0	0	0	0	98.3141	1	1	24.6442	28.6409
DATA	2623	16	163	0	0	A_21_P0000290	NR_002750	19952	315.203	4.056606e+000	1.581494e+000	30	27	5.577288e+000	0	0	0	0	0	0	4.04552	1	0	30	27.9402
DATA	2624	16	164	0	0	A_21_P0010245	lnc-WRB-2:1	19973.4	315	1.519407e+000	1.524045e+000	24	27	5.209016e+000	0	0	0	0	0	0	-2.18927	0	0	29.1201	27.1734
DATA	2625	17	1	0	0	A_21_P0014367	XR_133155	16513.4	323	1.722060e+000	1.727317e+000	28	27	5.464784e+000	0	0	0	0	0	0	-0.269668	0	0	29.1201	27.3501
DATA	2626	17	2	0	0	A_21_P0005569	lnc-DYNC1I1-1:1	16534.5	323	1.733042e+000	1.746336e+000	30	28	5.589958e+000	0	0	0	0	0	0	1.46453	0	0	29.1201	28.2337
DATA	2627	17	3	0	0	A_33_P3361925	NM_001184898	16555.3	323.062	4.813576e+001	5.121286e+000	69	31	6.243145e+000	0	0	0	0	0	0	41.9678	1	1	27.2919	31.0066
DATA	2628	17	4	0	0	A_23_P58321	NM_001237	16576.6	323	1.752617e+000	1.757968e+000	26	32	6.568063e+000	0	0	0	1	0	0	-0.56979	0	0	29.1201	32.0977
DATA	2629	17	5	0	0	A_33_P3246318	NM_014248	16597.8	323.215	1.705558e+003	1.705649e+002	1470	32	6.508753e+000	0	0	0	0	0	0	1471.57	1	1	27.501	32.2528
DATA	2630	17	6	0	0	A_33_P3334535	NM_017676	16619	322.797	1.370689e+001	2.242300e+000	38	32	6.493005e+000	0	0	0	0	0	0	11.7746	1	1	28.1191	32.1731
DATA	2631	17	7	0	0	A_33_P3256793	NM_020775	16640.8	322.79	4.946613e+001	5.257805e+000	70	31	6.193406e+000	0	0	0	0	0	0	42.3156	1	1	27.0811	31.1833
DATA	2632	17	8	0	0	A_33_P3228128	NM_202001	16661.5	323.176	1.509147e+002	1.519707e+001	156.5	31	5.839182e+000	0	0	0	0	0	0	128.631	1	1	28.3221	30.7738
DATA	2633	17	9	0	0	A_33_P3335451	NM_018622	16683	323.305	3.832721e+002	3.836920e+001	354	30	6.202687e+000	0	0	0	0	0	0	325.606	1	1	26.0017	30.5278
DATA	2634	17	10	0	0	A_32_P71447	NM_015261	16703.9	323.469	2.168150e+001	2.817606e+000	45	30	6.041713e+000	0	0	0	0	0	0	18.3675	1	1	23.4529	30.5255
DATA	2635	17	11	0	0	A_21_P0010028	lnc-ABHD12-1:1	16725	322.797	1.798109e+000	1.803598e+000	27	30	6.212124e+000	0	0	0	0	0	0	-0.547311	0	0	30	30.6745
DATA	2636	17	12	0	0	A_32_P129669	NM_032428	16746	322.911	1.379342e+002	1.391132e+001	146	30	6.223819e+000	0	0	0	0	0	0	116.34	1	1	26.0017	30.6142
DATA	2637	17	13	0	0	A_22_P00006825	lnc-GABRB2-1:1	16767.4	323	1.804997e+000	1.814239e+000	29	30	5.577667e+000	0	0	0	0	0	0	0.979119	0	0	30	30.2988
DATA	2638	17	14	0	0	A_22_P00015738	lnc-TACR2-1:1	16788.4	322.973	1.807442e+000	1.812960e+000	25	30	6.024411e+000	0	0	0	0	0	0	-2.23366	0	0	30	30.1446
DATA	2639	17	15	0	0	A_23_P118300	NM_031208	16809.2	322.414	3.839060e+001	4.246328e+000	61	30	5.901967e+000	0	0	0	0	0	0	32.2504	1	1	25.7804	30.685
DATA	2640	17	16	0	0	A_22_P00005450	NR_024236	16830.6	323	1.810588e+000	1.816116e+000	26	30	6.093495e+000	0	0	0	0	0	0	-0.472849	0	0	29.1201	31.1429
DATA	2641	17	17	0	0	A_23_P215675	NM_018224	16851.3	322.981	4.135416e+001	4.516915e+000	61	32	6.327817e+000	0	0	0	0	0	0	34.6982	1	1	24.8756	31.9654
DATA	2642	17	18	0	0	A_23_P143474	NM_001697	16872.7	323	2.439521e+003	2.439588e+002	1959.5	31	6.457803e+000	0	0	0	0	0	0	2046.66	1	1	27.2919	31.6391
DATA	2643	17	19	0	0	A_19_P00317360	NM_001199182	16894.2	322.806	7.091286e+000	1.950126e+000	32	31	6.477441e+000	0	0	0	0	0	0	5.95059	1	0	30	31.6738
DATA	2644	17	20	0	0	A_32_P74409	NM_001145033	16915.4	322.973	2.372598e+000	1.831248e+000	28	32	6.284069e+000	0	0	0	0	0	0	1.99184	1	0	30	31.9446
DATA	2645	17	21	0	0	A_22_P00006487	NR_109865	16936.5	322.944	6.407612e+000	1.924298e+000	31.5	32	6.142598e+000	0	0	0	0	0	0	5.38324	1	0	30	32.0769
DATA	2646	17	22	0	0	A_21_P0005045	lnc-ASCC3-1:1	16957.7	322.9	1.807162e+000	1.812679e+000	27	32	5.912713e+000	0	0	0	0	0	0	-0.670028	0	0	30	31.8327
DATA	2647	17	23	0	0	A_24_P413437	NM_007363	16979.2	322.881	1.391153e+002	1.402883e+001	142	32	5.945575e+000	0	0	0	0	0	0	117.139	1	1	26.4388	31.756
DATA	2648	17	24	0	0	A_21_P0012665	ENST00000509098	17000	322.5	2.088722e+000	1.819756e+000	30	32	5.594351e+000	0	0	0	0	0	0	1.76136	1	0	30	31.8231
DATA	2649	17	25	0	1	ERCC-00028_121	ERCC-00028_121	17021.2	322.522	2.509078e+000	1.822039e+000	28	32	5.557640e+000	0	0	0	0	0	0	2.11941	1	0	30	31.786
DATA	2650	17	26	0	0	A_22_P00003517	XR_243795	17042.4	322.586	1.795783e+000	1.801265e+000	26	31	5.519594e+000	0	0	0	0	0	0	-2.01049	0	0	27.501	31.1744
DATA	2651	17	27	0	0	A_22_P00019362	lnc-NUP188-1:1	17063.5	322.676	1.792038e+000	1.798420e+000	27	30	5.592916e+000	0	0	0	0	0	0	0.485493	0	0	30	30.8835
DATA	2652	17	28	0	0	A_33_P3243707	NM_014458	17084.3	323.03	1.228292e+001	2.173795e+000	36	30	5.082673e+000	0	0	0	0	0	0	10.4399	1	1	30	30.5098
DATA	2653	17	29	0	0	A_23_P105028	NM_015459	17106	322.38	2.352294e+001	2.955226e+000	47	30	5.357705e+000	0	0	0	0	0	0	20.0453	1	1	23.696	30.9038
DATA	2654	17	30	0	0	A_33_P3249936	NM_198463	17127	322.5	1.778769e+000	1.784421e+000	27	30	5.188905e+000	0	0	0	0	0	0	0.240449	0	0	30	30.8683
DATA	2655	17	31	0	0	A_23_P50455	NM_002691	17148.1	322.661	7.150049e+001	7.368095e+000	87.5	30	5.288263e+000	0	0	0	0	0	0	61.2604	1	1	25.3321	30.7606
DATA	2656	17	32	0	0	A_21_P0011955	TCONS_l2_00014843	17169.4	322.586	2.898535e+000	1.797435e+000	30	30	5.522685e+000	0	0	0	0	0	0	2.49085	1	0	27.501	30.6544
DATA	2657	17	33	0	0	A_23_P1431	NM_004329	17190.5	322.676	1.763043e+000	1.772661e+000	28	30	5.781261e+000	0	0	0	0	0	0	1.05571	0	0	30	30.2266
DATA	2658	17	34	0	0	A_22_P00011815	lnc-PHC3-1:1	17211.6	322.586	1.757338e+000	1.766178e+000	28	30	5.884644e+000	0	0	0	0	0	0	0.957631	0	0	30	30.3156
DATA	2659	17	35	0	0	A_24_P354715	NM_002526	17232.8	322.522	7.390087e+000	1.905869e+000	35	30.5	5.710872e+000	0	0	0	0	0	0	6.41265	1	0	30	30.42
DATA	2660	17	36	0	0	A_33_P3242458	NM_017836	17254.6	322.389	4.697240e+002	4.700500e+001	448	30	5.580752e+000	0	0	0	0	0	0	409.069	1	1	24.4106	30.642
DATA	2661	17	37	0	0	A_33_P3381621	BC065041	17275	322.5	1.739068e+000	1.744377e+000	27	31	5.683983e+000	0	0	0	0	0	0	-0.364745	0	0	30	31.1284
DATA	2662	17	38	0	0	A_33_P3272145	ENST00000525221	17296.3	322.5	1.732604e+000	1.737894e+000	25	31	5.507568e+000	0	0	0	0	0	0	-2.09559	0	0	27.0811	31.1915
DATA	2663	17	39	0	0	A_24_P186943	NM_000501	17317.4	322.586	2.198322e+001	2.798238e+000	47.5	31	5.615183e+000	0	0	0	0	0	0	19.3558	1	1	30	31.0292
DATA	2664	17	40	0	0	A_21_P0006429	lnc-ARL13A-1:1	17338.6	322.586	1.719372e+000	1.728745e+000	27.5	31	5.647305e+000	0	0	0	0	0	0	1.05479	0	0	30	30.8023
DATA	2665	17	41	0	0	A_33_P3335398	NM_001080395	17359.8	322.522	1.979726e+000	1.729178e+000	29	30	5.790311e+000	0	0	0	0	0	0	1.75683	1	0	30	30.4866
DATA	2666	17	42	0	0	A_23_P116602	NM_020798	17381.1	322.643	5.638085e+001	5.891950e+000	79	31	5.947582e+000	0	0	0	0	0	0	50.236	1	1	25.5572	31.0697
DATA	2667	17	43	0	0	A_21_P0006161	lnc-RMI1-3:1	17402	322.5	1.698784e+000	1.703970e+000	26	31	5.955380e+000	0	0	0	0	0	0	-1.91759	0	0	26.2212	31.2032
DATA	2668	17	44	0	0	A_33_P3393170	NM_004055	17423.3	322.5	2.497956e+001	3.019804e+000	48	31	5.924089e+000	0	0	0	0	0	0	22.4405	1	1	30	31.0604
DATA	2669	17	45	0	0	A_22_P00001543	ENST00000508961	17444.4	322.586	1.684679e+000	1.693615e+000	28	31	6.232181e+000	0	0	0	0	0	0	1.0219	0	0	27.501	31.364
DATA	2670	17	46	0	0	A_33_P3340802	ENST00000374186	17465.6	322.586	1.677566e+000	1.682687e+000	27	31	6.298482e+000	0	0	0	0	0	0	-1.15578	0	0	27.501	31.0677
DATA	2671	17	47	0	0	A_22_P00002460	lnc-C15orf41-3:1	17486.7	322.5	1.670462e+000	1.675562e+000	27	31	6.448794e+000	0	0	0	0	0	0	-1.20953	0	0	27.0811	31.3647
DATA	2672	17	48	0	0	A_24_P150068	NM_213621	17508	322.5	1.663282e+000	1.671824e+000	28	31	6.197104e+000	0	0	0	0	0	0	0.982809	0	0	30	31.381
DATA	2673	17	49	0	0	A_33_P3383556	NM_174975	17529	322.5	1.656201e+000	1.661257e+000	25	31	6.345579e+000	0	0	0	0	0	0	-1.90096	0	0	26.2212	31.4041
DATA	2674	17	50	0	0	A_24_P100996	NM_213599	17550.2	322.5	1.649079e+000	1.654114e+000	26	31	6.078935e+000	0	0	0	0	0	0	-2.22678	0	0	30	31.3525
DATA	2675	17	51	0	0	A_33_P3359160	NM_001267608	17571.2	322.368	5.502503e+001	5.743716e+000	79.5	31	6.538477e+000	0	0	0	0	0	0	50.928	1	1	25.7804	31.585
DATA	2676	17	52	0	0	A_19_P00801823	TCONS_l2_00028399	17592.6	322.414	1.967439e+001	2.561240e+000	46	31	6.306079e+000	0	0	0	0	0	0	18.2892	1	1	30	31.0913
DATA	2677	17	53	0	0	A_33_P3423721	NM_001271605	17613.7	322.241	7.251973e+003	7.251991e+002	6535.5	31	6.603962e+000	0	0	0	0	0	0	6770.36	1	1	24.8756	31.6245
DATA	2678	17	54	0	0	A_22_P00005503	lnc-DZIP1-3:1	17635	322.5	1.620828e+000	1.625776e+000	27	30	6.370803e+000	0	0	0	0	0	0	-0.670521	0	0	30	30.596
DATA	2679	17	55	0	0	A_33_P3251932	NM_207002	17656.2	322.286	5.619933e+002	5.622264e+001	554	30	6.214793e+000	0	0	0	0	0	0	529.209	1	1	25.3321	30.5725
DATA	2680	17	56	0	0	A_33_P3789327	AV755695	17677.2	322.5	2.254040e+000	1.627701e+000	30	31	5.684854e+000	0	0	0	0	0	0	2.13153	1	0	30	30.6578
DATA	2681	17	57	0	0	A_22_P00015995	NM_144582	17698.4	322.414	1.600314e+000	1.606442e+000	28	31	5.260896e+000	0	0	0	0	0	0	0.599908	0	0	27.501	30.5174
DATA	2682	17	58	0	0	A_19_P00319044	NR_110256	17719.5	322.324	1.594050e+000	1.606442e+000	28	31	5.451573e+000	0	0	0	0	0	0	1.52015	1	0	30	30.5578
DATA	2683	17	59	0	0	A_24_P50437	ENST00000472161	17740.7	322.286	6.115793e+002	6.117864e+001	603	30	5.253839e+000	0	0	0	0	0	0	585.657	1	1	24.8756	30.4583
DATA	2684	17	60	0	0	A_21_P0009456	lnc-SLC35G4-2:1	17761.8	322.5	1.580526e+000	1.585351e+000	27	30	5.474163e+000	0	0	0	0	0	0	-0.821822	0	0	26.6546	30.4403
DATA	2685	17	61	0	0	A_24_P55250	NM_016063	17782.7	322.214	6.924781e+001	7.102531e+000	92	30	5.698323e+000	0	0	0	0	0	0	66.8521	1	1	24.8756	30.4511
DATA	2686	17	62	0	0	A_23_P111132	NM_005345	17803.9	322.271	2.676062e+002	2.680680e+001	289	30	5.502201e+000	0	0	0	0	0	0	259.386	1	1	26.0017	30.4587
DATA	2687	17	63	0	0	A_33_P3420035	NM_181489	17825.9	322.603	2.365599e+002	2.370778e+001	256.5	30	5.798047e+000	0	0	0	0	0	0	230.237	1	1	25.7804	30.2581
[truncated: 9,019,749 more chars]
